# Supplementary material for: Innovative Alignment-Based Method for Antiviral Peptide Prediction
Source: Antibiotics (Basel). 2024 Aug 14;13(8):768. doi: 10.3390/antibiotics13080768 (PMC11350826; doi:10.3390/antibiotics13080768)
Supplement: Supplementary file 1 [file antibiotics-13-00768-s001.zip]

Archive with 47 entries (42 files):
- SuppInfo/
- SuppInfo/.DS_Store
- SuppInfo/SI1_Supporting_Tables .pdf
- SuppInfo/SI2_Datasets/
- SuppInfo/SI2_Datasets/.DS_Store
- SuppInfo/SI2_Datasets/Al4AVP.fasta
- SuppInfo/SI2_Datasets/ampfun.fasta
- SuppInfo/SI2_Datasets/AVPIden.fasta
- SuppInfo/SI2_Datasets/CoV_Imb.fasta
- SuppInfo/SI2_Datasets/ENNAVIA-A.fasta
- SuppInfo/SI2_Datasets/ENNAVIA-B.fasta
- SuppInfo/SI2_Datasets/ENNAVIA-C.fasta
- SuppInfo/SI2_Datasets/ENNAVIA-D.fasta
- SuppInfo/SI2_Datasets/Expanded.fasta
- SuppInfo/SI2_Datasets/EX_starPep_AV.fasta
- SuppInfo/SI2_Datasets/Imbalanced.fasta
- SuppInfo/SI2_Datasets/Reduced.fasta
- SuppInfo/SI2_Datasets/Sharma.fasta
- SuppInfo/SI2_Datasets/thakur.fasta
- SuppInfo/SI2_Datasets/TR_starPep_AV.fasta
- SuppInfo/SI2_Datasets/TS_starPep_AV .fasta
- SuppInfo/SI3_MQSS performance.xlsx
- SuppInfo/SI4_Web_Predictors_Results.csv
- __MACOSX/
- __MACOSX/SuppInfo/
- __MACOSX/SuppInfo/._.DS_Store
- __MACOSX/SuppInfo/._SI1_Supporting_Tables .docx
- __MACOSX/SuppInfo/._SI3_MQSS performance.xlsx
- __MACOSX/SuppInfo/._SI4_Web_Predictors_Results.csv
- __MACOSX/SuppInfo/SI2_Datasets/
- __MACOSX/SuppInfo/SI2_Datasets/._.DS_Store
- __MACOSX/SuppInfo/SI2_Datasets/._Al4AVP.fasta
- __MACOSX/SuppInfo/SI2_Datasets/._ampfun.fasta
- __MACOSX/SuppInfo/SI2_Datasets/._AVPIden.fasta
- __MACOSX/SuppInfo/SI2_Datasets/._CoV_Imb.fasta
- __MACOSX/SuppInfo/SI2_Datasets/._ENNAVIA-A.fasta
- __MACOSX/SuppInfo/SI2_Datasets/._ENNAVIA-B.fasta
- __MACOSX/SuppInfo/SI2_Datasets/._ENNAVIA-C.fasta
- __MACOSX/SuppInfo/SI2_Datasets/._ENNAVIA-D.fasta
- __MACOSX/SuppInfo/SI2_Datasets/._Expanded.fasta
- __MACOSX/SuppInfo/SI2_Datasets/._EX_starPep_AV.fasta
- __MACOSX/SuppInfo/SI2_Datasets/._Imbalanced.fasta
- __MACOSX/SuppInfo/SI2_Datasets/._Reduced.fasta
- __MACOSX/SuppInfo/SI2_Datasets/._Sharma.fasta
- __MACOSX/SuppInfo/SI2_Datasets/._thakur.fasta
- __MACOSX/SuppInfo/SI2_Datasets/._TR_starPep_AV.fasta
- __MACOSX/SuppInfo/SI2_Datasets/._TS_starPep_AV .fasta
