# Supplementary material for: Innovative Alignment-Based Method for Antiviral Peptide Prediction
Source: Antibiotics (Basel). 2024 Aug 14;13(8):768. doi: 10.3390/antibiotics13080768 (PMC11350826; doi:10.3390/antibiotics13080768)
Supplement: Supplementary file 1 [file antibiotics-13-00768-s001.zip › SuppInfo/SI2_Datasets/Reduced.fasta]

>TR_starpep_Sequence_152_AVP_training
PSQPTYPGDDAPLEDLMAFAIDLSFYLGVV
>TR_starpep_Sequence_810_AVP_training
YLRGVNRSLHGIWPGKICKGVPTHLATDVE
>TR_starpep_Sequence_813_AVP_training
CCFLNITNSHVSILQERPPLENRVLTGWGL
>TR_starpep_Sequence_840_AVP_training
VSRRYLASLHKKALPTSVTFELLFDGTNPS
>TR_starpep_Sequence_1251_AVP_training
GLCPFDTSPVVKGKYNTTLLNGSAFYLVCP
>TR_starpep_Sequence_1255_AVP_training
TCGETCFGGTCNTPGCTCDPWPICTDRGLP
>TR_starpep_Sequence_1284_AVP_training
GIPCGESCVFIPCITSVAGCSCKSKVCYRN
>TR_starpep_Sequence_1285_AVP_training
CGESCVFIPCVTALLGCSCKSKVCYKNSIP
>TR_starpep_Sequence_1291_AVP_training
GIPCAESCVWIPCTVTAIVGCSCSDKVCYN
>TR_starpep_Sequence_1310_AVP_training
CGETCVGGTCNTPGCTCSWPVCTRNGLNPV
>TR_starpep_Sequence_1625_AVP_training
AVSPTTLRTEVVKTFRRDKPFPHRMDCVTT
>TR_starpep_Sequence_1638_AVP_training
LAEGPPVKECAVTCRYDKDADINVVTQARN
>TR_starpep_Sequence_2198_AVP_training
SQGVVESMNKELKKIIGQVRDQAEHLKTAY
>TS_starpep_Sequence_263_AVP_testing
MAGRSGDSDEELLKTVRLIKFLYQSNPPPS
>TS_starpep_Sequence_405_AVP_testing
GLPVCGETCFTGTCYTNGCTCDPWPVCTRN
>TS_starpep_Sequence_407_AVP_testing
GIPCAESCVWIPCTVTALLGCSCSNNVCYN
>TS_starpep_Sequence_449_AVP_testing
EERKKLGEEIKKEAEEAKKQIEETKKNDEE
>TS_starpep_Sequence_522_AVP_testing
CGESCVYIPCISGVIGCSCTDKVCYLNGTP
>Ex_starpep_independent_66_AVP_external
STPACAIGVVGITVAVTGISTACTSRCINK
>Ex_starpep_independent_119_AVP_external
SISCGETCTTFNCWIPNCKCNHHDKVCYWN
>Ex_starpep_independent_486_AVP_external
GTPCGESCVYIPCFTAVVGCTCKDKVCYLN
>Ex_starpep_independent_515_AVP_external
GTPCAESCVYLPCFTGVIGCTCKDKVCYLN
>Ex_starpep_independent_558_AVP_external
GLPTCGETCFGGTCNTPGCTCDPWPVCTHN
>Ex_starpep_independent_582_AVP_external
GLPCGETTCFTGKCYTPGCSCSYPICKKIN
>Ex_starpep_independent_690_AVP_external
GIPCGESCVWIPCLTSTVGCSCKSKVCYRN
>Ex_starpep_independent_699_AVP_external
GIPCGESCVWIPCLTSAIGCSCKSKVCYKD
>Ex_starpep_independent_707_AVP_external
GILTDTLKGAAKNVAGVLLDKLKCKITGGC
>Ex_starpep_independent_1042_AVP_external
CGESCVYIPCLTSAVGCSCKSKVCYRNGIP
>Ex_starpep_independent_1049_AVP_external
CGESCVWIPCISSAIGCSCKSKVCYRNGIP
>Ex_starpep_independent_1057_AVP_external
CGESCVWIPCTITALAGCKCKSKVCYNSIP
>Ex_starpep_independent_1059_AVP_external
CAESCVYIPCTVTALLGCSCSNRVCYNGIP
>Ex_starpep_independent_1094_AVP_external
ALWKTLLKGAGKVFGHVAKQFLGSQGQPES
>Ex_starpep_independent_1109_AVP_external
ALWKNMLKGIGKLAGKAALGAVKKLVGAES
>Ex_starpep_independent_1144_AVP_external
TCFGGTCNTPGCSCDPWPVCSRNGVPVCGE
>Ex_starpep_independent_1155_AVP_external
SCVFIPCLTTVAGCSCKNKVCYRNGIPCGE
>Ex_starpep_independent_1197_AVP_external
GETCFGGTCNTPGCTCDPWPVCTRNGLPVC
>Ex_starpep_independent_1202_AVP_external
DCYCRIPACIAGEKKYGTCIYQGKLWAFCC
>Ex_starpep_independent_1216_AVP_external
CGETCFTGTCYTNGCTCDPWPVCTRNGLPV
>Ex_starpep_independent_1219_AVP_external
CGESCVWIPCLTSVFNCKCENKVCYHDKIP
>Ex_starpep_independent_1221_AVP_external
CGETCFGGTCNTPGCSCSSWPICTRNGLPV
>AVPIden_DBAASPHIV62
GVPCGESCVFIPCITGVIGCSCSSNVCYLN
>Al4AVP_ex_AVP822
WEEWDKKIEEYTKKIEELIKKSQNQQSDLD
>Al4AVP_train_AVP1007
CRPYGYRCDGVINQCCDPYHCTPPLIGICL
>Al4AVP_train_AVP_0531
NGVIPCGESCVFIPCISTLLGCSKNKVCYR
>TR_starpep_Sequence_173_AVP_training
PPGTGEEPEQAGLPPPELLVEPDYMWSPP
>TR_starpep_Sequence_201_AVP_training
PPFLSYLPAETDFPPPEARETPEPFSNPP
>TR_starpep_Sequence_268_AVP_training
PPPTHQSPNTTDMPPPATLSGPTGINRPP
>TR_starpep_Sequence_299_AVP_training
PPLASMSPLPATDPPPLEGAHPELGVPPP
>TR_starpep_Sequence_579_AVP_training
YKFACPECPKRFMRSDHLTLHILLHENKK
>TR_starpep_Sequence_604_AVP_training
KKFACPECPKRFMRSDHLSKHIKTHQNKK
>TR_starpep_Sequence_619_AVP_training
EEMKKSDEEIKKYIEEIKKVEEESKYDEE
>TR_starpep_Sequence_1248_AVP_training
GLPVCGETCVGGTCNKPGCTCSWPVCTRN
>TR_starpep_Sequence_1254_AVP_training
VCGETCEGGTCNTPGCSCSWPVCTRNGLP
>TR_starpep_Sequence_1265_AVP_training
RNGLPVCGETCVGGTCNTPGCTCSWPVCT
>TR_starpep_Sequence_1271_AVP_training
KVCYRAIPCGESCVWIPCISAAIGCSCKN
>TR_starpep_Sequence_1283_AVP_training
GLPVCGETCVGGTCNTPGCNCSWPVCTRK
>TR_starpep_Sequence_1295_AVP_training
VCGETCVGGTCNTPGCTCSWPVCTRDGLP
>TR_starpep_Sequence_1308_AVP_training
PPWCCCSPMKRASPPPAQSDLPATPKCPP
>TR_starpep_Sequence_1441_AVP_training
AWDFGSVGGVLNSLGKMVHQIFGSAYTAL
>TR_starpep_Sequence_1442_AVP_training
AWDFGSVGGLFTSLGKAVHQVFGSVYTIM
>TR_starpep_Sequence_1443_AVP_training
AWDFGSIGGVFTSVGKLVHQVFGTAYGVL
>TR_starpep_Sequence_1453_AVP_training
AWDFGSLGGVFTSIGKALHQVFGAIYGAA
>TR_starpep_Sequence_1458_AVP_training
LGRTLAAIKLTQHYFGLLTAFGSNFGTIG
>TR_starpep_Sequence_1640_AVP_training
FGGASCCLYCRCHIDHPNPKGFCDLKGKY
>TR_starpep_Sequence_2158_AVP_training
AGDNATVAAGHATLREHLRDIKAENTDAN
>TS_starpep_Sequence_200_AVP_testing
PKDGPSPGGTLMDLSERQEVSSVRSLSST
>TS_starpep_Sequence_205_AVP_testing
PPEPSDLPPGNPVPPPLNYGDPTKLRSPP
>TS_starpep_Sequence_216_AVP_testing
PPGETPTPVSDLWPPPSYQGRPSRQGHPP
>TS_starpep_Sequence_537_AVP_testing
CCFLRIQNDSIIRLGDLQPLSQRVSTDWQ
>TS_starpep_Sequence_622_AVP_testing
GTCNTPGCTCSWPVCTRNGLPVCGETCVG
>Ex_starpep_independent_43_AVP_external
VCGETCFGGTCNTPGCSCTWPICTRDGLP
>Ex_starpep_independent_530_AVP_external
GNIPCGESCIFFPCFNPGCSCKDNLCYYN
>Ex_starpep_independent_549_AVP_external
GLWSKIKEAGKAVLTAAGKAALGAVSDAV
>Ex_starpep_independent_553_AVP_external
GLPVCGETCFGGTCNTPGCSCTWPICTRD
>Ex_starpep_independent_573_AVP_external
GLWDTIKQAGKKIFLSVLDKIRCKVAGGG
>Ex_starpep_independent_578_AVP_external
GLVPCGETCFTGKCYTPGCSCSYPICKKN
>Ex_starpep_independent_580_AVP_external
GLPVCGETCAGGTCNTPGCSCSWPICTRN
>Ex_starpep_independent_581_AVP_external
GLPVCGETCTLGTCYTQGCTCSWPICKRN
>Ex_starpep_independent_583_AVP_external
GLVSGLLNTAGGLLGDLLGSLGSLSGGES
>Ex_starpep_independent_842_AVP_external
GEIPCGESCVYLPCFLPNCYCRNHVCYLN
>Ex_starpep_independent_1143_AVP_external
TCTLGTCYTAGCSCSWPVCTRNGVPICGE
>Ex_starpep_independent_1145_AVP_external
TCVGGTCNTPGCSCSWPVCTRNGLPICGE
>Ex_starpep_independent_1212_AVP_external
CGETCVGGTCNTPGCGCSWPVCTRNGLPV
>Ex_starpep_independent_1213_AVP_external
CGESCVYIPCFIPGCSCRNRVCYLNSAIA
>Ex_starpep_independent_1220_AVP_external
CGESCVWIPCISAAIGCSCKNKVCYRAIP
>Al4AVP_train_AVP930
WEEWDKKIEEYTKKIEELIKKSQNQQEKN
>Al4AVP_train_AVP955
AWDFGSVGGVFNSLGKGIHQIFGAAFKSL
>Al4AVP_train_AVP986
WEQKIEELLKKAEEQQKKNEEELKKLEKC
>Al4AVP_train_AVP1070
AWDFGSLGGVFTSIGKALHQVFGGAFGAA
>Al4AVP_train_AVP1071
AWDFGSVGGVFTSVGKAVHQVFGGAFRSL
>Al4AVP_train_AVP1072
AWDFGSVGGVFTSVGKAVHQVFGWWWRSL
>TR_starpep_Sequence_74_AVP_training
RWMVWRHWFHRLRLPYNPGKNKQNQQWP
>TR_starpep_Sequence_130_AVP_training
PPRGAHRPNSTVVLHLVIRLCLLRFVVH
>TR_starpep_Sequence_131_AVP_training
PPCYERMPRRLIRPPPLLSVLLILRLCH
>TR_starpep_Sequence_137_AVP_training
PPGAPPAPFRTHTPPPRMVIVLIRVWCH
>TR_starpep_Sequence_148_AVP_training
PPLFEDTPMVNSIPPLRVRLFLLRLVFH
>TR_starpep_Sequence_151_AVP_training
PPDVHTPPHALWRLHLSLRVCLVRMWIH
>TR_starpep_Sequence_164_AVP_training
PPRLLDSPEVMVILHLGFRIGLVRLWIH
>TR_starpep_Sequence_171_AVP_training
PPPLPYGPNRNGEPHLRVLLRLLCIRLH
>TR_starpep_Sequence_180_AVP_training
PPARSSPPMPPNLPPLRRRIILLRFLFH
>TR_starpep_Sequence_196_AVP_training
WDRGNVTLLCDCPNGPWVWVPAFCQAVG
>TR_starpep_Sequence_197_AVP_training
PPTSPLLPTVNLRPPPIIIVFLLRVWFH
>TR_starpep_Sequence_198_AVP_training
PPGAPPQPDSVCELHLLCVLRLLVIRIH
>TR_starpep_Sequence_697_AVP_training
RIILGQCIKREAEAAIEQIFRTKYNDSH
>TR_starpep_Sequence_701_AVP_training
AACEVAKNLNESLIDLQELGKYEQYIKW
>TR_starpep_Sequence_703_AVP_training
VWGIKQLQARILAVERYLKDQQLLGIWG
>TR_starpep_Sequence_731_AVP_training
MTLTVQARQLLSQIVQQQNNLLRAIEAQ
>TR_starpep_Sequence_952_AVP_training
AWLVHTQWFLDLPLPWLPGADTQGSNWI
>TR_starpep_Sequence_1287_AVP_training
GTACGESCYVLPCFTVGCTCTSSQCFKN
>TR_starpep_Sequence_1632_AVP_training
PPRGTETPQRCRRLHLVEMLCLVRVVFH
>TR_starpep_Sequence_1657_AVP_training
PPLYGRDPTTRRMPHLLLRCCLLRLVVH
>TR_starpep_Sequence_1892_AVP_training
RRRRRRRRHPAEPGSTVTTQNTASQTMS
>TR_starpep_Sequence_2164_AVP_training
SCVSQSTGQIQCKVFDSLLNLSSTLQAT
>TS_starpep_Sequence_210_AVP_testing
PPSHSFRPESLERLHLLRRVLLLMRIVH
>TS_starpep_Sequence_214_AVP_testing
PPDQTTYPSAECPPPPLVSILLIGLWLH
>TS_starpep_Sequence_218_AVP_testing
PPIPIPDPPQRNRPPPRWFISLMVIRIH
>TS_starpep_Sequence_387_AVP_testing
HFFATSTGDVVYISPFYNGTNRNASYFG
>Ex_starpep_independent_540_AVP_external
GLWKSLLKNVGKAAGKAALNAVTDMVNQ
>Ex_starpep_independent_602_AVP_external
GLMDTVKNVAKNLAGHMLDKLKCKITGC
>Ex_starpep_independent_757_AVP_external
GIACGESCAYFGCWIPGCSCRNKVCYFN
>Ex_starpep_independent_796_AVP_external
GGLRSLGRKILRAWKKYGPIIVPIIRIG
>Ex_starpep_independent_1045_AVP_external
CGESCVYIPCTVTALLGCSCKDKVCYKN
>Ex_starpep_independent_1103_AVP_external
ALWMTLLKKVLKAAAKAALNAVLVGANA
>Ex_starpep_independent_1156_AVP_external
SCYVLPCFTVGCTCTSSQCFKNGTACGE
>Al4AVP_ex_AVP189
FLGAILKIGHALAKTVLPMVTNAFKPKQ
>Al4AVP_ex_AVP641
FLPIIVFQFLGKIIHHVGNFVHGFSHVF
>Al4AVP_ex_AVP633
LKAAAAAAKLAAKAAKAALKAAAAAAKL
>Al4AVP_train_AVP188
WYQLIRTFGNLIHQKYRKLLEAYRKLRD
>Al4AVP_train_AVP950
STLGKAFSTTLKGAQRLAALGDTAWDFG
>Al4AVP_train_AVP980
LKAALTAAKTALTAALTALKAALTAAKT
>Al4AVP_train_AVP981
LAAALTAKATALTAKLTALAAALTAKAT
>TR_starpep_Sequence_99_AVP_training
IPLRGAFINGRWDSQCHRFSNGAIACA
>TR_starpep_Sequence_199_AVP_training
PPRTTPIPHLDVSLHLLILRILRVRVH
>TR_starpep_Sequence_347_AVP_training
HMNASDMEIKSYINMIESVEESSNYDF
>TR_starpep_Sequence_488_AVP_training
FLAAARIAKRVAKKARKLAKRAARKRK
>TR_starpep_Sequence_492_AVP_training
KKKKFVKKVAKKVKKVAKKVAKVAVAV
>TR_starpep_Sequence_627_AVP_training
KRKRFAKKFLRFLRKVIRFLKRFIRRF
>TR_starpep_Sequence_685_AVP_training
RQLLSGIDQEQNNLTRLIEAQIHELQK
>TR_starpep_Sequence_1273_AVP_training
GCTCSWPVCTRNGLPVCGETCVGGTCN
>TR_starpep_Sequence_1444_AVP_training
WEIHHINKFAQAYSSYSRVIGGTVFVA
>TR_starpep_Sequence_1449_AVP_training
APKEWMAWAREIAAYAKLIAALIKQGI
>TR_starpep_Sequence_2250_AVP_training
DTHTTGGVAGRDTLRFTGFFSFGPKQK
>TS_starpep_Sequence_441_AVP_testing
ESGRIKKEEFAEIMKICSTIEELRRQK
>TS_starpep_Sequence_551_AVP_testing
APKEWMEWDREINNYTSLIHSLIKQGI
>TS_starpep_Sequence_619_AVP_testing
VCTRNGLPVCGETCVGGTCNTPGCTCS
>Ex_starpep_independent_60_AVP_external
SVLSTITDMAKAAGRAALNAITGLVNQ
>Ex_starpep_independent_118_AVP_external
SIGAKILGGVKTFFKGALKELASTYLQ
>Ex_starpep_independent_519_AVP_external
GRFKRFRKKFKKLFKKLSPVIPLLHLG
>Ex_starpep_independent_725_AVP_external
GIGTKILGGVKTALKGALKELASTYAN
>Ex_starpep_independent_767_AVP_external
GIGGVLLSAGKAALKGLAKVLAEKYAN
>Ex_starpep_independent_784_AVP_external
GIGGKILSGLKTALKGAAKELASTYLH
>Ex_starpep_independent_1035_AVP_external
CGETCVIFPCISAAFGCSCKDTVCYKN
>Ex_starpep_independent_1038_AVP_external
CGETCLFIPCLTSVFGCSCKNRGCYKI
>Ex_starpep_independent_1044_AVP_external
CGETCIWGRCYSENIGCHCGFGICTLN
>Ex_starpep_independent_1050_AVP_external
CGETCLFIPCIFSVVGCSCSSKVCYRN
>Ex_starpep_independent_1051_AVP_external
CGETCIYIPCFTEAVGCKCKDKVCYKN
>test_ampfun_ADAM_6726
LMDIFKVAVNKLLAAGMNKPRCKAAHC
>Al4AVP_train_AVP982
LAAKLTKAAKLTAALTKLAAALTAAAT
>Al4AVP_train_AVP_0319
PQITLRKKRRQRRRPPQVSFNFATLNF
>Al4AVP_train_AVP_0532
VCYRNGIPCGESCVWIPCISAALGSCK
>TR_starpep_Sequence_5_AVP_training
EAIIRILQQLLFIHFRIGRRRRRRRR
>TR_starpep_Sequence_84_AVP_training
QRQIRSISGWILSTYLGRPAEPVPLQ
>TR_starpep_Sequence_146_AVP_training
ALQELLGEYIQWLKDGGPSSGRPPPS
>TR_starpep_Sequence_597_AVP_training
FAVGLRAIKRALKKLRRGVRKVAKDL
>TR_starpep_Sequence_838_AVP_training
WASRELERFAVNPGLLETSEGCRQIL
>TR_starpep_Sequence_873_AVP_training
VESMNEELKKIIAQVRAQAEHLKTAY
>TR_starpep_Sequence_1264_AVP_training
CKSCDTRCTCLRRRLRVGVGLPCMGC
>TR_starpep_Sequence_1276_AVP_training
CCGCCYIAACARNNSNCSSHLECSTC
>TR_starpep_Sequence_1448_AVP_training
RGGLSGIVQQQNNLLRAIEAQQHLLQ
>TR_starpep_Sequence_1863_AVP_training
KNEWGCRCNDSSDGNEWGCRCNDSSD
>TR_starpep_Sequence_1986_AVP_training
CTEEHIVATELVIQEMYIKINVKNSP
>TR_starpep_Sequence_2038_AVP_training
MDYQVSSPIYDINYYTSEPCQKINVK
>TS_starpep_Sequence_144_AVP_testing
SISCSRGLVCLLPRLTNESGNDRFDS
>TS_starpep_Sequence_213_AVP_testing
PPDTSLLPPVGLHLVVRLFLLRLSVH
>TS_starpep_Sequence_536_AVP_testing
CDVIALLACHLNTPSFNTTHYRESWY
>TS_starpep_Sequence_616_AVP_testing
EEIIRKLQQLLFIEFRIKRRRRRRRR
>Ex_starpep_independent_752_AVP_external
GIGAVLKVLTTGLPALISWIKRKRQQ
>Ex_starpep_independent_1036_AVP_external
CGETCVVLPCFIVPGCSCKSSVCYFN
>Ex_starpep_independent_1052_AVP_external
CGETCVVDTRCYTKKCSCAWPVCMRN
>Ex_starpep_independent_1053_AVP_external
CGETCKVTKRCSGQGCSCLKGRSCYD
>Ex_starpep_independent_1191_AVP_external
HTASDAAAAAALTAANAAAAAAASMA
>AVPIden_AVP1849
FKCRRWQWRMKKLGAPSITCVRRAFA
>train_ampfun_AP02478
QSHISLCRWCCNCCKANKGCGFCCKF
>TR_starpep_Sequence_114_AVP_training
TFLVHREWFMDLNLPWSSAGSTVWR
>TR_starpep_Sequence_166_AVP_training
CGECGGGHIVGRFCMVVRFLRLVFI
>TR_starpep_Sequence_592_AVP_training
CDSCERCWYVWLILLRVRLRLLVSL
>TR_starpep_Sequence_614_AVP_training
CYSCPCERRCHKIARGLLILRSVLF
>TR_starpep_Sequence_647_AVP_training
CRCCELKSLCPTLMRVVRLLGLVLL
>TR_starpep_Sequence_869_AVP_training
WIHAEIKNSLKIDNLDVNRCIEALD
>TR_starpep_Sequence_1303_AVP_training
PTSNHSPTSCPPTCPGYRWMCLRRF
>TR_starpep_Sequence_1431_AVP_training
NQGRHFCGGALIHARFVMTAASSFQ
>TR_starpep_Sequence_1651_AVP_training
NKSLLTEVETPIRNEWGCRCNDSSD
>TR_starpep_Sequence_1971_AVP_training
CTQCCAPSTCLNYRIFVGLLRFVVI
>TR_starpep_Sequence_1973_AVP_training
CKFCYGSAQCPTFLFIVRLLRFVWV
>TR_starpep_Sequence_1981_AVP_training
HDWTKNITDKIDQIIHDFVDKTLPD
>TR_starpep_Sequence_2058_AVP_training
CNIAPASIVSRNIVYTRAQPNQDIA
>TR_starpep_Sequence_2171_AVP_training
FNLSDHSESIQKKFQLMKEHVNKIG
>TR_starpep_Sequence_2213_AVP_training
SDHSESIQKKFQLMKEHVNKIGVDS
>TR_starpep_Sequence_2223_AVP_training
RLASWSVKQANLTTSLLGDLLDDVT
>TR_starpep_Sequence_2259_AVP_training
QPELAPEDPEDSALLEDPVGTVAPQ
>TR_starpep_Sequence_2274_AVP_training
PPLNNCLLLGTEVSEALGGAGLTGG
>TR_starpep_Sequence_2275_AVP_training
ANPDCKTILKALGPAATLEEMMTAC
>TS_starpep_Sequence_271_AVP_testing
LLGDLLDDVTSIRHAVLQNRAAIDF
>TS_starpep_Sequence_426_AVP_testing
FRFKIKFRLKFRFKARFKFRAKFRA
>TS_starpep_Sequence_479_AVP_testing
CTMCRYQQNCFTRRLIVGGMLLVFV
>TS_starpep_Sequence_509_AVP_testing
CQRCGWETGVGVSGFLVRILRFVVL
>TS_starpep_Sequence_515_AVP_testing
CLCCDKVRTCRRLLGLVMVLSVVRC
>TS_starpep_Sequence_577_AVP_testing
AATLEEMMTACQGVGGPGHKARVLA
>Ex_starpep_independent_87_AVP_external
SMWSGMWRRKLKKLRNALKKKLKGE
>Ex_starpep_independent_448_AVP_external
HVDKKVADKVLLLKQLRIMRLLTRL
>Ex_starpep_independent_531_AVP_external
GMFSVLKNLGKVGLGFVACKINKQC
>Ex_starpep_independent_532_AVP_external
GLWSKIKEAAKTAGKMAMGFVNDMV
>Ex_starpep_independent_534_AVP_external
GLWSKIKDVAAAAGKAALGAVNEAL
>Ex_starpep_independent_551_AVP_external
GLVSDLLSTVTGLLGNLGGGGLKKI
>Ex_starpep_independent_565_AVP_external
GLRSKIKEAAKTAGKMALGFVNDMA
>Ex_starpep_independent_640_AVP_external
GLFGVLGSIAKHVLPHVVPVIAEKL
>Ex_starpep_independent_1055_AVP_external
CGETCVTGTCYTPGCACDWPVCKRD
>AVPIden_dbAMP_03310
GLFGILGSVAKHVLPHVIPVVAEHL
>AVPIden_dbAMP_03331
GLFKVLGSVAKHLLPHVAPIIAEKL
>AVPIden_HIP758
NLVSGLIEARKYLEQLHRKLKNRKV
>Al4AVP_train_AVP738
GLLSVLGSVAKHVLPHVVPVIAKLH
>Al4AVP_train_AVP739
GLLKVLGSVAKKVLPKVVPVIAEKL
>Al4AVP_train_AVP_0004
RFLVCWKQKIWGKARPSMCTRRARF
>sharma_test_AVP629
SKCYQWQRRMRKLGAPSITCVRRTS
>TR_starpep_Sequence_77_AVP_training
RSQKEGLHYTCSSHFPYSQYQFWK
>TR_starpep_Sequence_332_AVP_training
NILRLKESITATIEAVHEVTDGLS
>TR_starpep_Sequence_351_AVP_training
KSLLTEVETPIRGSLLTEVETPIR
>TR_starpep_Sequence_633_AVP_training
KYKETDLLILFKDDYFAKKNEERK
>TR_starpep_Sequence_1233_AVP_training
LVRDSMAKLRERLNQRQKLFESTQ
>TR_starpep_Sequence_1240_AVP_training
SISNALNKLEESNRNLDKVNVKLT
>TR_starpep_Sequence_1261_AVP_training
KETPIRNEWGCRGETPIRNEWGCR
>TR_starpep_Sequence_1984_AVP_training
GLRSRIWLWVLLMIWQESNRFKRM
>TR_starpep_Sequence_2263_AVP_training
NPGLLETSEGCRQILGQLQPSLQT
>TS_starpep_Sequence_256_AVP_testing
MANAGLQLLGFILAFLGWIGAIVS
>TS_starpep_Sequence_302_AVP_testing
KQNAANILRLKESIAATNEAVHEV
>Ex_starpep_independent_300_AVP_external
LLKELWTKIKGAGKAVLGKIKGLL
>Ex_starpep_independent_568_AVP_external
GLRSKIWLWVLLMIWQESNKFKKM
>Ex_starpep_independent_741_AVP_external
GIKDWIKGAAKTLIKTVASHIANQ
>Ex_starpep_independent_801_AVP_external
GFREVLKGAAKAFVKTVAGHIANI
>Ex_starpep_independent_813_AVP_external
GFKDWIKGAAKKLIKTVASNIANQ
>Ex_starpep_independent_884_AVP_external
FLPLIASVAANLAPKIICKITKTC
>Ex_starpep_independent_896_AVP_external
FLPVLAGIAAKVVPALFCKITKKC
>Ex_starpep_independent_1003_AVP_external
DSHAKRHHGYKRKFHEKHHSHRGY
>AVPIden_dbAMP_03398
GLFSVLGAVAKHVLPHVVPVIAEK
>train_ampfun_AP02654
NPAGCRFCCGCCPNMIGCGVCCRF
>Al4AVP_train_AVP_0188
GIGKFLKKAKKGIGAVLKVLTTGL
>Al4AVP_train_AVP_0191
RGGKIAGKIAKIAGKIAKIAGKIA
>TR_starpep_Sequence_161_AVP_training
PPLAVMRPGIQILPPPGTDVHPK
>TR_starpep_Sequence_468_AVP_training
FAKKFAKKFKKFAKKFAKFAFAF
>TR_starpep_Sequence_522_AVP_training
FAIAIKAIKKAIKKIKKAIKKAI
>TR_starpep_Sequence_580_AVP_training
QLESLTDRELLLLIARKTCGSVE
>TR_starpep_Sequence_591_AVP_training
LLDCWVRLGRYLLRRLKTPFTRL
>TR_starpep_Sequence_639_AVP_training
FLFAFRIFKRVFKKFRKLFKRAF
>TR_starpep_Sequence_1171_AVP_training
ATAGWTFGAGAALQIPFAMQMAY
>TR_starpep_Sequence_1878_AVP_training
RPRGRRGSRPSGAERRRRRAAAA
>TS_starpep_Sequence_81_AVP_testing
VNPTLLFLKVPAQNAISTTFPYT
>TS_starpep_Sequence_181_AVP_testing
RNTREVFAQVKQMYKTPTLKYFG
>TS_starpep_Sequence_532_AVP_testing
CANLLLQYGSFCTQLNRALSGIA
>Ex_starpep_independent_593_AVP_external
GLLSGILNSAGGLLGNLIGSLSN
>Ex_starpep_independent_657_AVP_external
GLKDIFKAGLGSLVKNIAAHVAN
>Ex_starpep_independent_722_AVP_external
GIGKFLHSAKKFGKAFVGEIMNS
>Ex_starpep_independent_1019_AVP_external
CVWIPCISGIAGCSCKNKVCYLN
>AVPIden_AVP0194
FALALKALKKALKKLKKALKKAL
>train_ampfun_AP00257
GLWQKIKSAAGDLASGIVEGIKS
>Al4AVP_ex_AVP979
KTAATLADTLADTAATLAKAAAA
>Al4AVP_train_AVP1062
EMTWEEWEKKVEELEKKIEELLK
>TR_starpep_Sequence_207_AVP_training
GYHLMSFPQAAPHGVVFLHVTW
>TR_starpep_Sequence_214_AVP_training
GNHILSLVQNAPYGLYFIHFSW
>TR_starpep_Sequence_1222_AVP_training
HVMLALATVLSIAGAGTGATAI
>TR_starpep_Sequence_1735_AVP_training
CNCTNSSSSYSGTKMACPSNRG
>TR_starpep_Sequence_2065_AVP_training
YKPRRKRAAIHVMLALATVLSI
>TR_starpep_Sequence_2066_AVP_training
PDYLLVPEEVMEYKPRRKRAAI
>TS_starpep_Sequence_221_AVP_testing
PACQDFLGAMIHLKAKTNISIR
>TS_starpep_Sequence_264_AVP_testing
LPRRLHLEPAFLPYSVKAHECC
>Ex_starpep_independent_655_AVP_external
GLFVGVLAKVAAHVVPAIAEHF
>Ex_starpep_independent_736_AVP_external
GIKCRFCCGCCTPGICGVCCRF
>Ex_starpep_independent_949_AVP_external
FIHHIFRGIVHAGRSIGRFLTG
>Ex_starpep_independent_956_AVP_external
FFHHIFRGIVHVGKTIHRLVTG
>AVPIden_DBAASPCoV121
TDVSTAIHADQLTPAWRIYSTG
>test_ampfun_AP02479
GMKCKFCCNCCNLNGCGVCCRF
>TR_starpep_Sequence_68_AVP_training
QLQKWEDWVRWIGNIPQYLKG
>TR_starpep_Sequence_102_AVP_training
TSSMRGVYYPDEIFRSDTLYL
>TR_starpep_Sequence_121_AVP_training
KKKMVLGVFALLSLISGSLKK
>TR_starpep_Sequence_466_AVP_training
AKKAAKKAKKAAKKAKKAAKK
>TR_starpep_Sequence_507_AVP_training
FKVKAKVKAKVKAKVKAKKKK
>TR_starpep_Sequence_843_AVP_training
VLDLIYSLHKQINRGLKKIVL
>TR_starpep_Sequence_2052_AVP_training
TDAVDCSQNPLAELKCSVKSF
>TR_starpep_Sequence_2239_AVP_training
PLSPPLRNTHPQAMQWNSTTF
>TS_starpep_Sequence_346_AVP_testing
KAAKKAAKAAKKAAKWAKKAA
>TS_starpep_Sequence_412_AVP_testing
GHKARVLAEAMSQVTNPATIM
>TS_starpep_Sequence_462_AVP_testing
DQAEHLKTAVQMAVFIHNYKA
>TS_starpep_Sequence_539_AVP_testing
ARRAKRRARRAKRRARRKKRR
>Ex_starpep_independent_604_AVP_external
GLLGLLGSVVSHVVPAIVGHF
>Ex_starpep_independent_715_AVP_external
GIWDTIKSMGKVFAGKILQNL
>Ex_starpep_independent_810_AVP_external
GFIFHIIKGLFHAGKMIHGLV
>Ex_starpep_independent_1025_AVP_external
CLGVGSCNDFAGCGYAIVCFW
>TR_starpep_Sequence_71_AVP_training
TTESIVIWGKTPKFKLPIQK
>TR_starpep_Sequence_90_AVP_training
NVQGKTGIQQLQKWEDWVRW
>TR_starpep_Sequence_91_AVP_training
PFLWMGYELHPDKWTVQPIV
>TR_starpep_Sequence_95_AVP_training
SPAIFQSSMTKILEPFRKQN
>TR_starpep_Sequence_96_AVP_training
FWFTLIKTQAKQPARYRRFC
>TR_starpep_Sequence_101_AVP_training
WQCLTLTHRGFVLLTITVLR
>TR_starpep_Sequence_108_AVP_training
EGPTLGNWAREIWATLFKKA
>TR_starpep_Sequence_109_AVP_training
DFWEVQLGIPHPAGLKKKKS
>TR_starpep_Sequence_112_AVP_training
MYNCSLQNGFTMKVDDLIVH
>TR_starpep_Sequence_120_AVP_training
EQVDKLVSAGIRKVLFLDGI
>TR_starpep_Sequence_124_AVP_training
IEVTFVNRRGDGAELWYLSA
>TR_starpep_Sequence_125_AVP_training
RGILRNWYNPFAGLRQSLEQ
>TR_starpep_Sequence_127_AVP_training
LEAIAMSIPPEVKFNKPFVF
>TR_starpep_Sequence_143_AVP_training
LEAIPCSIPPCVGFGKPFVF
>TR_starpep_Sequence_157_AVP_training
LEAIPMCIPPECAFNKPFVF
>TR_starpep_Sequence_165_AVP_training
VYINKLTPPCGTMYYACEAV
>TR_starpep_Sequence_185_AVP_training
ETVPVKLKPGMDGPKVKQWP
>TR_starpep_Sequence_192_AVP_training
MDGPKVKQWPLTEEKIKALV
>TR_starpep_Sequence_243_AVP_training
LLGGILGIGLGVLLLILCLP
>TR_starpep_Sequence_302_AVP_training
PVLQPALSLSCGPEPLLLSC
>TR_starpep_Sequence_313_AVP_training
PLCVNCWPQVCGDFPWGAVA
>TR_starpep_Sequence_320_AVP_training
GPWVWVPAFCQAVGWGDPIT
>TR_starpep_Sequence_326_AVP_training
IGLKVEAMEKFLYTAFAMQE
>TR_starpep_Sequence_330_AVP_training
LVTLEHQVLVIGLKVEAMEK
>TR_starpep_Sequence_331_AVP_training
KQLTEAVQKITTESIVIWGK
>TR_starpep_Sequence_346_AVP_training
QWTYQIYQEPFKNLKTGKYA
>TR_starpep_Sequence_364_AVP_training
TKALTEVIPLTEEAELELAE
>TR_starpep_Sequence_583_AVP_training
GQHRTKIEELRQHLLRWGLT
>TR_starpep_Sequence_590_AVP_training
IRKVLFLDGIDKAQDEHEKY
>TR_starpep_Sequence_602_AVP_training
GIKEWKRIVQRIKDFLRNLV
>TR_starpep_Sequence_622_AVP_training
KDSTKWRKLVDFRELNKRTQ
>TR_starpep_Sequence_626_AVP_training
GKKYRRFRWKFKFGKWFWFG
>TR_starpep_Sequence_662_AVP_training
GIKEFKREFQRIKDFLRNLV
>TR_starpep_Sequence_896_AVP_training
ELVNQIIEQLIKKEKVYLAW
>TR_starpep_Sequence_987_AVP_training
ETWETWWTEYWQATWIPEWE
>TR_starpep_Sequence_991_AVP_training
SSCNMGWDTPACCVWFPYWV
>TR_starpep_Sequence_995_AVP_training
SFYSVLFLWGTCGGFSHSWY
>TR_starpep_Sequence_1066_AVP_training
KVINPEPIVEPFMSKPFALF
>TR_starpep_Sequence_1110_AVP_training
ILGPVLGLVSRTLRRVLGIL
>TR_starpep_Sequence_1113_AVP_training
NNETPGIRYQYNVLPQGWKG
>TR_starpep_Sequence_1114_AVP_training
DIQKLVGKLNWASQIYPGIK
>TR_starpep_Sequence_1126_AVP_training
CTLNFPISPIETVPVKLKPG
>TR_starpep_Sequence_1132_AVP_training
LSDSPNGPWVWVPAFSQAVG
>TR_starpep_Sequence_1136_AVP_training
KISKIGPENPYNTPVFAIKK
>TR_starpep_Sequence_1138_AVP_training
GVYYDPSKDLIAEIQKQGQG
>TR_starpep_Sequence_1143_AVP_training
YNVLPQGWKGSPAIFQSSMT
>TR_starpep_Sequence_1144_AVP_training
KGIYQTSNFRVVPSGDVVRF
>TR_starpep_Sequence_1148_AVP_training
WYQLEKEPIVGAETFYVDGA
>TR_starpep_Sequence_1155_AVP_training
VTVLDVGDAYFSVPLDEDFR
>TR_starpep_Sequence_1156_AVP_training
PDIVIYQYMDDLYVGSDLEI
>TR_starpep_Sequence_1180_AVP_training
AGAGTGATAIGMVTQYHQVL
>TR_starpep_Sequence_1227_AVP_training
ALDKLEESNSKLDKVNVKLT
>TR_starpep_Sequence_1228_AVP_training
TEEAELELAENREILKEPVH
>TR_starpep_Sequence_1239_AVP_training
LTEEKIKALVEICTEMEKEG
>TR_starpep_Sequence_1249_AVP_training
LNWGTPDWDVRNCVGVLWCP
>TR_starpep_Sequence_1289_AVP_training
GERVWDRGNVTLLCDCPNGP
>TR_starpep_Sequence_1307_AVP_training
RIPTGERVWDRGNVTLLCDC
>TR_starpep_Sequence_1352_AVP_training
RRKKAAVAALPAVLLALLAP
>TR_starpep_Sequence_1360_AVP_training
RRKKAAVALLKAVLLAALAP
>TR_starpep_Sequence_1447_AVP_training
THLEGKVILVAVHVASGYIE
>TR_starpep_Sequence_1455_AVP_training
LQDSGLEVNIVTDSQYALGI
>TR_starpep_Sequence_1627_AVP_training
RQHLLRWGLTTPDKKHQKEP
>TR_starpep_Sequence_1628_AVP_training
TRQCRRGRIWKRWNETITGP
>TR_starpep_Sequence_1741_AVP_training
ANRETKLGKAGYVTNRGRQK
>TR_starpep_Sequence_1764_AVP_training
PAFCQAVGWGDPITHWSHGQ
>TR_starpep_Sequence_1779_AVP_training
SWSTLTANQNPSPPWSKLTY
>TR_starpep_Sequence_1794_AVP_training
NCVKMLCTHTGTGQAITVTP
>TR_starpep_Sequence_1796_AVP_training
KYTAFTIPSINNETPGIRYQ
>TR_starpep_Sequence_1799_AVP_training
CNSTKNLTFAMRSSGDYGEV
>TR_starpep_Sequence_1801_AVP_training
QPSVQIQVYQGEREIAAHNK
>TR_starpep_Sequence_1802_AVP_training
IAEIQKQGQGQWTYQIYQEP
>TR_starpep_Sequence_1808_AVP_training
GAETFYVDGAANRETKLGKA
>TR_starpep_Sequence_1809_AVP_training
GRWPVKTIHTDNGSNFTGAT
>TR_starpep_Sequence_1815_AVP_training
MRSSGDYGEVTGAWIEFGCH
>TR_starpep_Sequence_1819_AVP_training
VTDSQYALGIIQAQPDQSES
>TR_starpep_Sequence_1868_AVP_training
PSSKRFQPFQQFGRDVSDFT
>TR_starpep_Sequence_1874_AVP_training
RPETVETTVTTAQETKRGRI
>TR_starpep_Sequence_1896_AVP_training
RFRIRCRWNVGSDTSLIDTC
>TR_starpep_Sequence_1911_AVP_training
STLPETTVVRRRGRSPRRRT
>TR_starpep_Sequence_1962_AVP_training
SGSWLRDIWDWICEVLSDFK
>TR_starpep_Sequence_1972_AVP_training
GVLLLILCLPTLVDCIRNCI
>TR_starpep_Sequence_2005_AVP_training
TDIQTKELQKQITKIQNFRV
>TR_starpep_Sequence_2033_AVP_training
NREILKEPVHGVYYDPSKDL
>TR_starpep_Sequence_2042_AVP_training
VRQLCKLLRGTKALTEVIPL
>TR_starpep_Sequence_2045_AVP_training
YQVVKQPDYLLVPEEVMEYK
>TR_starpep_Sequence_2046_AVP_training
YNYKYRYLRHGKLRPFERDI
>TR_starpep_Sequence_2053_AVP_training
TKFPSVYAWERKKISNCVAD
>TR_starpep_Sequence_2060_AVP_training
HPAGLKKKKSVTVLDVGDAY
>TR_starpep_Sequence_2068_AVP_training
FSVPLDEDFRKYTAFTIPSI
>TR_starpep_Sequence_2074_AVP_training
LPEKDSWTVNDIQKLVGKLN
>TR_starpep_Sequence_2238_AVP_training
PPSAVCNYEVAEDPSYVREH
>TR_starpep_Sequence_2243_AVP_training
VPAHKGIGGNEQVDKLVSAG
>TR_starpep_Sequence_2257_AVP_training
KGEAMHGQVDCSPGIWQLDC
>TR_starpep_Sequence_2273_AVP_training
EICTEMEKEGKISKIGPENP
>TR_starpep_Sequence_2291_AVP_training
RMRGAHTNDVKQLTEAVQKI
>TR_starpep_Sequence_2292_AVP_training
GMVTQYHQVLATHQEAIEKV
>TR_starpep_Sequence_2293_AVP_training
ALDKAEESNSKADKVNVKAT
>TS_starpep_Sequence_4_AVP_testing
YVREHGVPIHADKYFEQVLK
>TS_starpep_Sequence_18_AVP_testing
YNTPVFAIKKKDSTKWRKLV
>TS_starpep_Sequence_29_AVP_testing
YKGYQPIDVVRDLPSGFNTL
>TS_starpep_Sequence_61_AVP_testing
VTTAQETKRGRIQTKKEVSI
>TS_starpep_Sequence_68_AVP_testing
VVTLTDTTNQKTELQAIYLA
>TS_starpep_Sequence_83_AVP_testing
VETTVTTAQETKRGRIQTKK
>TS_starpep_Sequence_91_AVP_testing
VAGLRQSLEQYQVVKQPDYL
>TS_starpep_Sequence_101_AVP_testing
TMKVDDLIVHFNMTKAVEMV
>TS_starpep_Sequence_102_AVP_testing
TPDKKHQKEPPFLWMGYELH
>TS_starpep_Sequence_106_AVP_testing
TPKFKLPIQKETWETWWTEY
>TS_starpep_Sequence_138_AVP_testing
SNASVWECCSTGSWVPFTCC
>TS_starpep_Sequence_139_AVP_testing
SGTKMACPSNRGILRNWYNP
>TS_starpep_Sequence_201_AVP_testing
PGGETARKDKFLHMVLPRRL
>TS_starpep_Sequence_207_AVP_testing
PDKWTVQPIVLPEKDSWTVN
>TS_starpep_Sequence_298_AVP_testing
KTELQAIYLALQDSGLEVNI
>TS_starpep_Sequence_301_AVP_testing
KSNVVRGWVFGSTMNNKSQS
>TS_starpep_Sequence_341_AVP_testing
KILEPFRKQNPDIVIYQYMD
>TS_starpep_Sequence_349_AVP_testing
IQAQPDQSESELVNQIIEQL
>TS_starpep_Sequence_375_AVP_testing
IGNIPQYLKGLLGGILGIGL
>TS_starpep_Sequence_378_AVP_testing
HGLASTLTRWAHYNALIRAF
>TS_starpep_Sequence_420_AVP_testing
GCKKYRRFRWKFKGKFWFWG
>TS_starpep_Sequence_443_AVP_testing
EQVLKAVTNVLSPVFPGGET
>TS_starpep_Sequence_454_AVP_testing
EIWATLFKKATRQCRRGRIW
>TS_starpep_Sequence_467_AVP_testing
DLYVGSDLEIGQHRTKIEEL
>TS_starpep_Sequence_475_AVP_testing
DHILEPSIPWKSKLLTLVQL
>Ex_starpep_independent_394_AVP_external
ITCPQVTQSLAPCVPYLISG
>Ex_starpep_independent_424_AVP_external
ILGPVISTIGGVLGGLLKNL
>Ex_starpep_independent_437_AVP_external
ILGPVLGLVSDTLDDVLGIL
>Ex_starpep_independent_481_AVP_external
GWMSKIASGIGTFLSGVQQG
>Ex_starpep_independent_846_AVP_external
GADFQECMKEHSQKQHQHQG
>Ex_starpep_independent_926_AVP_external
FLFRVASKVFPALIGKFKKK
>Ex_starpep_independent_1078_AVP_external
ATFNFINNCPFTVWAAAVPG
>Ex_starpep_independent_1158_AVP_external
RLLRRLLRRLLRRLLRRLLR
>Ex_starpep_independent_1190_AVP_external
KLIWILSKTIPAIKNLFYKI
>AVPIden_DBAASPCoV100
VLYNSTSFSTFKCYGVSATK
>AVPIden_DBAASPCoV101
PALNCYWPLKDYGFYTTSGI
>AVPIden_DBAASPCoV102
RDVSDITDSVRDPKTSEILD
>AVPIden_DBAASPCoV104
SNNTIAIPTNFLISITTEVM
>AVPIden_DBAASPCoV98
FKLPLGIKITNFRAILTAFL
>Al4AVP_train_AVP617
YRWWRWARRWYRWWRWARRW
>Al4AVP_train_AVP_0682
LEAIPCSIPPCFAFNKDFVF
>Al4AVP_train_AVP_0685
LEAIPCSIPPCLAFAKPFVF
>Al4AVP_train_AVP_0693
LEAIPISIPPEVFFGKPFVF
>Al4AVP_train_AVP_0698
LEAIPMSCPPEFCFGKPFVF
>Al4AVP_train_AVP_0276
KWKLFKKIGIGKFLHAAKKF
>TR_starpep_Sequence_105_AVP_training
FFIFPNYTIVSDFGRPNAA
>TR_starpep_Sequence_228_AVP_training
GVFVFNGTSWFITQRNFFS
>TR_starpep_Sequence_618_AVP_training
LRCRNEKKRHRAVRLIFTI
>TR_starpep_Sequence_637_AVP_training
GLRRLLGRLLRRLGRLLLR
>TR_starpep_Sequence_650_AVP_training
VCYFMVFLQYGRKKRRQRR
>TR_starpep_Sequence_968_AVP_training
MAVGLVLCDWWLGEYLLEA
>TR_starpep_Sequence_981_AVP_training
FKLPIQKETWETWWTEYWE
>TR_starpep_Sequence_1017_AVP_training
TDVILMCFSIDSPDSAENI
>TR_starpep_Sequence_1021_AVP_training
TDVIAMCFSIDSPDSLENI
>TR_starpep_Sequence_1022_AVP_training
TDVILMCFSIDAPDSLENI
>TR_starpep_Sequence_1030_AVP_training
TDVILMCFSIDSPDALENI
>TR_starpep_Sequence_1034_AVP_training
TDAILMCFSIDSPDSLENI
>TR_starpep_Sequence_1044_AVP_training
TDVILMCFSIASPDSLENI
>TR_starpep_Sequence_1045_AVP_training
DDMSVISELICTSPLDFIN
>TR_starpep_Sequence_1049_AVP_training
TDVILMCASIDSPDSLENI
>TR_starpep_Sequence_1052_AVP_training
TDVILMAFSIDSPDSLENI
>TR_starpep_Sequence_1055_AVP_training
TDVALMCFSIDSPDSLENI
>TR_starpep_Sequence_1056_AVP_training
CSIELSDIPLSVDFNTMID
>TR_starpep_Sequence_1062_AVP_training
TDVILMCFAIDSPDSLENI
>TR_starpep_Sequence_1068_AVP_training
TDVILMCFSIDSPASLENI
>TR_starpep_Sequence_1072_AVP_training
TDVILMCFSIDSPDSLENA
>TR_starpep_Sequence_1121_AVP_training
VVDRGWGNGAGLFGKGSID
>TR_starpep_Sequence_1130_AVP_training
GYFVQDDGEWKFTGSSYYY
>TR_starpep_Sequence_1160_AVP_training
MVDRGWGNHAGLFGKGSIV
>TR_starpep_Sequence_1187_AVP_training
ALHALGYQLAFVLDSPSAY
>TR_starpep_Sequence_1356_AVP_training
RRKKAVALLPAVLLALLAP
>TR_starpep_Sequence_1746_AVP_training
RQMRAWGQDYQHGGMGYSC
>TR_starpep_Sequence_2032_AVP_training
IKKEKVYLAWVPAHKGIGN
>TR_starpep_Sequence_2304_AVP_training
CATCEQIADSQHRSHRQMV
>TS_starpep_Sequence_109_AVP_testing
TDVILMCFSIDSPDSLEAI
>TS_starpep_Sequence_122_AVP_testing
TAVILMCFSIDSPDSLENI
>TS_starpep_Sequence_568_AVP_testing
ADVILMCFSIDSPDSLENI
>Ex_starpep_independent_46_AVP_external
VDKPPYLPRPRPPRRIYNR
>Ex_starpep_independent_308_AVP_external
LLSLVPHAINAVSAIAKHF
>Ex_starpep_independent_821_AVP_external
GFKDLLKGAAKALVKTVLF
>Ex_starpep_independent_861_AVP_external
FLSLLPSLVSGAVSLVKKL
>Ex_starpep_independent_908_AVP_external
FLGLLPSIVSGAVSLVKKL
>AVPIden_DBAASPCoV21
MWKTPTLKYFGGFNFSQIL
>Al4AVP_ex_AVP287
CGGYCGGWKRKRCTSYRCG
>TR_starpep_Sequence_69_AVP_training
GQLFTFSPRHHWTTQDCN
>TR_starpep_Sequence_83_AVP_training
RHIDLLVGSATLCSALYV
>TR_starpep_Sequence_88_AVP_training
DGFIHVQGHLQEVDAGNF
>TR_starpep_Sequence_119_AVP_training
LLRIPQAIMDMIAGAHWG
>TR_starpep_Sequence_134_AVP_training
QGHLQEVDAGNFIPPPRW
>TR_starpep_Sequence_155_AVP_training
INVKQIAARLLPPLYSLV
>TR_starpep_Sequence_210_AVP_training
AGALMFAWLLLGLQGIFN
>TR_starpep_Sequence_216_AVP_training
AHWGVLAGIKYFSMVGNW
>TR_starpep_Sequence_217_AVP_training
ALYVGDLCGSVFLVGQLF
>TR_starpep_Sequence_225_AVP_training
LVVLLLFAGVDAETHVTG
>TR_starpep_Sequence_229_AVP_training
FILAFLGWIGAIVSTALP
>TR_starpep_Sequence_233_AVP_training
VGNWAKVLVVLLLFAGVD
>TR_starpep_Sequence_240_AVP_training
GIKYFSMVGNWAKVLVVL
>TR_starpep_Sequence_253_AVP_training
PEGRTWAQPGYPWPLYGN
>TR_starpep_Sequence_261_AVP_training
TCGFADLMGYIPLVGAPL
>TR_starpep_Sequence_297_AVP_training
CPTPAIEPPTGTFGFFPG
>TR_starpep_Sequence_305_AVP_training
QPGYPWPLYGNEGCGWAG
>TR_starpep_Sequence_310_AVP_training
PAIEPPTGTFGFFPGVPP
>TR_starpep_Sequence_333_AVP_training
RGTKALTEVIPLTEEAEC
>TR_starpep_Sequence_357_AVP_training
ARALAHGVRVLEDGVNYA
>TR_starpep_Sequence_360_AVP_training
AALEAKICHQIEYYFGDF
>TR_starpep_Sequence_586_AVP_training
SWLRRIWRWICKVLSRFK
>TR_starpep_Sequence_607_AVP_training
KAFEEVLAKKFYDKALWD
>TR_starpep_Sequence_608_AVP_training
GRFKRIRKKLKKLFKKIS
>TR_starpep_Sequence_745_AVP_training
WVNQLAVLGLPAVDAAVA
>TR_starpep_Sequence_953_AVP_training
AFLGWIGAIVSTALPQWR
>TR_starpep_Sequence_990_AVP_training
GWIGAIVSTALPQWRIYS
>TR_starpep_Sequence_1032_AVP_training
MDVNPTLLFLKVPAQNAI
>TR_starpep_Sequence_1083_AVP_training
SWLWEVWDWVLHVLSDFK
>TR_starpep_Sequence_1116_AVP_training
IHVQGHLQEVDAGNFIPP
>TR_starpep_Sequence_1117_AVP_training
HGQNRWPLSCPQYVYGSV
>TR_starpep_Sequence_1124_AVP_training
SIVYEAADAILHTPGCVP
>TR_starpep_Sequence_1134_AVP_training
CGSVFLVGQLFTFSPRHH
>TR_starpep_Sequence_1137_AVP_training
VKFPGGGQIVGGVYLLPR
>TR_starpep_Sequence_1153_AVP_training
QIVGGVYLLPRRGPRLGV
>TR_starpep_Sequence_1154_AVP_training
ALPQWRIYSYAGDNIVTA
>TR_starpep_Sequence_1159_AVP_training
SSGLYHVTNDCPNSSIVY
>TR_starpep_Sequence_1163_AVP_training
GRPDGFIHVQGHLQEVDA
>TR_starpep_Sequence_1168_AVP_training
VFASLPGIIFTRSQKEGL
>TR_starpep_Sequence_1169_AVP_training
ALGPAATLEEMMAAAQGV
>TR_starpep_Sequence_1174_AVP_training
ALGPAATLEEMMTACAAA
>TR_starpep_Sequence_1178_AVP_training
AAAPAATLEEHMTACQGV
>TR_starpep_Sequence_1179_AVP_training
ALGAAATLEEMMTACQGV
>TR_starpep_Sequence_1185_AVP_training
TEVSEALGGAGLTGGFYE
>TR_starpep_Sequence_1195_AVP_training
AQLVGELGSLYGPLSVSA
>TR_starpep_Sequence_1218_AVP_training
MGYIPLVGAPLGGAARAL
>TR_starpep_Sequence_1256_AVP_training
VELSEWGVPCATCILDRR
>TR_starpep_Sequence_1277_AVP_training
PIPKARRPEGRTWAQPGY
>TR_starpep_Sequence_1281_AVP_training
SDRDTVVELSEWGVPCAT
>TR_starpep_Sequence_1286_AVP_training
LLPRRGPRLGVRATRKTS
>TR_starpep_Sequence_1294_AVP_training
DTVVELSEWGVPCATCIL
>TR_starpep_Sequence_1297_AVP_training
TGEKVWDRGNVTLLCDCP
>TR_starpep_Sequence_1300_AVP_training
SDWSLWECCSTGSLFACC
>TR_starpep_Sequence_1459_AVP_training
MMNWSPTAALVVAQLLRI
>TR_starpep_Sequence_1620_AVP_training
LPTTQLRRHIDLLVGSAT
>TR_starpep_Sequence_1744_AVP_training
SCLTVPASAYQVRNSSGL
>TR_starpep_Sequence_1745_AVP_training
VPVGSASCTIAALGSSDR
>TR_starpep_Sequence_1759_AVP_training
PGDPDLSDGSWSTVSSGA
>TR_starpep_Sequence_1777_AVP_training
PITHWSHGQNRWPLSCPQ
>TR_starpep_Sequence_1778_AVP_training
APERASSVYTRSTGEQEI
>TR_starpep_Sequence_1780_AVP_training
LPAFCQAIGWGDPITHWS
>TR_starpep_Sequence_1781_AVP_training
AIGWGDPITHWSHGQNRW
>TR_starpep_Sequence_1783_AVP_training
VSTALPQWRIYSYAGDNI
>TR_starpep_Sequence_1786_AVP_training
PPATHTIADRNHTPFSDV
>TR_starpep_Sequence_1790_AVP_training
PRHHWTTQDCNCSIYPGH
>TR_starpep_Sequence_1811_AVP_training
GSASCTIAALGSSDRDTV
>TR_starpep_Sequence_1817_AVP_training
SAYQVRNSSGLYHVTNDC
>TR_starpep_Sequence_1843_AVP_training
MASTGLELLGMTLAVLGW
>TR_starpep_Sequence_1845_AVP_training
LYGNEGCGWAGWLLSPRG
>TR_starpep_Sequence_1861_AVP_training
SWGPTDPRRRSRNLGKVI
>TR_starpep_Sequence_1865_AVP_training
KKGACEARHREWAWLCAA
>TR_starpep_Sequence_1870_AVP_training
RRICRCICGRGICRCICG
>TR_starpep_Sequence_1895_AVP_training
RKTSERSQPRGRRQPIPK
>TR_starpep_Sequence_1916_AVP_training
RRRSRNLGKVIDTLTCGF
>TR_starpep_Sequence_1921_AVP_training
QPRGRRQPIPKARRPEGR
>TR_starpep_Sequence_1931_AVP_training
RRWCYRKCYKGYCYRKCR
>TR_starpep_Sequence_1935_AVP_training
SWLRDVWDWICTVLTDFK
>TR_starpep_Sequence_1938_AVP_training
SWLRDVWDWVCTILTDFK
>TR_starpep_Sequence_1940_AVP_training
SWLDRIWRWICKVLSRFE
>TR_starpep_Sequence_1946_AVP_training
KWLCRIWSWISDVLDDFE
>TR_starpep_Sequence_1947_AVP_training
TWLRAIWDWVCTALTDFK
>TR_starpep_Sequence_1956_AVP_training
SWRLIDWDWICEVLSDFK
>TR_starpep_Sequence_1959_AVP_training
SWRLDIWDWICESVLDFK
>TR_starpep_Sequence_1961_AVP_training
DWLRIIWDWVCSVVSDFK
>TR_starpep_Sequence_1963_AVP_training
SWLRDVWDWVCTVLSDFK
>TR_starpep_Sequence_2076_AVP_training
VATRDGKLPTTQLRRHID
>TR_starpep_Sequence_2240_AVP_training
FAVNPGLLETSEAAAQIL
>TR_starpep_Sequence_2244_AVP_training
FHRCGAGPKLTKDLEAVP
>TR_starpep_Sequence_2245_AVP_training
DAILHTPGCVPCVREGNA
>TR_starpep_Sequence_2246_AVP_training
GAPLGGAARALAHGVRVL
>TR_starpep_Sequence_2249_AVP_training
FAVNPGLLETSEGCRAAA
>TR_starpep_Sequence_2254_AVP_training
RFPFHRCGAGPKLTKDLE
>TR_starpep_Sequence_2261_AVP_training
QAGLAVRPGKSAAQLVGE
>TR_starpep_Sequence_2265_AVP_training
APEDIGFCLEGGCLVALG
>TR_starpep_Sequence_2266_AVP_training
AAANPGLLETSEGCRQIL
>TR_starpep_Sequence_2268_AVP_training
FAVNPGLLEAAAGCRQIL
>TR_starpep_Sequence_2269_AVP_training
QDCNCSIYPGHITGHRMA
>TR_starpep_Sequence_2271_AVP_training
NCCAPEDIGFCLEGGCLV
>TR_starpep_Sequence_2276_AVP_training
VRVLEDGVNYATGNLPGC
>TS_starpep_Sequence_34_AVP_testing
YEPLVRRRSELMGRRNPV
>TS_starpep_Sequence_50_AVP_testing
WVAVTPTVATRDGKLPTT
>TS_starpep_Sequence_104_AVP_testing
TNDCPNSSVVYEAADAIL
>TS_starpep_Sequence_108_AVP_testing
TLKPIFKLPLGINITNFR
>TS_starpep_Sequence_134_AVP_testing
SPRGSRPSWGPTDPRRRS
>TS_starpep_Sequence_142_AVP_testing
SIWRDWVDLICEFLSDWK
>TS_starpep_Sequence_182_AVP_testing
RLGVRATRKTSERSQPRG
>TS_starpep_Sequence_251_AVP_testing
MANSGLQLLGFSMALLGW
>TS_starpep_Sequence_254_AVP_testing
MASAGMQILGVVLTLLGW
>TS_starpep_Sequence_260_AVP_testing
LVRRRSELMGRRNPVCPG
>TS_starpep_Sequence_261_AVP_testing
LVKCPTPAIEPPTGTFGF
>TS_starpep_Sequence_267_AVP_testing
LQEVDAGNFIPPPRWLLL
>TS_starpep_Sequence_295_AVP_testing
KWLDAFYKDVAKELEKAF
>TS_starpep_Sequence_339_AVP_testing
KGLSGPCGWWVWSRGSGK
>TS_starpep_Sequence_347_AVP_testing
KFDSLVECIWDWIDRLWS
>TS_starpep_Sequence_348_AVP_testing
IPESSELTLQELLGEERR
>TS_starpep_Sequence_361_AVP_testing
IMDMIAGAHWGVLAGIKY
>TS_starpep_Sequence_399_AVP_testing
GSATLCSALYVGDLCGSV
>TS_starpep_Sequence_406_AVP_testing
GKVIDTLTCGFADLMGYI
>TS_starpep_Sequence_418_AVP_testing
GCVPCVREGNASRCWVAV
>TS_starpep_Sequence_421_AVP_testing
GAIVSTALPQWRIYSYAG
>TS_starpep_Sequence_433_AVP_testing
FCLEGGCLVALGCTICTD
>TS_starpep_Sequence_464_AVP_testing
DWLKAFYDKVAEKLKEAF
>TS_starpep_Sequence_572_AVP_testing
AALVVAQLLRIPQAIMDM
>Ex_starpep_independent_157_AVP_external
RRWCFRVCYKGFCYRKCR
>Ex_starpep_independent_186_AVP_external
RICRCICGRRICRCICGR
>Ex_starpep_independent_194_AVP_external
RGGRLCYCRGWICFCVGR
>Ex_starpep_independent_218_AVP_external
RCICTRGFCRCICTRGFC
>Ex_starpep_independent_378_AVP_external
KIGAKIKIGAKIKIGAKI
>Ex_starpep_independent_503_AVP_external
GVCRCLCRRGVCRCLCRR
>Ex_starpep_independent_789_AVP_external
GFLSILKKVLPKVMAHMK
>Ex_starpep_independent_809_AVP_external
GFCRCLCRRGVCRCICTR
>Ex_starpep_independent_829_AVP_external
GFCRCICTRGFCRCICTR
>Ex_starpep_independent_1136_AVP_external
WRKWRKRWWWRKWRKRWW
>AVPIden_DBAASPHCV44
AKGSRAIWFMWLGARFLE
>AVPIden_DBAASPHCV45
KREKKLGEFGKAKGSRAI
>AVPIden_DBAASPHCV46
WVLNNPHMKDKTTVKEWR
>AVPIden_DBAASPHCV47
LLDWCVRLGRYLLRRLKT
>AVPIden_DBAASPHCV48
IWQYVCNFFVICFNVLKA
>AVPIden_DBAASPHCV49
LWEWIMRQVRMVMSRLRA
>AVPIden_DBAASPHCV51
ILELLYKFRDNIKSSVRE
>Al4AVP_train_AVP647
FLFSLIRKAIGGLISAFK
>Al4AVP_train_AVP877
CWVRLLRYLLRRLKTLFT
>Al4AVP_train_AVP880
CWVRLGRYILRRIKTPFT
>Al4AVP_train_AVP882
KWVRLGRKLLRRLKKPFK
>Al4AVP_train_AVP884
EWVRLGRELLRRLKEPFE
>Al4AVP_train_AVP_0021
GVCRCICGRGVCRCICGR
>Al4AVP_train_AVP_0063
HRWRKRWRKWRWRKRWRK
>Al4AVP_train_AVP_0066
KRWRKRWRKKRWRKRWRK
>Al4AVP_train_AVP_0058
LRKRKRLRKLRKRKRLRK
>Al4AVP_train_AVP_0053
LRTRKRGRKLRTRKRGRK
>Al4AVP_train_AVP_0067
LRWRKRWRKLRWRKRWRK
>Al4AVP_train_AVP_0065
RRWRKRWRKRRWRKRWRK
>Al4AVP_train_AVP_0073
RWRKRWRWRKRWRWRKRW
>sharma_train_AVP2329
RCICGRGICRCICGRGIC
>TR_starpep_Sequence_111_AVP_training
CGYSFTDYVLIWVKQSC
>TR_starpep_Sequence_208_AVP_training
ATGQETAYFLLKLAGKA
>TR_starpep_Sequence_222_AVP_training
FLSLIPGAISAIASLFK
>TR_starpep_Sequence_335_AVP_training
GAKTETLVIPETELEAC
>TR_starpep_Sequence_493_AVP_training
FKLRAKIKVRLRAKIKL
>TR_starpep_Sequence_589_AVP_training
KKRKRRFLGFLLGVGSA
>TR_starpep_Sequence_664_AVP_training
KTNVTLSKKRKRRFLGF
>TR_starpep_Sequence_753_AVP_training
SSVITSLGAIVSCYGKT
>TR_starpep_Sequence_845_AVP_training
KKLMSNNVQIVRQQSYS
>TR_starpep_Sequence_857_AVP_training
KQLLPIVNKQSCSISNI
>TR_starpep_Sequence_864_AVP_training
TSVITIELSNIKKIKCN
>TR_starpep_Sequence_868_AVP_training
MPITNDQKKLMSNNVQI
>TR_starpep_Sequence_870_AVP_training
LLSLINDMPITNDQKKL
>TR_starpep_Sequence_877_AVP_training
DTRACDVIALLECHLNT
>TR_starpep_Sequence_883_AVP_training
HLKTAVQMAVFIHNFKR
>TR_starpep_Sequence_1095_AVP_training
IIIVIIVILLSLIAVGL
>TR_starpep_Sequence_1164_AVP_training
RGGSVVIVGRIILSGRK
>TR_starpep_Sequence_1742_AVP_training
KEGSNICLTRTDRGWYC
>TR_starpep_Sequence_1873_AVP_training
SDFRRQNRRGGTNKRTT
>TR_starpep_Sequence_1898_AVP_training
STQRRGRTGRGRRGIYR
>TR_starpep_Sequence_1908_AVP_training
NNAKKTNVTLSKKRKRR
>TR_starpep_Sequence_1929_AVP_training
AGDDQGLDKCVPNSKEK
>TR_starpep_Sequence_1933_AVP_training
GGAGLTGGFYEPLVRRC
>TR_starpep_Sequence_2062_AVP_training
GKTKCTASNKNRGIIKT
>TR_starpep_Sequence_2067_AVP_training
VGLLLYCKARSTPVTLS
>TR_starpep_Sequence_2071_AVP_training
LSNIKKIKCNGTDAKVK
>TR_starpep_Sequence_2247_AVP_training
HRMANMMMNWSPTAALV
>TR_starpep_Sequence_2260_AVP_training
HGQVDCSPGIWQLDCTH
>TR_starpep_Sequence_2285_AVP_training
DVKQLTEAVQKITTESI
>TS_starpep_Sequence_26_AVP_testing
YPGHITGHRMANMMMNW
>TS_starpep_Sequence_36_AVP_testing
YQSTCSAVSKGYLSALR
>TS_starpep_Sequence_160_AVP_testing
RTQRRGRTGRGKPGIYR
>TS_starpep_Sequence_343_AVP_testing
KGACELLGWEWAWLCAA
>TS_starpep_Sequence_395_AVP_testing
GTKWATEWAPLTAEAEC
>TS_starpep_Sequence_576_AVP_testing
AAQRRGRVGRNPNQVGD
>TS_starpep_Sequence_578_AVP_testing
AAQRRGRIGRNPSQVGD
>TS_starpep_Sequence_608_AVP_testing
GFNEIVQDIEDFLQNLV
>Ex_starpep_independent_103_AVP_external
SLSRFLSFLKIVYPPAF
>Ex_starpep_independent_324_AVP_external
KWCFRVCYRGICYRRCR
>Ex_starpep_independent_427_AVP_external
ILGAILPLVSGLLSSKL
>Ex_starpep_independent_510_AVP_external
GVIDAAKKVVNVLKNLF
>Ex_starpep_independent_1226_AVP_external
APKAMRLLRRLLRRLLR
>AVPIden_AVP1820
LFRLIKSLIKRLVSAFK
>Al4AVP_train_AVP186
GLVGTLLGHIGKAILGG
>Al4AVP_train_AVP648
LEHGSCVTTMAKDKPTL
>Al4AVP_train_AVP946
SEETKENEGFTVTAEGK
>Al4AVP_train_AVP949
GLEEELQFSLGSKINVK
>Al4AVP_train_AVP_0463
SLSRFLRFLKIVYRRAF
>TR_starpep_Sequence_100_AVP_training
SLEQIWNNMTWMQWDK
>TR_starpep_Sequence_113_AVP_training
QEFFGLNNCSSSNRLD
>TR_starpep_Sequence_280_AVP_training
GRTTLSTRGPPRGGPG
>TR_starpep_Sequence_286_AVP_training
GQPEEGAPCQVVLQGA
>TR_starpep_Sequence_356_AVP_training
PLETLMAKAIDAGFIR
>TR_starpep_Sequence_888_AVP_training
AKDLEVVCSTYVLVEA
>TR_starpep_Sequence_973_AVP_training
EDGGSWIESWPEWWLG
>TR_starpep_Sequence_1118_AVP_training
EDGGSFMCLWCGEVHG
>TR_starpep_Sequence_1131_AVP_training
VRLGSISVIGIVRGKK
>TR_starpep_Sequence_1236_AVP_training
DQYLESVKKIHKRLDV
>TR_starpep_Sequence_1322_AVP_training
RRKKWLVFFVIFYFFR
>TR_starpep_Sequence_1803_AVP_training
VDGIPVEWDADARAPA
>TR_starpep_Sequence_2299_AVP_training
AKDEMEECASHLPYEA
>TS_starpep_Sequence_54_AVP_testing
WLVFFVIFYFFRRRKK
>TS_starpep_Sequence_468_AVP_testing
DSCNLKCFRYRLNDKY
>Ex_starpep_independent_189_AVP_external
RGGRLCYCRRRFCICV
>Ex_starpep_independent_373_AVP_external
KIMAKPSKFYEQLRGR
>Ex_starpep_independent_989_AVP_external
EKKPPRPPQWAVGHFM
>Al4AVP_train_AVP614
RRWYRWWRRRWYRWWR
>Al4AVP_train_AVP816
VSFAIKWEYVLLLFLL
>Al4AVP_train_AVP_0182
CGRLLLRRQRRRAHQN
>Al4AVP_train_AVP_0070
RWRKRGRKRWRKRGRK
>Al4AVP_train_AVP_0036
RRKKVALLAVLLALLA
>sharma_train_AVP85
LKKLLKLLKKLLKLAG
>TR_starpep_Sequence_70_AVP_training
FIHFRIGCQHSRIGI
>TR_starpep_Sequence_78_AVP_training
DLADQLIHLYYFDCF
>TR_starpep_Sequence_80_AVP_training
DFRRLPGAFWQLRQP
>TR_starpep_Sequence_82_AVP_training
QQLLFIHFRIGCQHS
>TR_starpep_Sequence_87_AVP_training
RRLQVGGGTLKFFLT
>TR_starpep_Sequence_94_AVP_training
HFPRIWLHSLGQHIY
>TR_starpep_Sequence_163_AVP_training
LITPKKIKPPLPSVT
>TR_starpep_Sequence_169_AVP_training
PPLPSVTKLTEDRWN
>TR_starpep_Sequence_194_AVP_training
ALAALITPKKIKPPL
>TR_starpep_Sequence_203_AVP_training
KVGSLQYLALAALIT
>TR_starpep_Sequence_213_AVP_training
IWLHSLGQHIYETYG
>TR_starpep_Sequence_242_AVP_training
RGILIHNTIFGEQVF
>TR_starpep_Sequence_258_AVP_training
AFKQSPPAIPALGTN
>TR_starpep_Sequence_287_AVP_training
KKIKPPLPSVTKLTE
>TR_starpep_Sequence_289_AVP_training
QSPPAIPALGTNVKK
>TR_starpep_Sequence_336_AVP_training
EPYNEWTLELLEELK
>TR_starpep_Sequence_340_AVP_training
TWAGVEAIIRILQQL
>TR_starpep_Sequence_654_AVP_training
FYHSKRRLIFSKRKP
>TR_starpep_Sequence_855_AVP_training
WQVMIVWQVDRMRIR
>TR_starpep_Sequence_858_AVP_training
TRHRHVPRFLPLRHV
>TR_starpep_Sequence_874_AVP_training
ESELVSQIIEQLIKK
>TR_starpep_Sequence_879_AVP_training
HEFVPLEVYTRHEIK
>TR_starpep_Sequence_893_AVP_training
ELKNEAVRHFPRIWL
>TR_starpep_Sequence_933_AVP_training
SVQARWEAAFDLDLY
>TR_starpep_Sequence_940_AVP_training
KTTSSIEFARLQFTY
>TR_starpep_Sequence_960_AVP_training
AVASVPRARGKYWWG
>TR_starpep_Sequence_986_AVP_training
QETAYFLLKLAGRWP
>TR_starpep_Sequence_989_AVP_training
GWWYKGRARPVSAVA
>TR_starpep_Sequence_1024_AVP_training
MDVNPYFLFLKVPAQ
>TR_starpep_Sequence_1025_AVP_training
MNINPTLLFLKVPAQ
>TR_starpep_Sequence_1037_AVP_training
ILMCFSINSPNSLQN
>TR_starpep_Sequence_1047_AVP_training
MNINPYPLFIDVPIQ
>TR_starpep_Sequence_1053_AVP_training
PDKSESELVSQIIEQ
>TR_starpep_Sequence_1058_AVP_training
QNPDIVIYQYMDDLY
>TR_starpep_Sequence_1104_AVP_training
FFIILLTIDRYLAVV
>TR_starpep_Sequence_1115_AVP_training
ESAIRKAILGHIVSP
>TR_starpep_Sequence_1167_AVP_training
QVDPDLADQLIHLYY
>TR_starpep_Sequence_1176_AVP_training
AGHNKVGSLQYLALA
>TR_starpep_Sequence_1188_AVP_training
SLGQHIYETYGDTWA
>TR_starpep_Sequence_1196_AVP_training
VGQPQYYQANGGFLI
>TR_starpep_Sequence_1203_AVP_training
DGSWSTVSSGADTED
>TR_starpep_Sequence_1241_AVP_training
EWTLELLEELKNEAV
>TR_starpep_Sequence_1737_AVP_training
VSPRCEYQAGHNKVG
>TR_starpep_Sequence_1760_AVP_training
RYSTQVDPDLADQLI
>TR_starpep_Sequence_1766_AVP_training
RWNKPQKTKGHRGSH
>TR_starpep_Sequence_1769_AVP_training
ECRSTSYAGAVVNDL
>TR_starpep_Sequence_1782_AVP_training
PEDQGPQREPYNEWT
>TR_starpep_Sequence_1784_AVP_training
IQAQPDKSESELVSQ
>TR_starpep_Sequence_1798_AVP_training
RIGCQHSRIGITQQR
>TR_starpep_Sequence_1800_AVP_training
RAVWRHSVATPSHSV
>TR_starpep_Sequence_1805_AVP_training
AETVESCLAKPHTEN
>TR_starpep_Sequence_1810_AVP_training
HTGERDWHLGQGVSI
>TR_starpep_Sequence_1816_AVP_training
LTEDRWNKPQKTKGH
>TR_starpep_Sequence_1839_AVP_training
GWAGWLLSPRGSRPS
>TR_starpep_Sequence_1840_AVP_training
KGACDYPEWQWLCAA
>TR_starpep_Sequence_1848_AVP_training
ADGYQRSLLGRMKGA
>TR_starpep_Sequence_1850_AVP_training
ADGAHSSLLGRMKGA
>TR_starpep_Sequence_1851_AVP_training
ADGMHRSLLGRMKGA
>TR_starpep_Sequence_1857_AVP_training
ADGSRSSLLGRMKGA
>TR_starpep_Sequence_1862_AVP_training
CSRCLELALCLDPAN
>TR_starpep_Sequence_1866_AVP_training
GRKRRQTSMTDFYHS
>TR_starpep_Sequence_1904_AVP_training
AIPALGTNVKKRRHG
>TR_starpep_Sequence_1912_AVP_training
GSRVQIRCRFRNSTR
>TR_starpep_Sequence_1922_AVP_training
DWHLGQGVSIEWRKK
>TR_starpep_Sequence_1924_AVP_training
LGQGVSIEWRKKRYS
>TR_starpep_Sequence_2036_AVP_training
RKAILGHIVSPRCEY
>TR_starpep_Sequence_2039_AVP_training
LQYLALAALITPKKI
>TR_starpep_Sequence_2073_AVP_training
RRHGDEDMFYMHVRG
>TR_starpep_Sequence_2242_AVP_training
GPQREPYNEWTLELL
>TR_starpep_Sequence_2253_AVP_training
PGIWQLDCTHLEGKI
>TR_starpep_Sequence_2281_AVP_training
IRKAHCNISRADWND
>TR_starpep_Sequence_2284_AVP_training
ASCDKCQLKGEAMHG
>TR_starpep_Sequence_2302_AVP_training
DCFSESAIRKAILGH
>TR_starpep_Sequence_2312_AVP_training
LYYFDCFSESAIRKA
>TR_starpep_Sequence_2317_AVP_training
QHSRIGITQQRRARN
>TS_starpep_Sequence_84_AVP_testing
VKKRRHGDEDMFYMH
>TS_starpep_Sequence_89_AVP_testing
TYGDTWAGVEAIIRI
>TS_starpep_Sequence_90_AVP_testing
TTPKFTVAWDWVPKR
>TS_starpep_Sequence_114_AVP_testing
SVTKLTEDRWNKPQK
>TS_starpep_Sequence_129_AVP_testing
SMTDFYHSKRRLIFS
>TS_starpep_Sequence_133_AVP_testing
SSSTSTQVQILSNAL
>TS_starpep_Sequence_190_AVP_testing
QMRRKVELFTYMRFD
>TS_starpep_Sequence_193_AVP_testing
QLIHLYYFDCFSESA
>TS_starpep_Sequence_245_AVP_testing
MDVNPTLLFIDVPAQ
>TS_starpep_Sequence_252_AVP_testing
MEQAPEDQGPQREPY
>TS_starpep_Sequence_277_AVP_testing
LKARTVTFGVVTSVI
>TS_starpep_Sequence_294_AVP_testing
KWLTEWIPLTAEAEC
>TS_starpep_Sequence_306_AVP_testing
KNGRKLCLDLQAALY
>TS_starpep_Sequence_314_AVP_testing
KKKKVVTSTYVLVEA
>TS_starpep_Sequence_342_AVP_testing
KGSPAIFQSSMTKIL
>TS_starpep_Sequence_345_AVP_testing
KCQLKGEAMHGQVDC
>TS_starpep_Sequence_369_AVP_testing
IGITQQRRARNGASR
>TS_starpep_Sequence_391_AVP_testing
GTKWLTEWIPLTAEC
>TS_starpep_Sequence_413_AVP_testing
GHRRYFTFGGGYVYF
>TS_starpep_Sequence_434_AVP_testing
ELLEELKNEAVRHFP
>TS_starpep_Sequence_451_AVP_testing
EAVRHFPRIWLHSLG
>TS_starpep_Sequence_524_AVP_testing
CHRCFHFRRHPVAVF
>TS_starpep_Sequence_529_AVP_testing
CEYQAGHNKVGSLQY
>TS_starpep_Sequence_565_AVP_testing
AGVEAIIRILQQLLF
>TS_starpep_Sequence_574_AVP_testing
AALYKKKIIKKLLES
>Ex_starpep_independent_40_AVP_external
VGALAVVVWLYLWLW
>Ex_starpep_independent_465_AVP_external
HFLGGTLVNLAKKIL
>Ex_starpep_independent_1099_AVP_external
ANDPQCLYGNVAAKF
>Ex_starpep_independent_1116_AVP_external
AKITFTNNHPRTIWP
>AVPIden_DBAASPHCV53
QGSWFGCTWMNSTGF
>AVPIden_DBAASPHCV54
FGCTWMNSTGFTKTC
>AVPIden_DBAASPHCV55
GLLHLHQNIVDVQYM
>AVPIden_DBAASPHCV56
LHQNIVDVQYMYGLS
>Al4AVP_ex_AVP948
DSGEGDFLAEGGGVR
>Al4AVP_train_AVP650
GQGKAHNGRLITANP
>Al4AVP_train_AVP942
CKIPFEIMDLEKRHV
>TR_starpep_Sequence_338_AVP_training
FDEMEESSSHLPYI
>TR_starpep_Sequence_349_AVP_training
FDEMEECSQHLPYA
>TR_starpep_Sequence_391_AVP_training
KDLKVVAATYVKKK
>TR_starpep_Sequence_459_AVP_training
ADKEVVAATYVKKK
>TR_starpep_Sequence_742_AVP_training
ADLEVVAATYVDDA
>TR_starpep_Sequence_762_AVP_training
ADLEVVAATYAAAA
>TR_starpep_Sequence_763_AVP_training
DDSVVSAAMSYSYA
>TR_starpep_Sequence_768_AVP_training
ADLKVVAATYVLVA
>TR_starpep_Sequence_782_AVP_training
ADLEVVAATYVDVD
>TR_starpep_Sequence_846_AVP_training
KYKLKHIVWASREL
>TR_starpep_Sequence_932_AVP_training
CHAEDCHAVGCHAI
>TR_starpep_Sequence_1089_AVP_training
LFFLLTVPFWAHYA
>TR_starpep_Sequence_1135_AVP_training
PSGSNIISNLFKED
>TR_starpep_Sequence_1214_AVP_training
AEAMSQVANTATIM
>TR_starpep_Sequence_1224_AVP_training
AEAASQVTNTATIM
>TR_starpep_Sequence_1560_AVP_training
AECVVSCSMSYTKA
>TR_starpep_Sequence_1770_AVP_training
AESTTPCSGSYLKA
>TR_starpep_Sequence_1787_AVP_training
PKSSWSDHEASSGV
>TR_starpep_Sequence_1795_AVP_training
EDCSTPSSGSFLDR
>TR_starpep_Sequence_1849_AVP_training
ADGSLLGRMKGAAG
>TR_starpep_Sequence_2267_AVP_training
AWVPAHKGIGGNEQ
>TS_starpep_Sequence_7_AVP_testing
YRWRGPTAAFLSLV
>TS_starpep_Sequence_147_AVP_testing
SEDVVSSSMSYTFT
>TS_starpep_Sequence_220_AVP_testing
PALEDPALVGPALI
>TS_starpep_Sequence_318_AVP_testing
KKKKVVAATYKKKK
>TS_starpep_Sequence_432_AVP_testing
FEPIPIHYCAFPGF
>TS_starpep_Sequence_569_AVP_testing
AGERIVDIIATDIQ
>Ex_starpep_independent_109_AVP_external
SIFPAIVSFLSKFL
>AVPIden_dbAMP_01878
FLFPLITSFLSKVL
>test_ampfun_AP02439
SCTTCVCTCSCCTT
>Al4AVP_train_AVP615
RWWRWWRRWWRWWR
>Al4AVP_train_AVP_0190
KKLLKKLKKLLKKL
>TR_starpep_Sequence_79_AVP_training
GWFDIIKKIASEL
>TR_starpep_Sequence_86_AVP_training
GIWSDLAEIIKKF
>TR_starpep_Sequence_107_AVP_training
GIFDKLAKEISIW
>TR_starpep_Sequence_249_AVP_training
TKGPGRVIYATGQ
>TR_starpep_Sequence_252_AVP_training
ACFPWGKEYCGGK
>TR_starpep_Sequence_273_AVP_training
ACFPWGNQWCGGK
>TR_starpep_Sequence_375_AVP_training
KKKKAVAATYVLV
>TR_starpep_Sequence_392_AVP_training
KKKKVVAALYVLV
>TR_starpep_Sequence_395_AVP_training
KKKKVVAAFLVLV
>TR_starpep_Sequence_401_AVP_training
KKKKVVAATYTLV
>TR_starpep_Sequence_403_AVP_training
KKKKLVAPTYVLV
>TR_starpep_Sequence_405_AVP_training
KKKKVVLATYVLF
>TR_starpep_Sequence_407_AVP_training
KKKKVKAATYVLV
>TR_starpep_Sequence_414_AVP_training
KKKKVLLATYVLV
>TR_starpep_Sequence_419_AVP_training
KKKKVVAATYVTV
>TR_starpep_Sequence_425_AVP_training
KKKKVVAATYVLE
>TR_starpep_Sequence_437_AVP_training
KKKKLVAATYVFV
>TR_starpep_Sequence_439_AVP_training
KKKKVVATTYVLV
>TR_starpep_Sequence_447_AVP_training
KKKKVVAATLFLV
>TR_starpep_Sequence_450_AVP_training
KKKKVVAATPVLV
>TR_starpep_Sequence_452_AVP_training
KKKKVVLATLVLV
>TR_starpep_Sequence_520_AVP_training
AKKQRFRHRNRKG
>TR_starpep_Sequence_759_AVP_training
TVSSGADTEDVVC
>TR_starpep_Sequence_784_AVP_training
GTKAATEVIPLTC
>TR_starpep_Sequence_851_AVP_training
WKKIRRFVSQVIM
>TR_starpep_Sequence_865_AVP_training
GWLKKIESIIDAF
>TR_starpep_Sequence_882_AVP_training
CSFTDYVLIWVKC
>TR_starpep_Sequence_885_AVP_training
GIIDIAKKLFESW
>TR_starpep_Sequence_889_AVP_training
GLFDIIKKIAESW
>TR_starpep_Sequence_922_AVP_training
STRTPEDSNSLGT
>TR_starpep_Sequence_956_AVP_training
KGLSGPSIRWWLV
>TR_starpep_Sequence_957_AVP_training
KGLSGPSEWWVWV
>TR_starpep_Sequence_961_AVP_training
KGLSGPGGWWGFV
>TR_starpep_Sequence_966_AVP_training
KGLSGPTVQWWVV
>TR_starpep_Sequence_976_AVP_training
KGLSGPRYVWWLV
>TR_starpep_Sequence_978_AVP_training
KGLSGPFFWWLFV
>TR_starpep_Sequence_983_AVP_training
KGLSGPTAWWVVV
>TR_starpep_Sequence_984_AVP_training
KGLSGPSWWLFCV
>TR_starpep_Sequence_988_AVP_training
KGLSGPQGSWWVV
>TR_starpep_Sequence_993_AVP_training
KGLSGPAVPWWVV
>TR_starpep_Sequence_1005_AVP_training
ILAWKWAWWAWPP
>TR_starpep_Sequence_1011_AVP_training
KGLSGPESRWWVV
>TR_starpep_Sequence_1205_AVP_training
RGVSGHGQHGVHG
>TR_starpep_Sequence_1313_AVP_training
KKKKLVLPFLFFV
>TR_starpep_Sequence_1314_AVP_training
KKKKVLLAFLFFF
>TR_starpep_Sequence_1320_AVP_training
KKKKVLLPFLLFF
>TR_starpep_Sequence_1321_AVP_training
KKKKVVLPFLFFF
>TR_starpep_Sequence_1325_AVP_training
KKKKLLLPFYVFF
>TR_starpep_Sequence_1327_AVP_training
KKKKVLLPFLFVF
>TR_starpep_Sequence_1329_AVP_training
KKKKLLLPFLVFV
>TR_starpep_Sequence_1330_AVP_training
KKKKVLLPFYFFF
>TR_starpep_Sequence_1332_AVP_training
KKKKVLAPFLFFF
>TR_starpep_Sequence_1335_AVP_training
KKKKLLLPFYFFV
>TR_starpep_Sequence_1336_AVP_training
KKKKLLLPTYFFF
>TR_starpep_Sequence_1339_AVP_training
KKKKLVLAFLFFF
>TR_starpep_Sequence_1340_AVP_training
KKKKLVAPFLFFF
>TR_starpep_Sequence_1341_AVP_training
KKKKLLLPFYFLF
>TR_starpep_Sequence_1343_AVP_training
KKKKLLLPFLVLF
>TR_starpep_Sequence_1344_AVP_training
KKKKLVLPTLFFF
>TR_starpep_Sequence_1346_AVP_training
KKKKLVLPFLLFF
>TR_starpep_Sequence_1347_AVP_training
KKKKLLLAFYFFF
>TR_starpep_Sequence_1348_AVP_training
KKKKLVLPFLFVF
>TR_starpep_Sequence_1773_AVP_training
NTTHYRVIRLTIG
>TS_starpep_Sequence_212_AVP_testing
PHENACETYLKRR
>TS_starpep_Sequence_312_AVP_testing
KKKKVVEATYVLV
>TS_starpep_Sequence_322_AVP_testing
KKKKVLLPFLFFV
>TS_starpep_Sequence_333_AVP_testing
KKKKVVAATLVLF
>TS_starpep_Sequence_383_AVP_testing
GYRARPKFKAGKR
>TS_starpep_Sequence_404_AVP_testing
GLWEKIDKFASII
>TS_starpep_Sequence_417_AVP_testing
GFLDIIEKIAKSW
>Ex_starpep_independent_415_AVP_external
ILPWKWPWWPWRR
>Ex_starpep_independent_416_AVP_external
ILPFLAGLFSKIL
>Ex_starpep_independent_887_AVP_external
FLPLIGRVLSGIL
>Ex_starpep_independent_888_AVP_external
FLPIVAKLLSGLL
>Ex_starpep_independent_915_AVP_external
FLPFFASLLGKLL
>Ex_starpep_independent_939_AVP_external
FISAIASMLGKFL
>Ex_starpep_independent_1198_AVP_external
FLPLLGNLLNGLL
>AVPIden_dbAMP_01653
FFGSVLKLIPKIL
>AVPIden_dbAMP_01762
FIGAIARLLSKIF
>AVPIden_dbAMP_04326
GWFDVVKHIASAV
>train_ampfun_AP02335
ILSYLWNGIKSIF
>train_ampfun_AP02334
ILGKIWEGIKSIF
>Al4AVP_ex_AVP975
LWHHIWNFVHGLI
>Al4AVP_ex_AVP977
LWHHIWHTVHHLI
>Al4AVP_ex_AVP297
FIKRIARLLRKIF
>Al4AVP_train_AVP234
IFKAIWSGIKRLC
>Al4AVP_train_AVP235
ILGKFCDEIKRIV
>Al4AVP_train_AVP806
LLFLLLVYEWKIA
>Al4AVP_train_AVP815
LKLFEVYLILWLA
>Al4AVP_train_AVP941
MVDRGWGNGCGLF
>Al4AVP_train_AVP943
VEPGQLKLNWFKK
>Al4AVP_train_AVP947
KKLVAASQAALGL
>Al4AVP_train_AVP973
LWGEIWNTVKGLI
>Al4AVP_train_AVP_0458
GWFDVVKHIAKRF
>Al4AVP_train_AVP_0041
RRKKAAAAAAAAA
>TR_starpep_Sequence_30_AVP_training
TLWPWAWRHNWQ
>TR_starpep_Sequence_212_AVP_training
TWFNPFGYYSWA
>TR_starpep_Sequence_218_AVP_training
LTSDTYFLPVPA
>TR_starpep_Sequence_231_AVP_training
WVEYMYSWIPTA
>TR_starpep_Sequence_254_AVP_training
GPPPHHRDYHGP
>TR_starpep_Sequence_255_AVP_training
FKPSSPPSITLW
>TR_starpep_Sequence_263_AVP_training
TMTPPPTSVRGT
>TR_starpep_Sequence_274_AVP_training
KHMHWHPPALNT
>TR_starpep_Sequence_275_AVP_training
HVTTTFAPPPPR
>TR_starpep_Sequence_278_AVP_training
SNQGGSPLPRSV
>TR_starpep_Sequence_283_AVP_training
KPKQIKPPLPSV
>TR_starpep_Sequence_292_AVP_training
WHSQRLSPVPPA
>TR_starpep_Sequence_298_AVP_training
LPLPAPSFHRTT
>TR_starpep_Sequence_304_AVP_training
TWFWPYPYPHLP
>TR_starpep_Sequence_315_AVP_training
SPYPMALFPLHN
>TR_starpep_Sequence_316_AVP_training
SLHWPVSHPPPP
>TR_starpep_Sequence_317_AVP_training
LPWKWPWWPWPP
>TR_starpep_Sequence_322_AVP_training
YPAPIKVLLPNS
>TR_starpep_Sequence_471_AVP_training
ATHTICDRNHTW
>TR_starpep_Sequence_476_AVP_training
CLRKLRKRLLRC
>TR_starpep_Sequence_557_AVP_training
SSTSTVTPAHST
>TR_starpep_Sequence_747_AVP_training
DDDEVVAATYVA
>TR_starpep_Sequence_754_AVP_training
SVVPSKATWGFA
>TR_starpep_Sequence_844_AVP_training
RLNNRARIILRA
>TR_starpep_Sequence_849_AVP_training
YQLLIRAIYKNI
>TR_starpep_Sequence_861_AVP_training
YQALIRMIYKNI
>TR_starpep_Sequence_887_AVP_training
YQLLARMIYKNI
>TR_starpep_Sequence_891_AVP_training
YQLLIRMIAKNI
>TR_starpep_Sequence_954_AVP_training
TFWWHPNYYVDW
>TR_starpep_Sequence_963_AVP_training
MTGRLISWWWSL
>TR_starpep_Sequence_967_AVP_training
NNWWYWWDTLVN
>TR_starpep_Sequence_994_AVP_training
GGWTQWWWTAFY
>TR_starpep_Sequence_1009_AVP_training
GLWRFWFGDFLT
>TR_starpep_Sequence_1010_AVP_training
WRGALKLLFYAT
>TR_starpep_Sequence_1013_AVP_training
TWWTGTYPWYPR
>TR_starpep_Sequence_1091_AVP_training
YQLLIRMIYANI
>TR_starpep_Sequence_1096_AVP_training
WLVFFVIAYFAR
>TR_starpep_Sequence_1106_AVP_training
YQLLIRMIYKAI
>TR_starpep_Sequence_1170_AVP_training
AAAQWDFGNTMC
>TR_starpep_Sequence_1189_AVP_training
MSEALWTAWTQW
>TR_starpep_Sequence_1554_AVP_training
SPYPSWSTPAGR
>TR_starpep_Sequence_1588_AVP_training
GQPSHDPVPPTT
>TR_starpep_Sequence_1732_AVP_training
ENGLHNRSLNPR
>TR_starpep_Sequence_1776_AVP_training
TPLPTIRGDTGT
>TR_starpep_Sequence_1785_AVP_training
SNFASITTPRPH
>TR_starpep_Sequence_1836_AVP_training
ADGTLLGRMKLA
>TR_starpep_Sequence_1871_AVP_training
MPRRRRIRRRQK
>TR_starpep_Sequence_1900_AVP_training
KKKKYRNIRRPG
>TR_starpep_Sequence_1910_AVP_training
SKHSSLDCVLRP
>TR_starpep_Sequence_1992_AVP_training
ARILMRIRQMMT
>TR_starpep_Sequence_2002_AVP_training
TYICEVEDQKEE
>TR_starpep_Sequence_2004_AVP_training
HAILMRIRQMMT
>TR_starpep_Sequence_2006_AVP_training
HRILMRIRQMMA
>TR_starpep_Sequence_2012_AVP_training
HRILMRIRAMMT
>TR_starpep_Sequence_2016_AVP_training
LRSRTKIIRIRH
>TR_starpep_Sequence_2021_AVP_training
HRIAMRIRQMMT
>TR_starpep_Sequence_2022_AVP_training
HRILARIRQMMT
>TR_starpep_Sequence_2040_AVP_training
MARHRNWPLVMV
>TR_starpep_Sequence_2072_AVP_training
WKFALKVDSPDV
>TR_starpep_Sequence_2310_AVP_training
LAHKSRLYERHM
>TS_starpep_Sequence_15_AVP_testing
YPLPHPMWSMLP
>TS_starpep_Sequence_25_AVP_testing
YPYYPGEARGAP
>TS_starpep_Sequence_35_AVP_testing
YQLLIAMIYKNI
>TS_starpep_Sequence_47_AVP_testing
WPTNPTTVPVPS
>TS_starpep_Sequence_53_AVP_testing
WTDMFTAWWSTP
>TS_starpep_Sequence_62_AVP_testing
WAPEWAPEWILE
>TS_starpep_Sequence_92_AVP_testing
TTTPAKRKKTKK
>TS_starpep_Sequence_110_AVP_testing
TGPEFPGRPTRP
>TS_starpep_Sequence_137_AVP_testing
SSPLAHYLNAPT
>TS_starpep_Sequence_151_AVP_testing
SEPHLPFPVLPH
>TS_starpep_Sequence_183_AVP_testing
RINNIPWSEAMM
>TS_starpep_Sequence_188_AVP_testing
QMMLTLLWAFWY
>TS_starpep_Sequence_350_AVP_testing
IPQSLDSWWTSL
>TS_starpep_Sequence_354_AVP_testing
ITFEDLLDYYGP
>TS_starpep_Sequence_380_AVP_testing
HRILMRIAQMMT
>TS_starpep_Sequence_397_AVP_testing
GSCDGFRVCYMH
>Ex_starpep_independent_285_AVP_external
LYENKPRRPYIL
>Al4AVP_train_AVP944
LCLRNWDQGHRP
>TR_starpep_Sequence_532_AVP_training
EWRKKRYSTQW
>TR_starpep_Sequence_898_AVP_training
WNSLKIDNLAV
>TR_starpep_Sequence_915_AVP_training
WNALKIDNLDV
>TR_starpep_Sequence_920_AVP_training
WNSLAIDNLDV
>TR_starpep_Sequence_934_AVP_training
WASLKIDNLDV
>TR_starpep_Sequence_936_AVP_training
WNSLKIDALDV
>TR_starpep_Sequence_947_AVP_training
NGESSADWAKN
>TR_starpep_Sequence_949_AVP_training
WNSLKIDNADV
>TR_starpep_Sequence_951_AVP_training
WNSAKIDNLDV
>TR_starpep_Sequence_964_AVP_training
ASWWAGIKQEF
>TR_starpep_Sequence_965_AVP_training
ACWWAAIKQEF
>TR_starpep_Sequence_980_AVP_training
ACWWAGIRQEF
>TR_starpep_Sequence_1003_AVP_training
FEQKIGAWWCA
>TR_starpep_Sequence_1223_AVP_training
ANVVATYPAHS
>TR_starpep_Sequence_2290_AVP_training
FHRKKGRGKHK
>TR_starpep_Sequence_2315_AVP_training
ACAWAGIKQEF
>TS_starpep_Sequence_44_AVP_testing
WNSLKADNLDV
>TS_starpep_Sequence_127_AVP_testing
STTVKAASWWA
>TS_starpep_Sequence_477_AVP_testing
DDGLALICHAC
>TS_starpep_Sequence_579_AVP_testing
ACWWAGIKQEA
>TS_starpep_Sequence_582_AVP_testing
ACWWAGIKQAF
>Ex_starpep_independent_104_AVP_external
SLLSLLRKLIT
>TR_starpep_Sequence_223_AVP_training
GILDAITGLL
>TR_starpep_Sequence_281_AVP_training
PWLKPGDLDL
>TR_starpep_Sequence_323_AVP_training
IGVRPGKLDL
>TR_starpep_Sequence_465_AVP_training
YCKKCCYHCQ
>TR_starpep_Sequence_903_AVP_training
EEHEKYHSNW
>TR_starpep_Sequence_962_AVP_training
WKGPAKLLWK
>TR_starpep_Sequence_1082_AVP_training
EVVLFLLNVF
>TR_starpep_Sequence_1145_AVP_training
SGFDPLITHA
>TR_starpep_Sequence_1161_AVP_training
GWVKPAKLDG
>TR_starpep_Sequence_1172_AVP_training
HLVAVIGSYR
>TR_starpep_Sequence_1211_AVP_training
PSLFSWGFGS
>TR_starpep_Sequence_1215_AVP_training
SMIGGVMSKG
>TR_starpep_Sequence_1757_AVP_training
GYSAGERIVD
>TR_starpep_Sequence_1875_AVP_training
PYVGSGLYRR
>TR_starpep_Sequence_1989_AVP_training
QKKIRIRLSA
>TR_starpep_Sequence_1997_AVP_training
ASLRVRIKKQ
>TR_starpep_Sequence_2024_AVP_training
GQKKIRVRLS
>TS_starpep_Sequence_148_AVP_testing
SDWDPLFTHK
>TS_starpep_Sequence_431_AVP_testing
FGIPYNPQSQ
>TS_starpep_Sequence_448_AVP_testing
DWVAVKQSYF
>TS_starpep_Sequence_461_AVP_testing
DLKGKYVQIP
>TS_starpep_Sequence_564_AVP_testing
AGVKDGKLDF
>Ex_starpep_independent_358_AVP_external
KQTENLADTY
>Ex_starpep_independent_977_AVP_external
EQCREEEDDR
>Ex_starpep_independent_982_AVP_external
EKYTEAPEYI
>Ex_starpep_independent_1117_AVP_external
AKVTMTCSAS
>Al4AVP_train_AVP_0043
RKAVLLALLA
>sharma_train_AVP1981
NQVSATCSVK
>TR_starpep_Sequence_32_AVP_training
CLFNHPKYC
>TR_starpep_Sequence_44_AVP_training
FEDFVLGFI
>TR_starpep_Sequence_47_AVP_training
WEDWAPEWI
>TR_starpep_Sequence_49_AVP_training
CNSMWVRNC
>TR_starpep_Sequence_51_AVP_training
CPFVKTQLC
>TR_starpep_Sequence_56_AVP_training
CLKNWFQPC
>TR_starpep_Sequence_61_AVP_training
CPHTQFWQC
>TR_starpep_Sequence_63_AVP_training
CTDYVLIWC
>TR_starpep_Sequence_64_AVP_training
CSDSWLPRC
>TR_starpep_Sequence_244_AVP_training
CPDHPFLRC
>TR_starpep_Sequence_246_AVP_training
CSQFPPRLC
>TR_starpep_Sequence_247_AVP_training
CTPSLPWLC
>TR_starpep_Sequence_250_AVP_training
CPLGKLPWC
>TR_starpep_Sequence_256_AVP_training
CHWMFSPWC
>TR_starpep_Sequence_259_AVP_training
CQPHLPWHC
>TR_starpep_Sequence_262_AVP_training
CEGLPNIDC
>TR_starpep_Sequence_265_AVP_training
CRTLPPILC
>TR_starpep_Sequence_266_AVP_training
CSPLLRTVC
>TR_starpep_Sequence_272_AVP_training
CHVLDPHLC
>TR_starpep_Sequence_279_AVP_training
ATWVCGPCT
>TR_starpep_Sequence_282_AVP_training
CLWPTLKGC
>TR_starpep_Sequence_288_AVP_training
CNSVPPYQC
>TR_starpep_Sequence_294_AVP_training
CQSIRGPMC
>TR_starpep_Sequence_296_AVP_training
CPKLHPGGC
>TR_starpep_Sequence_301_AVP_training
CSHLPPNRC
>TR_starpep_Sequence_308_AVP_training
CDLLLPGRC
>TR_starpep_Sequence_312_AVP_training
CGPSLRGVC
>TR_starpep_Sequence_314_AVP_training
CHLLLPRPC
>TR_starpep_Sequence_319_AVP_training
CPSNVNNIC
>TR_starpep_Sequence_467_AVP_training
CLQHNEREC
>TR_starpep_Sequence_478_AVP_training
CKSFTTTRC
>TR_starpep_Sequence_481_AVP_training
CTTMTRMTC
>TR_starpep_Sequence_487_AVP_training
CQTTNWNTC
>TR_starpep_Sequence_489_AVP_training
CYRTQFTQC
>TR_starpep_Sequence_495_AVP_training
CRVTQTHTC
>TR_starpep_Sequence_498_AVP_training
MLRKRRKRL
>TR_starpep_Sequence_501_AVP_training
CTKYWARNC
>TR_starpep_Sequence_502_AVP_training
CSAAERLNC
>TR_starpep_Sequence_506_AVP_training
CSTRAENQC
>TR_starpep_Sequence_515_AVP_training
CYETKTHSC
>TR_starpep_Sequence_516_AVP_training
CTARYTQHC
>TR_starpep_Sequence_518_AVP_training
CQSQNHNTC
>TR_starpep_Sequence_524_AVP_training
CDQRTTRLC
>TR_starpep_Sequence_525_AVP_training
CQDRKTSQC
>TR_starpep_Sequence_527_AVP_training
CLTDRHRTC
>TR_starpep_Sequence_533_AVP_training
CTSTHTKTC
>TR_starpep_Sequence_550_AVP_training
AEAMAQVTN
>TR_starpep_Sequence_560_AVP_training
CYATTLGAC
>TR_starpep_Sequence_573_AVP_training
AAAMSQVTN
>TR_starpep_Sequence_772_AVP_training
AAGAVVNDL
>TR_starpep_Sequence_793_AVP_training
CKHHNWWTC
>TR_starpep_Sequence_899_AVP_training
CHARNSTQC
>TR_starpep_Sequence_901_AVP_training
CHKGHTWNC
>TR_starpep_Sequence_902_AVP_training
CERLNLPQC
>TR_starpep_Sequence_904_AVP_training
CGFSNFRSC
>TR_starpep_Sequence_906_AVP_training
CNTKNFHSC
>TR_starpep_Sequence_907_AVP_training
CVSLEHQNC
>TR_starpep_Sequence_908_AVP_training
CSLHSHKGC
>TR_starpep_Sequence_910_AVP_training
CNDFRSKTC
>TR_starpep_Sequence_913_AVP_training
CHSLRNAFC
>TR_starpep_Sequence_917_AVP_training
CLQDMRQFC
>TR_starpep_Sequence_921_AVP_training
CTDNALKAC
>TR_starpep_Sequence_923_AVP_training
CLALRHSNC
>TR_starpep_Sequence_924_AVP_training
CEHLSHAAC
>TR_starpep_Sequence_926_AVP_training
CINASHAHC
>TR_starpep_Sequence_927_AVP_training
CNKQFSAAC
>TR_starpep_Sequence_928_AVP_training
CYKMDNHTC
>TR_starpep_Sequence_930_AVP_training
CQVLNGNHC
>TR_starpep_Sequence_937_AVP_training
CGEKSAQLC
>TR_starpep_Sequence_939_AVP_training
CLQHDALNC
>TR_starpep_Sequence_942_AVP_training
CFSSARLSC
>TR_starpep_Sequence_944_AVP_training
CRHNNLHHC
>TR_starpep_Sequence_946_AVP_training
CNHTRNMAC
>TR_starpep_Sequence_948_AVP_training
CFNTHTANC
>TR_starpep_Sequence_955_AVP_training
LWVGGGRNA
>TR_starpep_Sequence_1001_AVP_training
CPGNWWSTC
>TR_starpep_Sequence_1016_AVP_training
WAPEWVGWI
>TR_starpep_Sequence_1084_AVP_training
FLGFLHHLF
>TR_starpep_Sequence_1207_AVP_training
YAGAVANDL
>TR_starpep_Sequence_1219_AVP_training
CSAGAPEFC
>TR_starpep_Sequence_1220_AVP_training
SPQYWTGPA
>TR_starpep_Sequence_1382_AVP_training
CSLTNTLLC
>TR_starpep_Sequence_1419_AVP_training
SMIENLEYM
>TR_starpep_Sequence_1502_AVP_training
CSGSETKVC
>TR_starpep_Sequence_1503_AVP_training
CMTSHPTLC
>TR_starpep_Sequence_1504_AVP_training
CPMSQNPTC
>TR_starpep_Sequence_1505_AVP_training
CTYPYPKFC
>TR_starpep_Sequence_1506_AVP_training
CKPTHYNSC
>TR_starpep_Sequence_1507_AVP_training
CPPPQGQTC
>TR_starpep_Sequence_1508_AVP_training
CNPMKPLMC
>TR_starpep_Sequence_1509_AVP_training
CNLMGNPHC
>TR_starpep_Sequence_1510_AVP_training
CSPGPHRVC
>TR_starpep_Sequence_1511_AVP_training
CVRTPTHHC
>TR_starpep_Sequence_1513_AVP_training
CNTSSTPHC
>TR_starpep_Sequence_1514_AVP_training
CPTTKSNVC
>TR_starpep_Sequence_1515_AVP_training
CTVGPTRSC
>TR_starpep_Sequence_1516_AVP_training
CIPMMTEFC
>TR_starpep_Sequence_1517_AVP_training
CSLSPLGRC
>TR_starpep_Sequence_1518_AVP_training
CNANKPKMC
>TR_starpep_Sequence_1520_AVP_training
CNSPKGKPC
>TR_starpep_Sequence_1521_AVP_training
CTGSNLPIC
>TR_starpep_Sequence_1522_AVP_training
CKEYGRQMC
>TR_starpep_Sequence_1523_AVP_training
CHPSTHRYC
>TR_starpep_Sequence_1524_AVP_training
CTPLSTLQC
>TR_starpep_Sequence_1525_AVP_training
CPSHLDAFC
>TR_starpep_Sequence_1526_AVP_training
CPSHYTQAC
>TR_starpep_Sequence_1527_AVP_training
CPGHHLSHC
>TR_starpep_Sequence_1528_AVP_training
CQSLPTHNC
>TR_starpep_Sequence_1530_AVP_training
CTFHSPRFC
>TR_starpep_Sequence_1531_AVP_training
CTSMAYHHC
>TR_starpep_Sequence_1532_AVP_training
CLALNMSYC
>TR_starpep_Sequence_1537_AVP_training
CSLRTYAAC
>TR_starpep_Sequence_1538_AVP_training
CQYNPLPYC
>TR_starpep_Sequence_1540_AVP_training
CGLKTNPAC
>TR_starpep_Sequence_1541_AVP_training
CPPGKSSMC
>TR_starpep_Sequence_1543_AVP_training
CRNTDTALC
>TR_starpep_Sequence_1544_AVP_training
CSAPFTKSC
>TR_starpep_Sequence_1545_AVP_training
CPAASHPRC
>TR_starpep_Sequence_1546_AVP_training
CNPMHSRTC
>TR_starpep_Sequence_1547_AVP_training
CHSPLTSSC
>TR_starpep_Sequence_1548_AVP_training
CNKPFSLPC
>TR_starpep_Sequence_1549_AVP_training
CDQVAGYSC
>TR_starpep_Sequence_1552_AVP_training
CFPTTSRGC
>TR_starpep_Sequence_1553_AVP_training
CKSTSNVYC
>TR_starpep_Sequence_1555_AVP_training
CQLSLAPYC
>TR_starpep_Sequence_1556_AVP_training
CHTLPHTKC
>TR_starpep_Sequence_1557_AVP_training
CSLTPHRSC
>TR_starpep_Sequence_1558_AVP_training
CKSTFSPNC
>TR_starpep_Sequence_1559_AVP_training
CWPPSSRTC
>TR_starpep_Sequence_1561_AVP_training
CHGKAALAC
>TR_starpep_Sequence_1562_AVP_training
CHTNASPHC
>TR_starpep_Sequence_1563_AVP_training
CSTPELTFC
>TR_starpep_Sequence_1565_AVP_training
CLPTPHHVC
>TR_starpep_Sequence_1566_AVP_training
CPLASTRTC
>TR_starpep_Sequence_1567_AVP_training
CKPSTSGQC
>TR_starpep_Sequence_1568_AVP_training
CTDVYRPTC
>TR_starpep_Sequence_1569_AVP_training
CHGVYALHC
>TR_starpep_Sequence_1570_AVP_training
CTSAVLQCN
>TR_starpep_Sequence_1571_AVP_training
CVSGQESIC
>TR_starpep_Sequence_1573_AVP_training
CNQSTLLTC
>TR_starpep_Sequence_1574_AVP_training
CHGSTKWAC
>TR_starpep_Sequence_1575_AVP_training
CKPWPMYSC
>TR_starpep_Sequence_1576_AVP_training
CTPDKKSFC
>TR_starpep_Sequence_1577_AVP_training
CTLTTKLYC
>TR_starpep_Sequence_1578_AVP_training
CQPHTLPTC
>TR_starpep_Sequence_1579_AVP_training
CLMGSSHSC
>TR_starpep_Sequence_1580_AVP_training
CNSHSPVHC
>TR_starpep_Sequence_1581_AVP_training
CKPDAISVC
>TR_starpep_Sequence_1582_AVP_training
CLSIHSSVC
>TR_starpep_Sequence_1583_AVP_training
CSASTESLC
>TR_starpep_Sequence_1584_AVP_training
CSLAPANTC
>TR_starpep_Sequence_1585_AVP_training
CRSLTDNQC
>TR_starpep_Sequence_1587_AVP_training
CLPTDPIQC
>TR_starpep_Sequence_1589_AVP_training
CHADQLPMC
>TR_starpep_Sequence_1590_AVP_training
CDATSAQVC
>TR_starpep_Sequence_1591_AVP_training
CHPGSSSRC
>TR_starpep_Sequence_1592_AVP_training
CQSASPRLC
>TR_starpep_Sequence_1593_AVP_training
CPRSGTAYC
>TR_starpep_Sequence_1594_AVP_training
CSPLQIPYC
>TR_starpep_Sequence_1595_AVP_training
CNPYNTSMC
>TR_starpep_Sequence_1597_AVP_training
CTNPESLTC
>TR_starpep_Sequence_1598_AVP_training
CSTNPPTQC
>TR_starpep_Sequence_1599_AVP_training
CSTTNATWC
>TR_starpep_Sequence_1601_AVP_training
CTTHISQTC
>TR_starpep_Sequence_1602_AVP_training
CHPSKALQC
>TR_starpep_Sequence_1603_AVP_training
CHPTGLHQC
>TR_starpep_Sequence_1606_AVP_training
CERPYSRLC
>TR_starpep_Sequence_1607_AVP_training
CKFPLNAAC
>TR_starpep_Sequence_1608_AVP_training
CPSLHTREC
>TR_starpep_Sequence_1609_AVP_training
CPWSTQYAC
>TR_starpep_Sequence_1610_AVP_training
CPSSPFNHC
>TR_starpep_Sequence_1611_AVP_training
CQGSPYRHC
>TR_starpep_Sequence_1612_AVP_training
CVNSPPTMC
>TR_starpep_Sequence_1613_AVP_training
CTPTMHNHC
>TR_starpep_Sequence_1615_AVP_training
CSPQLAPFC
>TR_starpep_Sequence_1616_AVP_training
CTNSTLQSC
>TR_starpep_Sequence_1617_AVP_training
CPSTGYSYC
>TR_starpep_Sequence_1889_AVP_training
CHNLKRPTC
>TR_starpep_Sequence_1891_AVP_training
CQLPAERWC
>TR_starpep_Sequence_1925_AVP_training
CGMLNWNRC
>TR_starpep_Sequence_1988_AVP_training
CTMLLFHRC
>TR_starpep_Sequence_2001_AVP_training
CSRNHILTC
>TR_starpep_Sequence_2008_AVP_training
CFRTLEHLC
>TR_starpep_Sequence_2011_AVP_training
CLLNKQNAC
>TR_starpep_Sequence_2019_AVP_training
CLVRNLAWC
>TR_starpep_Sequence_2020_AVP_training
CNLLRQQTC
>TR_starpep_Sequence_2295_AVP_training
CQAMHNRFC
>TS_starpep_Sequence_428_AVP_testing
FLHFLHHLF
>TS_starpep_Sequence_478_AVP_testing
CTQSGLLSC
>TS_starpep_Sequence_480_AVP_testing
CTPGRSATC
>TS_starpep_Sequence_481_AVP_testing
CYHPSFNTC
>TS_starpep_Sequence_482_AVP_testing
CTQKNIAAC
>TS_starpep_Sequence_483_AVP_testing
CSSQNGRIC
>TS_starpep_Sequence_484_AVP_testing
CTNRHAAGC
>TS_starpep_Sequence_485_AVP_testing
CTSAAVHMC
>TS_starpep_Sequence_487_AVP_testing
CTESTINTC
>TS_starpep_Sequence_490_AVP_testing
CTNPATPFC
>TS_starpep_Sequence_491_AVP_testing
CYSLLPRVC
>TS_starpep_Sequence_492_AVP_testing
CVMSKHQHC
>TS_starpep_Sequence_493_AVP_testing
CSPYAKHNC
>TS_starpep_Sequence_494_AVP_testing
CTPTVTRSC
>TS_starpep_Sequence_495_AVP_testing
CTGYHNNTC
>TS_starpep_Sequence_496_AVP_testing
CPGHIHRTC
>TS_starpep_Sequence_497_AVP_testing
CQSQTRNHC
>TS_starpep_Sequence_498_AVP_testing
CMQSAAAHC
>TS_starpep_Sequence_499_AVP_testing
CQWPGQSGC
>TS_starpep_Sequence_500_AVP_testing
CPKHVLKVC
>TS_starpep_Sequence_501_AVP_testing
CSLSSPRIC
>TS_starpep_Sequence_502_AVP_testing
CPHDPNHPC
>TS_starpep_Sequence_503_AVP_testing
CQRTTEANC
>TS_starpep_Sequence_504_AVP_testing
CNSSSPTAC
>TS_starpep_Sequence_505_AVP_testing
CKSLGSSQC
>TS_starpep_Sequence_506_AVP_testing
CPSRLSSQC
>TS_starpep_Sequence_508_AVP_testing
CQGPVKPLC
>TS_starpep_Sequence_510_AVP_testing
CQATTARNC
>TS_starpep_Sequence_511_AVP_testing
CLTSPTSTC
>TS_starpep_Sequence_512_AVP_testing
CNGVIHNQC
>TS_starpep_Sequence_513_AVP_testing
CRDTTPWWC
>TS_starpep_Sequence_514_AVP_testing
CKTGHMRIC
>TS_starpep_Sequence_516_AVP_testing
CLHKPWSRC
>TS_starpep_Sequence_517_AVP_testing
CSGVINTTC
>TS_starpep_Sequence_518_AVP_testing
CQPSDPHLC
>TS_starpep_Sequence_519_AVP_testing
CIHAPHTQC
>TS_starpep_Sequence_520_AVP_testing
CHQLMQNLC
>TS_starpep_Sequence_521_AVP_testing
CHTKIFPNC
>TS_starpep_Sequence_527_AVP_testing
CHNLESGTC
>TS_starpep_Sequence_530_AVP_testing
CEWTESMMC
>TS_starpep_Sequence_534_AVP_testing
CEKLHTASC
>TS_starpep_Sequence_549_AVP_testing
ATSSANSKA
>Ex_starpep_independent_161_AVP_external
RRRRRRRRR
>Ex_starpep_independent_1130_AVP_external
CGGWHRLRC
>thakur_AVP_0051
LRKRKRLLK
>thakur_AVP_0044
RLTRKRGLK
>thakur_AVP_0299
ADRDQYELL
>thakur_AVP_0300
DQKDEYELL
>TR_starpep_Sequence_19_AVP_training
WLWSEQSD
>TR_starpep_Sequence_20_AVP_training
FLRQNLAF
>TR_starpep_Sequence_23_AVP_training
WADWVRWI
>TR_starpep_Sequence_25_AVP_training
GMCTEKFY
>TR_starpep_Sequence_26_AVP_training
FLREDLAF
>TR_starpep_Sequence_27_AVP_training
WLWRESQK
>TR_starpep_Sequence_31_AVP_training
WLWDSNES
>TR_starpep_Sequence_34_AVP_training
WLWSEQSK
>TR_starpep_Sequence_38_AVP_training
WLWREQER
>TR_starpep_Sequence_39_AVP_training
WLWEDNEK
>TR_starpep_Sequence_42_AVP_training
WLWDENEK
>TR_starpep_Sequence_45_AVP_training
WLWEDNKE
>TR_starpep_Sequence_48_AVP_training
WLWSENSK
>TR_starpep_Sequence_53_AVP_training
WEDWVRAI
>TR_starpep_Sequence_55_AVP_training
WEDWARWI
>TR_starpep_Sequence_59_AVP_training
WLWSSKEN
>TR_starpep_Sequence_65_AVP_training
WEDAVRWI
>TR_starpep_Sequence_503_AVP_training
RRRRHLCW
>TR_starpep_Sequence_513_AVP_training
RRRRHWCW
>TR_starpep_Sequence_554_AVP_training
ASTTTNYT
>TR_starpep_Sequence_561_AVP_training
PAETGQET
>TR_starpep_Sequence_919_AVP_training
HEDHVGHI
>TR_starpep_Sequence_1081_AVP_training
ALLTRILG
>TR_starpep_Sequence_1086_AVP_training
NEKWLWLE
>TR_starpep_Sequence_1184_AVP_training
TNWYGSGW
>TR_starpep_Sequence_1186_AVP_training
WVTTSNQW
>TR_starpep_Sequence_1225_AVP_training
IYWNVSGW
>TR_starpep_Sequence_1386_AVP_training
GYIEAEVI
>TR_starpep_Sequence_1390_AVP_training
NKPFVFLM
>TR_starpep_Sequence_1421_AVP_training
TLLVYSGW
>TR_starpep_Sequence_1551_AVP_training
PTTCANDP
>TR_starpep_Sequence_1564_AVP_training
DTRAPLAI
>TR_starpep_Sequence_1825_AVP_training
CLLGRMKC
>TR_starpep_Sequence_1835_AVP_training
ALLPRMKG
>TR_starpep_Sequence_1847_AVP_training
EALMWEGF
>TR_starpep_Sequence_1990_AVP_training
RQLVLRTR
>TR_starpep_Sequence_2003_AVP_training
FIHNFKRK
>TR_starpep_Sequence_2017_AVP_training
NKKIRVRL
>TS_starpep_Sequence_17_AVP_testing
YLQELLGE
>TS_starpep_Sequence_33_AVP_testing
YGAVVNDL
>TS_starpep_Sequence_55_AVP_testing
WLWSEKNS
>TS_starpep_Sequence_56_AVP_testing
WLYKREDY
>TS_starpep_Sequence_64_AVP_testing
WEAWVRWI
>TS_starpep_Sequence_72_AVP_testing
WEDWVRWA
>TS_starpep_Sequence_73_AVP_testing
WEDWVAWI
>TS_starpep_Sequence_141_AVP_testing
SLKIPNLD
>TS_starpep_Sequence_146_AVP_testing
SGGSNRSP
>TS_starpep_Sequence_262_AVP_testing
LWDENEKW
>TS_starpep_Sequence_429_AVP_testing
FKKIRVRL
>TS_starpep_Sequence_436_AVP_testing
EVSHPKVG
>TS_starpep_Sequence_488_AVP_testing
CSQWLQGS
>TS_starpep_Sequence_535_AVP_testing
CAGKRKSG
>TS_starpep_Sequence_558_AVP_testing
ALLGRMKG
>TS_starpep_Sequence_570_AVP_testing
AEDWVRWI
>TS_starpep_Sequence_586_AVP_testing
VPRRKAKI
>sharma_test_AVP165
HGVSGHGQ
>TR_starpep_Sequence_36_AVP_training
CDYVLIC
>TR_starpep_Sequence_46_AVP_training
HFWNRPL
>TR_starpep_Sequence_52_AVP_training
RLFTWEG
>TR_starpep_Sequence_291_AVP_training
MEHFPGP
>TR_starpep_Sequence_526_AVP_training
CGKRKSC
>TR_starpep_Sequence_534_AVP_training
RRWWCRE
>TR_starpep_Sequence_535_AVP_training
RRWWCRM
>TR_starpep_Sequence_536_AVP_training
RRWWCRS
>TR_starpep_Sequence_537_AVP_training
RRWWCRY
>TR_starpep_Sequence_538_AVP_training
RRWWCRA
>TR_starpep_Sequence_539_AVP_training
RRWWCRW
>TR_starpep_Sequence_540_AVP_training
RRWWCRH
>TR_starpep_Sequence_541_AVP_training
RRWWCRI
>TR_starpep_Sequence_542_AVP_training
RRWWCRP
>TR_starpep_Sequence_543_AVP_training
RRWWCRD
>TR_starpep_Sequence_544_AVP_training
RRWWCRV
>TR_starpep_Sequence_545_AVP_training
RRWWCRN
>TR_starpep_Sequence_546_AVP_training
RRWWCRT
>TR_starpep_Sequence_547_AVP_training
RRWWCRR
>TR_starpep_Sequence_571_AVP_training
DLHTHAQ
>TR_starpep_Sequence_756_AVP_training
YAVVNDL
>TR_starpep_Sequence_931_AVP_training
FHNHGKQ
>TR_starpep_Sequence_943_AVP_training
TSQNIRS
>TR_starpep_Sequence_1087_AVP_training
HLEHLLF
>TR_starpep_Sequence_1173_AVP_training
FHNHGST
>TR_starpep_Sequence_1191_AVP_training
FHGHGLY
>TR_starpep_Sequence_1192_AVP_training
FHNHGAP
>TR_starpep_Sequence_1194_AVP_training
FHNHGAT
>TR_starpep_Sequence_1226_AVP_training
FHNHGAA
>TR_starpep_Sequence_1378_AVP_training
SLLSSPQ
>TR_starpep_Sequence_1387_AVP_training
TTYSRFP
>TR_starpep_Sequence_1389_AVP_training
PFFHLIG
>TR_starpep_Sequence_1392_AVP_training
FHNHGIL
>TR_starpep_Sequence_1395_AVP_training
HIEHLIA
>TR_starpep_Sequence_1404_AVP_training
FHQNWPS
>TR_starpep_Sequence_1405_AVP_training
HAWNYIF
>TR_starpep_Sequence_1420_AVP_training
NAHCALL
>TR_starpep_Sequence_1533_AVP_training
NSHAIYP
>TR_starpep_Sequence_1535_AVP_training
STPIPAP
>TR_starpep_Sequence_1550_AVP_training
SPYHTQP
>TR_starpep_Sequence_1596_AVP_training
VPTGYKP
>TR_starpep_Sequence_1604_AVP_training
LPPNPTN
>TR_starpep_Sequence_1605_AVP_training
CAVLQCN
>TR_starpep_Sequence_1614_AVP_training
ASSRTPS
>TR_starpep_Sequence_1618_AVP_training
AEPVAML
>TR_starpep_Sequence_1867_AVP_training
SSLPLRK
>TR_starpep_Sequence_1879_AVP_training
CGKRKLC
>TS_starpep_Sequence_45_AVP_testing
WSFFSNI
>TS_starpep_Sequence_107_AVP_testing
TLPRPGP
>TS_starpep_Sequence_120_AVP_testing
STLPLPP
>TS_starpep_Sequence_135_AVP_testing
STFTHPR
>TS_starpep_Sequence_154_AVP_testing
RRWWCRL
>TS_starpep_Sequence_157_AVP_testing
RRWWCRF
>TS_starpep_Sequence_159_AVP_testing
RRWWCRG
>TS_starpep_Sequence_161_AVP_testing
RRWWCRQ
>TS_starpep_Sequence_162_AVP_testing
RRWWCRC
>TS_starpep_Sequence_368_AVP_testing
HWGMWSY
>Ex_starpep_independent_8_AVP_external
YQCGQGG
>thakur_AVP_0048
RTRKGRR
>TR_starpep_Sequence_134_nonAVP_training
IEATSPVPLLATPRPTDPMPTSEVNLFLVD
>TR_starpep_Sequence_516_nonAVP_training
TKRANRYIDIARHIAMKLNIHMSKKQKRSF
>TR_starpep_Sequence_521_nonAVP_training
ANSRKQEAEWKEKAIKELEEWYARQDEQLQ
>TR_starpep_Sequence_557_nonAVP_training
DNTDAEGRLILADALCYILLESQKHHDILQ
>TR_starpep_Sequence_561_nonAVP_training
LLLLLPLSTAQDAEGSQEDAAQREVDIATR
>TR_starpep_Sequence_588_nonAVP_training
LIQEKSKKSDQDELGKRIDALLWEVDTLQK
>TR_starpep_Sequence_686_nonAVP_training
VREDKTVFEWDQTLEEVNIYINLPPNVHSK
>TR_starpep_Sequence_696_nonAVP_training
DLLEDINASEQTSGLLFEKKVMIKNGGETV
>TR_starpep_Sequence_705_nonAVP_training
LQMFESFFLIAGPCVLEGDELNLEIARKLA
>TR_starpep_Sequence_723_nonAVP_training
RPFLAQASLQGGISRIKIQYVSDHVKRLQP
>TR_starpep_Sequence_725_nonAVP_training
LFNHEHLPAHSEWTEGPNDPMQKLKKQLAD
>TR_starpep_Sequence_787_nonAVP_training
EKIIEIIKEELGSELDPDITITPDLDLAAD
>TR_starpep_Sequence_1085_nonAVP_training
KMGTSVYFGTPSGSLVTSMIGNKPTIADVE
>TR_starpep_Sequence_1326_nonAVP_training
TTAASFLQHFVGDVRWAHLDIAGNALSSKA
>TR_starpep_Sequence_1347_nonAVP_training
VGLMKLGTVKFYDKEKGFGFITSSNGYFEL
>TR_starpep_Sequence_1429_nonAVP_training
IHRSPDDVFRDMREMQGDDITFERALRRLQ
>TR_starpep_Sequence_1441_nonAVP_training
LSALMKRTAGVHVEPPDLRARAEEGFDGFG
>TR_starpep_Sequence_1446_nonAVP_training
IKQHFDRKYGRTWHCIVARHNNLSVYSSNC
>TR_starpep_Sequence_1478_nonAVP_training
SGEVPMRCISFVRLHGSYDRNNRKGNSNSP
>TR_starpep_Sequence_1487_nonAVP_training
RIRTYCPRCNTHTEHRVAQYRAGKRRAMAL
>TR_starpep_Sequence_1786_nonAVP_training
ADILTGMVVDVSDLLDQARKRGDFVMFEGA
>TR_starpep_Sequence_1791_nonAVP_training
NKNNKNTLKIYFIRFKMALPRGKVFVALLS
>TR_starpep_Sequence_1796_nonAVP_training
PLRPEFGDYTTNIAFVLAKQRQQSPFLVMQ
>TR_starpep_Sequence_1831_nonAVP_training
FLDCEDDKLWRWLMGYEVCQDASFAALIVT
>TR_starpep_Sequence_1834_nonAVP_training
RFKKKNFLLKNKIIAKNQYNNYFIKHRCLV
>TR_starpep_Sequence_2088_nonAVP_training
RCVDFKETAEAIAKVYYSFTVMKQLIRQMC
>TR_starpep_Sequence_2089_nonAVP_training
EIPRIMQQYGVKTLIHGHTHRPAIHKLQLG
>TR_starpep_Sequence_2117_nonAVP_training
RDNEVSHIPYMLVVGEKEAEADEVNVRKQG
>TR_starpep_Sequence_2120_nonAVP_training
LDTVELVMALEDEFGTSIPDDEAEKLTSIE
>TR_starpep_Sequence_2132_nonAVP_training
EDMSFDSLDVAEIVMTLEDEFKISIEMSSD
>TR_starpep_Sequence_2152_nonAVP_training
TEQIKHHITRMGAVCNVYDQYNRNVTSIDI
>TR_starpep_Sequence_2176_nonAVP_training
KHCFMPSQYLAEEREGGGDVEKGASAGDGA
>TS_starpep_Sequence_200_nonAVP_testing
EASRTARESLELVFRMSNILDTGLDRHTLS
>TS_starpep_Sequence_217_nonAVP_testing
CVTCGKVVFSRMGSKCCKTIHDGVLGKAED
>TS_starpep_Sequence_243_nonAVP_testing
DMKDDPGSPATFGQNLDELERIVRRLETDT
>TS_starpep_Sequence_264_nonAVP_testing
RLLANNQYSFIVSPKSDKPTIKAAIEYLFN
>TS_starpep_Sequence_333_nonAVP_testing
AFKGWVRASWSRPTGEGLEAIEQKLKIHKL
>TS_starpep_Sequence_437_nonAVP_testing
VISLAAQSKYVQMLKLVILLCVIESIYSLS
>TS_starpep_Sequence_479_nonAVP_testing
EIYKLASKLLKLLDEIKSFELKESASLMLI
>Ex_starpep_Sequence_8_nonAVP_external
SVARKKAYKNYGLDLTRGKVIDEIKAGVLE
>Ex_starpep_Sequence_31_nonAVP_external
KSAGYDVGLAGNIGNSLALQVAETPHEYYV
>Ex_starpep_Sequence_38_nonAVP_external
LVVCGHHQDFWSKLMSSARQLINTVHVDML
>Ex_starpep_Sequence_83_nonAVP_external
PPPPQFQPHSHLPQPYPQEWNNNPGWPQNQ
>Ex_starpep_Sequence_84_nonAVP_external
LSLCREPQEINLAERVLELQRELQPLFEKG
>Ex_starpep_Sequence_102_nonAVP_external
PLAAKVFKPISSTWYDYWGADYGTYNYNPY
>Ex_starpep_Sequence_197_nonAVP_external
VVVYLETTIEKQLARTQRDKKRPLLHVETP
>Ex_starpep_Sequence_242_nonAVP_external
AQKLAAARPWTLGQASRISGVNPADISILM
>Ex_starpep_Sequence_246_nonAVP_external
VISDDISMAAAGVAGSVTGRVQGHLAAGCD
>Ex_starpep_Sequence_247_nonAVP_external
GLAWTSVGGDVLKVEAIRIQGKGGIQITGS
>Ex_starpep_Sequence_248_nonAVP_external
HDSNKGVTAACPYAGARSFYKNLIWLVKKE
>Ex_starpep_Sequence_249_nonAVP_external
EESKLERQKIEGVKLESEGTYKILTIYSTV
>Ex_starpep_Sequence_254_nonAVP_external
QSTATIHGLTSNYLLSASSLKTTASVPAPT
>Ex_starpep_Sequence_265_nonAVP_external
LRRLVDNLYERNDVNFTRGTFRVRGDVVEV
>Ex_starpep_Sequence_306_nonAVP_external
SGKTFTMANIIERVQRPTLILAHNKTLAAQ
>Ex_starpep_Sequence_389_nonAVP_external
PEKQNCRSSDRFSFQSPSAQQRLRQWAEER
>Ex_starpep_Sequence_420_nonAVP_external
KGRLAVPAKFRDILSRLYTPAVVVTLESKH
>Ex_starpep_Sequence_480_nonAVP_external
PGATVIDSTFPKTEGGEGIEGMLNGTITSL
>Ex_starpep_Sequence_503_nonAVP_external
LEETALFYGGGIDSRAKATEILEAGADAIV
>Ex_starpep_Sequence_510_nonAVP_external
HKVVNRRNVYIKIPATAPCVPSIRDVIASG
>Ex_starpep_Sequence_555_nonAVP_external
KEERPPELPLLSEQLNLDELWDMLGECLKE
>Ex_starpep_Sequence_556_nonAVP_external
HSVNSIPLLTPEQERELAERLFYQQDLEAA
>Ex_starpep_Sequence_574_nonAVP_external
NAAFLEKYAYVKGLEEPKDKEKCESIVGRV
>Ex_starpep_Sequence_669_nonAVP_external
ELVFAQKLPGNDNSTATLCLGHHAVPNGTL
>Ex_starpep_Sequence_714_nonAVP_external
QKNALDNLMEKHIAVIPGDGIGPEIVKEAV
>Ex_starpep_Sequence_718_nonAVP_external
YTSHGAHGVAVAADLKSTQEAINKITKNLN
>Ex_starpep_Sequence_719_nonAVP_external
QYMQKVGQQAREASRVLTSASTSLKNHALS
>Ex_starpep_Sequence_720_nonAVP_external
RSADIFLGVPFNIASYALLLHMMAQVTGLK
>Ex_starpep_Sequence_721_nonAVP_external
LYHNDNSGSIGSSAVTPIQALASRAYNQRN
>Ex_starpep_Sequence_726_nonAVP_external
SYQHWWRWGIMLLGILMICNAEEKLWVTVY
>Ex_starpep_Sequence_737_nonAVP_external
ALNNKHLASFVLPKLELGDVKLAVGDEMRL
>Ex_starpep_Sequence_778_nonAVP_external
PIIDARVFELPQIEKGDEHEQVTEITVNPL
>Ex_starpep_Sequence_861_nonAVP_external
SECNALGSYIFNGPYLKNDYTNLISRQNPL
>Ex_starpep_Sequence_893_nonAVP_external
MSKMQLGSSSEDLNGMITQFESLKIYRDSL
>Ex_starpep_Sequence_953_nonAVP_external
ECGLDIFAQTNMQVLRAKSLLLTDLFIELV
>Ex_starpep_Sequence_975_nonAVP_external
LPCRIKQIINRWQEVGKAMYAPPIRGQINC
>Ex_starpep_Sequence_982_nonAVP_external
IAVQQSDTEPKNLVDPKGRFQQWALANFVE
>Ex_starpep_Sequence_1027_nonAVP_external
GLSPLTALKGGYAYVEDDGGRPVRSIGDVS
>Ex_starpep_Sequence_1028_nonAVP_external
NCKTAQEAEALARQGQQLMAEIHALPIPVI
>Ex_starpep_Sequence_1046_nonAVP_external
ISHISRFGLLEMSRQRLSPSLGESSHHVCP
>Ex_starpep_Sequence_1141_nonAVP_external
VNIAMNALSSNAAQLFNVGLQAPSRVIGKN
>Ex_starpep_Sequence_1186_nonAVP_external
ATITIQNYFRMYEKLAGMTGSATPSKEEFW
>Ex_starpep_Sequence_1190_nonAVP_external
VSKDAMVASYPELEKTFHDVSESAYGEEDA
>Ex_starpep_Sequence_1191_nonAVP_external
TYNFTEEYDIIVIGAGHAGVEASLAASRMG
>Ex_starpep_Sequence_1192_nonAVP_external
NLLLNEKQLEAKGATFYKINRGGDITYHGP
>Ex_starpep_Sequence_1193_nonAVP_external
PTIIEERQLNVAQMDVFSRLMMDRIIFLGT
>Ex_starpep_Sequence_1198_nonAVP_external
FPAAQHEVLINPKMSFGTGHHATTWLMMQQ
>Ex_starpep_Sequence_1209_nonAVP_external
MNLLSLLPVGTDIFVVGENRSGVRSAEQML
>Ex_starpep_Sequence_1250_nonAVP_external
IPQLKQELQDAEEREAGGVLEDERPLVSER
>Ex_starpep_Sequence_1333_nonAVP_external
VKCLACGRPSDSFVVKGVVCKKNVAHRRMA
>Ex_starpep_Sequence_1365_nonAVP_external
IGEGAFVGSNSSLVAPVSIGKGGYIASGSV
>Ex_starpep_Sequence_1425_nonAVP_external
TIESEVMDSNTVSSFQVDCFLWHVRKRFAD
>Ex_starpep_Sequence_1448_nonAVP_external
QYTPTTETVHKRPLLIVPPWINKFYILDLQ
>Ex_starpep_Sequence_1455_nonAVP_external
RMAHAGATQVAETVLTGAPGYNPLYIHSAV
>Ex_starpep_Sequence_1500_nonAVP_external
RTQIAVIDIDDAWGARLATGTTTETWTCST
>Ex_starpep_Sequence_1501_nonAVP_external
LGSLAAALGGLDALVFTGGIGEHATEIRRL
>Ex_starpep_Sequence_1519_nonAVP_external
KDDLNTAATPKPLNKKVSKTPKKEETKSQP
>Ex_starpep_Sequence_1614_nonAVP_external
VVRQSSRELHYGNHMRQGTVKFFNTSKGFG
>Ex_starpep_Sequence_1659_nonAVP_external
GAVFEGRISGVTKAGLFVKLNETGADGLIP
>Ex_starpep_Sequence_1663_nonAVP_external
RLCLARPEIFAIQLRALARAAVRGNLKVMF
>Ex_starpep_Sequence_1664_nonAVP_external
FRVRTDEESGQTIISGMGELHLEIIVDRMK
>Ex_starpep_Sequence_1665_nonAVP_external
TFNEMDKIEEVLTRGVQQVLPDKKGLMELM
>Ex_starpep_Sequence_1666_nonAVP_external
MSGQTVEVLNTDAEGRLVLCDVLTYVERFE
>Ex_starpep_Sequence_1671_nonAVP_external
SLKAYPDVKAGIVHWPMSVVRLQSSHLAPL
>Ex_starpep_Sequence_1682_nonAVP_external
GTQDESGLHKMVYEVVDNSVDEAMAGHCTE
>Ex_starpep_Sequence_1723_nonAVP_external
KTSLWKEMQYNRDIIIRFKFGNSIIKLGGL
>Ex_starpep_Sequence_1806_nonAVP_external
MEILRGSPALSAFRINKLLARFQAARLPVH
>Ex_starpep_Sequence_1838_nonAVP_external
PYEKAEDTKMQEIMRLAHEFLQNFCAGNQQ
>Ex_starpep_Sequence_1898_nonAVP_external
ICGNAPLYIVHLSNGLGLDYLKMAKARHQP
>Ex_starpep_Sequence_1921_nonAVP_external
DMTGSEASFRAPAIRTLCKITDPTMVQAIE
>Ex_starpep_Sequence_1928_nonAVP_external
EEIKSYIEKTFNIMAFILGITGGIGSGKSA
>Ex_starpep_Sequence_1973_nonAVP_external
VPDARDRLRYVATMTEQAAERVLNAIEVAK
>Ex_starpep_Sequence_1974_nonAVP_external
EADKRPEDLMLSYVSGEKGKDRSDRELVTP
>Ex_starpep_Sequence_1992_nonAVP_external
ATVREAAKRVLGQRHFDVQLMGGMVLHGGK
>Ex_starpep_Sequence_2086_nonAVP_external
RRLPGTDGKEKMSKSLGNCIYMSDDEKTVW
>Ex_starpep_Sequence_2131_nonAVP_external
EILRWGVENWQLTQLPDTLKITARFSNGTV
>Ex_starpep_Sequence_2135_nonAVP_external
ARSAMDGAAAEIKTKRQSVYIFPEGTRSYA
>Ex_starpep_Sequence_2136_nonAVP_external
CLHYVGEITGEVSNEDLLDYIFSKFCIGKM
>Ex_starpep_Sequence_2137_nonAVP_external
DNLIPKVNLLLKMDEVDAAIKEANRSMNIP
>Ex_starpep_Sequence_2138_nonAVP_external
FDMCGAASVLGTMQALCEAQLPIHVVGAIA
>Ex_starpep_Sequence_2143_nonAVP_external
LSHVVVKGPTKIGKENRIFQFASIGEACQD
>Ex_starpep_Sequence_2154_nonAVP_external
LRVKESDRIGATVAMLRANGVEAEERPDGF
>Ex_starpep_Sequence_2195_nonAVP_external
YAARANLQPVLITGMEKGGQLTTTTEVENW
>Ex_starpep_Sequence_2278_nonAVP_external
IGMSRAFKDVYSLLPVLLHHHHPDMPGYVP
>Ex_starpep_Sequence_2310_nonAVP_external
GTQDHLPDGSPKLSRDVQASAFAFVQDTAR
>Ex_starpep_Sequence_2478_nonAVP_external
SGSADVLEALGIEIEMSPEELLSCVQEVGI
>Ex_starpep_Sequence_2483_nonAVP_external
NPSNRFWKVIHHVGFTERLLTPAEEQHLLD
>Ex_starpep_Sequence_2492_nonAVP_external
LIAIGIFATFEIAIILAVILGGMTLAMMLY
>Ex_starpep_Sequence_2503_nonAVP_external
LVSRFGYGLTVSVDMPDLETRIAILLKKAH
>Ex_starpep_Sequence_2555_nonAVP_external
KMAGRHGNKGVISTIVPIEDMPYLEDGTPV
>Ex_starpep_Sequence_2627_nonAVP_external
DMHLYLKEKVERIIKATKQLQTVLVHQAEN
>Ex_starpep_Sequence_2628_nonAVP_external
WANREKGLVSVSLKIEVMRRSTDPRNLLVR
>Ex_starpep_Sequence_2629_nonAVP_external
QYPFTSVPLGGGAPGTRASRRCDRAGRWEP
>Ex_starpep_Sequence_2631_nonAVP_external
KNPNVQAILVNIFGGIMRCDVIAEGVISAS
>Ex_starpep_Sequence_2679_nonAVP_external
AAMITTTGKKNLSEKLVIRPTSEILFSQYY
>Ex_starpep_Sequence_2722_nonAVP_external
QQFEKVKTDRYRRFQDFFDPVANTIDDIYK
>Ex_starpep_Sequence_2743_nonAVP_external
ALTKLLKVIFGGNDLSPEEKQEKRSKLLII
>Ex_starpep_Sequence_2782_nonAVP_external
SVLAKSGMADAREFGDIDKAPEERERGITI
>Ex_starpep_Sequence_2859_nonAVP_external
STYLLDDVLYTGVNGAVYTFSNNKLNKTGL
>Ex_starpep_Sequence_3033_nonAVP_external
DPPTSCCFTYTVRKLPRNFVTDYYETSSLC
>Ex_starpep_Sequence_3061_nonAVP_external
SFLDALVMPKKFGRIHLVVMDSVGIGAAPD
>Ex_starpep_Sequence_3065_nonAVP_external
FELLFDRSFLGVKNVSKYMTKTVLLYIATA
>Ex_starpep_Sequence_3076_nonAVP_external
AALAKAMQRWTGQKTLHVHLEGHGREEIIE
>Ex_starpep_Sequence_3105_nonAVP_external
TLFPGLLQTISYNQKRQQNRIRIFESGLVF
>Ex_starpep_Sequence_3138_nonAVP_external
DVCRQAGIPFIINDDVELALRLEADGVHIG
>Ex_starpep_Sequence_3220_nonAVP_external
MTTLNLSADVYEKIEEEPRVYFFHAATAEQ
>Ex_starpep_Sequence_3254_nonAVP_external
GSMFGFFFNENAVCDFDDALKSNTEMFAKF
>Ex_starpep_Sequence_3302_nonAVP_external
EAGTYLYWIRKKADMTDLIHDATLDATGLN
>Ex_starpep_Sequence_3305_nonAVP_external
IELHDALQRVRFEHPEVRTVVVTSGKPKIF
>Ex_starpep_Sequence_3306_nonAVP_external
IILTSDRYPKEISGVEDRLKSRFGWGLTVA
>Ex_starpep_Sequence_3336_nonAVP_external
GKEIFLGPADSLEGQGWRLLAPITAYSQQT
>Ex_starpep_Sequence_3337_nonAVP_external
SGHPRLELLFFVLIFIMYVVILLGNGTLIL
>Ex_starpep_Sequence_3341_nonAVP_external
RYIDLEISIGDFIVTGGEMACIPIVDSICR
>Ex_starpep_Sequence_3365_nonAVP_external
PDSDSDSDSGSDSDSGSDSDSESDSDSDSD
>Ex_starpep_Sequence_3435_nonAVP_external
VKDEIIRLEKEIKHLTNPAEIGLKEKQLLG
>Ex_starpep_Sequence_3454_nonAVP_external
AYLGGTNVIGNTETEAGAGGSATVWQDHDR
>Ex_starpep_Sequence_3502_nonAVP_external
GYYDEAGEWVWSGYFEGDQWISTLPQTEAE
>Ex_starpep_Sequence_3591_nonAVP_external
ELRSYKQLPQIWYQIQTKFRDEPRPRSGLL
>Ex_starpep_Sequence_3699_nonAVP_external
FIGTQVFEDYNLQKLVDYIDWKPFFDVWQL
>Ex_starpep_Sequence_3719_nonAVP_external
GNQDIGDQTLQLQRNEVIALVNLLNRLSES
>Ex_starpep_Sequence_3733_nonAVP_external
SPAGAHQWTPKNGAGAGKIPDAHDPSKRHA
>Ex_starpep_Sequence_3738_nonAVP_external
ESGECGPCEASVRYSEPPHALTRTSVTVSD
>Ex_starpep_Sequence_3761_nonAVP_external
RVSAKTGLNVADLLPAIVDRIPPPTGYVEK
>Ex_starpep_Sequence_3762_nonAVP_external
IDALRAEPVMFDLNTCLRKNILELQPYRCA
>Ex_starpep_Sequence_3775_nonAVP_external
VGQKIYYGAKAPAVLGSIVEIGNVPEGTIV
>Ex_starpep_Sequence_3829_nonAVP_external
RVDKYSGRNKETVLANVEGLMDIIVVSPQR
>Ex_starpep_Sequence_3837_nonAVP_external
FYLTAETWTLLVAFVTLLLVYAYWPYGTFK
>Ex_starpep_Sequence_3866_nonAVP_external
TCFQSIQAQKSSESPRGPRDFWSSSQHISI
>Ex_starpep_Sequence_3867_nonAVP_external
KRLEIYHNQTAPLIEYYSGWASESIENAPR
>Ex_starpep_Sequence_3868_nonAVP_external
DIMTRIADLTLQNSAIKAHMNNIIEPRGEQ
>Ex_starpep_Sequence_3871_nonAVP_external
HFLASSVKFGNQKRYQDWFQDKYFSTPESH
>Ex_starpep_Sequence_3873_nonAVP_external
ANGASMFFICLYLHVGRGIYYGSYMFKETW
>Ex_starpep_Sequence_3874_nonAVP_external
KLVDLPAFEYDQLDRGGVGQGDVDPGDQVG
>Ex_starpep_Sequence_3875_nonAVP_external
NQGNAVARITPDGQVRTTALPTAGAGPVGL
>Ex_starpep_Sequence_3876_nonAVP_external
TLASCALEDPKCAVGLIVGTGTNVAYIEDS
>Ex_starpep_Sequence_3879_nonAVP_external
VAGALSCGDPTYPPYVTRVVGGEEARPNSW
>Ex_starpep_Sequence_3880_nonAVP_external
IPEKNNSIPDFLDELKYEIDWILTMQYPDG
>Ex_starpep_Sequence_3883_nonAVP_external
SGYQDMPEYENFRHLLQAPVDDAQEILHSR
>Ex_starpep_Sequence_3885_nonAVP_external
TLTDEQLMMLVWEALIEAADTTLVTTEWAM
>Ex_starpep_Sequence_3886_nonAVP_external
GGQQSFFDSRTLGSLTLPSSQVSAHMVMEY
>Ex_starpep_Sequence_3890_nonAVP_external
IKGFSYRYGNGVWIGRTKSNSSRKGFEMIW
>Ex_starpep_Sequence_3892_nonAVP_external
DEQMRTTVTVDDALLAKAAELTGVKEKSTL
>Ex_starpep_Sequence_3898_nonAVP_external
LRLEDLRIPPAYTKTFQGPPHGIQVERDKL
>Ex_starpep_Sequence_3899_nonAVP_external
AGIHSGDSIAVFPPQTLTPEIKEQLFEYTQ
>Ex_starpep_Sequence_3904_nonAVP_external
KDIKSITRSRSSNNDDEDLTPEQKAEREKE
>Ex_starpep_Sequence_3908_nonAVP_external
NKLYVKARFMGYTKLTVITGKDGKNLLYNG
>Ex_starpep_Sequence_3909_nonAVP_external
EVVDDQFQMIRGKLPAPPQPSELTRVKLQD
>Ex_starpep_Sequence_3922_nonAVP_external
EILKIHQEVTKMFKDFFNRTKKKKYLTVQD
>Ex_starpep_Sequence_3924_nonAVP_external
AICLPEANLQLPDWTECELSGYGKHKSSSP
>Ex_starpep_Sequence_3925_nonAVP_external
DYEAADSSELALLADELITVYSLPGMDPDW
>Ex_starpep_Sequence_3928_nonAVP_external
GNENDLFFEADGPNYMKSCFQDLDLCCPDE
>Ex_starpep_Sequence_3961_nonAVP_external
WSRRSTVLPEFIGLTIAVHNGRQHVPIYIN
>Ex_starpep_Sequence_3993_nonAVP_external
IDSYIEEKYKLTIPEIFSKHGEQYFRNLEF
>Ex_starpep_Sequence_4004_nonAVP_external
LVKSHVTDAVETVEVIYDENILSLKDIVKK
>Ex_starpep_Sequence_4009_nonAVP_external
GEPRGIKAGYGTCNCFPEEEKCFCEPEDIQ
>Ex_starpep_Sequence_4011_nonAVP_external
SIGGTITGQATDLDIHAREILKTKARIIDV
>Ex_starpep_Sequence_4160_nonAVP_external
QPHPNTIYQYGDMEVKQLDKRASGQSFEVI
>Ex_starpep_Sequence_4165_nonAVP_external
AAASIMAKVFRDDYMTQLSKDYPEYGFEKN
>Ex_starpep_Sequence_4174_nonAVP_external
LQQASSLEQLYQELDSVPEKWRKKLQQHQE
>Ex_starpep_Sequence_4185_nonAVP_external
ANLRHILTKKATKRKRHLRPKAMVSKGDLG
>Ex_starpep_Sequence_4237_nonAVP_external
FKQGVANAVIDTLRPIQEKYEQLIQSDELD
>Ex_starpep_Sequence_4309_nonAVP_external
TDPSAARRDALQSTVIRLREGFRRKEQNSS
>Ex_starpep_Sequence_4310_nonAVP_external
HLVDIIFTCTSHLETMVSDIQHGGQGAADI
>Ex_starpep_Sequence_4311_nonAVP_external
YHEEFEKSRMGPSGGEGMEPERRDSQDSSS
>Ex_starpep_Sequence_4313_nonAVP_external
FIKPDFIRFLSLFRFNLRYVHTGIEDGQLS
>Ex_starpep_Sequence_4361_nonAVP_external
RFSTGVTVSHLTNGCNDPFTRTIGRQEASE
>Ex_starpep_Sequence_4404_nonAVP_external
RIFQETFAKLTEERTNFRFQFHNQIPISRG
>Ex_starpep_Sequence_4425_nonAVP_external
SLNPHCFCKPLIKTQKDQERLLSLALKAHP
>Ex_starpep_Sequence_4464_nonAVP_external
PGAVAAPTAGLHFDDVLLDKIKAKGAEFAY
>Ex_starpep_Sequence_4541_nonAVP_external
PPRTIRNVYGVVKAYTTRVGEGPFPTEQLN
>Ex_starpep_Sequence_4715_nonAVP_external
PSLVSPSSDSGQDPGATSSQPEPPTSSQGA
>Ex_starpep_Sequence_4743_nonAVP_external
KLETGEATLEDSIALYERGAALRAHCETRL
>Ex_starpep_Sequence_4747_nonAVP_external
DSVTTDHISPAGNIARNSPAARYLEENGVT
>Ex_starpep_Sequence_4758_nonAVP_external
FSVNASSERLNMGEIETLDDYMSVEIESIE
>Ex_starpep_Sequence_4787_nonAVP_external
ESNTTLEMTMGNALFLDHSLELLESFSADT
>Ex_starpep_Sequence_4820_nonAVP_external
PARRNEFSISVSYNTDIDLVIKVLKRVIEN
>Ex_starpep_Sequence_4902_nonAVP_external
TPLKEIVQIMGKDVTGKGSSVYFSPTYRLL
>Ex_starpep_Sequence_4936_nonAVP_external
GGQANALLVKVNQIGSLTETLDSVELAHRN
>Ex_starpep_Sequence_4984_nonAVP_external
ALLSDYVLHNSNTMRLGSIFGLGLAYAGSN
>Ex_starpep_Sequence_4987_nonAVP_external
TAGLSVCRTWAFSDGGDRALQISPGVYDER
>Ex_starpep_Sequence_4988_nonAVP_external
QPEGRAWAQPGYPWPLYGNEGMGWAGWLLS
>Ex_starpep_Sequence_5018_nonAVP_external
TRQTLNDYVVPHNPKYVLPKGTLVFIPVLG
>Ex_starpep_Sequence_5019_nonAVP_external
VSFSIPKEGAMAFFDVFAMPADAKNKDEAY
>Ex_starpep_Sequence_5023_nonAVP_external
ACRHDDGALSDDSVNFLKAGIRYATRVTTV
>Ex_starpep_Sequence_5047_nonAVP_external
NGRHPVVEKMIGYSNFVPNDTELDNDQNRV
>Ex_starpep_Sequence_5117_nonAVP_external
IIPTAVSLELQKNEVNVSAIKQLFMDCDNE
>Ex_starpep_Sequence_5136_nonAVP_external
NGGSINSSTHLLDLLDEPIPGVGTYDDFHT
>Ex_starpep_Sequence_5184_nonAVP_external
AVVAGRRCPVVGTISMDLVILDVTDAPPEA
>Ex_starpep_Sequence_5273_nonAVP_external
HINITQTKMSQIDISSGSGLNDGQWHEVRF
>Ex_starpep_Sequence_5381_nonAVP_external
SFFNSVYCRLFDHRSLTPERLFIFSSQPER
>Ex_starpep_Sequence_5401_nonAVP_external
FNDARRFGAMDLVATEAAEAHPLLAVLGPE
>Ex_starpep_Sequence_5415_nonAVP_external
EGDLITVQSLKDANVIGQHVQRVKIMLSGE
>Ex_starpep_Sequence_5420_nonAVP_external
LSRKIDVSQFGLIYAGAQKNIGPSGLSIVI
>Ex_starpep_Sequence_5443_nonAVP_external
TVYEQMLVKLAADQRTLKAIYSKELKAAKK
>Ex_starpep_Sequence_5444_nonAVP_external
FMEHAPLILRPKIDAAMLGWMLRMLSNCTS
>Ex_starpep_Sequence_5457_nonAVP_external
PLRLLVIIEAPFSYIERLLDENSEFRRKVQ
>Ex_starpep_Sequence_5511_nonAVP_external
EVVGKRIRVKLDGSQLIKVHLDKNQQTTIE
>Ex_starpep_Sequence_5519_nonAVP_external
MFLATLYFALPLLDLLMSAEVSGGDRLDCV
>Ex_starpep_Sequence_5548_nonAVP_external
CKCVYCTCDPCTCKMSSCCGGKCGCGSVCS
>Ex_starpep_Sequence_5549_nonAVP_external
VTNPNSIYIEGKLSFEGYKSFNIHCYVDTG
>Ex_starpep_Sequence_5550_nonAVP_external
TPSGEWFTFYLVNQGVCVPRNCRKCPRTYR
>Ex_starpep_Sequence_5553_nonAVP_external
QFQVQRVYDEWKEECALISDVPFSSETTIA
>Ex_starpep_Sequence_5555_nonAVP_external
AHFLSKTGQCKVWDKDADGYCRADGIGSVV
>Ex_starpep_Sequence_5556_nonAVP_external
NTIMKLRLLNMILSMMNKTNNNNNNNINNK
>Ex_starpep_Sequence_5557_nonAVP_external
VVKEAGAPRDKKAGLLLNAKIGNKVKRGDI
>Ex_starpep_Sequence_5558_nonAVP_external
EVNSPEDLDGVVAGSGGALGTGGMASKLSA
>Ex_starpep_Sequence_5561_nonAVP_external
PQTFVSRGKNTPFAGWKCKGWPVMTFVGGK
>Ex_starpep_Sequence_5562_nonAVP_external
LDFANKYKLKVTPVVLPKGEDAASFSIGET
>Ex_starpep_Sequence_5565_nonAVP_external
QNKVQKNRALFQLRWLIVFASDEAKGLYRI
>Ex_starpep_Sequence_5567_nonAVP_external
KNYIEIVDVYARQILDSRCNPTVEVEVELE
>Ex_starpep_Sequence_5568_nonAVP_external
RIGKKYNQDFDLFLMPSFDTVLETDLVKVK
>Ex_starpep_Sequence_5572_nonAVP_external
FSSARLGVKSLIVMPKATADIKVDAVRGFG
>Ex_starpep_Sequence_5574_nonAVP_external
VIGLHFFSPVEKMPLVEVIPHASTSAQTIA
>Ex_starpep_Sequence_5580_nonAVP_external
QAQIRDFDTYILDKSIQIQNTLPNLEFISS
>Ex_starpep_Sequence_5581_nonAVP_external
QIYDVTLSDRNARVYRVHFGAMEGKNKFNT
>Ex_starpep_Sequence_5586_nonAVP_external
FTWLACRGQGSTDEGTADERAPLIRTMSLF
>Ex_starpep_Sequence_5590_nonAVP_external
ECCPVCSATVSYSLLSGIALNDRNEFSGDS
>Ex_starpep_Sequence_5591_nonAVP_external
KFTVIEVEGLDRTGLLSEVTAVLSDLSLDI
>Ex_starpep_Sequence_5604_nonAVP_external
TEIGMHVKFVQVPVRLKTKYIGSARLTALK
>Ex_starpep_Sequence_5606_nonAVP_external
LSTQKETPADAEVISHQLMLRAGMIRRNAS
>Ex_starpep_Sequence_5607_nonAVP_external
EKLFETLQYAKKTKGPVLVHVITKKGKGYK
>Ex_starpep_Sequence_5610_nonAVP_external
MSNDFSNDDGVDEGICLETNSGTEKISKSG
>Ex_starpep_Sequence_5643_nonAVP_external
ELACMREAQKMAVNGHRAAEEAFRSGMSEF
>Ex_starpep_Sequence_5675_nonAVP_external
AIGEAFDKAAKLLGLAYPGGPEVERAAEGG
>Ex_starpep_Sequence_5686_nonAVP_external
LLVVRDVLKYADNAREAKKIIQTGKILIDG
>Ex_starpep_Sequence_5691_nonAVP_external
MPERDRKNAQRIAVKNLRSMDEIKMKYTLT
>Ex_starpep_Sequence_5693_nonAVP_external
IFDFSSNTALTHRDAFLMSASIMCTVVAAL
>Ex_starpep_Sequence_5842_nonAVP_external
IVSSVRFIPSGAAGAPASGNLLVSASKDNS
>Ex_starpep_Sequence_5847_nonAVP_external
NAMKEIQAIYVDLKKLRNIGIMAHIDAGKT
>Ex_starpep_Sequence_5856_nonAVP_external
IVIGLCFGIPVDRIMMLYVLPIMGGGNGAG
>Ex_starpep_Sequence_5867_nonAVP_external
PLGSTIVLRDRADPRSQEFLQGHSDKVSCL
>Ex_starpep_Sequence_5919_nonAVP_external
NKKPFYLYTGRGPSSEAMHVGHLIPFIFTK
>Ex_starpep_Sequence_5991_nonAVP_external
LGLIQPAMRPGMPAHQPGRPMPMGPASRFL
>Ex_starpep_Sequence_5992_nonAVP_external
PAASASVNPEADAPDLRSALSPQELDFLRG
>Ex_starpep_Sequence_5993_nonAVP_external
QVEIRNPVDREDTTDLQKATDFVRAFILGF
>Ex_starpep_Sequence_5995_nonAVP_external
GLQASPADVLEKHFDVDTDELVLVKDIELY
>Ex_starpep_Sequence_6043_nonAVP_external
IIADNVHGESGLDGPALPEPSFAPQTCTAV
>Ex_starpep_Sequence_6086_nonAVP_external
HIECNAACDYAPVVMVNWEFFDNQTPESAR
>Ex_starpep_Sequence_6107_nonAVP_external
RAGEQLAIIGPSGAGKTTLLHLLACALKPS
>Ex_starpep_Sequence_6146_nonAVP_external
ALNAANEIAVAAFLDGKIRFLDIARLVTDT
>Ex_starpep_Sequence_6223_nonAVP_external
TAALERFSDPNLEWRAEPLKAALEEVAAAQ
>Ex_starpep_Sequence_6397_nonAVP_external
YALLSISGLLAASDQAVKWLVQQSMAYGEY
>Ex_starpep_Sequence_6425_nonAVP_external
PLSEYFWEHLSDGIHLNTQEGKAELVKTSS
>Ex_starpep_Sequence_6429_nonAVP_external
RKTIESFLSEEKLPEPQELGFELSPVFGEK
>Ex_starpep_Sequence_6440_nonAVP_external
LIIQVATGSIAPILTLYVRELAGNVSNIAF
>Ex_starpep_Sequence_6469_nonAVP_external
IKIAREILEEEALQIQQEDEQVCRSLGEHA
>Ex_starpep_Sequence_6502_nonAVP_external
GRVTPREALAFGLTLAAFSVVVLGLLVNVL
>Ex_starpep_Sequence_6584_nonAVP_external
AAMAYKYHIGQPFVYPKNDLDYASNFLRMC
>Ex_starpep_Sequence_6618_nonAVP_external
EVDNFVDKLKSEGETIMSSSMGKRTSEATK
>Ex_starpep_Sequence_6666_nonAVP_external
GDSQLHPINSVWDEAFMADLVNQDWGALDA
>Ex_starpep_Sequence_6669_nonAVP_external
PFMLMEQTPSQQNWQPYNSLKRPGVMRLWS
>Ex_starpep_Sequence_6670_nonAVP_external
RGERIINWDPKARTALSDIEVIHEDVQGAF
>Ex_starpep_Sequence_6700_nonAVP_external
FQNMINQNMFLEYAKVFNHYYGTEKNSIKL
>Ex_starpep_Sequence_6701_nonAVP_external
NETAVYGSDENIIFMRYVEKLHLDKYSVKN
>Ex_starpep_Sequence_6705_nonAVP_external
RPEKRVGSDALWDHAENIMESVLKTIETKS
>Ex_starpep_Sequence_6729_nonAVP_external
KTQKSKLEVPDRKITSLKENKTKETHKTKE
>Ex_starpep_Sequence_6799_nonAVP_external
MYWFSWAITFALELSVVGQVIQFWTYKVPL
>Ex_starpep_Sequence_6818_nonAVP_external
TQLGIMPGWGGSVRLPRLIGADPAMEVITT
>Ex_starpep_Sequence_6866_nonAVP_external
GLLHLAEMVRDAGVRKACLVTISTGIACRT
>Ex_starpep_Sequence_6955_nonAVP_external
SADVVRVDLLINGDRVDALAMIVHRANARY
>Ex_starpep_Sequence_7063_nonAVP_external
TTIINNTPYQIFYKPQLSVCNPHSGKEYFR
>Ex_starpep_Sequence_7083_nonAVP_external
MDAAEAFGQIKRQVSVPLVADIHFDYKIAL
>Ex_starpep_Sequence_7097_nonAVP_external
LVYKNTTDVNLAEVEIESMLRSAPAIGNGL
>Ex_starpep_Sequence_7102_nonAVP_external
ETASVQINGYKSGSYIRRIGNPVYYDYIFI
>Ex_starpep_Sequence_7125_nonAVP_external
QEMAIDIIPPYMIAAKEPVREGAPPNWKKK
>Ex_starpep_Sequence_7126_nonAVP_external
FRSTSRYSAERQISHDLVAIGKTSDNFHPV
>Ex_starpep_Sequence_7139_nonAVP_external
DTHHPDGFISRTCNRKRYDYDGKPNQSFST
>Ex_starpep_Sequence_7193_nonAVP_external
EGIDTTNACYGGTASLFNAANWMESSSWDG
>Ex_starpep_Sequence_7201_nonAVP_external
DIIFALLKKHAKSGEEISGDGVLEILQDGF
>Ex_starpep_Sequence_7230_nonAVP_external
VKIKDNVLGYGIGYSKKESEQNAAKKAIEN
>Ex_starpep_Sequence_7231_nonAVP_external
HHQQHQSQQQQQLSRHRTDSLTDPSKVQPQ
>Ex_starpep_Sequence_7232_nonAVP_external
LGQMSKNIEHTMQFDLNKTKEALTKAILTE
>Ex_starpep_Sequence_7235_nonAVP_external
TVKIFARGNGVANPPEVLVFEGDDTFGAGA
>Ex_starpep_Sequence_7237_nonAVP_external
NSAPTPNFEQKIMDIKYKHQKLNLMVKEDP
>Ex_starpep_Sequence_7238_nonAVP_external
LSLGYYHDPDTVVAVVFGTGSNACYLERTD
>Ex_starpep_Sequence_7239_nonAVP_external
MVAARLARDEHVPGVVGTLMTNMAVEEALQ
>Ex_starpep_Sequence_7240_nonAVP_external
TLLRAVAACRTPVVSAIGHETDTPLLDFVA
>Ex_starpep_Sequence_7243_nonAVP_external
AGLAGTDGETTTQGLDGLSERCAQYKKDGC
>Ex_starpep_Sequence_7244_nonAVP_external
FNILLKDDKKYPYLCITWSEQYPRIFITRK
>Ex_starpep_Sequence_7247_nonAVP_external
RLARTAGAPVNKGAGIRLYKKIGDRVDQGE
>Ex_starpep_Sequence_7249_nonAVP_external
HTCREARNGQIVVARIGDEVTVKRFKREGS
>Ex_starpep_Sequence_7250_nonAVP_external
LTLENIIELDKKVKKYVVDMKMKNICILGA
>Ex_starpep_Sequence_7254_nonAVP_external
ASEDRDIKPYGDEAPSDLGKMPTMPLEAEL
>Ex_starpep_Sequence_7256_nonAVP_external
TIPPRQEPEPGPNVEPSFTPPAVPPRAPIS
>Ex_starpep_Sequence_7262_nonAVP_external
ARNPTNKCHSKVKILPEYFLPEPLKCIDMG
>Ex_starpep_Sequence_7263_nonAVP_external
LMTHVDMAVKQGAAEFLFVLCKESVDNLLK
>Ex_starpep_Sequence_7268_nonAVP_external
DEPLRGDIFSPIREAQASGLNVVMLGMAGA
>Ex_starpep_Sequence_7272_nonAVP_external
DSLGINPRNHDIRFVEDNWESPTLGAWGVG
>Ex_starpep_Sequence_7273_nonAVP_external
SEEFKKGLNHEFPESKIVVLHKTQDLRYGE
>Ex_starpep_Sequence_7286_nonAVP_external
GALSVFLKSREDVACRQLLYQGLQCAALAK
>Ex_starpep_Sequence_7288_nonAVP_external
SASKAIEIIKTYRPKTISFICLVAAPEGLK
>Ex_starpep_Sequence_7289_nonAVP_external
TTYDWEYAGFTPCTATCVGGHQEAIAVCLH
>Ex_starpep_Sequence_7292_nonAVP_external
RKGSKTRQHQREVHFMKRLPKGHQIAEHRP
>Ex_starpep_Sequence_7325_nonAVP_external
QEVLEERDALYREVAHIIIDATNEPSQVIS
>Ex_starpep_Sequence_7357_nonAVP_external
FSSPNAAEEHLRALARKGVIELAAGASRGI
>Ex_starpep_Sequence_7368_nonAVP_external
KKVPVSVNLLSKNLSREINDCIGGTVLNIS
>Ex_starpep_Sequence_7373_nonAVP_external
TQSYSERVEVVNHRATLLAPDSGDIATLPA
>Ex_starpep_Sequence_7375_nonAVP_external
LLRRPPGREAYPGDVFYLHSRLLERAAKLS
>Ex_starpep_Sequence_7524_nonAVP_external
HGIMGAGTTMDDAFGLVETVEKAAKIYMQI
>Ex_starpep_Sequence_7529_nonAVP_external
NVEIIWNDALKVNLKELGFNKVVANLPYQI
>Ex_starpep_Sequence_7538_nonAVP_external
SADNPELVAAKELRIPVVRRAEMLAELMRY
>Ex_starpep_Sequence_7549_nonAVP_external
MSFLPDDVIETAKIAGANYINVGTLLPFYK
>Ex_starpep_Sequence_7601_nonAVP_external
SRDARRLKENQITIRAAFLEKENTALRTEV
>Ex_starpep_Sequence_7673_nonAVP_external
YHTITSGLEGAWTTNPIKWDNGFFDNLFGY
>Ex_starpep_Sequence_7674_nonAVP_external
INNKYALKFFPFDKHILDKLPTLISNYIEA
>Ex_starpep_Sequence_7675_nonAVP_external
LFVAYDVKIGGVIAIPQGTRVLGNWVAESS
>Ex_starpep_Sequence_7677_nonAVP_external
SRGLVSTESIKQGLVHQHNQVCIDALGLLC
>Ex_starpep_Sequence_7725_nonAVP_external
ENKPTGEFAQEIITIIHQVKANYFPSPGIT
>Ex_starpep_Sequence_7768_nonAVP_external
MNINASARQILVNAGGVLESTVFQSKFAME
>Ex_starpep_Sequence_7789_nonAVP_external
LVVCRAGATTIAEVTACGKGCIFIPFPYAA
>Ex_starpep_Sequence_7828_nonAVP_external
PTTNPNTSKFAQKFGGAEKCSRCGDSVYAA
>Ex_starpep_Sequence_7905_nonAVP_external
GWAEVLEARDIFIGVNAVDYSGYPDCRPEF
>Ex_starpep_Sequence_8079_nonAVP_external
EGMAEKLITQTFNHHNQLAQKARREKRARQ
>Ex_starpep_Sequence_8107_nonAVP_external
GKTLLAQTLARILNVPFAIADATSLTEAGY
>Ex_starpep_Sequence_8111_nonAVP_external
LPLAQGITPNIFELEILTGKDCRDLDSAIA
>Ex_starpep_Sequence_8122_nonAVP_external
EIVSRFRGRIINLHPSLLPWNKGRDPVFWS
>Ex_starpep_Sequence_8151_nonAVP_external
ALEGGDMGWRKAAQLPPPFGDMLSSMPIGD
>Ex_starpep_Sequence_8184_nonAVP_external
GLMLPNAAISAAVIFGAVSRGRIPAMMNYT
>Ex_starpep_Sequence_8266_nonAVP_external
IDIPPYDRAKMDGYAVKAEDTYEADEDNPV
>Ex_starpep_Sequence_8300_nonAVP_external
DIAFSLRNLGVPEAEITRRVDEALTLVDAQ
>Ex_starpep_Sequence_8350_nonAVP_external
RIGNFINGELWGRVTTVPWGMVFPNAGPLP
>Ex_starpep_Sequence_8351_nonAVP_external
LTHVSGRMRRNYIRILPGDRVKVESSPYDL
>Ex_starpep_Sequence_8381_nonAVP_external
RTESILMSLPPVVKWRYDWQPEPGSAEARL
>Ex_starpep_Sequence_8382_nonAVP_external
LLSAFNSFILNSIPVVVTVVSFGVFVLLGG
>Ex_starpep_Sequence_8386_nonAVP_external
EYFKTWGLTPERLALAAPDAIVMHPGPMNR
>Ex_starpep_Sequence_8410_nonAVP_external
SRKFLGQIYVPDINWILMILCIAVTAGFKN
>Ex_starpep_Sequence_8480_nonAVP_external
NWIYMIDAADGKVLNKWNQMDEAKPGGAQP
>Ex_starpep_Sequence_8499_nonAVP_external
ITPYSDAKPNILLVGPLPGEQHQEIVFPVV
>Ex_starpep_Sequence_8547_nonAVP_external
VAISISKTAGFRTLPMPLYENGTMKCVTGF
>Ex_starpep_Sequence_8636_nonAVP_external
LSGIYIYRHMPQEDKSMKQFLDFLPLVVFF
>Ex_starpep_Sequence_8744_nonAVP_external
IYQAPDINAFATGARRDASLVAVSTGLLQN
>Ex_starpep_Sequence_8764_nonAVP_external
TIDKDNHTVAKWEADIRDQFQFLTYAPIIF
>Ex_starpep_Sequence_8778_nonAVP_external
DIARIYTVIRERELGLSVVPGAEAMATGIP
>Ex_starpep_Sequence_8783_nonAVP_external
QMVAFLFCNLLLVACGSVTWTMSDTGESGV
>Ex_starpep_Sequence_8806_nonAVP_external
RATRKTSERSQPRGRRQPIPKARQPQGRHW
>Ex_starpep_Sequence_8807_nonAVP_external
TETVAAQVFITRSFEVLRPDILQALNRLSS
>Ex_starpep_Sequence_8820_nonAVP_external
RKFLRAKVLPPLRDVKNRPEVGNTLRNKLV
>Ex_starpep_Sequence_8874_nonAVP_external
FAATSNRPTNKTGLLGLVGERVDSIDYYTK
>Ex_starpep_Sequence_8882_nonAVP_external
ELVGFNIVVVHGGGPQIESLLARVGKKGEF
>Ex_starpep_Sequence_8911_nonAVP_external
TSGLGNGSEDEVGKLRTIRIEEAMAARQQQ
>Ex_starpep_Sequence_8912_nonAVP_external
ICALDTQDLNEAISLANTLRDKVGMIKLGL
>Ex_starpep_Sequence_8913_nonAVP_external
MGELRPGHFCGVTSVVAKLFNIVQPDKVFF
>Ex_starpep_Sequence_8916_nonAVP_external
LLDGFRQLAREYPDLVQEARGKGMLMAIEF
>Ex_starpep_Sequence_8918_nonAVP_external
DNGRPVFRVVPPLEAFKSFEGQELLFGTSS
>Ex_starpep_Sequence_8919_nonAVP_external
HEYNLLNLLSRPEIDYASLVEITGDAVDNP
>Ex_starpep_Sequence_8920_nonAVP_external
SWLEGLYTSRGRVMPQINRKQAWLIPSAEA
>Ex_starpep_Sequence_8921_nonAVP_external
TRTFRMLSLTEQHSAASPLRDEFIDRAAFD
>Ex_starpep_Sequence_8924_nonAVP_external
DLMDLFYKTLKDKTPKLHDNNIVVTVVGDR
>Ex_starpep_Sequence_8925_nonAVP_external
KSLHLELEAVNGKHQQISGRLQDVQIRKQT
>Ex_starpep_Sequence_8928_nonAVP_external
KELEEKMVSLLQEKNDLQFQVQAEQDNLND
>Ex_starpep_Sequence_8930_nonAVP_external
KARSTVEEGQLSVEAVNMLLDKLAVGKMKQ
>Ex_starpep_Sequence_8931_nonAVP_external
LELHARFGALKDVLTEVTDRTIDRIECFDI
>Ex_starpep_Sequence_8935_nonAVP_external
HDWMSEEYADLGDPFLKLSGFPCSWTFFHH
>Ex_starpep_Sequence_8937_nonAVP_external
SDRYPFAQPQNNLNYIRNSVKVTVDAENGN
>Ex_starpep_Sequence_8943_nonAVP_external
QKNALAACVRLGVVEKKKINNNCIFNVNEP
>Ex_starpep_Sequence_8944_nonAVP_external
LDPSFRNGKEVFDRDLLDMRIVTEEVVVKN
>Ex_starpep_Sequence_8949_nonAVP_external
SQRNHGYSDDMEIGSPKKTTSTDQYNRILK
>Ex_starpep_Sequence_8953_nonAVP_external
ELYDILYAFGETDAFINKGDKQRETDEDGN
>Ex_starpep_Sequence_8954_nonAVP_external
SSRHVKVDITEQQHTFYCQQLGTLLMCLIH
>Ex_starpep_Sequence_8967_nonAVP_external
LQPIADVLKLLLKEVMMPTQVSRGMYLIAP
>Ex_starpep_Sequence_8969_nonAVP_external
VCSQKADGLIVATPTGSTAYALSAGGPIMH
>Ex_starpep_Sequence_8970_nonAVP_external
FVASRLTPPGLYIPLAEKRTAWDCFERWIQ
>Ex_starpep_Sequence_8973_nonAVP_external
HMEFEDIWAKLYDEAKTGWSEKHEQLCERL
>Ex_starpep_Sequence_9006_nonAVP_external
GLPDPREQQVLGTQRLDRFIGIENPPPLIG
>Ex_starpep_Sequence_9038_nonAVP_external
HVAAVRRGAPKAFVVADMPFLSYQPSLEKA
>Ex_starpep_Sequence_9049_nonAVP_external
GKLKYTLFLFLFTCTSAYIVAFIGLHIAKI
>Ex_starpep_Sequence_9054_nonAVP_external
GCTYLPNPSNSSTISSATKEFADLSLAQIR
>Ex_starpep_Sequence_9056_nonAVP_external
WFLIFIPVWIFDTILLVLLIVKMAGRCKSG
>Ex_starpep_Sequence_9205_nonAVP_external
ETLAATVVISVAENKSAVSASGITGLEELE
>Ex_starpep_Sequence_9210_nonAVP_external
ANYYHISFSDLVGPKRPKEIAFPRQIAMYL
>Ex_starpep_Sequence_9219_nonAVP_external
FGPLFVRLCYELDLEDSAVELIKDQHLQGF
>Ex_starpep_Sequence_9230_nonAVP_external
MIQVDTRNEAVLLPIYGSLVPFHVATIRTV
>Ex_starpep_Sequence_9282_nonAVP_external
STPTTPPRDAWARLRALTPARIALGRAGTS
>Ex_starpep_Sequence_9354_nonAVP_external
RSRSRSRSRDRKKRIEKPRRFSRSLSRTPS
>Ex_starpep_Sequence_9355_nonAVP_external
TPSTHDKTLGPGAEEKRRSMRDDTMWQLYE
>Ex_starpep_Sequence_9356_nonAVP_external
PPPPPALGCMDTELIDEEALTSLELELGLH
>Ex_starpep_Sequence_9358_nonAVP_external
KNMVISCGIHGDETAPMELLDKWIDDIVSG
>Ex_starpep_Sequence_9406_nonAVP_external
NGRSQIYLGSGCIRTASDDFPYRLKQIFDG
>Ex_starpep_Sequence_9449_nonAVP_external
KLFPSLSPPLPAAKRQKLNSTSSSTTSGSP
>Ex_starpep_Sequence_9470_nonAVP_external
HSIPVSKYNPEALMNDLPKPLRLTRSRPGN
>Ex_starpep_Sequence_9509_nonAVP_external
ALAAWVETSEGQTLDRMSSDEAEADHQDIS
>Ex_starpep_Sequence_9586_nonAVP_external
MENEFLDARTYLKAQIAALECAKWLKRCGE
>Ex_starpep_Sequence_9760_nonAVP_external
RSNQSGSRVDFGANDGLHHDKQSMTENKNL
>Ex_starpep_Sequence_9788_nonAVP_external
SQKMIEIWKSQWNKLIYICMYDEEGSPWDA
>Ex_starpep_Sequence_9792_nonAVP_external
GTQTPLAAVAGAQLGGPPQWNGLRSTGRGS
>Ex_starpep_Sequence_9803_nonAVP_external
LYRLPLPANRRFNDALADLHLLVDEIIAER
>Ex_starpep_Sequence_9832_nonAVP_external
RLQGVHRAAFRGLSRLTILYLFNNSLASLP
>Ex_starpep_Sequence_9865_nonAVP_external
DSSAVSDWNVGRSPDPRAVSCLRHHGINTA
>Ex_starpep_Sequence_9947_nonAVP_external
DKMLPSTIQTLTLFLTSGGVLLSLYVSASL
>Ex_starpep_Sequence_9981_nonAVP_external
SQQRDLRRVRDLCRILKLPLTFEETAVSYY
>Ex_starpep_Sequence_10029_nonAVP_external
KIPIFISNGYQLLRLYLLKPLDSKDYQPSI
>Ex_starpep_Sequence_10032_nonAVP_external
PEAVALRLAHCDLGAHHSLLVGQLMETCAR
>Ex_starpep_Sequence_10033_nonAVP_external
AAFWSAVCIVISGPFWTRGWPEWWGWWLNL
>Ex_starpep_Sequence_10063_nonAVP_external
AHGLPFPINIDTAVELEELAAETGCSAKTI
>Ex_starpep_Sequence_10064_nonAVP_external
MDNNMPPLVQGEEDCGCGGESRLYSPQPGG
>Ex_starpep_Sequence_10068_nonAVP_external
TIRSIPMKLQKDFSIEVRGEAFMPKRSFQK
>Ex_starpep_Sequence_10092_nonAVP_external
KRGKASKKDLAAAAAAATHGSNGHSGQANA
>Ex_starpep_Sequence_10162_nonAVP_external
TQLLDAAIKKQDFSVAADMAIQYNLLRDHH
>Ex_starpep_Sequence_10181_nonAVP_external
SFGRQCLWFTSLVSRKEHLPEIYRALEAVD
>Ex_starpep_Sequence_10229_nonAVP_external
AIDLVDQACATIRTEMGSNPTELDQVNRRV
>Ex_starpep_Sequence_10318_nonAVP_external
LAGTAIHGLEERELDTLKNPTRSLDVVLLM
>Ex_starpep_Sequence_10426_nonAVP_external
GRKLTLYKIPDLVFEKDQSIEYGNKIDQML
>Ex_starpep_Sequence_10446_nonAVP_external
AVEEVREAKELLITLESDLQRMLLPKDPND
>Ex_starpep_Sequence_10460_nonAVP_external
FRGAKMCLIPFVIIQLVFLIYDLILITILL
>Ex_starpep_Sequence_10465_nonAVP_external
GIYGRDVQEASDTAIPEDVKEKLLRYARAA
>Ex_starpep_Sequence_10488_nonAVP_external
QDLEDNDPAKFVAKMGGEAIHTLLKGLNLD
>Ex_starpep_Sequence_10489_nonAVP_external
KRKSLRYSGIFSDISCDTVTEESDELRPPE
>Ex_starpep_Sequence_10502_nonAVP_external
FVPEKLYLFKPRTVAPLDLISTITKLKNVD
>Ex_starpep_Sequence_10556_nonAVP_external
WHRNKEDEAVIADSIWLKNRYYLPEEETIM
>Ex_starpep_Sequence_10564_nonAVP_external
HRHTGGKDRENVMELDNRYWKKFKKADFSR
>Ex_starpep_Sequence_10593_nonAVP_external
PTDVDFTHPRIYDSDSILSMHHEPRHVLIY
>Ex_starpep_Sequence_10594_nonAVP_external
WRATKEQSADDNDFGKLVFVLKCIKDMYAK
>Ex_starpep_Sequence_10595_nonAVP_external
LWQAGTDHAGIATQMVVERQLAGVGQTRHD
>Ex_starpep_Sequence_10598_nonAVP_external
DSRLAQAGNEKLELAMLSFFEQFRKIYIGD
>Ex_starpep_Sequence_10600_nonAVP_external
QCMCLVDLDRARAAEECGYSVQVISMEPES
>Ex_starpep_Sequence_10601_nonAVP_external
SAIRVALDGLQASQVRVLYGGSVKGANAAS
>Ex_starpep_Sequence_10602_nonAVP_external
KSLQTYFATEGSEILLRELKETGVNLDYKG
>Ex_starpep_Sequence_10603_nonAVP_external
FRGSVINQNEITKSSDEQLPTKIDKGLAKK
>Ex_starpep_Sequence_10606_nonAVP_external
GLFMKNWEEDDGEEYCTAAADLADAQAVCD
>Ex_starpep_Sequence_10607_nonAVP_external
LVPYGIDSSEIFMYADMIWKLYVYNELTPY
>Ex_starpep_Sequence_10610_nonAVP_external
ANDEEKTIQSVNAGVYGFERKFLEKYLPKL
>Ex_starpep_Sequence_10612_nonAVP_external
LQGDPLWVNVGLLLLSLLGFCLPLYLICYR
>Ex_starpep_Sequence_10613_nonAVP_external
ADHDPFPGHWAYLSGFDDAVEILPSLQKPK
>Ex_starpep_Sequence_10617_nonAVP_external
GYTAVRCQINIDECASAPCQNGGVCVDGVN
>Ex_starpep_Sequence_10619_nonAVP_external
MFSVPFDYNLYSNWWDVKIYSGKRRADQAM
>Ex_starpep_Sequence_10625_nonAVP_external
VKPVVGRKINWMKAGITECDVVLTVSPHYV
>Ex_starpep_Sequence_10626_nonAVP_external
PEYAAVQHTVNFNPVQDAGVSAQQTGYYSI
>Ex_starpep_Sequence_10631_nonAVP_external
TMPKVDLYEDATTVAADDLHVAVAADEHDV
>Ex_starpep_Sequence_10635_nonAVP_external
ASAIDNLMKGAASQAHQCIKIHFKYMIKVG
>Ex_starpep_Sequence_10636_nonAVP_external
CNVKTSRTPPPPDPDEPANVAEAIASWGLD
>Ex_starpep_Sequence_10649_nonAVP_external
TVRDSIKEKKLCKTLGCSWVEGSYHMRWVK
>Ex_starpep_Sequence_10651_nonAVP_external
IDMGDGLDAVQMSGSSSSQGQPSSQAPSSF
>Ex_starpep_Sequence_10652_nonAVP_external
TNFPFEVDGLLFYHKQTHYTPGSTPLVGWL
>Ex_starpep_Sequence_10655_nonAVP_external
VDALFEAASHINMRMIAGKVMMDRNAPDYL
>Ex_starpep_Sequence_10688_nonAVP_external
FPEFEVTGFEKIEVQKPVVELTDKEVKQMI
>Ex_starpep_Sequence_10720_nonAVP_external
PDRWDVAGAAVALVGVGLIMYAPRMQLMVV
>Ex_starpep_Sequence_10731_nonAVP_external
QAPETDGQVLLTSGAGLSVGRMVDAKVVGT
>Ex_starpep_Sequence_10736_nonAVP_external
AAVRAGSLNLEKLEAMTAICSVGLDMIAIP
>Ex_starpep_Sequence_10738_nonAVP_external
TEPSVSGQVQLINNFVNQGYNAIIVSAVSP
>AVPIden_AP02799
KCSWWNASCHLGNNGKICTVSHECAAGCNL
>AVPIden_ADAM_6718
WLSKTYKKLENSAKKRISEGVAIAILGGLR
>AVPIden_AP02569
KFFKRLLKSVRRAVKKFRKKPRLIGLSTLL
>AVPIden_AP02686
GSVIGCGETCLRGRCYTPGCTCDHGICKKN
>AVPIden_ADAM_2161
GLFKTLIKGAGKMLGHVAKQFLGSQGQPES
>AVPIden_AntiCP64
GIPCAESCVWIPCTVTALIGCGCSNKVCYN
>AVPIden_ADAM_6711
GAGSQEERMQGQMEGQDFSHEERFLSMVRE
>AVPIden_AP00510
ILQKAVLDCLKAAGSSLSKAAITAIYNKIT
>AVPIden_AP01427
GAIKDALKGAAKTVAVELLKKAQCKLEKTC
>AVPIden_AP00961
ALWKNMLKGIGKLAGQAALGAVKTLVGAES
>AVPIden_dbAMP_00174
AFFARLLASVRAAVKAFAKKPRLIGLSTLL
>AVPIden_AP01036
GIPCGESCVWIPCISSAIGCSCKSKVCYRN
>AVPIden_ADAM_0070
ACYCRIPACLAGERRYGTCFYLRRVWAFCC
>AVPIden_AntiFP224
SGECNMYGRCPPGYCCSKFGYCGGVRAYCG
>AVPIden_AntiFP220
ANFEIVNNCPYTVWAAASPGGGRRLDRGQT
>AVPIden_AP00912
AGECVQGRCPSGMCCSQFGYCGRGPKYCGR
>AVPIden_AP02298
GAFGDLLKGVAKEAGMKLLNMAQCKLSGKC
>AVPIden_AP02270
GFFDRIKALTKNVTLELLNTITCKLPVTPP
>AVPIden_CancerPPD3108
PDEDAINDALNKVCSTGRRQRSICKQLLKK
>AVPIden_DRAMP02392
GWFKKAWRKVKNAGRVLKGVGIHYGVGLIG
>AVPIden_DRAMP00791
GLPVCGETCFGGTCNTPGCSCETWPVCSRN
>AVPIden_ADAM_0467
AYPGNGVHCGKYSCTVDKQTAIGNIGNNAA
>AVPIden_AP02224
GLLLDTVKGAAKNVAGILLNKLKCKMTGDC
>TR_starpep_Sequence_77_nonAVP_training
FGFISQADGTEIFFHRSKVVGSFDTLSEG
>TR_starpep_Sequence_83_nonAVP_training
KFICLNATKAYEVALKKYHGWIVQKTFQA
>TR_starpep_Sequence_132_nonAVP_training
TAPPSLPFPSVHLGQMWFLYYLSWFSTML
>TR_starpep_Sequence_141_nonAVP_training
NLNTLCTGVLRVVMLSIAEAVGKPPTEGV
>TR_starpep_Sequence_156_nonAVP_training
WKDIPPGDDPPVILNAVIEVVSGSRDKYE
>TR_starpep_Sequence_390_nonAVP_training
GNTALDEKALSMPYCLKTPAAPAIAMSEL
>TR_starpep_Sequence_512_nonAVP_training
GRRQGKVTVKYDRKELRKRLNLEEWILEQ
>TR_starpep_Sequence_534_nonAVP_training
VGARRLAEEGFEVELKIEATAKKQERLAG
>TR_starpep_Sequence_548_nonAVP_training
WVALSFQHKQWISLAPMKMEINEIFQKVK
>TR_starpep_Sequence_552_nonAVP_training
NDLGADSLDFVELSMILEHEFNVKFTEDD
>TR_starpep_Sequence_565_nonAVP_training
LEELVMPADLLSDEVLSPDEDEEVELDEQ
>TR_starpep_Sequence_573_nonAVP_training
ARLESLERVLDEHETQLSTLEGMFKTYFF
>TR_starpep_Sequence_579_nonAVP_training
LHLGSLELIELVEAIEEEFSQRSDGFRIE
>TR_starpep_Sequence_599_nonAVP_training
ASAGQIQNFHQLLLDDFDLICAVCQRNHL
>TR_starpep_Sequence_683_nonAVP_training
RLPPFKMSIFRAGGRLQYHYVTLRLATAP
>TR_starpep_Sequence_697_nonAVP_training
EEVTPLIEDIGTLHLDIIAEKEGYKRGVP
>TR_starpep_Sequence_761_nonAVP_training
EGPRSRIHLISRRGNFLKKGGEVKLWMTV
>TR_starpep_Sequence_1088_nonAVP_training
EAIVKSLSPVIYAKDMPRGTVKWYNPSRG
>TR_starpep_Sequence_1330_nonAVP_training
TVQSQDGREATADSVMGLLMLESAQGQNV
>TR_starpep_Sequence_1335_nonAVP_training
IHGEFAPGNYPAIWSYAMGVAVVQNRAMQ
>TR_starpep_Sequence_1346_nonAVP_training
SAEIALFAKSVKSTIVLNYDGKTSNPINV
>TR_starpep_Sequence_1353_nonAVP_training
LAICFMLYIPLSADGHSLDIVHQVPEGHV
>TR_starpep_Sequence_1355_nonAVP_training
VLKSYKLFVGNLSWTVSPAELRNYFSKYG
>TR_starpep_Sequence_1439_nonAVP_training
DGVNNGTRLASPPQDDRHIPNRWSELGKE
>TR_starpep_Sequence_1470_nonAVP_training
DRKNNPEPWNRLSPNDQYKFLAVSTDYKK
>TR_starpep_Sequence_1484_nonAVP_training
LPSFTRTNSHIAKACCPFHDDNNPSMSID
>TR_starpep_Sequence_1489_nonAVP_training
AQAKRQGAESTIAEAQDSCVVFGMPRAAI
>TR_starpep_Sequence_1721_nonAVP_training
EEPYVIRPTSETIIYSMYAKWVQMNELNK
>TR_starpep_Sequence_1741_nonAVP_training
LNPNDREVLARQVGKFVRDDRDCIFIIPL
>TR_starpep_Sequence_1747_nonAVP_training
DLIMWGAPFARLEARFVSDSRDLSVATVI
>TR_starpep_Sequence_1751_nonAVP_training
LFIGEFAEGRPWIHLDIAGTAFLSRERGV
>TR_starpep_Sequence_1767_nonAVP_training
IDRETIKPESHTIDDLGIDSLDFLDIVFA
>TR_starpep_Sequence_1771_nonAVP_training
KISLFEKENIPIVVNGNGDILWLANYRMD
>TR_starpep_Sequence_1803_nonAVP_training
NSVFVVVSDDLEWCKEHLSDQDVVFPEWM
>TR_starpep_Sequence_1832_nonAVP_training
SGREAVAVLMLGIIFTNLVEMIETRVSYE
>TR_starpep_Sequence_1922_nonAVP_training
PLAFSFSMRTKKDGDFIYAYPDNHKKYLR
>TR_starpep_Sequence_1974_nonAVP_training
KPNKTRYSVKYRSKDGKITLKVTDDQECL
>TR_starpep_Sequence_2096_nonAVP_training
LTALNVADEYFMTQRKLDQLSEVIGQIES
>TR_starpep_Sequence_2141_nonAVP_training
SRLIHGQVMTSWAKTVKCEAIFAISDEVA
>TR_starpep_Sequence_2144_nonAVP_training
SFSLAKKLGKSPVKISEEIEKEIKLSKSS
>TR_starpep_Sequence_2162_nonAVP_training
EAPCNHDQIADYGSYCVVAMNEKGFTLVE
>TR_starpep_Sequence_2174_nonAVP_training
VALKNAEMKVQEIDASLARALGQQEQGGD
>TR_starpep_Sequence_2212_nonAVP_training
DPPAPPVDMEPEQMLEGQTQVAENPHSEY
>TR_starpep_Sequence_2226_nonAVP_training
LNGDCPESLKKEAAAAEPPRENGLDEAGP
>TS_starpep_Sequence_158_nonAVP_testing
SSGLKTAAARMLILLNPGLSFHIYPLFGI
>TS_starpep_Sequence_162_nonAVP_testing
KIVKSIRLDDRTGEEQNEVRMAMFRSQTT
>TS_starpep_Sequence_202_nonAVP_testing
SIFYNNALFLLLVLFMSFFALKSQDPNMY
>Ex_starpep_Sequence_16_nonAVP_external
GGGSSGGAELALRLFCVCGQTADLVGFEE
>Ex_starpep_Sequence_119_nonAVP_external
FYASASLIERPELVGTPVIVGGAGRGVVL
>Ex_starpep_Sequence_120_nonAVP_external
RSENITNNAKTIIVQLNESVPINCTRPNN
>Ex_starpep_Sequence_204_nonAVP_external
LRRASMHGQKLGINEPFLYKLVPTVGKIM
>Ex_starpep_Sequence_216_nonAVP_external
GTVLGAAFERTNSSLIGSDAGELAGIGHI
>Ex_starpep_Sequence_262_nonAVP_external
SFEPIPIHFCAPAGFAILKCNDKKFNGSG
>Ex_starpep_Sequence_371_nonAVP_external
PFNALSPAATKSPSASASSAFGLGSGAFA
>Ex_starpep_Sequence_452_nonAVP_external
KLKENRQIVFTYGENPNGSISNIAGIMNE
>Ex_starpep_Sequence_488_nonAVP_external
QALNTPLLERSIKGAGKILMNITSGNDIR
>Ex_starpep_Sequence_591_nonAVP_external
FAARFKDAGITKIITIEASGIAPAIMAGL
>Ex_starpep_Sequence_592_nonAVP_external
ARLETYVITGPRGSGMVCLNGAAARLVQP
>Ex_starpep_Sequence_676_nonAVP_external
DYEKYGIEMLKAGTNLGAKSDADIVDGDA
>Ex_starpep_Sequence_688_nonAVP_external
HDTYSRFVLENSSREDKHECPFARSSIQL
>Ex_starpep_Sequence_728_nonAVP_external
ALADGEILPAGKGRYYSRSYYKDTARSEE
>Ex_starpep_Sequence_734_nonAVP_external
PAAALLEVLDPAQNHTFRDHYLEVDLDLS
>Ex_starpep_Sequence_843_nonAVP_external
DYPNLSVSMDKELDGGPISWDQTCFSARQ
>Ex_starpep_Sequence_925_nonAVP_external
SEEEKAIMRRAKNAGIRSFPKSCSNQEYR
>Ex_starpep_Sequence_961_nonAVP_external
AISTAYLLIESGEVTSAEFMSGTRPLPRK
>Ex_starpep_Sequence_1063_nonAVP_external
NILLQKGKYGQKKSLHQKKVVVEFSSPNI
>Ex_starpep_Sequence_1064_nonAVP_external
ARAAAIAQETLDQVREAMNMKYMKIVGLT
>Ex_starpep_Sequence_1148_nonAVP_external
VGAPQVAYRETITQPVEDSYTHKKQSGGS
>Ex_starpep_Sequence_1160_nonAVP_external
EQLGKNVQRIEQQKETLQHQANQIQSQVH
>Ex_starpep_Sequence_1200_nonAVP_external
DILLGMSDIVKAMTFPTKMRWDSNDFEFV
>Ex_starpep_Sequence_1206_nonAVP_external
KAEMMEEEFFLGLRKKSGVSIKRFEEKFG
>Ex_starpep_Sequence_1315_nonAVP_external
DNPELVAAKQKRIPVIQRAQMLAEIMRFR
>Ex_starpep_Sequence_1397_nonAVP_external
YDNADMVIVNTCGFIDSAVQESLEAIGEA
>Ex_starpep_Sequence_1433_nonAVP_external
PQALVLKLNLDPETKHCQGVSILHQNQVY
>Ex_starpep_Sequence_1536_nonAVP_external
QIEILRENKKKYENVLKLAQTLSTQLFQM
>Ex_starpep_Sequence_1537_nonAVP_external
SLCLFSYHRLRDFSLIATRTVELLGRNSL
>Ex_starpep_Sequence_1621_nonAVP_external
IVLTGEPRMKERPIGHLVDALRQGGANIE
>Ex_starpep_Sequence_1633_nonAVP_external
LVYGAISYQVGWLIPFFCYRLFDFVLSCL
>Ex_starpep_Sequence_1673_nonAVP_external
GVIQGTYEIFSRIAERHFDNDLRGRFILT
>Ex_starpep_Sequence_1788_nonAVP_external
NIDLARDILKSETCALECPELNLSVNPGT
>Ex_starpep_Sequence_1870_nonAVP_external
KKLNFEDVVKLTRHFTLNDFISRELIKTR
>Ex_starpep_Sequence_1906_nonAVP_external
LVIPATGEQLTLQNAFQQNLVSSALFSKV
>Ex_starpep_Sequence_2009_nonAVP_external
FAYKIDTLNEVPFDVNKFAELVTNSPVIS
>Ex_starpep_Sequence_2010_nonAVP_external
DTDMAIIDKRRPRANVSQVMHIIGDVAGR
>Ex_starpep_Sequence_2093_nonAVP_external
TGLKAGDFVHTFGDAHIYLNHLEQVKLQL
>Ex_starpep_Sequence_2105_nonAVP_external
KHNEGSDPAAVAYDSLQAAKARQVDVLIV
>Ex_starpep_Sequence_2145_nonAVP_external
PREYIPAVEKGCREALESGVIAGYPLVDV
>Ex_starpep_Sequence_2151_nonAVP_external
SLAKLSGAKVTILSVVVVDPFVGVDFYQF
>Ex_starpep_Sequence_2260_nonAVP_external
IIVARGGGAFEDLIGFSDESVVRAAAACA
>Ex_starpep_Sequence_2342_nonAVP_external
SRKNERKDAEGWETVQRGRPVRSRSTAVI
>Ex_starpep_Sequence_2414_nonAVP_external
IISYSMYNGSWLVWEKDGMPVAVSYHLEW
>Ex_starpep_Sequence_2475_nonAVP_external
PWFNLFIRIKPLLTSSNDMTRTKKFNEQI
>Ex_starpep_Sequence_2480_nonAVP_external
QIYPDGSKSNNTVYNATAAGIVSRIVRKE
>Ex_starpep_Sequence_2524_nonAVP_external
TIGEDVTVGHKVMLHGCTIGNRVLVGMGS
>Ex_starpep_Sequence_2630_nonAVP_external
CFFNLGGAQHEIGVKQVAYHLWKTYGESH
>Ex_starpep_Sequence_2658_nonAVP_external
DVFGRNEVATANGLTGMSAWLASTLFALV
>Ex_starpep_Sequence_2689_nonAVP_external
RKRYIAASKQDGISNIKNDTEKWFLYPKP
>Ex_starpep_Sequence_2738_nonAVP_external
FIDDEKIHFVSSPSHTSFWERVKDAFIGE
>Ex_starpep_Sequence_2803_nonAVP_external
KRGYIARRRRTKLRLFASSFRGAHSRLTR
>Ex_starpep_Sequence_2880_nonAVP_external
QQLVSHGRSCTTPIAIIEWGTTARQRVLT
>Ex_starpep_Sequence_2938_nonAVP_external
SIWTVENNLDWQRKDLDSFGVEFDNYFRE
>Ex_starpep_Sequence_3141_nonAVP_external
FGPGPEPQLASCAADGSVYVWGTKGDRRS
>Ex_starpep_Sequence_3169_nonAVP_external
SMYPPMNHATVRLNAAKLSSVLKKVLAIT
>Ex_starpep_Sequence_3199_nonAVP_external
SNFWCGITPQGYYRRTADYFPTKNRQRRG
>Ex_starpep_Sequence_3209_nonAVP_external
WQKDGLRGHIYSDKTNGTVVISLKGTSPA
>Ex_starpep_Sequence_3210_nonAVP_external
AEAQFGHLLMALQFGSPPLGGIAFGLDRL
>Ex_starpep_Sequence_3335_nonAVP_external
IEQGVNPLTVKPVEMYPVDLHMHTVASTH
>Ex_starpep_Sequence_3391_nonAVP_external
GPFAGKTVVLTGGLSTMSRDDAKAEIERR
>Ex_starpep_Sequence_3424_nonAVP_external
DRAERTAAERTASERATHDRASTERPARP
>Ex_starpep_Sequence_3437_nonAVP_external
ISEESVADLNRRLEAKDEDYKRAHEKLNP
>Ex_starpep_Sequence_3480_nonAVP_external
IFGPILPLVTVTNLDEAIEFINRREKPLA
>Ex_starpep_Sequence_3481_nonAVP_external
ICLPGLADGSFSCECPDGFTDPNCSSVVE
>Ex_starpep_Sequence_3535_nonAVP_external
TDCGFEHPSEVQQVTIPQAILGNDVLCQA
>Ex_starpep_Sequence_3536_nonAVP_external
PVMKFIKYLDNTGKSPNTIKAYCYHLKLL
>Ex_starpep_Sequence_3552_nonAVP_external
GQDNQDSFHHENSLQQEAGEDSLSSGETV
>Ex_starpep_Sequence_3620_nonAVP_external
SQLLGMEMLQYCLLRRYRFLLRQHAQVIK
>Ex_starpep_Sequence_3621_nonAVP_external
QSTSLVSPVQQTGQQTPVAVSTDPGNLTP
>Ex_starpep_Sequence_3622_nonAVP_external
QVDRFVVCDSELSLYHVESAVNSELKAGS
>Ex_starpep_Sequence_3685_nonAVP_external
ATSAVSAQVEELAFKCTENARFLKTWRDL
>Ex_starpep_Sequence_3764_nonAVP_external
PGQKLKSRVENASPKDEMALTKIEIAENL
>Ex_starpep_Sequence_3769_nonAVP_external
QTVTSSGMSEVIANQGAENVERVLVTVIQ
>Ex_starpep_Sequence_3816_nonAVP_external
REGYFFDEETSTQDELVFKRYEQMSKADK
>Ex_starpep_Sequence_3836_nonAVP_external
EGVVDLVKMKEIVWDADAEMGSAYHEQDI
>Ex_starpep_Sequence_3869_nonAVP_external
FKLPYSDLPMPSRTITRLVRLYGGTPLVE
>Ex_starpep_Sequence_3870_nonAVP_external
LTFDFGYAINDQWNVRAIVGIPPTTKVTG
>Ex_starpep_Sequence_3878_nonAVP_external
SPGPVPHPAQGKTTEAGGGHPSGIYSAII
>Ex_starpep_Sequence_3881_nonAVP_external
GKDTIEFKYINDRGDTTVRRHPFEGVLHN
>Ex_starpep_Sequence_3882_nonAVP_external
HCPCGLVTAFVACEDGRSHGPVRFHSVPA
>Ex_starpep_Sequence_3888_nonAVP_external
AIDMYLMGCFVFVFMALLEYALVNYIFFG
>Ex_starpep_Sequence_3893_nonAVP_external
AIIRLAVYEIKFEDDIPTKVSINEAVELA
>Ex_starpep_Sequence_3903_nonAVP_external
RFGAVLWSPLSEAMLPGHPLLRGLGIEPF
>Ex_starpep_Sequence_3910_nonAVP_external
DACKEKIWSTSYPDPKSDIFVGYDEDTQT
>Ex_starpep_Sequence_3920_nonAVP_external
VKNQMLENSFLIDTDINKFDTIIPGIPLI
>Ex_starpep_Sequence_3923_nonAVP_external
LDMPMLRHAARANGFTGLAVNHLDVLAGL
>Ex_starpep_Sequence_3926_nonAVP_external
NAKLAANWLMGDVSSQLNRDGIDIDACPV
>Ex_starpep_Sequence_3927_nonAVP_external
EIISSSPRQFLPNHHYNRHHHQQTLPCGL
>Ex_starpep_Sequence_3935_nonAVP_external
IAAFHAVAKGITVVAAAGNEGPGAHTVDN
>Ex_starpep_Sequence_3956_nonAVP_external
FEEGTIGIALNLESNNVGVVLMGDGLMIQ
>Ex_starpep_Sequence_4005_nonAVP_external
AAKRLKEAQALESSRKREAEMIALGSSFQ
>Ex_starpep_Sequence_4018_nonAVP_external
MAIEAGARAGMVAVDDTTVEYLKGRPFVP
>Ex_starpep_Sequence_4020_nonAVP_external
LPKGHCTKIQELQMTTVLKENVHVFGVEG
>Ex_starpep_Sequence_4096_nonAVP_external
DEFEVEEKVVRSKKNSNKKKKKGKGNEDK
>Ex_starpep_Sequence_4157_nonAVP_external
VPWVDHTRVAAFGFRFGANVAVRLAYLES
>Ex_starpep_Sequence_4162_nonAVP_external
FDALKTDMHALLTDSQDWWPADYGHYGGL
>Ex_starpep_Sequence_4206_nonAVP_external
WLAPYGASALFAAGGTGEFFSLGLDEYPR
>Ex_starpep_Sequence_4312_nonAVP_external
FYLKADKLTGGKNIVNAILGDFRALDTLF
>Ex_starpep_Sequence_4340_nonAVP_external
AIASILIFSFTGIFNGYSSMRTYIMLGGT
>Ex_starpep_Sequence_4371_nonAVP_external
AMEKLGTESQALGQAIYEATQAEQAAGGG
>Ex_starpep_Sequence_4420_nonAVP_external
AKPLEVRQGKGKGNVDHWAFPVQPGRVLY
>Ex_starpep_Sequence_4485_nonAVP_external
LAEVIKYGIILDGAFFNWLEENLDALLRL
>Ex_starpep_Sequence_4562_nonAVP_external
AVGVDVTAAQKIWRSFQAVGDIAFAYAYA
>Ex_starpep_Sequence_4620_nonAVP_external
FHDASFMLRPAHQQQVADILRDPEASEND
>Ex_starpep_Sequence_4823_nonAVP_external
ASDSISLVISVEDTGVGIPFEAQSRVFTP
>Ex_starpep_Sequence_4851_nonAVP_external
ENEKIKEIIRVVEEEMNGDGRILVRPSGT
>Ex_starpep_Sequence_4881_nonAVP_external
ISEDKELVIPDSANVFYAMNSQVNFDFIL
>Ex_starpep_Sequence_4891_nonAVP_external
IAFFSATQDIVLDAYRREILSDHELGLGN
>Ex_starpep_Sequence_4892_nonAVP_external
PVEKPPVYKPPVEKPPVYKPPVEKPPVYK
>Ex_starpep_Sequence_5017_nonAVP_external
SLLIRRPGPFDGGTYGCRAVNEMGEATTE
>Ex_starpep_Sequence_5073_nonAVP_external
YVLPAVILGLLGAPGTAIWIRRYMIDLQS
>Ex_starpep_Sequence_5106_nonAVP_external
AGATLLGSLLVIRLLDHDNQHLQRTLQRL
>Ex_starpep_Sequence_5119_nonAVP_external
ESTNNTHIEVTEKQKPTIQSPGPVVSSAV
>Ex_starpep_Sequence_5162_nonAVP_external
LKRRVNRILIGYNMDKEPVTVGDLQVGGA
>Ex_starpep_Sequence_5163_nonAVP_external
TQLHSCFQTVDRLYFVMEYVNGGDLMYHI
>Ex_starpep_Sequence_5217_nonAVP_external
DFSRPLPLADFYRLGLGEPVPVSAAQGLN
>Ex_starpep_Sequence_5218_nonAVP_external
SGNPRGVLEDALDAFCQVGRQPLIALALL
>Ex_starpep_Sequence_5234_nonAVP_external
TIGIDGFQQLLAGAHAVDEHFQNTSFERN
>Ex_starpep_Sequence_5302_nonAVP_external
GYKFYPTFIYIISLLVNKHAEFRMAMKDG
>Ex_starpep_Sequence_5303_nonAVP_external
FLLRMVGRDCDICLRATDHPEFDAWRWNE
>Ex_starpep_Sequence_5304_nonAVP_external
VLEGLHPGRLWVRRLLKGKPLDIMNQRPI
>Ex_starpep_Sequence_5367_nonAVP_external
NVEQHCLAREVVNLIACEGVEREERHEPL
>Ex_starpep_Sequence_5446_nonAVP_external
CATARIVMPKARVRLSAGRKSLTREAQIL
>Ex_starpep_Sequence_5451_nonAVP_external
EARIHAYGELDAKDYIPGAEVLEVEQEKK
>Ex_starpep_Sequence_5498_nonAVP_external
LGLYFVAMNNLKAAGQGVTNKISPLSYID
>Ex_starpep_Sequence_5518_nonAVP_external
ALIIAHGGKVTDSVSKKTNYVVAGVNAGS
>Ex_starpep_Sequence_5551_nonAVP_external
EAKVSDFGLARLLASALDRCVLSGKVQSA
>Ex_starpep_Sequence_5552_nonAVP_external
PSPYLVYLKSHFNPCVGVLIKSNWVLAPA
>Ex_starpep_Sequence_5560_nonAVP_external
DVDTEITRLVPFIEWLRGAYPDQLISVDT
>Ex_starpep_Sequence_5563_nonAVP_external
TFSVSVFVQAVLIISMSGAADHGSFRKTL
>Ex_starpep_Sequence_5564_nonAVP_external
VVSELLARSGISSELIDQLVFGQVVQMPE
>Ex_starpep_Sequence_5570_nonAVP_external
LAFVNNIDRGYRLKLFLEQFGVRCCILNS
>Ex_starpep_Sequence_5575_nonAVP_external
DNEERMNRLSKVAPVIKARMMEYGTTMVS
>Ex_starpep_Sequence_5585_nonAVP_external
RECIQVLRDILMTAKTVILSDGDISAETI
>Ex_starpep_Sequence_5592_nonAVP_external
VCLGTDGTSSNNNLNMIEEMETGTILQKL
>Ex_starpep_Sequence_5602_nonAVP_external
YWQELIESIVWAHNKLKVAPATQPRALSI
>Ex_starpep_Sequence_5605_nonAVP_external
RPRERLLRHGPASLRDAELLALALRTGTR
>Ex_starpep_Sequence_5608_nonAVP_external
FANLVTHCLDYTRDETIAAIAARAADLDV
>Ex_starpep_Sequence_5609_nonAVP_external
VAKLQQEVTELKSQNGTQMPLSHHTNIPE
>Ex_starpep_Sequence_5617_nonAVP_external
DPTAGQPVAQVILDNFCLSSMYSPDVLRN
>Ex_starpep_Sequence_5638_nonAVP_external
FPMLIAGSMPVLPKHAINRDTFGNSTLEP
>Ex_starpep_Sequence_5687_nonAVP_external
FICWAVQAALNILYGLPKFTREVKLSGVY
>Ex_starpep_Sequence_5700_nonAVP_external
QFDTLRKTCCPSEVDFVRSLSRCQRWSAQ
>Ex_starpep_Sequence_5702_nonAVP_external
PKTMFPRQSSFSSSSSSGTKEDVQMIKET
>Ex_starpep_Sequence_5778_nonAVP_external
DSHAVSEGQKSVGVPKTTRKGKEKSAEKE
>Ex_starpep_Sequence_5839_nonAVP_external
RLTAKSDVYSFGVVLLELLSGRRAVDKSK
>Ex_starpep_Sequence_5844_nonAVP_external
MTIAVGRVTKEENDLFPLIDDWLRRDRFV
>Ex_starpep_Sequence_5888_nonAVP_external
DRKRKKRTFRALWIQRLNAAVRPFGLTYS
>Ex_starpep_Sequence_5994_nonAVP_external
GYLPSQKQIEQCGYEGYTEVHVEYCNVLR
>Ex_starpep_Sequence_6022_nonAVP_external
IPEERANRDFCVKFPEEIRHDNLAGQLWF
>Ex_starpep_Sequence_6053_nonAVP_external
RELKAWFEEQTLYHFYSASILFGYDANAA
>Ex_starpep_Sequence_6102_nonAVP_external
HERGFFYFHTPIITASDCEGAGQMFQVTT
>Ex_starpep_Sequence_6167_nonAVP_external
AVVRIRARTHLSPCASLGQLSPQAAAMLR
>Ex_starpep_Sequence_6244_nonAVP_external
GLAWLLLARAPGAPGGYPHLEGDVRWRRL
>Ex_starpep_Sequence_6302_nonAVP_external
IAADGQVSHGNTVLKSTARKLRTIANNKI
>Ex_starpep_Sequence_6505_nonAVP_external
EVVQPQRLKGEADLLCLDQKNQNNSPYHD
>Ex_starpep_Sequence_6533_nonAVP_external
VHAGYYHVREEKKSRRYRCWPCFGRQADS
>Ex_starpep_Sequence_6563_nonAVP_external
CLCVLYHGYIYTYRVSQTETGSWSAETAP
>Ex_starpep_Sequence_6573_nonAVP_external
KGVTVNFTSNAATAEMTNGGQAVTNEQGK
>Ex_starpep_Sequence_6574_nonAVP_external
LTISGHPVLKMMNVIAIMNHMGVYFKEEP
>Ex_starpep_Sequence_6699_nonAVP_external
GSGLVKQQAEQEGLDQVFLEAGFEWREPG
>Ex_starpep_Sequence_6755_nonAVP_external
PLESQTVDVLGLPISKVTIQVAAGRNLAV
>Ex_starpep_Sequence_6788_nonAVP_external
HHHHHHHHAAVAAAAAAAAEMQERELSLA
>Ex_starpep_Sequence_6801_nonAVP_external
LVHQWWRGDEAMVPFALLKHKVIWSAAMT
>Ex_starpep_Sequence_6844_nonAVP_external
KLNLGDLIGQPYGRHQHYSFDGMPITVGV
>Ex_starpep_Sequence_6845_nonAVP_external
SFLIDTRMKKFNTTVPATPLVGSLSKAQF
>Ex_starpep_Sequence_6899_nonAVP_external
EYRLLLRNDNADDRLSEYAYNSGMISKEE
>Ex_starpep_Sequence_6900_nonAVP_external
INYDAPSDADSYLHRVGRAGRFGTKGLAI
>Ex_starpep_Sequence_6916_nonAVP_external
RDVLNQAKKELHNWKNLGSSIMEISHRSE
>Ex_starpep_Sequence_6984_nonAVP_external
VITTPTGARTVRFETGRLARQAAGAVVAH
>Ex_starpep_Sequence_6985_nonAVP_external
LHAWFGGNELGNGIADVLFGVVNPSGKLP
>Ex_starpep_Sequence_6986_nonAVP_external
ADEIDKDKSPNAISCYMYEHSVSEEVARE
>Ex_starpep_Sequence_7049_nonAVP_external
GKIIDFLSSKIDYVVRFNGGNNAGHTIVV
>Ex_starpep_Sequence_7128_nonAVP_external
MPEDDKTHPIPDLTGYITEGQIILSRDLY
>Ex_starpep_Sequence_7133_nonAVP_external
DNYGSSCSETSFDCDVSLESVVDHPQLTV
>Ex_starpep_Sequence_7180_nonAVP_external
PTLKEVREICETGVEIVAMDATTRKRPHN
>Ex_starpep_Sequence_7200_nonAVP_external
PIREGSEKLSSYESGIEPMGNAWLQFRIR
>Ex_starpep_Sequence_7233_nonAVP_external
HRHALNMRRVPSSQIECMAPKDIMTNSHA
>Ex_starpep_Sequence_7234_nonAVP_external
EADLPRTTETLNNILGLIDQMQAVDTSGV
>Ex_starpep_Sequence_7242_nonAVP_external
LTSEIKQRFNTYVSTFEETSFEYGNSMDI
>Ex_starpep_Sequence_7245_nonAVP_external
ELGAELDVRRNDSLTVEEAMALRPEGIVL
>Ex_starpep_Sequence_7246_nonAVP_external
LMSKNTRTSDTLSKQQQTLRMHIDIPRAQ
>Ex_starpep_Sequence_7252_nonAVP_external
CEGAITLEKGQEMGRFKLGSTVINLFAEG
>Ex_starpep_Sequence_7257_nonAVP_external
NRVQKIQTVYVGSLNASMVRIGEVFKEAI
>Ex_starpep_Sequence_7267_nonAVP_external
TIRTLLNKNKECQVLIILSSSNYFRMGPL
>Ex_starpep_Sequence_7274_nonAVP_external
ATIPDGECCPRCWPSDSADDDWSPWSDWT
>Ex_starpep_Sequence_7284_nonAVP_external
GAADDLVSGKSTFMVEMLEAQKALAHATE
>Ex_starpep_Sequence_7287_nonAVP_external
KGGGKVLEPIMKVEVVTPEDYMGDVMGDL
>Ex_starpep_Sequence_7290_nonAVP_external
VALVVLGPERLPKAARFAGLWVRRARMQW
>Ex_starpep_Sequence_7291_nonAVP_external
MNAGTQLYHIVASNAYHKDTEDFYISLKI
>Ex_starpep_Sequence_7299_nonAVP_external
SSGAPHAILLKFLPLPVVQLLDRCGLLTR
>Ex_starpep_Sequence_7320_nonAVP_external
VLRLPNRDEIDTPVQEQLIVEFYSRMARM
>Ex_starpep_Sequence_7369_nonAVP_external
CECFSHVPAHDKKELSYRAREIFSKFLCS
>Ex_starpep_Sequence_7382_nonAVP_external
IHLMHDGFICTIRYRQTGPLIGRQIFRFS
>Ex_starpep_Sequence_7384_nonAVP_external
TCISGEMVCASEPCPVACGWSPWTPWSLC
>Ex_starpep_Sequence_7460_nonAVP_external
ETSALTGENVEEAFVQCARKILNKIESGE
>Ex_starpep_Sequence_7521_nonAVP_external
LENRKKRQNATEVPKEQMLRTIKSPIKVI
>Ex_starpep_Sequence_7526_nonAVP_external
QVIEGDADTDITEAAYTDDGKHINSDFMN
>Ex_starpep_Sequence_7570_nonAVP_external
KRRPVLVIQSDPYNASRLATVIAAVITSN
>Ex_starpep_Sequence_7676_nonAVP_external
KSIVKIPVLRKDFIIDSYQIYESRVIGAD
>Ex_starpep_Sequence_7704_nonAVP_external
NEALRESWKTKVNWLAHNVSKDNRQMELE
>Ex_starpep_Sequence_7735_nonAVP_external
LMYLLNQPETGGKIQCDDVAFNEYNLLLD
>Ex_starpep_Sequence_7784_nonAVP_external
GISMRKLGERCDLIQEGGRITDPTVDKRM
>Ex_starpep_Sequence_7849_nonAVP_external
QHNMPIESLDINCSGELLASSSHNNDVRF
>Ex_starpep_Sequence_7926_nonAVP_external
AVSDFDTFTKLADQAKAALSSDNVLVQAR
>Ex_starpep_Sequence_7984_nonAVP_external
MLLAYLAVSCVLFLAARLSPYEWYNPHPC
>Ex_starpep_Sequence_8187_nonAVP_external
GLAAVDADIVLIHDAARPFLPAAVIDRLI
>Ex_starpep_Sequence_8215_nonAVP_external
EKLRIKRYNIIYNHLFSDEILLTGHHIND
>Ex_starpep_Sequence_8255_nonAVP_external
LTLNIPIITAAMDTVTGSKMAIAIARAGG
>Ex_starpep_Sequence_8256_nonAVP_external
EGVITDNGNVILDVHGMKITDAKDLEDKI
>Ex_starpep_Sequence_8380_nonAVP_external
LTFRAACVFLTALARLGYRGGAVTRLAAA
>Ex_starpep_Sequence_8436_nonAVP_external
CLGLNAAFWFFALTSLRFVFLLAFSLMII
>Ex_starpep_Sequence_8469_nonAVP_external
KAQQLGITPEQMIGEMSQEHQTDFAGFNI
>Ex_starpep_Sequence_8482_nonAVP_external
DFRNLSEFDIYLCGPYKMVEVARDWFCDK
>Ex_starpep_Sequence_8525_nonAVP_external
ENSHASTALGHADGIAKADQLLGVDRCTV
>Ex_starpep_Sequence_8526_nonAVP_external
PLHLASAKGFFNIVKLLVEEGSKADVNAQ
>Ex_starpep_Sequence_8580_nonAVP_external
EVIGYQKSQLLSTSQFIVQLPQISALLRR
>Ex_starpep_Sequence_8581_nonAVP_external
NIDMAGLKNPVFGNHVKAKSESPFSAFAT
>Ex_starpep_Sequence_8597_nonAVP_external
KKDSTGICFIGEKNFKDFLGQYLPAQPGR
>Ex_starpep_Sequence_8665_nonAVP_external
ISTSGDKDKSAVVPEHGQKTPRKITPLLP
>Ex_starpep_Sequence_8666_nonAVP_external
ESKIQSFFGLWYRGKAESSEDETSSPAPS
>Ex_starpep_Sequence_8667_nonAVP_external
GLLLKKHGQELYDAGLRRINVSLDAIDDT
>Ex_starpep_Sequence_8730_nonAVP_external
SLFSLGKLMGSFYLTCLLFVFIVLGIIAR
>Ex_starpep_Sequence_8809_nonAVP_external
GENPKLFAGSENFKRDFVYVGDVAAVNLW
>Ex_starpep_Sequence_8814_nonAVP_external
VNGYYLARESDLRIKFNILHSKYKDYKIN
>Ex_starpep_Sequence_8861_nonAVP_external
QSIIKGLKNQSRVKLNIVRCPPVTTVLIR
>Ex_starpep_Sequence_8881_nonAVP_external
NDALVAVSQGLLERFSPDEVRAVLAHEIG
>Ex_starpep_Sequence_8914_nonAVP_external
EVDEAGLIKINPLANWTFDQVKQYVKEND
>Ex_starpep_Sequence_8915_nonAVP_external
VKAEVDTNFSKEQLVELFINSACLIPVKQ
>Ex_starpep_Sequence_8923_nonAVP_external
FGQQPAAPASPTDTRDGQSKKKRLKGRRT
>Ex_starpep_Sequence_8926_nonAVP_external
RNRELPMTRTKELAEVVAAATPVKDKFKH
>Ex_starpep_Sequence_8927_nonAVP_external
VSCGIDELLALISRRPLSAEEAPLILDPN
>Ex_starpep_Sequence_8933_nonAVP_external
AALSPGARQLFSGLLASIAGGRRFLPGDG
>Ex_starpep_Sequence_8938_nonAVP_external
ETPLISLSKGFGNCGDSYDGSFKMIGDSY
>Ex_starpep_Sequence_8948_nonAVP_external
KCSKEFRTKARLNEHPITIASVVGKVLKE
>Ex_starpep_Sequence_8955_nonAVP_external
QLLSLCSSYVGKETDGKIAYGPIVNSLTL
>Ex_starpep_Sequence_8965_nonAVP_external
ANDIKENQWLVRKYKGLALKRFNAIPKFY
>Ex_starpep_Sequence_8968_nonAVP_external
FKHELGGLRTGRASASLLEPLTVESYGSV
>Ex_starpep_Sequence_8971_nonAVP_external
RMVSRELKLPLTSWIQLQNYSYEPRGLVH
>Ex_starpep_Sequence_8972_nonAVP_external
VTIIARRIEDADIPPVQVVTARALAALPQ
>Ex_starpep_Sequence_8980_nonAVP_external
PNEGCLHKMELRHLEDHQAHCEFALVDCP
>Ex_starpep_Sequence_9001_nonAVP_external
IDTNPDATPAGGFRQQSSTNTGPKGVVKD
>Ex_starpep_Sequence_9050_nonAVP_external
FSLAHRRKITEQGVTFSSPNDGARVFLGP
>Ex_starpep_Sequence_9063_nonAVP_external
ILEQEAGMLLPRDQPLDSSHIASIRMGTT
>Ex_starpep_Sequence_9065_nonAVP_external
NRTISPLVSGFVIVSPFPFFRFLGFLWCL
>Ex_starpep_Sequence_9141_nonAVP_external
GIEIATTRPELLGACVALVVNPNDPRYKK
>Ex_starpep_Sequence_9202_nonAVP_external
NNNKSINKNNKEMHTDLGKDIPFFPSSEK
>Ex_starpep_Sequence_9207_nonAVP_external
PGPGGWGAFLKSADSQKELFGGELGTTNN
>Ex_starpep_Sequence_9251_nonAVP_external
LFDYRFEDFELTGYDPHPAIKAPVAVMLN
>Ex_starpep_Sequence_9357_nonAVP_external
EAQRMKAEADAAGAAYETSLREAQAKAQA
>Ex_starpep_Sequence_9385_nonAVP_external
RHVLSGKDSLVDLAAEAARNALQMANVNP
>Ex_starpep_Sequence_9416_nonAVP_external
DDMEKIGWKNFVVLNLKAHRDLKSCFRVI
>Ex_starpep_Sequence_9465_nonAVP_external
LVEVTALGTLRMVISNIFNTDYHMNLRHF
>Ex_starpep_Sequence_9530_nonAVP_external
GPPPASSQTPAPEHDKAANKMPLAQKPAL
>Ex_starpep_Sequence_9607_nonAVP_external
WIRFFLLAVFSTMYVRDHMRPAFYEALGV
>Ex_starpep_Sequence_9665_nonAVP_external
DVKHFSPEEIAVKVVGEHVEVHARHEERP
>Ex_starpep_Sequence_9868_nonAVP_external
KGRVIYICSSPDAFRTLMLLALEAGLCGE
>Ex_starpep_Sequence_9896_nonAVP_external
AAFNSGVRILAPTLYIFIASALPVIAFGE
>Ex_starpep_Sequence_9926_nonAVP_external
GANDRSQKLKYHIQTSGRSLHAQEIDFND
>Ex_starpep_Sequence_9936_nonAVP_external
DSSSNGNSSNNKRRSFYTASPLLSSGSIP
>Ex_starpep_Sequence_9937_nonAVP_external
RRLLSPALGVVFLNAREAGSRLRGGEDEA
>Ex_starpep_Sequence_10062_nonAVP_external
GIAGDQQAALFGQLCVKEGMAKNTYGTGC
>Ex_starpep_Sequence_10118_nonAVP_external
LNFEQYVNLADPKLGAEAIFATDDFFADK
>Ex_starpep_Sequence_10151_nonAVP_external
LGIGEKFLIKAISIATNTDENSVENLYKS
>Ex_starpep_Sequence_10164_nonAVP_external
NTHDSGIIMQIIDVSWTFTNHLSIWLATC
>Ex_starpep_Sequence_10207_nonAVP_external
STNVAAQANNNASPAEVNNLAGSLADALR
>Ex_starpep_Sequence_10208_nonAVP_external
ASGNTALHICALYNKETCARILLYRGADK
>Ex_starpep_Sequence_10262_nonAVP_external
VLEFHFEPNDYFTNSVLTKTYKMKSEPDK
>Ex_starpep_Sequence_10263_nonAVP_external
RVYDKFRQEAQAEYDQNRKQAVGTGDRSE
>Ex_starpep_Sequence_10279_nonAVP_external
KKFALYREMYIAKSFLICFSPLSNLDHKA
>Ex_starpep_Sequence_10347_nonAVP_external
TQASTETRLPFCWRGVSLHAGGAGRVRAR
>Ex_starpep_Sequence_10348_nonAVP_external
PDALFRDDWQERINTFLHGWLRQRQLGLN
>Ex_starpep_Sequence_10349_nonAVP_external
SGPDLAELAQRLFGRPLTPRHAHYLPFRA
>Ex_starpep_Sequence_10412_nonAVP_external
EGQVKASSIKRVSEFVEKHPDESVAILRN
>Ex_starpep_Sequence_10491_nonAVP_external
GEHRQIDSGDTRARRPSLAGYLNTIYPNK
>Ex_starpep_Sequence_10496_nonAVP_external
DGQGWVAFLQHYFVSAWIPQSTNAKIYYK
>Ex_starpep_Sequence_10543_nonAVP_external
CKVVGISMSKLGLISRTAQGVFGGALTYG
>Ex_starpep_Sequence_10563_nonAVP_external
TSSRTVAAIKAISLGIIELMSTFRQAVQE
>Ex_starpep_Sequence_10596_nonAVP_external
ESFSGKFLVPSYRGSSFLDPKGRGGSTGY
>Ex_starpep_Sequence_10597_nonAVP_external
PGIPFKAVKWMFQHHAPLAINLDGSMWQL
>Ex_starpep_Sequence_10605_nonAVP_external
FVVFPLISIRFVDQMGWAALMVGIALGLR
>Ex_starpep_Sequence_10608_nonAVP_external
IKDFIDSLLKPRCILLMVQSGKATDETIK
>Ex_starpep_Sequence_10609_nonAVP_external
DYDPGADEFFFDRHPGVFAYVLNYYRTGK
>Ex_starpep_Sequence_10615_nonAVP_external
MGTWLLDSNMLHPLGMSVNSSVMNQWPGV
>Ex_starpep_Sequence_10620_nonAVP_external
YERGAEGDLAPERLHARGPTSEPLVIELI
>Ex_starpep_Sequence_10630_nonAVP_external
SEFAKREVFSGDPINKATEWLNGEKWDKV
>Ex_starpep_Sequence_10637_nonAVP_external
DTSTKVTYLTKYVKNTYISLNGKTKKCVC
>Ex_starpep_Sequence_10647_nonAVP_external
SILEETYWIFNSWESKKRRIDLCIDFSLL
>Ex_starpep_Sequence_10650_nonAVP_external
KDAASNGASKLEFTQDPSKFTDPVKDVLE
>Ex_starpep_Sequence_10653_nonAVP_external
GIRPLVTDPKSADTKSISRNHVVDISESG
>Ex_starpep_Sequence_10654_nonAVP_external
EELDKESLITILTKPKNAIVKQYQKQFEL
>Ex_starpep_Sequence_10662_nonAVP_external
QHKAYRQDLTDLAFVTVDPTTSKDLDDAI
>Ex_starpep_Sequence_10683_nonAVP_external
TDPDQVLEVSGIVEGENLFRVDATAAGQN
>Ex_starpep_Sequence_10732_nonAVP_external
GMTIEEQSSTSTTTTTSATGSSSSTSHLD
>Ex_starpep_Sequence_10745_nonAVP_external
RKLNICCPGCMTSKSSPLIFERSREGRYA
>Ex_starpep_Sequence_10747_nonAVP_external
ANKEALGIYVADLDGNEYGVGDYEYPFTI
>AVPIden_AP02657
GLPLCGETCVGGTCNTPGCSCGWPVCVRN
>AVPIden_AntiCP5
AIPCGESCVWIPCISTVIGCSCSNKVCYR
>AVPIden_AP00415
SIGSAFKKALPVAKKIGKAALPIAKAALP
>AVPIden_DRAMP00786
GVPICGETCVGGTCNTPGCSCSWPVCTRN
>AVPIden_AntiFP216
KLAKLAKKLAKLAKGKRKKKGKLGKKRDP
>AVPIden_ADAM_6721
VNHSACAAHCILRGKTGGRCNSNAVCVCR
>AVPIden_AntiCP45
GDACGETCFTGICFTAGCSCNPWPTCTRN
>AVPIden_DRAMP18129
SGTPEKERESGRLLGVVKRYIVCVRNPCP
>AVPIden_AP02918
RLLGNCLTVVMAAKLGTAFSPEIQCAWQK
>AVPIden_AP02709
TLISWIKNKRKQRPRVSRRRRRRGGRRRR
>AVPIden_DRAMP03831
GLWNSIKIAGKKLFVNVLDKIRCKVAGGC
>AVPIden_AP02318
IKIPSFFRNILKKVGKEAVSLIAGALKQS
>AVPIden_ADAM_6021
TTPATPAISILSAYISTNTCPTTKCTRAC
>AVPIden_dbAMP_11606
TVVRRRGRSPRRRTPSPRRRRSQSPRRRR
>AVPIden_DRAMP18130
SGTSEKERESERLLGVVNPLIKCFRSPCP
>AVPIden_AP02797
KKSCHTGLKKSAGWVIPIGTLVKNGIIVR
>AVPIden_AntiCP133
GVPICGETCTLGTCYTAGCSCSWPVCTRN
>AVPIden_AP00458
GLWETIKNFGKKFTLNILHNLKCKIGGGC
>AVPIden_ADAM_5435
RQKDKRPYSERKNQYTGPQFLYPPERIPP
>AVPIden_AP02473
GFMDTAKNVFKNVAVTLLDKLKCKIAGGC
>AVPIden_CancerPPD4251
RRRRRRRRGEDIIRNIARHAAQVGASMDR
>TR_starpep_Sequence_89_nonAVP_training
QEVYQQLHDYLVDLFEVPSESISPDARL
>TR_starpep_Sequence_158_nonAVP_training
TQAPPSVFSTDFLDSSDLQIQWDPCLMA
>TR_starpep_Sequence_227_nonAVP_training
NRSIIYSTTNSVISALLMYNLLTIISTT
>TR_starpep_Sequence_404_nonAVP_training
LEAEKGTSVHVSACGEDAEEAVRAIIKL
>TR_starpep_Sequence_509_nonAVP_training
KKKNSRNEGKAKKKNEKKKIGTVEFFQQ
>TR_starpep_Sequence_540_nonAVP_training
ERLASVTAMCLLVIKSVMLSIVISLRRL
>TR_starpep_Sequence_543_nonAVP_training
DGKQVVQEIKIEDSLLAKNDKKLLQKSI
>TR_starpep_Sequence_550_nonAVP_training
LEMVSMKTEVTWIRDMLRGDDAYELQVK
>TR_starpep_Sequence_558_nonAVP_training
SLYEEAQKLLEECRAFLRETEGKITYLP
>TR_starpep_Sequence_598_nonAVP_training
TLWLHPHAAQLPQMEINSKGEKNMRRID
>TR_starpep_Sequence_671_nonAVP_training
GGWLRNFAVAAYKPYFDVDTSDVLERII
>TR_starpep_Sequence_701_nonAVP_training
KKSHPGPSLFDAKEGCTLIQFLSETAKD
>TR_starpep_Sequence_776_nonAVP_training
PPLGAEGRGAALKQLEKERLQLLGQIDD
>TR_starpep_Sequence_1201_nonAVP_training
KKTFTFKDFNQAFSFMTRVALVAEQMNH
>TR_starpep_Sequence_1219_nonAVP_training
ELREEVNEVEEEVKENKSSDVKENEDNK
>TR_starpep_Sequence_1331_nonAVP_training
VIGTEVLQVYAASRDIEANAEITYAIIS
>TR_starpep_Sequence_1415_nonAVP_training
KRARHAALVPYIVDRKRVIPNPFEELQP
>TR_starpep_Sequence_1417_nonAVP_training
TRGKMRRLSPRHSLDFARLHLDHAYESS
>TR_starpep_Sequence_1443_nonAVP_training
DPGAGSPEYKRKEFSKKHNKCPPKMTVA
>TR_starpep_Sequence_1447_nonAVP_training
LLLMAHLVDAQHRALQDCAAPPATEDRI
>TR_starpep_Sequence_1458_nonAVP_training
SFLAEEAKALAKAHKNLKVMKRSSPAPQ
>TR_starpep_Sequence_1469_nonAVP_training
ILAPHGLHTRPAALLVAMARRYGADITV
>TR_starpep_Sequence_1609_nonAVP_training
RTSDRAVADTLDAINALPSVYSALPVYH
>TR_starpep_Sequence_1725_nonAVP_training
VSVTIMYSGKIRDEMIIGWRTMLETVPV
>TR_starpep_Sequence_1755_nonAVP_training
KGTKFVKWDDDSTVVTPIILKTDPQGFF
>TR_starpep_Sequence_1789_nonAVP_training
TKNEFYAIFEMLFWPLVSLISVGLLGEF
>TR_starpep_Sequence_1794_nonAVP_training
VCHVSCKGFIFMLYALFLDSTYKNMIFG
>TR_starpep_Sequence_1798_nonAVP_training
MIESAHLYLEDFITQGLFMESQHYNNPN
>TR_starpep_Sequence_1812_nonAVP_training
LCNEFMVREPSIRGREGIPFWFAHDDFL
>TR_starpep_Sequence_1833_nonAVP_training
EIELNDVEYKVMSMENILAIIERAPLVV
>TR_starpep_Sequence_2103_nonAVP_training
ELVTDVPMCAVNMQSEKFDEIDEFARKG
>TR_starpep_Sequence_2228_nonAVP_training
SITQVNLENLVPEPFVAGRSTHGGYCGP
>TS_starpep_Sequence_359_nonAVP_testing
LTVKQDKSLTWDMNRGKHTTRHVELHET
>TS_starpep_Sequence_369_nonAVP_testing
IEAKSDYVPPVPEKKMISQKLNWNAQSK
>TS_starpep_Sequence_408_nonAVP_testing
IQRDLIWKNGFESVKSVRVAKLLKIVIQ
>TS_starpep_Sequence_411_nonAVP_testing
SIQKDESSSEKWSLLENKIEQLDQLITD
>TS_starpep_Sequence_439_nonAVP_testing
SGEFLQALGSSQTSIIKGDANSLSIAAA
>TS_starpep_Sequence_465_nonAVP_testing
LMSEEQTKQNVSLEETFEQIETIIKQLE
>TS_starpep_Sequence_556_nonAVP_testing
RRITDFLAGSTYSIRGQFREIGNGVYLF
>TS_starpep_Sequence_597_nonAVP_testing
VRQLWLEVKGVDLGEFPIMTFAEAERRY
>TS_starpep_Sequence_604_nonAVP_testing
WHMEVERCKNPLDDQACILKVSNLRHVG
>Ex_starpep_Sequence_34_nonAVP_external
ARDWFLATAGDNKHVAKHFAALSTNAKA
>Ex_starpep_Sequence_153_nonAVP_external
KWYMPPELYLQDIYPPYCGGPGYVLSAS
>Ex_starpep_Sequence_172_nonAVP_external
IRPGNNTRTSIRIGPGQTFYATGDVIGD
>Ex_starpep_Sequence_175_nonAVP_external
TSTANTVAINALVAPGDLVLFDRNNHKS
>Ex_starpep_Sequence_181_nonAVP_external
LERAGAQGLMVLTVERSLAMEENLKGLY
>Ex_starpep_Sequence_211_nonAVP_external
AFAMLQQRYGGMDLFECINVADAHQKLQ
>Ex_starpep_Sequence_263_nonAVP_external
SVLSFTTGDKALSERIVGATRLWGISVS
>Ex_starpep_Sequence_270_nonAVP_external
WREGLFESVDVFCENVGFSPQQTERVFQ
>Ex_starpep_Sequence_377_nonAVP_external
SAEEFVAALVASLPQGASIGTVIGRYYA
>Ex_starpep_Sequence_506_nonAVP_external
NAAIATIKTKRTIQFVDWCPTGFKVGIN
>Ex_starpep_Sequence_625_nonAVP_external
YENKMGADTEAVALGEPNEETQFVLDYF
>Ex_starpep_Sequence_644_nonAVP_external
VHVDKLDWSICSMTISLFAIRDCLEKED
>Ex_starpep_Sequence_647_nonAVP_external
GCNCGIMDQFASAMGKKDHAIFLDTNTL
>Ex_starpep_Sequence_653_nonAVP_external
NGYLHSNGRVGVIIAAACDSERTAEGAK
>Ex_starpep_Sequence_658_nonAVP_external
SAEGKTVMLAAGDTFRAAAVEQLKIWGQ
>Ex_starpep_Sequence_683_nonAVP_external
EIGKRIKLRKTPELDFKFDESIERGNRI
>Ex_starpep_Sequence_735_nonAVP_external
SWEGLEGGIQVREVEVSEGEPRQGIGRG
>Ex_starpep_Sequence_742_nonAVP_external
HGGEIVAQGTIDDIMKSEHSLTGKYLSG
>Ex_starpep_Sequence_849_nonAVP_external
FEVVEIKRTIMKKVITYGTFDLLHYGHV
>Ex_starpep_Sequence_978_nonAVP_external
DAAAVIATSADLPMEIGTDAGSERILLA
>Ex_starpep_Sequence_1097_nonAVP_external
SNLPHLHDITTMIELLGCLGARLTVDER
>Ex_starpep_Sequence_1116_nonAVP_external
RVGHIFRAAHPYSFLQKDTHGLNSKRLA
>Ex_starpep_Sequence_1119_nonAVP_external
IRQSIERAIMNQARTVRLPVHVIRELNQ
>Ex_starpep_Sequence_1125_nonAVP_external
CDPIVEDSAVQIITPKDQEGIEIIRHSC
>Ex_starpep_Sequence_1130_nonAVP_external
CAIFDRVKNAAYEIIQRKGYTSYAIGLA
>Ex_starpep_Sequence_1155_nonAVP_external
FEPIPIHYCTPAGYALLKCKDKKFNGTG
>Ex_starpep_Sequence_1207_nonAVP_external
DLFSLDETTVRKLQSYLEAVATRSTPIA
>Ex_starpep_Sequence_1214_nonAVP_external
MNKQKRQWLIKQTILEHPVENQEQLASL
>Ex_starpep_Sequence_1321_nonAVP_external
YLTDMSLEEISRDWFMLMPKQKVAGSLC
>Ex_starpep_Sequence_1451_nonAVP_external
LRALRPPMSQAREAVIAAAFAKLDSSGD
>Ex_starpep_Sequence_1570_nonAVP_external
DLMTFTEALVRDAAMKAVGTLQLTYQGR
>Ex_starpep_Sequence_1589_nonAVP_external
FEAGIVDPAKVTRSALQNAASVAAMFLT
>Ex_starpep_Sequence_1592_nonAVP_external
GVSIQEETVAELRTVESEAASYLDQISR
>Ex_starpep_Sequence_1598_nonAVP_external
RAEAAKTMDEVRAAMQINYFDDAELIRS
>Ex_starpep_Sequence_1603_nonAVP_external
PVHPDSKQCFKIFCKGNVQVDNGSSINR
>Ex_starpep_Sequence_1628_nonAVP_external
TVLQYDDVMKLDFGTHIDGYIVDCAFTV
>Ex_starpep_Sequence_1680_nonAVP_external
ADEADEATAVEPDPMEVLRAENADLRDR
>Ex_starpep_Sequence_1687_nonAVP_external
HEISAKARYFGYIKQGLYLVTEMERFAP
>Ex_starpep_Sequence_1794_nonAVP_external
NIVSSVNTISKMLLNRFTTRHRKPTYEK
>Ex_starpep_Sequence_1924_nonAVP_external
INGCLAYIDDEDISIEGLMEHIPGPDFP
>Ex_starpep_Sequence_2043_nonAVP_external
ARLLKMLLKVPQEEKPLEPEILPPATIP
>Ex_starpep_Sequence_2062_nonAVP_external
QRPAAVLARDYISTFKLLSLYDIEQCWI
>Ex_starpep_Sequence_2064_nonAVP_external
LKLNGGLGTSMGCVGPKSVIEVRDGNNF
>Ex_starpep_Sequence_2070_nonAVP_external
ERVGLSVRGIFEELGEDNFRMFEKNLID
>Ex_starpep_Sequence_2075_nonAVP_external
TWVGKQRKQSPMGQYIAAAAILFQPCLM
>Ex_starpep_Sequence_2100_nonAVP_external
ERPGPDIMALANRLAPGTPVISVAGGSF
>Ex_starpep_Sequence_2159_nonAVP_external
ATLLQIKSKMLLPKHEEDVLDNGDDFID
>Ex_starpep_Sequence_2266_nonAVP_external
EYGMSVAQMLITRDIIDYPESHTNVMNS
>Ex_starpep_Sequence_2446_nonAVP_external
GEQFSYASDCAGFFSPGIWMGLLTTLFM
>Ex_starpep_Sequence_2447_nonAVP_external
AVTNENGEYLYILRAQANLAFQERERLE
>Ex_starpep_Sequence_2482_nonAVP_external
GIVRSDIAYQIYRDFAENKGLFVPGAND
>Ex_starpep_Sequence_2620_nonAVP_external
DFLTTATGARPSESSSLDTPWRGLSWSI
>Ex_starpep_Sequence_2723_nonAVP_external
EVLSIQWPGKRSSRRVQRHNSFSPNSPQ
>Ex_starpep_Sequence_2739_nonAVP_external
LGLVTACAAGGLGAAMVLEVDSMGQVLP
>Ex_starpep_Sequence_2774_nonAVP_external
DHQTTPSLGVRTIEIKPSNKDPFSGENI
>Ex_starpep_Sequence_2804_nonAVP_external
FDVARVPDDQMYRLRDRLRLLPVEIRRL
>Ex_starpep_Sequence_2824_nonAVP_external
CLVGKGITFDSGGYSLKPSNFMTAMKAD
>Ex_starpep_Sequence_2825_nonAVP_external
ERVTMTKVTLENFYSNLIAQHEEREMRQ
>Ex_starpep_Sequence_2826_nonAVP_external
AEAYEWAKKISEHLLPRTRAYAEIWLDQ
>Ex_starpep_Sequence_2827_nonAVP_external
LLEKVGSDSCPIYPIPPTSLDSIRATYT
>Ex_starpep_Sequence_2828_nonAVP_external
NTLTLLLFTDGIPIIFQGQEQMYAGGHD
>Ex_starpep_Sequence_2853_nonAVP_external
AFAYGSPIAGRRIAVTRGLLRILEPDEI
>Ex_starpep_Sequence_2988_nonAVP_external
HSFIPYTDRVDYLGGCAQNMPYVMAVEQ
>Ex_starpep_Sequence_3009_nonAVP_external
EGLEKVYPEPRDLSPEERAQNVTKVLRR
>Ex_starpep_Sequence_3032_nonAVP_external
YYSVHNKTGAKLPVKWMALESLQTQKFT
>Ex_starpep_Sequence_3052_nonAVP_external
KLETLNLGSKLYVQFTDNNSTTTTDNSI
>Ex_starpep_Sequence_3120_nonAVP_external
VTPMAISFRPTADLVDDIGPDVRSCDLQ
>Ex_starpep_Sequence_3132_nonAVP_external
SRCTNLLMKKWKYYLVNFWQCHFHLWSQ
>Ex_starpep_Sequence_3133_nonAVP_external
KIQTALTSKSDEGDTTSATTFAAPRSAR
>Ex_starpep_Sequence_3145_nonAVP_external
SEVSLQPIDILNVDAAIIFSDILVVPLE
>Ex_starpep_Sequence_3177_nonAVP_external
SISRGIYSCIHGVAIEERQSVMNSPTAT
>Ex_starpep_Sequence_3214_nonAVP_external
NLVANSWGNSNVRAGDNIIISQMEHHAN
>Ex_starpep_Sequence_3251_nonAVP_external
IDGIRLAQCEFVRFRHHDYAHLEQILQK
>Ex_starpep_Sequence_3346_nonAVP_external
GWAALGQQLHVLGIRDVPAIELDDPLAI
>Ex_starpep_Sequence_3347_nonAVP_external
VQGVDKIIPVDVYVPGCPPRPEALIQAL
>Ex_starpep_Sequence_3510_nonAVP_external
TFKNYSEGENIPVNSFRRYGRGSPRDNK
>Ex_starpep_Sequence_3537_nonAVP_external
EHALDPIYARKLGVDIDNLLCSQPDTGE
>Ex_starpep_Sequence_3538_nonAVP_external
GVALELNNSSFSHSRAGSADNCRTIAAA
>Ex_starpep_Sequence_3551_nonAVP_external
GMLPSASIGEQGPGLYEPIHGSAPDIAG
>Ex_starpep_Sequence_3553_nonAVP_external
CTASIEEGVPRFLKGQGQGWITAEYGML
>Ex_starpep_Sequence_3628_nonAVP_external
PTRHGLTHGKTIYFFDPSGNRNEVFCGG
>Ex_starpep_Sequence_3629_nonAVP_external
VKGTYPSLLLEEWDRYLMQNGSENDRPD
>Ex_starpep_Sequence_3670_nonAVP_external
FGKESFLTVSGQLNGETYACALSKIYTF
>Ex_starpep_Sequence_3839_nonAVP_external
DQITALDLAGDELGFPGSLFLSHFNRAR
>Ex_starpep_Sequence_3845_nonAVP_external
VKPSNMLVNSNGEIKLCDFGVSGMLIDS
>Ex_starpep_Sequence_3865_nonAVP_external
GEKPYTCEICNKCFTRSAVLRRHKKMHC
>Ex_starpep_Sequence_3907_nonAVP_external
EEEENLDDYDWFAGNISRSQSEQLLRQK
>Ex_starpep_Sequence_3921_nonAVP_external
LNQVPYGQADPEFGLDLMFFMATLPFLT
>Ex_starpep_Sequence_3964_nonAVP_external
VERAAEKDDQVNIDFVGKIDGEAFAGGS
>Ex_starpep_Sequence_3982_nonAVP_external
TLYDGSYHEVDSSEMAFKIAGSMAFKNG
>Ex_starpep_Sequence_3983_nonAVP_external
SLARLKQATVEEITEVPGIGAATARAVL
>Ex_starpep_Sequence_3985_nonAVP_external
ADSGMYQCIAENKYGAIYSSAELKILAS
>Ex_starpep_Sequence_4016_nonAVP_external
QSKQVLDPILAHTPEGEALTEVLLGIVA
>Ex_starpep_Sequence_4128_nonAVP_external
VVGEEHYNVARGVQGTLQRYKELKDIIA
>Ex_starpep_Sequence_4129_nonAVP_external
HIFVYYADHGGPGVLGMPNTPHIYAADF
>Ex_starpep_Sequence_4164_nonAVP_external
SPEAAASRSPLDVPFPAGPDALLPDLYS
>Ex_starpep_Sequence_4302_nonAVP_external
KRDIQENDEEAVQVKEQSILELGSLLAK
>Ex_starpep_Sequence_4405_nonAVP_external
VELNKVLDFEAALLSYARAHYAELAAQI
>Ex_starpep_Sequence_4421_nonAVP_external
SARQVAQAGVHALIDYTLSPEEGRKALC
>Ex_starpep_Sequence_4456_nonAVP_external
SGGTDNHLFLVDLVDKNLTGKEADAALG
>Ex_starpep_Sequence_4486_nonAVP_external
VADPYGYGRVFCDAQQRILELVEERDCT
>Ex_starpep_Sequence_4506_nonAVP_external
EEDWADNWKKYYEPARITHDLTIVPSWT
>Ex_starpep_Sequence_4507_nonAVP_external
ENMMNSIFKGIFVHRYRDAIAEIRAICI
>Ex_starpep_Sequence_4508_nonAVP_external
LKGLRSATTPGDSKYKEKLVLVVFDLKT
>Ex_starpep_Sequence_4509_nonAVP_external
GVGKTAIAEGLAYRIVRGDVPENLRNKQ
>Ex_starpep_Sequence_4510_nonAVP_external
GTIKENIRLGRQDATDDEIIAACKTANA
>Ex_starpep_Sequence_4535_nonAVP_external
KADKSKGQQMALPKHKKSKSKRDKRRTH
>Ex_starpep_Sequence_4670_nonAVP_external
MLLAGGQGSRLRSLTTNIAKPAVPFGGK
>Ex_starpep_Sequence_4691_nonAVP_external
FVRMKLKEYQYQEVKGPFMMDRVLWEKT
>Ex_starpep_Sequence_4714_nonAVP_external
KPNDLVGVNKDSYLILDTLPSEFDSRVK
>Ex_starpep_Sequence_4734_nonAVP_external
FSEDFFGKEAFLTVSGQLNGETYACALS
>Ex_starpep_Sequence_4802_nonAVP_external
DSSGYLNNYMMYNGLNGVYTFTFEYEIK
>Ex_starpep_Sequence_4814_nonAVP_external
AAASNCNNTIVIIHSVGPVLVNEWYDNP
>Ex_starpep_Sequence_4815_nonAVP_external
VHRLLLAAVNKGPKDHLLGNKDLEELCR
>Ex_starpep_Sequence_4827_nonAVP_external
ALKEKYPAIQGPHKNDICYATTNRQEAV
>Ex_starpep_Sequence_4859_nonAVP_external
AVVEVTGSNSEVAKNVAMHLAAMNPEFV
>Ex_starpep_Sequence_4896_nonAVP_external
ANLKQTHNNVHEVNQRIEALMQVAAIFI
>Ex_starpep_Sequence_4933_nonAVP_external
PVGMIEDNKENKDHSSERGRVTLIFSLK
>Ex_starpep_Sequence_5028_nonAVP_external
LLDAVIDYLPAPTEVVDIKGIDPKTEEE
>Ex_starpep_Sequence_5029_nonAVP_external
LIALIEDGDMIDIDIPKRSMVLDVSDSE
>Ex_starpep_Sequence_5192_nonAVP_external
EDYMSRKDHDFRIRKQKMKRYVPAAEQQ
>Ex_starpep_Sequence_5219_nonAVP_external
LAPYSGCAMGEYFRDNGMHALIIYDDLS
>Ex_starpep_Sequence_5220_nonAVP_external
EPPVIVTVPGSGYRIMALLLSDWCPDGD
>Ex_starpep_Sequence_5233_nonAVP_external
IPRIEEEVGHILAGYGEGTGHVFNLGHG
>Ex_starpep_Sequence_5235_nonAVP_external
QSRLEQQEVGDFDLFVGAYQASILAISN
>Ex_starpep_Sequence_5310_nonAVP_external
HHDEIGHLQYTANHHIATSHHSHSHNHN
>Ex_starpep_Sequence_5311_nonAVP_external
IESLMEISLPAGVDIEVKMRGMAVSQNI
>Ex_starpep_Sequence_5352_nonAVP_external
RVKGLAPDVNVHMDNLYTKGELLQVHTK
>Ex_starpep_Sequence_5521_nonAVP_external
PYSNLHTTAMSPLGAFDEDADMDLELES
>Ex_starpep_Sequence_5527_nonAVP_external
TSRSKLAQQQQRRRVKPFSSEDSDDDDA
>Ex_starpep_Sequence_5547_nonAVP_external
REAAAAAGEKEDAPRRERKPRPVARRKE
>Ex_starpep_Sequence_5589_nonAVP_external
VQELEILAVLLLTSKGAAAVTGGGFITL
>Ex_starpep_Sequence_5603_nonAVP_external
ERYIKVESIKKSLEVEVRNLQVRLEEVE
>Ex_starpep_Sequence_5646_nonAVP_external
GKEATIPEIVLELQELVQPTADLHCYEE
>Ex_starpep_Sequence_5664_nonAVP_external
IAVNNEQPCGVVINEEVRKEYEGFWEKY
>Ex_starpep_Sequence_5665_nonAVP_external
DQCLRYYANILTPFSALVTAKIKEVLSF
>Ex_starpep_Sequence_5667_nonAVP_external
STQGKALAIRWLLGASRKRPGRNMAFKL
>Ex_starpep_Sequence_5698_nonAVP_external
QVDNPSSPSEEMIFINIDITNSFMKEAV
>Ex_starpep_Sequence_5810_nonAVP_external
ELINNIAVHHGGLSVFAGVGERTREGND
>Ex_starpep_Sequence_5811_nonAVP_external
STRRHGESAAIIEVFTPSHGRHAGVVRG
>Ex_starpep_Sequence_5846_nonAVP_external
EEIPGREARTGPPDGQQDSECSRNKEKT
>Ex_starpep_Sequence_5984_nonAVP_external
IVDEILWTIIVANGAILFTAHYVLIGLK
>Ex_starpep_Sequence_6087_nonAVP_external
VKEASVATATQVQGKALSYNNIADTDAA
>Ex_starpep_Sequence_6103_nonAVP_external
FEFDTAEEVIEEYPCWLLQHVLLQGYMY
>Ex_starpep_Sequence_6138_nonAVP_external
EHEENAYLRSEIMSLHEASEKAQVLNDQ
>Ex_starpep_Sequence_6168_nonAVP_external
YMTGLPDIVIIIDQQEEYTALRECITLG
>Ex_starpep_Sequence_6188_nonAVP_external
DQIPLAVISGPTFAKELAAGLPTAISLA
>Ex_starpep_Sequence_6189_nonAVP_external
ERAAKAFDIAPGRVLPMWDWVGGRYSLW
>Ex_starpep_Sequence_6190_nonAVP_external
GQMPNLIEVQLDSYDWFLKEGLQEVFDD
>Ex_starpep_Sequence_6191_nonAVP_external
SLKGSKKVSLADVIVLGGSVAVEKAAKE
>Ex_starpep_Sequence_6192_nonAVP_external
GIGSLWKGFKKVFSGDSIVDEKSEEHKE
>Ex_starpep_Sequence_6217_nonAVP_external
YACRFTKTERLVQEKRLGRPVFPKAIGE
>Ex_starpep_Sequence_6352_nonAVP_external
RFKPMPRYEDGVVLLARRARSEGMLARL
>Ex_starpep_Sequence_6373_nonAVP_external
NGLPVGRMTSGSYGHTLGRAVGIAALEP
>Ex_starpep_Sequence_6396_nonAVP_external
ALFNGLFYNPDRYDLSAVGRMKFNRRIG
>Ex_starpep_Sequence_6416_nonAVP_external
GVTDHDAHAKLLASLLMSLRGTVCIYQG
>Ex_starpep_Sequence_6484_nonAVP_external
LAGAWRTPATTVIELVVNDTDGAQTLQQ
>Ex_starpep_Sequence_6496_nonAVP_external
PADAAASRVAWLREELDRHNYQYYVLDA
>Ex_starpep_Sequence_6497_nonAVP_external
TLDVWFDSGVTHDSVLRVREELGQFPAD
>Ex_starpep_Sequence_6509_nonAVP_external
ARSGNRKQKDREEVHHTTKKPWRQKGTG
>Ex_starpep_Sequence_6541_nonAVP_external
TQLTMRTFHQGGVGEDITGGLPRVQELF
>Ex_starpep_Sequence_6578_nonAVP_external
YCPSSGEITQVLANGSFAFGRNNTTVSE
>Ex_starpep_Sequence_6615_nonAVP_external
AITCDENESEDILYIKDTGTGIAPEHLQ
>Ex_starpep_Sequence_6710_nonAVP_external
TKWYKSNGRAAQQCVGVRVGAGGKLDWL
>Ex_starpep_Sequence_6711_nonAVP_external
VGFDLMFTELVIIFSYIYIMVTILKMSS
>Ex_starpep_Sequence_6874_nonAVP_external
PPPPQQWSPSLSAELYRIDRWGPPYFAV
>Ex_starpep_Sequence_6901_nonAVP_external
RGVVFVQGEKTWVPTSLQSLIDMAKMSM
>Ex_starpep_Sequence_6902_nonAVP_external
PAGGEAFEARFVEAMNDDFNTPEAYSVL
>Ex_starpep_Sequence_6915_nonAVP_external
LIRKRKNVSGDWIDDKIESWVANSDSID
>Ex_starpep_Sequence_6917_nonAVP_external
IWYRRNAAVTSLVDTATSSASAAGTVAG
>Ex_starpep_Sequence_6992_nonAVP_external
VDEKRKTASLTEVGTRKAEEYFGVENLS
>Ex_starpep_Sequence_6993_nonAVP_external
NALINKYSPNIKTWSPSPGAVLDLKKAI
>Ex_starpep_Sequence_7034_nonAVP_external
FNNIFADIGDEQSIEQSLSTFSSHMTHI
>Ex_starpep_Sequence_7203_nonAVP_external
EIHNVYTMQDILTVILAGGMGSRLSPLT
>Ex_starpep_Sequence_7209_nonAVP_external
EEGELGEDGEKKKKRRDQAGKKKVSPDK
>Ex_starpep_Sequence_7229_nonAVP_external
QTNPLSEVTHKRRLSALGPGGLTRERAG
>Ex_starpep_Sequence_7271_nonAVP_external
LPWANLVSILEEKNGADAELLVYTVTLI
>Ex_starpep_Sequence_7285_nonAVP_external
LLREMKEKKLCVPSQETYTSVILASVKQ
>Ex_starpep_Sequence_7328_nonAVP_external
AQRMNILAGRIIAETVRTTLGPKGMDKM
>Ex_starpep_Sequence_7346_nonAVP_external
IRVLPGAFDNLLEWPFARRVTFSLLDQS
>Ex_starpep_Sequence_7347_nonAVP_external
KEACTHPKVLDALTDALLEVLPDGDVLA
>Ex_starpep_Sequence_7349_nonAVP_external
RVKKNIENGVAHIRSTFNNTIVTITDEF
>Ex_starpep_Sequence_7380_nonAVP_external
YTTPEGEQKKFRKYFKFQVLNPLVLKTR
>Ex_starpep_Sequence_7492_nonAVP_external
PISSPVYETMNRPAAAIAHPVSRRRMKD
>Ex_starpep_Sequence_7493_nonAVP_external
KGIDGHVLSNKYLSPPTVFLAPAKTTHD
>Ex_starpep_Sequence_7528_nonAVP_external
TLFFLVSFLTGYSPAPNHSAILTPLRSF
>Ex_starpep_Sequence_7666_nonAVP_external
VFQTLLLRPDINVNEENQHGLTPLQLAI
>Ex_starpep_Sequence_7769_nonAVP_external
ATPDADRDRLEENLGRLGSVSLAVEQGM
>Ex_starpep_Sequence_7785_nonAVP_external
GRSFTVRKVSFGVGVERTFPLHSPIFEQ
>Ex_starpep_Sequence_7820_nonAVP_external
IIFSTIFDPEINKILQHEDVILLNICEP
>Ex_starpep_Sequence_7850_nonAVP_external
VMVQEDLSDHHIWRHELIQGNYYPQAAE
>Ex_starpep_Sequence_7870_nonAVP_external
ITDNENIQELNREYRDRDNPTDVLSFPL
>Ex_starpep_Sequence_7871_nonAVP_external
TQSPGGFGSPTPSQAEKKSRVRAQHIVP
>Ex_starpep_Sequence_7872_nonAVP_external
ARCVSQEGVARCRCLDGFEGDGFSCTPS
>Ex_starpep_Sequence_7873_nonAVP_external
KMPYKKDYKRLAYNTLGYLGEVLIILFL
>Ex_starpep_Sequence_7874_nonAVP_external
GIETDSGIEDDMACQKIPVEADFLYAYS
>Ex_starpep_Sequence_7899_nonAVP_external
KGVNFVGLRDAGDPVELACRYSREGADE
>Ex_starpep_Sequence_8034_nonAVP_external
NCPIMYHQCYALFGADVYEAEDSCFKDN
>Ex_starpep_Sequence_8055_nonAVP_external
GDGVLKVEMHFLPDVYVPCDQCKGKRYN
>Ex_starpep_Sequence_8078_nonAVP_external
SVVEALRHACIAQNASLNITWVSAEKIE
>Ex_starpep_Sequence_8098_nonAVP_external
VDYINTFKNKALKAEDNSMVEAIDTEEV
>Ex_starpep_Sequence_8166_nonAVP_external
GDTVKVTRGDHVGEEGIVDGIDTRNVKI
>Ex_starpep_Sequence_8178_nonAVP_external
FKELCDFISLELVKFLAMNPGGEAEEVK
>Ex_starpep_Sequence_8179_nonAVP_external
AKAAMKSGAITLKQYELLAVAINTGTNL
>Ex_starpep_Sequence_8191_nonAVP_external
NRFGNIVKNLTVFPENMKRNMGSTFGLI
>Ex_starpep_Sequence_8223_nonAVP_external
AYLVRHLDLPGYTPAQKKLLATLLLNQT
>Ex_starpep_Sequence_8260_nonAVP_external
IQKERMSGASFISANEYSRHYMLDNAKL
>Ex_starpep_Sequence_8297_nonAVP_external
IIMISSDLPEILGVADRIAVMHEGEIAG
>Ex_starpep_Sequence_8391_nonAVP_external
NNNVMSNYEAYKPSTGAMGDRLTAMKAA
>Ex_starpep_Sequence_8392_nonAVP_external
SPNVKQVLIDNFGIGGISTADEDIAKFL
>Ex_starpep_Sequence_8555_nonAVP_external
DAPLEATQQGPRPRVRQPIMLTQAARKT
>Ex_starpep_Sequence_8582_nonAVP_external
SIVFGTRRIAWAHLDRKLTVLDWQQSDR
>Ex_starpep_Sequence_8583_nonAVP_external
SPGSLKFIHALHSMFKSTSQLLFLPKSL
>Ex_starpep_Sequence_8596_nonAVP_external
LGDELLWSPSMPCPLPDEEHIPIAYYGT
>Ex_starpep_Sequence_8598_nonAVP_external
MGRKYDEVPNEKKFASYDVVNEGGDARV
>Ex_starpep_Sequence_8673_nonAVP_external
SKLHRTAVADYPSDKMVTFEMLESLLEK
>Ex_starpep_Sequence_8674_nonAVP_external
PYIAAAGELKTKPTQHSVKELRSIGIQP
>Ex_starpep_Sequence_8715_nonAVP_external
AVRRSLHRVRELEALARRVPCLQRQVQR
>Ex_starpep_Sequence_8884_nonAVP_external
QDKNLELPTVAPIAKDTSIVAPVSNDDD
>Ex_starpep_Sequence_8890_nonAVP_external
HNAAFDHSFLMAAANRTKIKHNPFHPFA
>Ex_starpep_Sequence_8910_nonAVP_external
KVGDEAVEHLLRVTSGLDSIVLGETQIL
>Ex_starpep_Sequence_8952_nonAVP_external
AKQLQAYEVEYHVLQEELIESSPLSDNQ
>Ex_starpep_Sequence_8966_nonAVP_external
FQRVDVVGPTVSEQLSRAGVLAVILSLI
>Ex_starpep_Sequence_9009_nonAVP_external
LQMQSVLHPSSLGSLATSSKFSGWSFAQ
>Ex_starpep_Sequence_9027_nonAVP_external
ADKKVLLLKPMTYMNSSGDSIVEAVNFY
>Ex_starpep_Sequence_9028_nonAVP_external
GQIRASQHGSDVVIETDFGLRVAYDLVY
>Ex_starpep_Sequence_9030_nonAVP_external
EKISKLIASSPGESTKPELDPWTCTGLI
>Ex_starpep_Sequence_9061_nonAVP_external
CVNYFIDPVTTDCVHSFCRPCLCLCSEE
>Ex_starpep_Sequence_9173_nonAVP_external
RLMHFCSIEMGSFYLDVIKDRQYTAKKS
>Ex_starpep_Sequence_9174_nonAVP_external
ELGKSIDATTAEAELEQAKAKVSQMEGQ
>Ex_starpep_Sequence_9209_nonAVP_external
KADGLAGSRHRYAEQENGINQGSAQMLS
>Ex_starpep_Sequence_9347_nonAVP_external
PDAQLPLEAMAHVSDAEQSNTSVIFDRD
>Ex_starpep_Sequence_9450_nonAVP_external
LYIPMGIVIFVVLAFFIINGSSNAVNLT
>Ex_starpep_Sequence_9466_nonAVP_external
SNTAMNVDSKQLVVSLTDHIIFAYKRLK
>Ex_starpep_Sequence_9501_nonAVP_external
PIRRALISVSDKTGIVEFAQALAERGVD
>Ex_starpep_Sequence_9531_nonAVP_external
ASGPARRALAGSGQLGLGGFGAPRRGAY
>Ex_starpep_Sequence_9551_nonAVP_external
FERGVGAQRCIIFVRQRNTAMLLADLLQ
>Ex_starpep_Sequence_9552_nonAVP_external
FGLPNLQHEHYEMIKVLYSLFPDVHMYC
>Ex_starpep_Sequence_9553_nonAVP_external
IEHQAVDNLQDLIIALVDTTEVSGFTVI
>Ex_starpep_Sequence_9554_nonAVP_external
ASCYQTCDLLAAMREDGATPAALRVDGG
>Ex_starpep_Sequence_9555_nonAVP_external
PEQRRDSRLLCLDRDTGAVADRRFPDLV
>Ex_starpep_Sequence_9580_nonAVP_external
KVHQEEARKMADRFVPLDALLPTMTVQP
>Ex_starpep_Sequence_9715_nonAVP_external
SIEDILALDAQTRVYARETLASIAMQNM
>Ex_starpep_Sequence_9736_nonAVP_external
HTTGPAPLPPPAAMADSDDEYDRRRRDK
>Ex_starpep_Sequence_9759_nonAVP_external
FDPKDILYFRVDRRRKMPVTILLKAIGL
>Ex_starpep_Sequence_9779_nonAVP_external
PKCHTTQIILDKTATIDALRKLALEADE
>Ex_starpep_Sequence_9847_nonAVP_external
HEDIVRRAAGLFDHVVVAVAKSPGKHPM
>Ex_starpep_Sequence_9859_nonAVP_external
AILAYQNSQIHLHTFIWVRCNNVDLTED
>Ex_starpep_Sequence_9860_nonAVP_external
KESNRIEAIAHELQKMGGSVHPTRDGLY
>Ex_starpep_Sequence_9872_nonAVP_external
HQVRRDAGMFDVSHMTVVDLHGVRVREF
>Ex_starpep_Sequence_9904_nonAVP_external
CNMAIEMGAKAGMVAPDQTTFDYLAGRE
>Ex_starpep_Sequence_9941_nonAVP_external
EITTSTPEKSLLAPITKTGGRNNQGKLT
>Ex_starpep_Sequence_9978_nonAVP_external
PLIMQALMEMQIGASEVVQVLDTGCAVL
>Ex_starpep_Sequence_10073_nonAVP_external
KIRTTETKAKELRRIVEPLITLALRNDL
>Ex_starpep_Sequence_10074_nonAVP_external
PSYKPKTTYPPSYKPKISYPPTYKAKPS
>Ex_starpep_Sequence_10237_nonAVP_external
TRVMNSRGMWLTYALGVGLLHIVLLSIP
>Ex_starpep_Sequence_10264_nonAVP_external
VIAETIFENRFIHVSELVRMGANISISQ
>Ex_starpep_Sequence_10265_nonAVP_external
VILSGFDPIRREIARIALEKLVQDGRIH
>Ex_starpep_Sequence_10278_nonAVP_external
SSMVSTESASSTYEELARAYEHAKMEEQ
>Ex_starpep_Sequence_10280_nonAVP_external
RSFLLDNNSSIPFAADEISNSMQEKDFT
>Ex_starpep_Sequence_10355_nonAVP_external
SLNKARIHICPPVKKPSKLGESLISLAA
>Ex_starpep_Sequence_10356_nonAVP_external
KEVVDRITAEPNTKEYGRLSVMIQYFCQ
>Ex_starpep_Sequence_10397_nonAVP_external
LLFEAEVRGISAAEVVDTRAALAEAKPD
>Ex_starpep_Sequence_10566_nonAVP_external
AGVITVEEGSGFENELDVVEGMQFDRGY
>Ex_starpep_Sequence_10572_nonAVP_external
RLKSQACTVSLASAVREIVQNSVDAHAT
>Ex_starpep_Sequence_10592_nonAVP_external
AEGRMEMQRVPDAGYQIIGLPVAGFDRK
>Ex_starpep_Sequence_10634_nonAVP_external
GGLDGVRAATVEDLCRVGGVSRKTAEAI
>Ex_starpep_Sequence_10648_nonAVP_external
YRLKDGHFRYAFGCNVNPQPYLRNSVAA
>Ex_starpep_Sequence_10691_nonAVP_external
DLGEYILQIDDHDPPSHIVGPALHKNKE
>Ex_starpep_Sequence_10709_nonAVP_external
VPRALGGLGACLERNSWPVPPVFTWLER
>Ex_starpep_Sequence_10710_nonAVP_external
DKAKAGSSEWLAVDWLVSDNSKEDAFSG
>Ex_starpep_Sequence_10712_nonAVP_external
SSHTAYPVSQEFRESRELLQYYESVGLI
>Ex_starpep_Sequence_10743_nonAVP_external
PQSKVILLSPQGKIFDQVQANNYASNTP
>AVPIden_AP00511
GYGGHGGHGGHGGHGGHGGHGHGGGGHG
>AVPIden_ADAM_0363
ATAWDFGPHGLLPIRPIRIRPLCGKDKS
>AVPIden_AP00654
GLLDTIKNTAKNLAVGLLDKIKCKMTGC
>AVPIden_dbAMP_10830
RVIEVVQGACRAIRHIPRRIRQGLERIL
>AVPIden_AP00615
ALFSILRGLKKLGNMGQAFVNCKIYKKC
>AVPIden_AP00888
GIMDSVKGLAKNLAGKLLDSLKCKITGC
>AVPIden_AP03016
ALWKSLLKNVGKAAGKAALNAVTDMVNQ
>AVPIden_AP02485
GLGSLLGKAFKFGLKTVGKMMGGAPREQ
>AVPIden_ADAM_2301
GLLDAIKDTAQNLFANVLDKIKCKFTKC
>AVPIden_AP02913
KSGGGGWGSGGGGGGGGGWWWSGWGVDR
>AVPIden_AP02741
CEWYNISCQLGNKGQWCTLTKECQRSCK
>AVPIden_AP02456
KKCKFFCKVKKKIKSIGFQIPIVSIPFK
>TR_starpep_Sequence_108_nonAVP_training
FSGSSDTTLNNKSYTMHNLKSVRDVFI
>TR_starpep_Sequence_298_nonAVP_training
DLSELEATGQLDQVLSGMSTLHTLNKA
>TR_starpep_Sequence_385_nonAVP_training
KQGQASEITERMELLSASLDGALKQLG
>TR_starpep_Sequence_595_nonAVP_training
EKLQRWGIAYDTIARILDRLESEKFID
>TR_starpep_Sequence_1719_nonAVP_training
EMLTKKLIESNAIVFDEKSKNLKIIHN
>TR_starpep_Sequence_1734_nonAVP_training
AYLEFILDGLSQKYTDKCRFEIITPKE
>TR_starpep_Sequence_1768_nonAVP_training
NERNQPLMLPALFVYIEVKDYVPDTYA
>TR_starpep_Sequence_1785_nonAVP_training
VMKSLVIVFVVLLGVAMISANEEELLA
>TR_starpep_Sequence_1820_nonAVP_training
KVKQHKLVNDLLKDEIPKWHGLVLHTN
>TR_starpep_Sequence_1916_nonAVP_training
LTCPFCANDDRALITSFATRDGRYRVY
>TR_starpep_Sequence_1987_nonAVP_training
HASKLASLLGKVTAMPVIEITKTTRPQ
>TR_starpep_Sequence_2024_nonAVP_training
AEEPIPEWRKPMNYPLVMQSDMNDDLQ
>TR_starpep_Sequence_2126_nonAVP_training
SVDEEMVTREVTLEELGADSLDMVELI
>TR_starpep_Sequence_2146_nonAVP_training
EELIEKVKEIIAETLSVDEADITIDSS
>TR_starpep_Sequence_2159_nonAVP_training
FDSLENLGNYLNTLRENDTEYLRLGHI
>TR_starpep_Sequence_2183_nonAVP_training
LAGGERVEGESWKTSPYHAARAIRSES
>TR_starpep_Sequence_2195_nonAVP_training
YGAFPQTWEDPNVKHAETGANGDNDPL
>TR_starpep_Sequence_2209_nonAVP_training
WAKMGPPLAHVERVDLSETEGEYSGFE
>TS_starpep_Sequence_141_nonAVP_testing
FAEKVKRMFSGNVVLVDETLTTESAER
>TS_starpep_Sequence_432_nonAVP_testing
TAALGRVMKIMSHNKQTAFMEDYTLDL
>Ex_starpep_Sequence_74_nonAVP_external
CRIKQIVNMWQEVGRAMYAPPIRGLIN
>Ex_starpep_Sequence_159_nonAVP_external
QRVPKTESQGRIHTSACTVAVMPELPE
>Ex_starpep_Sequence_176_nonAVP_external
ASDIDIHAREIIKTKQMMNELMAKHTG
>Ex_starpep_Sequence_187_nonAVP_external
SEEFGNHKGLDLIKGQVRKFSSKGKRI
>Ex_starpep_Sequence_210_nonAVP_external
PLADRIGTAFGAADIETTVAMDMPRRL
>Ex_starpep_Sequence_255_nonAVP_external
GKQVVVVTSGSVAAGASRLGLGRRPAT
>Ex_starpep_Sequence_299_nonAVP_external
GVEIRLCMRGFKIFSGSAHPAFGKEVS
>Ex_starpep_Sequence_308_nonAVP_external
SEKASEKQGRSEAGRPGTRKTRSDKAK
>Ex_starpep_Sequence_546_nonAVP_external
AKPTGPVILPDGTYATESAFDVKTSQK
>Ex_starpep_Sequence_631_nonAVP_external
SIARFMWMAEHIAAAFAALKIAHENVD
>Ex_starpep_Sequence_648_nonAVP_external
FQNVSPLWIGECPKYVKSESLRLATGL
>Ex_starpep_Sequence_659_nonAVP_external
NTYNRQNWEDADFPILCQTCLGENPYI
>Ex_starpep_Sequence_682_nonAVP_external
PQVVKDVLIDRLELPFDHKGTSDDYHL
>Ex_starpep_Sequence_727_nonAVP_external
MGAASMTLTVQARQLLSGIVQQQSNLL
>Ex_starpep_Sequence_771_nonAVP_external
AHTIKREILPLVKSLCQDVEYEVRSCM
>Ex_starpep_Sequence_780_nonAVP_external
IHQRLVELGIETPFHSETELISSQAEK
>Ex_starpep_Sequence_1018_nonAVP_external
LADQKKKARGRAAKASGSPTAPAPKGR
>Ex_starpep_Sequence_1103_nonAVP_external
SLGEAVMRMGDLHSLQSRNGKWREQLS
>Ex_starpep_Sequence_1120_nonAVP_external
GLLGALLLWMGLQARDRSISLTLLAVG
>Ex_starpep_Sequence_1131_nonAVP_external
DFPVESKFDFLPDESASQGVSAFLAVQ
>Ex_starpep_Sequence_1154_nonAVP_external
GSLARFTDVKRLRPFADSSILGFSGDI
>Ex_starpep_Sequence_1199_nonAVP_external
RHQRNAHALTEWLARQPEVAEILYPAR
>Ex_starpep_Sequence_1243_nonAVP_external
VVDGQTTGEIQQGLLVFLGLGREDTLQ
>Ex_starpep_Sequence_1248_nonAVP_external
AVDSVVMIIDSTKGIEAQTIKLFKVCR
>Ex_starpep_Sequence_1252_nonAVP_external
DVWLLSLKDMKPLRITSGLGVSIRPKI
>Ex_starpep_Sequence_1491_nonAVP_external
KLRPIATVREQDGLAKSSRNVNLSDQE
>Ex_starpep_Sequence_1576_nonAVP_external
KIGWAFGIGLERIAMLLYEIPDIRLFW
>Ex_starpep_Sequence_1593_nonAVP_external
TVASFDTTLDKIIDIRPDRIAAYSYAH
>Ex_starpep_Sequence_1604_nonAVP_external
IMVHGDDSGLVIPPRIAPVQTMIIPIA
>Ex_starpep_Sequence_1627_nonAVP_external
VSVIGFFLLQVAFFGTGNVASISSFSL
>Ex_starpep_Sequence_1672_nonAVP_external
KSDGSAEILQDEIVNQRITEAFMEEGA
>Ex_starpep_Sequence_1716_nonAVP_external
EMTERLSCMPGIAHFLQVDEYPLGDFD
>Ex_starpep_Sequence_1721_nonAVP_external
RVSLGGLHDESEIRGHRKTYIGAMAGR
>Ex_starpep_Sequence_1725_nonAVP_external
IHMIRADIETEVSPIVGSEKQSEEMIH
>Ex_starpep_Sequence_1964_nonAVP_external
KEQRIYAEWGLTDEEYRLISEDILGRM
>Ex_starpep_Sequence_2049_nonAVP_external
KVPTLAQVKKIKELCQKYQKKLVSSSE
>Ex_starpep_Sequence_2065_nonAVP_external
ILPEEWGGESQFVHVSAKAGTGIDELL
>Ex_starpep_Sequence_2076_nonAVP_external
LASGASNLKYRNPKYLSMLNHLRFYLP
>Ex_starpep_Sequence_2099_nonAVP_external
EKIDYFLHHSLMLVTALNRKIGYENAA
>Ex_starpep_Sequence_2144_nonAVP_external
SIPQDLPSPAGSPWAQPLAQAWLQLLD
>Ex_starpep_Sequence_2188_nonAVP_external
CGPEVRVVSVEELRRAFMEVVRGMFLA
>Ex_starpep_Sequence_2193_nonAVP_external
PAVQKVFNRITDASAQRLVDKAQVLVC
>Ex_starpep_Sequence_2197_nonAVP_external
IFKGLITALITPFKDNKLDLYALERIV
>Ex_starpep_Sequence_2390_nonAVP_external
FPVFSVCYLIAPKSPLGLFIRKPFIKF
>Ex_starpep_Sequence_2395_nonAVP_external
SPKYLGDRVSEKVKTKVIELLYSWTMA
>Ex_starpep_Sequence_2396_nonAVP_external
SKKLSLPMLNRTLPNLITYLENNENEI
>Ex_starpep_Sequence_2397_nonAVP_external
KMSKVINRAVTFINNKTPATITTKELD
>Ex_starpep_Sequence_2398_nonAVP_external
DEVLIGIEDNKPQAISMLRAVLCDAHG
>Ex_starpep_Sequence_2448_nonAVP_external
NLACATGHPAFVMSFSFCNQVFAQLEL
>Ex_starpep_Sequence_2479_nonAVP_external
DPGAVPAPLSIYEVHAASWRRDGHNQP
>Ex_starpep_Sequence_2619_nonAVP_external
TPSFYNTAMKNGYYQDEFGNDHYRWNN
>Ex_starpep_Sequence_2663_nonAVP_external
AILGSRVRDTMKRSDGAGNILATVDRE
>Ex_starpep_Sequence_2728_nonAVP_external
IPNRINIFEQKFHEHNNNNNNNNNNNN
>Ex_starpep_Sequence_2753_nonAVP_external
AMEIVENEEDLRSYMRTAVKASPDHPV
>Ex_starpep_Sequence_2756_nonAVP_external
LGYMFLAAGVGAYWVALFHVFTHAFFK
>Ex_starpep_Sequence_2805_nonAVP_external
LHPDLMKIMGRLQFRTSYGQNVLRHSI
>Ex_starpep_Sequence_2855_nonAVP_external
EKTISIWHVLPDDKKGIHEWNFSASSV
>Ex_starpep_Sequence_3022_nonAVP_external
KNNSFKDVAVSISAAVTAYARIFMAQT
>Ex_starpep_Sequence_3082_nonAVP_external
FDTTCKVNSQLISNICTDALSAEKYYY
>Ex_starpep_Sequence_3083_nonAVP_external
EVSYIRNSVKATVDAYDGTVKLYQVDQ
>Ex_starpep_Sequence_3084_nonAVP_external
KHLIERDCATITKDKVCFLKMKRGCAF
>Ex_starpep_Sequence_3135_nonAVP_external
LKLDILGHDDPTAIRMLQDLSGIDPKT
>Ex_starpep_Sequence_3409_nonAVP_external
NRRVEVDSLACPKFVSVVESGEYKSAI
>Ex_starpep_Sequence_3410_nonAVP_external
DTVTLYDRLWEAMAAGDIHDPDGTDRR
>Ex_starpep_Sequence_3411_nonAVP_external
AADGSIAALLGASPGASTAVHVMLEVL
>Ex_starpep_Sequence_3492_nonAVP_external
KFQDIVWTPSMIRLFALLFTSVSNGES
>Ex_starpep_Sequence_3493_nonAVP_external
GSGNNVYKGKWVINNWDRKLREYPISK
>Ex_starpep_Sequence_3530_nonAVP_external
SVGGATFMVGDSGYMTLMRGAMELEPE
>Ex_starpep_Sequence_3541_nonAVP_external
RGGRTAAQNIIPSSTGAPKAVGKVIPE
>Ex_starpep_Sequence_3556_nonAVP_external
WAAPSMVGSAPMGRDSPAGMREAVYFL
>Ex_starpep_Sequence_3557_nonAVP_external
KNDTFYPLKHVGIYGFRKETLMEFGAM
>Ex_starpep_Sequence_3743_nonAVP_external
DTQGLQGSGNADRGAAMFSNYKKKKKI
>Ex_starpep_Sequence_3744_nonAVP_external
QKLLDDEFYIGLKQKRATGEEYAEFVQ
>Ex_starpep_Sequence_3765_nonAVP_external
LREEDASHITKDEILNCINSFVGTIDQ
>Ex_starpep_Sequence_3770_nonAVP_external
TREDMRRALEVGVHCFNIESTDELGSR
>Ex_starpep_Sequence_3819_nonAVP_external
KVCSQWQKQVPLTAQAPQWQWLVSIHA
>Ex_starpep_Sequence_3847_nonAVP_external
QYVEGFLLHGLLPAHVIRLLLKPHVQA
>Ex_starpep_Sequence_3848_nonAVP_external
IFTIDADPPAEEFLDVLPPFCSRKGGR
>Ex_starpep_Sequence_3906_nonAVP_external
EYENNYRPKSPLFIFKYPYSLAMTPPS
>Ex_starpep_Sequence_3911_nonAVP_external
AGNNWAKGHYTEGAELVDSVLDVVRKE
>Ex_starpep_Sequence_3913_nonAVP_external
KVIMPMVMHTEAEDVSFRFMSQRAYGL
>Ex_starpep_Sequence_3915_nonAVP_external
VGNYGVPEKKYEQGILTNFESERIQVE
>Ex_starpep_Sequence_3916_nonAVP_external
KIRAVAKHIHMSPHKVRRVVSQIRGRS
>Ex_starpep_Sequence_3932_nonAVP_external
PGMWFFHCHLDAHVPMGLGMVFAVDNG
>Ex_starpep_Sequence_3957_nonAVP_external
KIDELRGLKENVIIGNIIPAGTGVDEY
>Ex_starpep_Sequence_4072_nonAVP_external
EETATIAGRLMTKRGKGKVGFAHIQDR
>Ex_starpep_Sequence_4074_nonAVP_external
HYEKAQPQLQKELIQKYLKAQADRHKK
>Ex_starpep_Sequence_4077_nonAVP_external
PAFLTRAPGLNSGYMIPQVTAAALVAE
>Ex_starpep_Sequence_4078_nonAVP_external
REQSLQKTSTKESSLKLKIKEAGQETY
>Ex_starpep_Sequence_4079_nonAVP_external
LLQTYWDRLGIQVVAHFTGNGTYDDLR
>Ex_starpep_Sequence_4080_nonAVP_external
NEPRINWVQGFEIMTWSDILAEEKQKP
>Ex_starpep_Sequence_4130_nonAVP_external
LLVQRSEVTQAPGQYTVDVEGRGCTFI
>Ex_starpep_Sequence_4161_nonAVP_external
VAALTGGSLSLPELDLDPSTSPLTTEL
>Ex_starpep_Sequence_4301_nonAVP_external
LRLLKEAGMEKINFSGGEPFVHQKGSF
>Ex_starpep_Sequence_4345_nonAVP_external
LYKYPKVLETAVVAMPHPTWGETPCAF
>Ex_starpep_Sequence_4410_nonAVP_external
RINDICRISDDGQRIIIYQPDPGRGLP
>Ex_starpep_Sequence_4435_nonAVP_external
PATSVPGMGLHPPGPPLARPILPRERG
>Ex_starpep_Sequence_4438_nonAVP_external
LIDILSKVIAPYPIPVPSADLAEQALR
>Ex_starpep_Sequence_4487_nonAVP_external
RSTLGAAVLGDLLYAVGGFDGSTGLSS
>Ex_starpep_Sequence_4537_nonAVP_external
HINSSRKYYINEFMEIDSNSVINLEIQ
>Ex_starpep_Sequence_4704_nonAVP_external
LFEKRKRLSDYALIFGMFGIVVMVIET
>Ex_starpep_Sequence_4764_nonAVP_external
GTSGEGVSPVITVRPVNVTAEKEVSTG
>Ex_starpep_Sequence_4765_nonAVP_external
NNIKTENEAPIEISSDDSKEDYSLNND
>Ex_starpep_Sequence_4766_nonAVP_external
VDRADPLEQGAGDQGLMFGYATNETDV
>Ex_starpep_Sequence_4817_nonAVP_external
NTSYTDTGLWGLYMVCEQATVADMLHV
>Ex_starpep_Sequence_5091_nonAVP_external
PTPMPIAAGEPPSPEPAASKPPTPPMP
>Ex_starpep_Sequence_5092_nonAVP_external
ITYGQTLLIHGDGQMFRHILNFLRLGK
>Ex_starpep_Sequence_5093_nonAVP_external
PFKNRYKYSSMIDYNPLEKKLFAWDNL
>Ex_starpep_Sequence_5174_nonAVP_external
ELLLQQAAADDDVAVQAVKRKFAPSPY
>Ex_starpep_Sequence_5175_nonAVP_external
GSVGMGVARRTQRQFPMPPRALPPGRM
>Ex_starpep_Sequence_5212_nonAVP_external
SKILDIFVEIPVVLPPAVAGIALLLAF
>Ex_starpep_Sequence_5223_nonAVP_external
TLNQLLVEMDGMKENSGLLFIAATNRT
>Ex_starpep_Sequence_5238_nonAVP_external
EFVLIPWRPEGKIAEEIYDYIINILMH
>Ex_starpep_Sequence_5239_nonAVP_external
EGIVIAIDPNVPEDETLIQQIKDMVTQ
>Ex_starpep_Sequence_5425_nonAVP_external
KTVDTLEGANPASLANKVAKLAGPASV
>Ex_starpep_Sequence_5426_nonAVP_external
PMVPSYAQYWHHAPWQGNPTGQALGLP
>Ex_starpep_Sequence_5447_nonAVP_external
GLLQFAVPLFPTAEKDLLGIQLLLNNS
>Ex_starpep_Sequence_5452_nonAVP_external
CGEGLSAYGLINHRHTSEIEQVASLIS
>Ex_starpep_Sequence_5501_nonAVP_external
TFLSDCTVGGTCLPNALSPSCNFSTID
>Ex_starpep_Sequence_5529_nonAVP_external
GDLTRHGQKLKVAQGGFHGLGNTRFKS
>Ex_starpep_Sequence_5530_nonAVP_external
MLEAKNAIVHATKNSLILFDEIGRGTS
>Ex_starpep_Sequence_5588_nonAVP_external
HPYLFHGTIRDNVFAADPGASDDQFAQ
>Ex_starpep_Sequence_5593_nonAVP_external
PTFNSHVIESSLYKIPGLSEHYIYFND
>Ex_starpep_Sequence_5595_nonAVP_external
NEQELKRAVDLQAKVIGINNRNLRDLT
>Ex_starpep_Sequence_5597_nonAVP_external
GLTVIEALRGVTVNAAAALGLSAEIGT
>Ex_starpep_Sequence_5598_nonAVP_external
TDTARMQLLLERMHGRQDRACSFVCVA
>Ex_starpep_Sequence_5614_nonAVP_external
GAYNHSLYEWSDSSDPVDIKITGEYKK
>Ex_starpep_Sequence_5639_nonAVP_external
AIHGATVENTLFEDGDAANTFRAFTPT
>Ex_starpep_Sequence_5754_nonAVP_external
PKEMADAARINVESGAQIIDINMGCPA
>Ex_starpep_Sequence_5756_nonAVP_external
TEELYFPNDQKLWKEQQEALVLLEKFN
>Ex_starpep_Sequence_5759_nonAVP_external
VVDGARRMAVTLAKGHKLLFCGNGGSA
>Ex_starpep_Sequence_5760_nonAVP_external
TTICMGFCYSRDSNMKELAGPRFLIQR
>Ex_starpep_Sequence_5761_nonAVP_external
ADIIKNSGDYRDTVNWFSQGECLSKKS
>Ex_starpep_Sequence_5762_nonAVP_external
TVDCKDHEESLSNKPSQKVKKAHTSKL
>Ex_starpep_Sequence_5812_nonAVP_external
RYFPDPDLVPVLVDEAMIERLKLELPE
>Ex_starpep_Sequence_5843_nonAVP_external
ADQSIQDEPVDDGESFYNEDVYVDCEE
>Ex_starpep_Sequence_5983_nonAVP_external
ADQISDAVLDAILKQDPKARVACETYV
>Ex_starpep_Sequence_6027_nonAVP_external
NLLLAISAYKDLFGLATLDIAGGRFLI
>Ex_starpep_Sequence_6092_nonAVP_external
TRSVGGRTSNDKKVKRGVNIAILGLSN
>Ex_starpep_Sequence_6117_nonAVP_external
LFRRDEIGDKNHSDSIDIENLSIKEPK
>Ex_starpep_Sequence_6120_nonAVP_external
QQLDGTQVLDFGCGSGILAIAALLLGA
>Ex_starpep_Sequence_6169_nonAVP_external
SRRAGLGIDELDELLNRRSGLLGLTGH
>Ex_starpep_Sequence_6219_nonAVP_external
ANRNNMSFKTAEVSSLAERINWEKVDG
>Ex_starpep_Sequence_6386_nonAVP_external
GGEPTVIANAEGARTTPSVVAFAKSGE
>Ex_starpep_Sequence_6446_nonAVP_external
RQFESLRDENEVLQTQNQKLQAQVMAL
>Ex_starpep_Sequence_6447_nonAVP_external
PEGLQDWEESREESEADELGETLPDST
>Ex_starpep_Sequence_6448_nonAVP_external
QDIINKSTLAVTTGLKTPQEAIFDNID
>Ex_starpep_Sequence_6499_nonAVP_external
SLDFTENFLHMMFATPCTKYTVNPIIK
>Ex_starpep_Sequence_6773_nonAVP_external
YWEEGFSKLFEKAKENNNNRKISNGDN
>Ex_starpep_Sequence_6774_nonAVP_external
LINTLLGMAVDAEKRRPVLSTITGGMS
>Ex_starpep_Sequence_6775_nonAVP_external
GLGHRIRDCPKLEHQKSVAISNSRKDY
>Ex_starpep_Sequence_6856_nonAVP_external
VVAYRVAGLTYRILKRLVKSPYISLPN
>Ex_starpep_Sequence_6857_nonAVP_external
ITSEMRESFLDYAMSVIVARALPDVRD
>Ex_starpep_Sequence_6894_nonAVP_external
AAEIGEVLVDAFLTDTADGGVDEIHVV
>Ex_starpep_Sequence_6905_nonAVP_external
PYGICKVVPPLPPPPKKATFSNLSRSF
>Ex_starpep_Sequence_6920_nonAVP_external
MFGNNLNSTLIQDLDRLENRLREIPLE
>Ex_starpep_Sequence_6921_nonAVP_external
MDKKQSGTGGGKGGDAPRGKSNFNKGG
>Ex_starpep_Sequence_7107_nonAVP_external
KVGTTGDDVDLALLVDGLQAEREQGIT
>Ex_starpep_Sequence_7108_nonAVP_external
SLRGSEDFLSILLSAIGSRQAVQFPYR
>Ex_starpep_Sequence_7129_nonAVP_external
TNTIDNNRDLNNNNSGNEKVGNTILDK
>Ex_starpep_Sequence_7134_nonAVP_external
RLGRWADVGAGLRYDYRSTHSDDGSVS
>Ex_starpep_Sequence_7183_nonAVP_external
RGQNGASRDCTGKRGKDVTIKVPVGTR
>Ex_starpep_Sequence_7211_nonAVP_external
TTKGAVSWTKVLALDLSPHLQIGNDGS
>Ex_starpep_Sequence_7212_nonAVP_external
GATENLLMAATLADGETIIENAAREPE
>Ex_starpep_Sequence_7270_nonAVP_external
DGEVKVPLVERALGRTLAADVVTEKGV
>Ex_starpep_Sequence_7275_nonAVP_external
ASVEYETKVQEANWELYNKQKQAEAVL
>Ex_starpep_Sequence_7277_nonAVP_external
WIARINAGARVNGLSYSRFIAGLKKAS
>Ex_starpep_Sequence_7279_nonAVP_external
EDSRAEKIGSGKHRRALSENKLLRSLP
>Ex_starpep_Sequence_7280_nonAVP_external
TTHGKNLPADKTRELCREYAAEQIEGQ
>Ex_starpep_Sequence_7296_nonAVP_external
TDYVLVAHQSHAYYEQKYPLVSALSRP
>Ex_starpep_Sequence_7321_nonAVP_external
RLLVGAKDHIFLLNLVDLNKNVKKIYW
>Ex_starpep_Sequence_7436_nonAVP_external
GRKHLVTKRALGKGHFMKMRMLTDEEY
>Ex_starpep_Sequence_7438_nonAVP_external
EIWLKGVVDNETNRLLGVQVVGSDILP
>Ex_starpep_Sequence_7441_nonAVP_external
DLAGQVRYEQVIQPREVKDRQGNITLK
>Ex_starpep_Sequence_7442_nonAVP_external
YNSGAGAVLRVFHNDRDIAINKINRLY
>Ex_starpep_Sequence_7443_nonAVP_external
VGGGGLGNVGGLGGGIVGGVGGVAVGG
>Ex_starpep_Sequence_7444_nonAVP_external
RTDGSPTYNFCVVVDDWDMGITHVVRG
>Ex_starpep_Sequence_7494_nonAVP_external
PPTDWEMETAMCVCCPCCTWQRCCPQL
>Ex_starpep_Sequence_7525_nonAVP_external
STNICSFKDRCVSILCCKFCKQVLSSR
>Ex_starpep_Sequence_7665_nonAVP_external
MNNSVFGDSTHAFDINFNIDSLDDIWT
>Ex_starpep_Sequence_7709_nonAVP_external
QGVRPCDISRQLRVSHGCVSKILGRYY
>Ex_starpep_Sequence_7774_nonAVP_external
SRGGACGDNIQSYTATVISAAKTLKSG
>Ex_starpep_Sequence_7799_nonAVP_external
SLYRMTYKQGIINVPGLWDGEEIAELA
>Ex_starpep_Sequence_7802_nonAVP_external
VSQDRQDERNKNSPSETAAEKNHMEKE
>Ex_starpep_Sequence_7851_nonAVP_external
RLRPGAELAAETHVGNFVEIKKSTVGK
>Ex_starpep_Sequence_7901_nonAVP_external
VAAAHVLDGRVPHAILLEIFTDEGVGT
>Ex_starpep_Sequence_8068_nonAVP_external
AYDIRKAEPYAVYDRFKFKVPVGTVGD
>Ex_starpep_Sequence_8128_nonAVP_external
HLNSHMSSKTKRQLGKTSYVEDANMLQ
>Ex_starpep_Sequence_8129_nonAVP_external
GIEPGDPRYVDYFLPIVADAEAGFGGV
>Ex_starpep_Sequence_8130_nonAVP_external
MLDLVAELHRDQQMTVIMATHDPRDAE
>Ex_starpep_Sequence_8181_nonAVP_external
PYSVLKTFPSRRPALAKRYDRPSLLEL
>Ex_starpep_Sequence_8454_nonAVP_external
VALKGIAVYFVMAPREREPFHQEELKI
>Ex_starpep_Sequence_8455_nonAVP_external
EGIGIIEKIDIYTDLDKYAIRFPENML
>Ex_starpep_Sequence_8456_nonAVP_external
RMAVSWCELQNQELTLWNEAKKINPSA
>Ex_starpep_Sequence_8537_nonAVP_external
DIAELIGKHFDLRPAAIIRDLGLRNPG
>Ex_starpep_Sequence_8538_nonAVP_external
RTTTSPFFSEDTFRQSPFTSNSKELLP
>Ex_starpep_Sequence_8575_nonAVP_external
LSPGNPVDKILHLDVAQVSTEQINATK
>Ex_starpep_Sequence_8586_nonAVP_external
SVNELKKRIRDVKRLLNRVDLPADARI
>Ex_starpep_Sequence_8601_nonAVP_external
LPSGPPLTIPAHAEVKPVLASPLPPLV
>Ex_starpep_Sequence_8602_nonAVP_external
TKIIKADTIKILEQLPRMFGDIGVVYE
>Ex_starpep_Sequence_8788_nonAVP_external
SDMFVNVGYLTELLLKKNKTTRFFTGY
>Ex_starpep_Sequence_8789_nonAVP_external
FQFMLPSSHPNRMTVPISITNPDLLRH
>Ex_starpep_Sequence_8810_nonAVP_external
KKSYFHHYSSLTDDEANTIAANIWDTI
>Ex_starpep_Sequence_8815_nonAVP_external
KLSFSIYPSSNVEDWLLEVERSMKASV
>Ex_starpep_Sequence_8864_nonAVP_external
ESLKRSKEIISSGWDAQNAFFGKNEEK
>Ex_starpep_Sequence_8892_nonAVP_external
KLPEGHVPEGAGLKGHLPKVQMPSFKM
>Ex_starpep_Sequence_8893_nonAVP_external
APAREGGELPFLLAQRTPRFERGGFCK
>Ex_starpep_Sequence_8951_nonAVP_external
HRPGARDRDDELSRARYNFDWNKQFEL
>Ex_starpep_Sequence_8956_nonAVP_external
PTIDLLVVNLYPFVATIAKDDCTLADA
>Ex_starpep_Sequence_8958_nonAVP_external
ADFICYVTPAEHLALPTPEEVFEGVIS
>Ex_starpep_Sequence_8960_nonAVP_external
ADNHGEGGIMALTALALRQRHRRKHRA
>Ex_starpep_Sequence_8961_nonAVP_external
DEVPNHFSFQTPDSKYIELKNQLSCWL
>Ex_starpep_Sequence_8977_nonAVP_external
PKDTPLEHKSIMTEREYRERLREYGYG
>Ex_starpep_Sequence_9002_nonAVP_external
GNRLKTLPYEEVLEQIPGIAEILLEDN
>Ex_starpep_Sequence_9117_nonAVP_external
LPMEYKRCYETVLHDFLKSDHPAVTRM
>Ex_starpep_Sequence_9119_nonAVP_external
TAICGAGNLITYYRWMDEPLQKWNRPT
>Ex_starpep_Sequence_9122_nonAVP_external
YGARPLKRFVQRQIETPLARMMIKEGF
>Ex_starpep_Sequence_9123_nonAVP_external
RVAKNAEIFIDKMITNLKFLSNSNSCD
>Ex_starpep_Sequence_9124_nonAVP_external
SVNRVVCSIREREEDERKRAEAESARN
>Ex_starpep_Sequence_9175_nonAVP_external
SFTALTVVGDCQGKIGFGYGKSKEVPL
>Ex_starpep_Sequence_9206_nonAVP_external
ETLSKQEAKNMLVNISNGSYNPSQIAS
>Ex_starpep_Sequence_9346_nonAVP_external
DAELRIWSVQEDDLAAGLSWIPFFGPG
>Ex_starpep_Sequence_9390_nonAVP_external
GKSKPPLNRNYVFTGYHITKNSKVQLG
>Ex_starpep_Sequence_9455_nonAVP_external
VNAACLHPNQVEIGMGSQNGNVFLWDV
>Ex_starpep_Sequence_9480_nonAVP_external
LSSRDGGFGIVLENENDLRKWLDKLLV
>Ex_starpep_Sequence_9483_nonAVP_external
MALRAGVRAIQFREKKLSTKRMYEIGK
>Ex_starpep_Sequence_9532_nonAVP_external
SHVLAAVEPTSYLIGDGVGKGNADARF
>Ex_starpep_Sequence_9582_nonAVP_external
TDWNDRFQVQQCELVGLKDLDQSSDWV
>Ex_starpep_Sequence_9749_nonAVP_external
MSGSGDSNSTRRYEDVKMDRLNGDGKK
>Ex_starpep_Sequence_9809_nonAVP_external
CEYARTLVNGPEYTVGRIIARPYVGPD
>Ex_starpep_Sequence_9810_nonAVP_external
YVSDTDVDLVCGDIRDIDIQNASLVVL
>Ex_starpep_Sequence_9811_nonAVP_external
PDAIQRLEDINQMLTNIINVSSWLILN
>Ex_starpep_Sequence_9862_nonAVP_external
VNEIFMAIAKKLPKNEPQNPGANSTRG
>Ex_starpep_Sequence_10136_nonAVP_external
EFSEPAVVAVKHMNPCGIGLGKTIEGA
>Ex_starpep_Sequence_10137_nonAVP_external
VRHMMESYFRLEVPLHFSYSHLVCRTA
>Ex_starpep_Sequence_10138_nonAVP_external
GAPQVAYRETITLADVKSDYKHAKQSG
>Ex_starpep_Sequence_10219_nonAVP_external
ADLMERVKKAGEEFFSLSVEEKEKYAN
>Ex_starpep_Sequence_10220_nonAVP_external
PELFPGLIYRMVKPRIVLLIFVSGKVV
>Ex_starpep_Sequence_10257_nonAVP_external
MTGGELPAMTLIDSVSRFIPGVLGDFA
>Ex_starpep_Sequence_10268_nonAVP_external
EILDWVRKDGETALHPSCSAKMGPASD
>Ex_starpep_Sequence_10283_nonAVP_external
IYAAKRARQINDYYNQLGEGILEYVGP
>Ex_starpep_Sequence_10284_nonAVP_external
RMENASKTALLVFCEEFIGHGGKLIDC
>Ex_starpep_Sequence_10470_nonAVP_external
DDVKRSGTIDRFLADLDTVAPNGKMEF
>Ex_starpep_Sequence_10471_nonAVP_external
AGQNLVTKQQLLKCPMHLPAPDAGLCD
>Ex_starpep_Sequence_10492_nonAVP_external
QVTAELIKLGIACGTYHAGMGIKQRRE
>Ex_starpep_Sequence_10497_nonAVP_external
LPRASVNCKIQINFSMDAKMFDTICSR
>Ex_starpep_Sequence_10546_nonAVP_external
KEELDDLRAQKLEMLAEADRLKVEKAK
>Ex_starpep_Sequence_10574_nonAVP_external
KPVSVSVNTFGTSAVSEDVIEQAIREN
>Ex_starpep_Sequence_10575_nonAVP_external
DGGTADIVISRTAELKIKDKKTGVVLS
>Ex_starpep_Sequence_10633_nonAVP_external
ALKEAVFNLSQADDDISVEEARAEIAK
>Ex_starpep_Sequence_10638_nonAVP_external
DAATYDMLCAADAVGVFQVESRAQMNF
>Ex_starpep_Sequence_10640_nonAVP_external
PGSSTIESTSGSSSATTPGSSSATTPG
>Ex_starpep_Sequence_10642_nonAVP_external
EEFNKEHNFDLRKDKQALQRLIEAAEK
>Ex_starpep_Sequence_10643_nonAVP_external
LNGSEIARIESVREGRVPLQTLRAHID
>Ex_starpep_Sequence_10659_nonAVP_external
TKNVTPPPEACTTWKAMYNGINEMIDD
>Ex_starpep_Sequence_10684_nonAVP_external
GKWVTMGVPSKGEYGIPEGIVFGFPVI
>AVPIden_ADAM_3355
KGGSGVIHTISHECNMNSWQFVFTCCS
>AVPIden_AP00687
KRRHWFPLSFQEFLEQLRRFRDQLPFP
>AVPIden_CancerPPD1428
KILRGVCKKIMRTFLRRISKDILTGKK
>AVPIden_AntiFP211
QKLCERPSGTWSGVCGNSNACKNQCIN
>AVPIden_ADAM_5996
TPGGIDFISGGPHVAQDVLNAIKNFFK
>AVPIden_AP02489
GFLGPLLKLGLKGVAKVLPHLIPSRQQ
>AVPIden_CancerPPD3077
MWKWFHNVLSSGQLLADKWWAWWYNWW
>AVPIden_AP02435
FWGAVWKILSKVLPHIPGTVKWLQEKV
>AVPIden_AntiFP208
AGETHTVMINHAGRGAPKLVVGGKKLS
>AVPIden_AntiFP212
RDWERREFERRQNELRREQEQRREELL
>AVPIden_AP00059
GIGTKILGGVKTALKGALKELASTYVN
>AVPIden_DRAMP01122
GIGGALLSAGKSALKGLAKGLVEHFAN
>AVPIden_ADAM_1716
GGLRSLGRKILRAWKKYGPQATPATRQ
>AVPIden_ADAM_0664
DLWNSIKDMAAAAGRAALNAVTGMVNQ
>AVPIden_ADAM_3356
KGGSGVIHTISHEVIYNSWNFVFTCCS
>AVPIden_AP00050
GIGASILSAGKSALKGLAKGLAEHFAN
>TR_starpep_Sequence_64_nonAVP_training
DGNLRGEREMNLYNFFQPQTPKQRHA
>TR_starpep_Sequence_78_nonAVP_training
YFSEIPDWAIDYYIKHYKPFDKAGAY
>TR_starpep_Sequence_101_nonAVP_training
TYYVIDMVCWRGYSLYECTTEFMFFW
>TR_starpep_Sequence_111_nonAVP_training
FFDVSQQDTAGFAYVHVADDPAVAEA
>TR_starpep_Sequence_202_nonAVP_training
TAILLWKAGMPQIMPLNWIFYYMNFN
>TR_starpep_Sequence_318_nonAVP_training
EAVEVAVAALAEGKGRVVEEAADLLY
>TR_starpep_Sequence_352_nonAVP_training
LRMEVGKQTLKYAQEELLPLSYGVVC
>TR_starpep_Sequence_405_nonAVP_training
TVAGIERADVAPERSFTEDLGIDSLT
>TR_starpep_Sequence_506_nonAVP_training
PDIAEQELKKLETRVNELIRTCERLK
>TR_starpep_Sequence_577_nonAVP_training
LFEGKSTLARHRLVNHKLQEVIKDIH
>TR_starpep_Sequence_685_nonAVP_training
IERLMLPLEPNEIAEDSPLFGSGLGL
>TR_starpep_Sequence_699_nonAVP_training
IKTMLKKSILDPQGQAVESGLDALGY
>TR_starpep_Sequence_1046_nonAVP_training
VSACNACDLCPNKMAYFVPSIVFNGL
>TR_starpep_Sequence_1066_nonAVP_training
VQFVIVQGQRGPQAAKVTPVDDTTNQ
>TR_starpep_Sequence_1260_nonAVP_training
FRYKCEGRSAGSIPGERSTDSNRTYP
>TR_starpep_Sequence_1334_nonAVP_training
LLLAALSQGIDATLAAEATAPAFRAP
>TR_starpep_Sequence_1425_nonAVP_training
PPEERKTFGAAVNRVRDQLTGALSER
>TR_starpep_Sequence_1445_nonAVP_training
EDKREEYKDVLLQLKKMLGGTTPHSE
>TR_starpep_Sequence_1453_nonAVP_training
RYIEAQLKAKMTLTGGMDLDRFQDRF
>TR_starpep_Sequence_2091_nonAVP_training
SNVSKKFAAGNSNLSSKLTTEDHSLD
>TR_starpep_Sequence_2138_nonAVP_training
GADSLEVMELVMDLEDKFEITIEDDQ
>TR_starpep_Sequence_2182_nonAVP_training
PSGAEDGARGLAAIRDGGGATVVQAP
>TR_starpep_Sequence_2218_nonAVP_training
GGDLGEFGPGQMQRAFEDATYALKIG
>TR_starpep_Sequence_2231_nonAVP_training
CREYLNQTTGEMPPPTQLSIKTSSVL
>TR_starpep_Sequence_2299_nonAVP_training
EIESKARQALQTVQDEAALETWRVAH
>TS_starpep_Sequence_22_nonAVP_testing
EQEPMSQRLSNNEVLMVYDSPRRMCA
>TS_starpep_Sequence_124_nonAVP_testing
FSKDEIRQRVHFMMDQAMLRKMQKLQ
>TS_starpep_Sequence_145_nonAVP_testing
YDAHFFDKIRQTESVLHPSIPFGFSL
>TS_starpep_Sequence_342_nonAVP_testing
LGKIKFYTKQFLKLLEENKIEEAKKV
>TS_starpep_Sequence_401_nonAVP_testing
VFLGLDNAGKTTLLHMLKDDRLGQYV
>TS_starpep_Sequence_418_nonAVP_testing
SVKSKKSEERLSMTNENQPQDLQEAK
>TS_starpep_Sequence_469_nonAVP_testing
EATAGINHIPTAAFWYASFLGTFLIP
>Ex_starpep_Sequence_108_nonAVP_external
VRGGILDVFPTTADHPVRVEFWGDEI
>Ex_starpep_Sequence_132_nonAVP_external
AQNTVSAISSILSKTGDPVPNMENIA
>Ex_starpep_Sequence_188_nonAVP_external
EKTIDLEKVLQVTKLCMITLTGHTLT
>Ex_starpep_Sequence_215_nonAVP_external
KTLRGATNPYTEANYKPTFLSDDELK
>Ex_starpep_Sequence_219_nonAVP_external
LNTGIRCILLLMTVIALLGGHFSKGL
>Ex_starpep_Sequence_313_nonAVP_external
ELSSFQLETTSSLKLKAAAFLNLSED
>Ex_starpep_Sequence_378_nonAVP_external
NLLVESQGAQVVDLSKYNLNPALILK
>Ex_starpep_Sequence_448_nonAVP_external
ENEIAQSTCAHDGEYVNTWMHSGMVM
>Ex_starpep_Sequence_449_nonAVP_external
GEGPKFEKTIRTAKDVDAISVIDGEK
>Ex_starpep_Sequence_580_nonAVP_external
LAVPSASHHQRGGKNEDAPNILVYKK
>Ex_starpep_Sequence_604_nonAVP_external
MAFDEIDKAPEEKARGITISTAHVEY
>Ex_starpep_Sequence_660_nonAVP_external
REDIERDKILTADDALSYGLIDQIIS
>Ex_starpep_Sequence_687_nonAVP_external
GRFSTEEEVDYVADLVIRKVNKLRDM
>Ex_starpep_Sequence_691_nonAVP_external
PGGKTTHILELAPQTNITAIDIIDKR
>Ex_starpep_Sequence_785_nonAVP_external
IAIAVAEGTDRVIEVIQGLCRAIRNV
>Ex_starpep_Sequence_850_nonAVP_external
EMVCKNEILEALKEVIDPEVGIDIVD
>Ex_starpep_Sequence_921_nonAVP_external
IFDFRPSVEFFLEAPVVLLSIFIYNA
>Ex_starpep_Sequence_922_nonAVP_external
SKISVVGAGSVGSSLAYACLIRGSAG
>Ex_starpep_Sequence_1052_nonAVP_external
GASMQFALIPLNLLPAGATAEYIVTG
>Ex_starpep_Sequence_1076_nonAVP_external
GHQSTNSTETVDTLTETNVPVTHAKE
>Ex_starpep_Sequence_1132_nonAVP_external
AALGMVGDTEKGTEPHIQAVQPDRTH
>Ex_starpep_Sequence_1159_nonAVP_external
VRFLSMASNGNLCYGFDGEIYTLAPG
>Ex_starpep_Sequence_1163_nonAVP_external
SGIRDKMKKEYALFYTLDVAPIEDDN
>Ex_starpep_Sequence_1257_nonAVP_external
GIRRLEARPTADLCIDCKTLAEIREK
>Ex_starpep_Sequence_1322_nonAVP_external
LESDKASIERLIRLEESLSKLQENSS
>Ex_starpep_Sequence_1393_nonAVP_external
PFADVGTLVIAEYQSLATDYLFIGLL
>Ex_starpep_Sequence_1394_nonAVP_external
DAALAGDIDAICFAPLNKQAMKLGGL
>Ex_starpep_Sequence_1525_nonAVP_external
IEDLDADLVADFLTHVETVRGNTART
>Ex_starpep_Sequence_1549_nonAVP_external
KRADPAFVCKQGVVDRGWGNGCGLFG
>Ex_starpep_Sequence_1605_nonAVP_external
YTKPAEWKGRKIPDVLLSGHHGEIEK
>Ex_starpep_Sequence_1632_nonAVP_external
TQEKFYLISWENCWELVCSLIISGCD
>Ex_starpep_Sequence_1636_nonAVP_external
EGFTKFLESGGKEGAGPSDDEKAAEE
>Ex_starpep_Sequence_1730_nonAVP_external
VPGRTGQNLEPDLVAELAQHPNIVGI
>Ex_starpep_Sequence_1795_nonAVP_external
FNEQAPFGYTPKGGTGSAVRTLVRLA
>Ex_starpep_Sequence_1866_nonAVP_external
EGEKLVLLDGQEVTLRSDTLVIADHS
>Ex_starpep_Sequence_1867_nonAVP_external
CARRLQPGAGAARQRAVALAWHAYEN
>Ex_starpep_Sequence_1998_nonAVP_external
CVKPEARNRCRDLHAEAYEKAATVPA
>Ex_starpep_Sequence_2022_nonAVP_external
IRATNQRQLIAACLAHADDAIPALIL
>Ex_starpep_Sequence_2077_nonAVP_external
VTSNADRICTGITSSNSPHIVKTATQ
>Ex_starpep_Sequence_2104_nonAVP_external
IHRALFGSIERFFAVLLEHYAGAFPV
>Ex_starpep_Sequence_2108_nonAVP_external
ATGEIIGPCKNVSTVQCTHGIRPVVS
>Ex_starpep_Sequence_2202_nonAVP_external
EDQTRGVDIVRKSLTALVRQIAQNAG
>Ex_starpep_Sequence_2267_nonAVP_external
WNSMFNEEDSLVESRENWSTNYVRFS
>Ex_starpep_Sequence_2338_nonAVP_external
KDIEVMSSCEHHLVPFVGVAHVGYIP
>Ex_starpep_Sequence_2339_nonAVP_external
MTSDKKSERFFKVLHDRMKRAQQETK
>Ex_starpep_Sequence_2381_nonAVP_external
WLRRTTTKFNGASYPVQRAAEAVYSD
>Ex_starpep_Sequence_2467_nonAVP_external
MAFHPNHQVAYCVNELNSSVDVYQIS
>Ex_starpep_Sequence_2481_nonAVP_external
LLLFDPHKLDVSDEFKRVISSLRGHD
>Ex_starpep_Sequence_2488_nonAVP_external
DLLKLYKSNGNLNKISKSLKDYIVNE
>Ex_starpep_Sequence_2545_nonAVP_external
NIINIPNLIEQYGVARAIIETWAALP
>Ex_starpep_Sequence_2636_nonAVP_external
LPWAVRSGLASKELINVYWEEILEKD
>Ex_starpep_Sequence_2637_nonAVP_external
SGCTFWGKKPWSRKKKILWQLGTLIG
>Ex_starpep_Sequence_2760_nonAVP_external
FEEAISLYKKIIAKRPKIARDKKILN
>Ex_starpep_Sequence_2773_nonAVP_external
AITGASASGKSSIASTVHKELCNELG
>Ex_starpep_Sequence_2783_nonAVP_external
KNPENRKSWASMASVKVAVRVRPMNR
>Ex_starpep_Sequence_2816_nonAVP_external
IVIGSDVLSRALDPEDRGTIILFGDG
>Ex_starpep_Sequence_2854_nonAVP_external
MGAEVRPVAAGTGTLKDATSEAIRDW
>Ex_starpep_Sequence_2885_nonAVP_external
REAYYVFSHLGCDEQMWDCEGKEVDN
>Ex_starpep_Sequence_2915_nonAVP_external
TAIEPIINHGGASASTQHLHPSLRWL
>Ex_starpep_Sequence_2924_nonAVP_external
TTTPEQYPLSLNGITTGCNQKSNRDP
>Ex_starpep_Sequence_3028_nonAVP_external
MTKSVLGLVPQTLPKAEVRTGFSLGG
>Ex_starpep_Sequence_3029_nonAVP_external
FLKNMTSFKDNIDNLKKEMSQIVVCG
>Ex_starpep_Sequence_3046_nonAVP_external
YEHRGNCFINAVKDLVKRKMERWQNI
>Ex_starpep_Sequence_3085_nonAVP_external
PSIHKGSMSRVCQVTGKRPMVGHKVS
>Ex_starpep_Sequence_3178_nonAVP_external
GGWGQPHGGGGWGQGGSHSQWNKPSK
>Ex_starpep_Sequence_3268_nonAVP_external
DYSAAQELMEDEMKEYYSRNPRVTPI
>Ex_starpep_Sequence_3364_nonAVP_external
AQKAQKKAAEVQERLERMTVVGSAQG
>Ex_starpep_Sequence_3712_nonAVP_external
KQLQIILEDAPLWQRFKEVTNEMIVT
>Ex_starpep_Sequence_3724_nonAVP_external
SSSSYINYSYNNSNINAYSPVSSSSS
>Ex_starpep_Sequence_3728_nonAVP_external
MLATGMRNIPGKQAKGLFGAIAGFIE
>Ex_starpep_Sequence_3730_nonAVP_external
IKEIMAEKEIDGFNITIPHKERIIPY
>Ex_starpep_Sequence_3846_nonAVP_external
HPTLLTTRSLGSDANPTRQWIERPTT
>Ex_starpep_Sequence_3905_nonAVP_external
LVMRLRYKLYQKGFFKTGKAPCMVVS
>Ex_starpep_Sequence_3917_nonAVP_external
TLRNVYDMKIECPHTVSFGENSVIGY
>Ex_starpep_Sequence_3918_nonAVP_external
KRLLKYLKHNDLEAYRNLVKTLNLRG
>Ex_starpep_Sequence_4063_nonAVP_external
SFSSISLSRPSIVLNPRVINKLRRLS
>Ex_starpep_Sequence_4149_nonAVP_external
ADSRAHCPLLCTDDPLPGTVPVANVI
>Ex_starpep_Sequence_4163_nonAVP_external
PSHTSGSYPWLVDTSAISRKPDQSRP
>Ex_starpep_Sequence_4170_nonAVP_external
GSEEFLQMDHSLGSHKIFQKNKSVIQ
>Ex_starpep_Sequence_4227_nonAVP_external
EDDNSRDSISQTNLFEEAAELLHQLS
>Ex_starpep_Sequence_4318_nonAVP_external
GYDSPYVPGWDCHGLPIELKVEQEYG
>Ex_starpep_Sequence_4319_nonAVP_external
LYRAWSITTNHPYHREMLLHIIARGR
>Ex_starpep_Sequence_4442_nonAVP_external
RGLIVSRERPLKAADLTTEPYPGFPT
>Ex_starpep_Sequence_4455_nonAVP_external
LALIATMKAGVSYVDYHIQFHQRIAK
>Ex_starpep_Sequence_4465_nonAVP_external
YIFDDGAYPHAVALAKKLRAAGHSVA
>Ex_starpep_Sequence_4498_nonAVP_external
LTEDAFYEFKIAAANVVGIGHPSDPS
>Ex_starpep_Sequence_4536_nonAVP_external
VLFQEGNNPFAGKKNKLTPSQLRKRK
>Ex_starpep_Sequence_4567_nonAVP_external
AEAIADMIGAADLRAARAARRSLDGV
>Ex_starpep_Sequence_4597_nonAVP_external
KVVAEDPIEVALKFKENGAEYIHIVD
>Ex_starpep_Sequence_4606_nonAVP_external
QEEEREIYRQLLQMVTGKQFTIAKPT
>Ex_starpep_Sequence_4710_nonAVP_external
PEEVEKEEQAKAEAERERLATDQWQT
>Ex_starpep_Sequence_4711_nonAVP_external
LLFLGEPFSQKDLDEANGKTLGDDAN
>Ex_starpep_Sequence_4728_nonAVP_external
FSGFIFKIQANMDPKHRDRIAFMRVV
>Ex_starpep_Sequence_4767_nonAVP_external
FRDLKRVAQTLDSIHGGEEYQKVCDE
>Ex_starpep_Sequence_4860_nonAVP_external
VDHPMAALQLAGNDIPTLLQQAEDFA
>Ex_starpep_Sequence_4950_nonAVP_external
FNFGWPDSLDCARLPTRNDPHALCME
>Ex_starpep_Sequence_5046_nonAVP_external
TGISVNLNRLVQEELDRNPGTALNLE
>Ex_starpep_Sequence_5394_nonAVP_external
QNFYEAGHLDIHAKIKIRMPKEDGET
>Ex_starpep_Sequence_5406_nonAVP_external
DTPSFHQVLKILKQQIDAELPDTDES
>Ex_starpep_Sequence_5410_nonAVP_external
ELDPDKFINVVAALEPTFGGINLEDI
>Ex_starpep_Sequence_5412_nonAVP_external
IGCQFYDRESQKGCNFSRANLKDAIF
>Ex_starpep_Sequence_5528_nonAVP_external
GYNLEIILDIFNGIFIIAGFSTLVAS
>Ex_starpep_Sequence_5587_nonAVP_external
ALINRFKEWRMTLLTQSSTWQALSAH
>Ex_starpep_Sequence_5599_nonAVP_external
GADATRGGGAVYGRDLKSNQLPNNNW
>Ex_starpep_Sequence_5600_nonAVP_external
VRGFSLLRGRLGRAPALGRSTAPSVR
>Ex_starpep_Sequence_5745_nonAVP_external
IMSYGVKYASSFFGPFRDAADSAPSF
>Ex_starpep_Sequence_5831_nonAVP_external
WMRQKGAVPYAYTANLGQPDEEDYDA
>Ex_starpep_Sequence_5845_nonAVP_external
LTEKGRALAIAVMRKHRLAERLLVDV
>Ex_starpep_Sequence_5852_nonAVP_external
FATMAPKIFIDGEHGTTGLQIRTRMA
>Ex_starpep_Sequence_5909_nonAVP_external
GADIRCFVVGGKVVAAMKRQGAPGEF
>Ex_starpep_Sequence_6000_nonAVP_external
MGRKERNRIGIVQLEPRHITKDSSQS
>Ex_starpep_Sequence_6001_nonAVP_external
GGTNLGNGGGVWAEAVPWMGHPWSVV
>Ex_starpep_Sequence_6124_nonAVP_external
NVLMGSLLVHKNELMGIMHGLYGAAA
>Ex_starpep_Sequence_6137_nonAVP_external
SEHDDNSIESSEELVQYLPELPTRLS
>Ex_starpep_Sequence_6147_nonAVP_external
ELDRRNLSVHDAQIFTTRDGMAMDTF
>Ex_starpep_Sequence_6180_nonAVP_external
MWGGSIQYKTPMLFAVGSIFLFTVGG
>Ex_starpep_Sequence_6218_nonAVP_external
LESSKTFAQEPRRHVLTPIRNVLADR
>Ex_starpep_Sequence_6249_nonAVP_external
SIRAVCVMRFLVSKRKFKESLRPYDV
>Ex_starpep_Sequence_6279_nonAVP_external
HLLKDIKTAINKPELKFHDKKKQESF
>Ex_starpep_Sequence_6288_nonAVP_external
NIDIFSLHNSNKKKVAYAKVPLDYIN
>Ex_starpep_Sequence_6392_nonAVP_external
FGHSKPSSYKASGPVRPPNMATGHMR
>Ex_starpep_Sequence_6393_nonAVP_external
AAIIGHDGSVWAQSANFPQLKPEEVT
>Ex_starpep_Sequence_6410_nonAVP_external
IVGRGPTITDKDRTKGPAETELPEDP
>Ex_starpep_Sequence_6449_nonAVP_external
WNLQQVKEDHPKLELTSIAPVGSGIQ
>Ex_starpep_Sequence_6542_nonAVP_external
KHQRRMVSDAKDRLSQLEYRLKRIHP
>Ex_starpep_Sequence_6632_nonAVP_external
KVEAIVREEMNRAGAVEVLFPTIQPR
>Ex_starpep_Sequence_6728_nonAVP_external
EKKAEKVVFRGEWAEVAEWVKAQMAS
>Ex_starpep_Sequence_7076_nonAVP_external
ECDIFAPCALGGIINDQTIPQLKAKV
>Ex_starpep_Sequence_7088_nonAVP_external
TVSSFQVDCFLWHVRKRFADQELGDA
>Ex_starpep_Sequence_7092_nonAVP_external
RFCDLPGVMQHFTIPAATFDPAEELA
>Ex_starpep_Sequence_7094_nonAVP_external
LHAPESKVSIHLNTLTRPEVDVKVTK
>Ex_starpep_Sequence_7210_nonAVP_external
ASLHARSQRKAGKRPSRTNDKKKQTS
>Ex_starpep_Sequence_7269_nonAVP_external
HHQALEPGDLLDHISSPSLALMAGAG
>Ex_starpep_Sequence_7281_nonAVP_external
LTFKSEISKRRKQRKAQEMREERYRQ
>Ex_starpep_Sequence_7282_nonAVP_external
CGRGKKEGYPMGRDGCKISCVINNNF
>Ex_starpep_Sequence_7427_nonAVP_external
QAEGGTLFLDEIGDMPMEAQTRLLRV
>Ex_starpep_Sequence_7513_nonAVP_external
TSPSSRVYGPIKELLSELNPPKYRDT
>Ex_starpep_Sequence_7527_nonAVP_external
ENMIEEVDNMFEEVSELMVDVTELMR
>Ex_starpep_Sequence_7534_nonAVP_external
SGNGKTAGKGHKGQNARSGGGVRPGF
>Ex_starpep_Sequence_7591_nonAVP_external
GQSKRKHLSISPHNYLLSGLVRCGKC
>Ex_starpep_Sequence_7682_nonAVP_external
GSLWPVYAPKPIGKCGEPNRCAPHLE
>Ex_starpep_Sequence_7683_nonAVP_external
RNSVRGIYTRPEGQIVFVDTPGIHKA
>Ex_starpep_Sequence_7806_nonAVP_external
PSRLVQRLQEISLQHGMRSDPGALVA
>Ex_starpep_Sequence_7819_nonAVP_external
SYTCTCLSGYEGKNCERVLYKSCRVD
>Ex_starpep_Sequence_7829_nonAVP_external
DGEEFFVSDEKASADSLKTFHKTIKK
>Ex_starpep_Sequence_7862_nonAVP_external
DPQTLEKQINNIPGVLENGLFVNLAD
>Ex_starpep_Sequence_7900_nonAVP_external
SQADYLLFDAPVAGSGQPFDWGQLDT
>Ex_starpep_Sequence_7931_nonAVP_external
GLNERVGSTLEIESGSNDPMAVFLTI
>Ex_starpep_Sequence_7961_nonAVP_external
SLTQHLHGGSRQQRYSATKWDVAIAM
>Ex_starpep_Sequence_7970_nonAVP_external
KNISSSRLSSFSKRLAIASMQLPEHS
>Ex_starpep_Sequence_8074_nonAVP_external
DLCHQLFGMPPPHRVFALPRQQSLLL
>Ex_starpep_Sequence_8075_nonAVP_external
EQRAAGIAAPQYSGKCRHLTPEQVAE
>Ex_starpep_Sequence_8092_nonAVP_external
KKITTRFLENPEEFKMAFARAWFKLT
>Ex_starpep_Sequence_8131_nonAVP_external
YILYGPRTTLVYTTGNGVHEFGMNQL
>Ex_starpep_Sequence_8224_nonAVP_external
QICVVESPADIYAIEQTGQFSGRYFV
>Ex_starpep_Sequence_8314_nonAVP_external
LEISVCQTTVVAPPPPESSSSNKMFS
>Ex_starpep_Sequence_8409_nonAVP_external
IHGLFALSKKPPKPQLMANYYNKVST
>Ex_starpep_Sequence_8757_nonAVP_external
EGPQPPPGAAAPAGSAPGGVAAGASP
>Ex_starpep_Sequence_8769_nonAVP_external
KQKNGSSTKSSCPYCCCAVGSKDRSL
>Ex_starpep_Sequence_8773_nonAVP_external
SGGVAVIKVGAASEVEMKEKKDRVDD
>Ex_starpep_Sequence_8775_nonAVP_external
ARIDIPGHCPAHAYLFGEDQARYLVT
>Ex_starpep_Sequence_8891_nonAVP_external
ATSVDEQVGRGFYFAIIDEVDSILID
>Ex_starpep_Sequence_8950_nonAVP_external
ASRVPEILNRSEINQVIHVDDYQSAL
>Ex_starpep_Sequence_8962_nonAVP_external
ALRDATFCFIVLLAVADVAVGALVIP
>Ex_starpep_Sequence_8963_nonAVP_external
VTDFLPAERARGITIQSAAITFHWPP
>Ex_starpep_Sequence_9108_nonAVP_external
VIFGGETMRFWDLRAPWLEPLRGPNG
>Ex_starpep_Sequence_9194_nonAVP_external
ENTKKFLDMTPEVVIYTDGACSGNPG
>Ex_starpep_Sequence_9208_nonAVP_external
SPGSVSRLSGIAHLRGHETDRLAALS
>Ex_starpep_Sequence_9215_nonAVP_external
GLLPSVQTFSCMPYGNMAYHLSAALS
>Ex_starpep_Sequence_9272_nonAVP_external
HAGGAQAWVEAQPLFLYPAEWMAARL
>Ex_starpep_Sequence_9363_nonAVP_external
GLDPEPFIEREKRTTIRPLWDLWRSM
>Ex_starpep_Sequence_9364_nonAVP_external
YQPHPLTDKIIVKILTDGSIAPKDAL
>Ex_starpep_Sequence_9487_nonAVP_external
DPGLMPLPDTAAGLDWSHLVDAARAF
>Ex_starpep_Sequence_9500_nonAVP_external
HTKGYDADGNKGKDFFSIGSPVVYSN
>Ex_starpep_Sequence_9510_nonAVP_external
PNMDATITPHYMHRRGNIMWENEFRY
>Ex_starpep_Sequence_9543_nonAVP_external
NPAWESVKELGKIESDLYKVELRQIP
>Ex_starpep_Sequence_9581_nonAVP_external
CTVGSAVCVSGQGACPTIKHCNISDC
>Ex_starpep_Sequence_9612_nonAVP_external
IASPLHKLLSFIQSIVGNWGLAIMML
>Ex_starpep_Sequence_9642_nonAVP_external
LGVRIMQTWSSPSVPKLRGAPRPLRL
>Ex_starpep_Sequence_9651_nonAVP_external
VVYPDFEIETPDLTPKEFEVELDYIR
>Ex_starpep_Sequence_9755_nonAVP_external
KMLRVLAVQKVVDLRTWLKIELDKLS
>Ex_starpep_Sequence_9756_nonAVP_external
AQDSEGALRDAAEVKSLDLLAALPTP
>Ex_starpep_Sequence_9773_nonAVP_external
LFNQSFGEINMVLNGLFGLSPAWFSD
>Ex_starpep_Sequence_9812_nonAVP_external
FYVRKIRFEGNDTSKDAVLRREMRQM
>Ex_starpep_Sequence_9905_nonAVP_external
LMEKYGGEKSIGYASIDDFYLTHEDQ
>Ex_starpep_Sequence_9995_nonAVP_external
MSFDREEDQKLKFKTSKKLKVSSTFE
>Ex_starpep_Sequence_10091_nonAVP_external
LFAREPFVAQFALPSKILPSVVLVPL
>Ex_starpep_Sequence_10439_nonAVP_external
MASASLLDEATAAAEAMAMAKRVSKL
>Ex_starpep_Sequence_10451_nonAVP_external
IKERCGASFLAVTPGIRFADDAAHDQ
>Ex_starpep_Sequence_10455_nonAVP_external
IGNGQTISQPLMVATMTQLLMQHHCK
>Ex_starpep_Sequence_10457_nonAVP_external
VYKHCVNGAGSSSTGTTASPSTETCS
>Ex_starpep_Sequence_10573_nonAVP_external
HRRFLEAQSRGEPADEAVILSDIVKR
>Ex_starpep_Sequence_10632_nonAVP_external
VATPDIDETPLAGERPAATALRLSRL
>Ex_starpep_Sequence_10644_nonAVP_external
KAVSAPSMVAFKSDFLNTLQERGFIH
>Ex_starpep_Sequence_10645_nonAVP_external
VPDKKQKKKNMARQTPITRYRNIGIS
>AVPIden_ADAM_5048
QCVGTITLDQSDDLFDLNCNELQSVR
>AVPIden_CancerPPD1451
KWKSFLKTFKSLKKTVLHTALKAISS
>AVPIden_dbAMP_11042
SIITMTREAKLPQLWKQIACRLYNTC
>AVPIden_CancerPPD3718
YGRKKRRQRRRREADFFWSLCTADMS
>AVPIden_dbAMP_03782
GLVSGLLNTAGGLLGDLLGSLGSLSG
>AVPIden_ADAM_2225
GLFSVLGSVAKHVVPRVVPVIAEHLG
>AVPIden_DRAMP02772
IDWKKVDWKKVSKKTCKVMLKACKFL
>AVPIden_AntiCP104
GLLQTIKEKLESLESLAKGIVSGIQA
>AVPIden_AP00162
GLWNKIKEAASKAAGKAALGFVNEMV
>AVPIden_AP02662
PPHKKKLAVYPVFLFYLFLSWFSLIV
>AVPIden_ADAM_4942
NWRKILGKIAKVAAGLLGSMLAGYQV
>AVPIden_AP00389
GIWGTALKWGVKLLPKLVGMAQTKKQ
>AVPIden_CancerPPD4673
GLFGKLIKKFARKAISYAVKKARGKH
>AVPIden_AntiFP206
KLAKLAKKLAKLAKKHLKKHLKKHLK
>AVPIden_AP02267
FIPGLRRLFATVVPTVVCAINKLPPG
>AVPIden_ADAM_1634
GFLGILFHGVHHGRKKALQMNSERRS
>AVPIden_AP02260
RILTMTKRVKMPQLYKQIVCRLFKTC
>AVPIden_AP00171
HRHQGPIFDTRPSPFNPNQPRPGPIY
>AVPIden_AP00686
KRFGRLAKSFLRMRILLPRRKILLAS
>AVPIden_dbAMP_05145
KKSGVIPTVSHDCHMNTFQFMFTCCS
>AVPIden_AP02900
TRWLWLLRGGLKAAGWGIRAHLNRNQ
>TR_starpep_Sequence_120_nonAVP_training
YTNTVSSQAQTPQQRRANAKFFKEQ
>TR_starpep_Sequence_122_nonAVP_training
FAPMSAAKQCFRNLWRASNSVFEGD
>TR_starpep_Sequence_155_nonAVP_training
INLYELIKKNKFQGFSLQMIPPLLL
>TR_starpep_Sequence_204_nonAVP_training
NEDGKAIYFTYGLTSILLFRAGMTI
>TR_starpep_Sequence_527_nonAVP_training
RREKPRYDCLKRSRDMSNEEIFQTM
>TR_starpep_Sequence_568_nonAVP_training
TQITLLLVLELNNIHLEYQCRSGYC
>TR_starpep_Sequence_718_nonAVP_training
PAEIHALLETQGGVIPKKIWETVCP
>TR_starpep_Sequence_749_nonAVP_training
QVEFLGGLDVIFSKQRKHQVSVEGA
>TR_starpep_Sequence_1042_nonAVP_training
RRVLTGSIYHPYLSTHYNQISAPGI
>TR_starpep_Sequence_1059_nonAVP_training
VMSMFTGALVGPSGMILADGTPVQF
>TR_starpep_Sequence_1337_nonAVP_training
EGLVTEGHPSGMFRVQLDNGARVLG
>TR_starpep_Sequence_1408_nonAVP_training
QLRDFAVDKRGTVDDKPYGGGPGMI
>TR_starpep_Sequence_1424_nonAVP_training
AQRMYRLDSKRSAVDLALRRLVGEP
>TR_starpep_Sequence_1428_nonAVP_training
ESPSSSPSSPARKSGREWDVEQVVI
>TR_starpep_Sequence_1449_nonAVP_training
QVIRCKTGKYFPASVESGTKKEKKH
>TR_starpep_Sequence_1462_nonAVP_training
LSERYRNRIHRALSRPNLLMGADRE
>TR_starpep_Sequence_1467_nonAVP_training
TFEDEGGKHTLRHTASHILAQAVKR
>TR_starpep_Sequence_1468_nonAVP_training
KVRRTRNGQQSGYSRSWKKAIVTLA
>TR_starpep_Sequence_1475_nonAVP_training
TLRKEAGLWEETPFAEEDMENGLQK
>TR_starpep_Sequence_1479_nonAVP_training
EHGIWGGTSSKQRAVMRRQRQEIAA
>TR_starpep_Sequence_1611_nonAVP_training
FSPAAGETDTVTDTITDGKGNTPSP
>TR_starpep_Sequence_1743_nonAVP_training
SIGRGVCVFVGISRDDKDDDIEYIV
>TR_starpep_Sequence_1746_nonAVP_training
LINFLLRSIIVAKSTLSTRTNPYSL
>TR_starpep_Sequence_1797_nonAVP_training
REAQLDKIPYMLIIGAKEVKDGLVT
>TR_starpep_Sequence_1807_nonAVP_training
TVIIKNGAHLPIGEFVEVDIVDADT
>TR_starpep_Sequence_1826_nonAVP_training
YYILAYRNLGIFYENAVNRILKDFV
>TR_starpep_Sequence_1901_nonAVP_training
QNCTQMAVMDPLKVTIENYDELSLP
>TR_starpep_Sequence_1934_nonAVP_training
LIIIKSSPDTPEARQALDLAKSLNA
>TR_starpep_Sequence_1941_nonAVP_training
MNDLNQIRVEVLGKKGPITEVLRGM
>TR_starpep_Sequence_2020_nonAVP_training
IFAFSVDAAYKKPPFNGSIFGKRSN
>TR_starpep_Sequence_2027_nonAVP_training
GRLVSVNGDLPADEVTKQVFEVIEN
>TR_starpep_Sequence_2150_nonAVP_training
LAYYQEGIRLVRLCRQRLKEVEGKL
>TR_starpep_Sequence_2306_nonAVP_training
SDAIERYSRPQSAAEQDYEREKLNE
>TS_starpep_Sequence_56_nonAVP_testing
AMRRLGMQNIRNTRVGKLIEFDIEA
>TS_starpep_Sequence_100_nonAVP_testing
EAFEKGIKLTRECQSALRQAEQKVL
>TS_starpep_Sequence_156_nonAVP_testing
RALHWECCPNCCPKLCPDFKKRSDE
>TS_starpep_Sequence_207_nonAVP_testing
GYYDSPYSYYGMETTSFGFAASLLF
>TS_starpep_Sequence_230_nonAVP_testing
EDHMNPAAANGQVPNQNQPVDPSQL
>TS_starpep_Sequence_288_nonAVP_testing
TAYLQERSFPPTLIEMKRLLSDLQR
>TS_starpep_Sequence_289_nonAVP_testing
LMAPEHKEELEDLLLTALNRALKDA
>TS_starpep_Sequence_383_nonAVP_testing
ADNPRPLNVVGVGASAGGVEAPKSF
>TS_starpep_Sequence_415_nonAVP_testing
ALCGQLSIGCLCVQPIDVCRAARLL
>TS_starpep_Sequence_501_nonAVP_testing
YAMVKPQAESMVPDEVRQEIMTRIR
>TS_starpep_Sequence_502_nonAVP_testing
EAAIYWYRGIPLATHDDDDEGALVC
>TS_starpep_Sequence_607_nonAVP_testing
QLLANPVIENYSFELKQLATTVGGR
>Ex_starpep_Sequence_139_nonAVP_external
IKKVLVSHDEIVAAAKNLGTQLTSD
>Ex_starpep_Sequence_191_nonAVP_external
RNNDAADVGPDFVTNPINAFLLIKR
>Ex_starpep_Sequence_193_nonAVP_external
VATHPVAYQQVKTWLAETIGEHEFI
>Ex_starpep_Sequence_195_nonAVP_external
LNREEIDGVKLESTRIYQILAIYST
>Ex_starpep_Sequence_196_nonAVP_external
EQRELEQWFLRITKYADELLDGLDK
>Ex_starpep_Sequence_264_nonAVP_external
HLTDFPVIDEAVDAPELVAAMDEVR
>Ex_starpep_Sequence_267_nonAVP_external
DADLGTEAERPLFGEPGTEPQVQAW
>Ex_starpep_Sequence_368_nonAVP_external
ESNPCIKNNSCAGLEQEPMIGCKFN
>Ex_starpep_Sequence_373_nonAVP_external
KFPSFAIQETIKNEKYPFEGSDLTE
>Ex_starpep_Sequence_379_nonAVP_external
LLNGRMINGKFVFEGEQIAIDKEDN
>Ex_starpep_Sequence_394_nonAVP_external
VTENNDRARPVMLHRAILGSLERFI
>Ex_starpep_Sequence_395_nonAVP_external
LTVMIEGKVADEDAYVGRTYRDAPG
>Ex_starpep_Sequence_411_nonAVP_external
LDNAPAGGFAGAITAALFLRRFADE
>Ex_starpep_Sequence_422_nonAVP_external
PPIDSAQDMRSEMLTVLAEMGVRVE
>Ex_starpep_Sequence_431_nonAVP_external
SDAILDAVLSQDPDAHVAAETAVYT
>Ex_starpep_Sequence_442_nonAVP_external
ATPELAQRIANRLYTSLGDAAVGRF
>Ex_starpep_Sequence_451_nonAVP_external
YPEGMAGQTRVSVPQLSEGLCGASR
>Ex_starpep_Sequence_465_nonAVP_external
LLGSGTLLGFNILNYEPLQKIGYVN
>Ex_starpep_Sequence_466_nonAVP_external
RQASLAADFSITQFRHIGRLLVVHG
>Ex_starpep_Sequence_611_nonAVP_external
PEAKMFIMGKVMSIPVVLSGIQPTG
>Ex_starpep_Sequence_665_nonAVP_external
VPFRVAHEAAGAAVRTADERGASLS
>Ex_starpep_Sequence_667_nonAVP_external
QGRDSTLPVTVADMAYHTAAVRRGN
>Ex_starpep_Sequence_668_nonAVP_external
EETPGWKFNEWEMRGVPLRLELGPR
>Ex_starpep_Sequence_736_nonAVP_external
TLRQSLVPHLIEAAAYNVARQADSV
>Ex_starpep_Sequence_739_nonAVP_external
SFCAILGTLTIPVVYAIMRESGYPV
>Ex_starpep_Sequence_840_nonAVP_external
FIEKIDIRINEVKNNLEKLKKEKED
>Ex_starpep_Sequence_845_nonAVP_external
VKKPSKPKGPVKPMSIADFEEKSGH
>Ex_starpep_Sequence_851_nonAVP_external
AGIFAIGDVRQKELRQIATAVGDGA
>Ex_starpep_Sequence_867_nonAVP_external
KFQVNATGGLMVAQDLSKYSSTLKE
>Ex_starpep_Sequence_868_nonAVP_external
MLGATHEAKDLEQLSTGMKIVKPIM
>Ex_starpep_Sequence_884_nonAVP_external
HQNANILVRGLRAVSDFEYEMQLAN
>Ex_starpep_Sequence_904_nonAVP_external
TVRFIAEHAKECVQWLIDGGVPFDK
>Ex_starpep_Sequence_915_nonAVP_external
FDYAQSNYEPIKEKDTARNQVEELK
>Ex_starpep_Sequence_924_nonAVP_external
AVGSKTVDPILQCLLFKVEDNSLNI
>Ex_starpep_Sequence_938_nonAVP_external
ISLVDPDTLLDLPDAPLAPGTVARL
>Ex_starpep_Sequence_939_nonAVP_external
APGKNSPFRDRSVEENLALFEKMRT
>Ex_starpep_Sequence_1083_nonAVP_external
TCQTIAGVLRTNKTFQNVSPLWIGE
>Ex_starpep_Sequence_1135_nonAVP_external
GCDFLYTDVWVSMGEAKEAWDERIN
>Ex_starpep_Sequence_1137_nonAVP_external
KSDKKMLRDFTTAFRPAIVLAALFA
>Ex_starpep_Sequence_1139_nonAVP_external
GGNAISSMIETGNVVGVEFVAINTD
>Ex_starpep_Sequence_1140_nonAVP_external
PGILGHTSNLGYFHLPLSAGLPGTH
>Ex_starpep_Sequence_1208_nonAVP_external
DTDTTSNATSNWERMEKGEIKNCSF
>Ex_starpep_Sequence_1211_nonAVP_external
EIGKLKAKKQDASALIQSTEEIKKR
>Ex_starpep_Sequence_1312_nonAVP_external
GEYTFEKGDYGDAVVYRGTTTYKLN
>Ex_starpep_Sequence_1317_nonAVP_external
KLDLFANEKLKAALKARDIVAGIAS
>Ex_starpep_Sequence_1323_nonAVP_external
FAISFHRQLRGKSAFRSELDEISGI
>Ex_starpep_Sequence_1339_nonAVP_external
VFPEEAVFEKVTQSSGRVYILKFRH
>Ex_starpep_Sequence_1340_nonAVP_external
KLSNGLAKLAEEDPTFTVKTDEQSG
>Ex_starpep_Sequence_1356_nonAVP_external
PGSPNFNPDWLTTFFGKLSVEQSLD
>Ex_starpep_Sequence_1367_nonAVP_external
DVIGLHIDSGQACVQVFFIRANQNW
>Ex_starpep_Sequence_1376_nonAVP_external
KLEEKMFIAAENLQFEEAQRIKEII
>Ex_starpep_Sequence_1387_nonAVP_external
FTFVHFWFAFFCGFSAQTVYDQWFI
>Ex_starpep_Sequence_1396_nonAVP_external
INEKGVSPEAADRIGEYVRLNGGAE
>Ex_starpep_Sequence_1410_nonAVP_external
FEARGHTRIDRYPVVARWRDDIYLT
>Ex_starpep_Sequence_1411_nonAVP_external
LQRRIEEEQKSKIKGREYTNIKYSL
>Ex_starpep_Sequence_1556_nonAVP_external
DNAKTIIVQLNKSVAIECTRPNNNT
>Ex_starpep_Sequence_1608_nonAVP_external
TRPNNNTRKSIHIGPGRAFYATGEI
>Ex_starpep_Sequence_1610_nonAVP_external
AEGTDRVIEVVQRICRGVLHIPRRI
>Ex_starpep_Sequence_1612_nonAVP_external
PHDVQQVVTVNKETKDVDTSSYHCN
>Ex_starpep_Sequence_1613_nonAVP_external
APPGYVGYEEGGYLTEAVRRRPYSV
>Ex_starpep_Sequence_1681_nonAVP_external
SKSRPEPVVVCLRGKSGQGKSFLAN
>Ex_starpep_Sequence_1684_nonAVP_external
EGEAVTNMEVVMVISTEQKYQDILE
>Ex_starpep_Sequence_1785_nonAVP_external
ISQIDFYPKILVMGEMKELGEYSKY
>Ex_starpep_Sequence_1790_nonAVP_external
QHHQFQVIMKPSPLNIQELYLESLK
>Ex_starpep_Sequence_1796_nonAVP_external
KFTSNKYWSKVNFPHGMLDLEEIAA
>Ex_starpep_Sequence_1812_nonAVP_external
TGPCNNVSTVQCTHGIKPVVSTQLL
>Ex_starpep_Sequence_1813_nonAVP_external
ASNETFRPCVTLNCTSANLTNINGT
>Ex_starpep_Sequence_1829_nonAVP_external
QDSISLTKSMLAMSQLSFNSNKKRI
>Ex_starpep_Sequence_1840_nonAVP_external
VLVKGSRFMKMEEVVEALTDKEVVM
>Ex_starpep_Sequence_1849_nonAVP_external
RIFTRLGLNFRAVQADTGSIGGFAS
>Ex_starpep_Sequence_1860_nonAVP_external
IDLEFVVWQRLAGLAQRRGKTLSET
>Ex_starpep_Sequence_1869_nonAVP_external
RAEELTLEKRLNKESVFMQPWPVVD
>Ex_starpep_Sequence_1883_nonAVP_external
VTENMFGDILSDEASEITGSIGMIA
>Ex_starpep_Sequence_1884_nonAVP_external
GISEISQEGAIQVFKELHIGIEEII
>Ex_starpep_Sequence_2029_nonAVP_external
ELKKSAISLLDTIAIRVAEGTDRII
>Ex_starpep_Sequence_2080_nonAVP_external
VNDQVRANTEVSTRVMSMDEAIEAG
>Ex_starpep_Sequence_2082_nonAVP_external
KRLCVIQMSAAGLLAPAPAPAGAPP
>Ex_starpep_Sequence_2084_nonAVP_external
LLDEIDKVSSDFRGDPASALLEALD
>Ex_starpep_Sequence_2085_nonAVP_external
LRDAIHWFVDPDSNLARSILNNIES
>Ex_starpep_Sequence_2153_nonAVP_external
LLASRRQINQLLSWHWQLKPQLAKP
>Ex_starpep_Sequence_2156_nonAVP_external
NRGGKPVRLLGIGVRLEDLRGGFEQ
>Ex_starpep_Sequence_2257_nonAVP_external
YESYFSLLGACPLAELDKTVNKAKA
>Ex_starpep_Sequence_2262_nonAVP_external
ISDSLSSLFHVPAPVFSFGAPILLA
>Ex_starpep_Sequence_2268_nonAVP_external
LKFVALNCRETRFLKRPIGDLNIIS
>Ex_starpep_Sequence_2284_nonAVP_external
ARVLKELLARWPSSPKVDLITTDGF
>Ex_starpep_Sequence_2285_nonAVP_external
MMNVPFTLADEALEKTFLKEAEQSH
>Ex_starpep_Sequence_2301_nonAVP_external
GHEKSRKKPEQVVALDAQNIVAVSC
>Ex_starpep_Sequence_2312_nonAVP_external
MSLFTSTKALGVEPEQIGSKTGSFG
>Ex_starpep_Sequence_2321_nonAVP_external
MVVNVHAVNFSLGVDVYSKQLLPIG
>Ex_starpep_Sequence_2332_nonAVP_external
EKCEKHYIQPTFIMDYPKEMSPLTK
>Ex_starpep_Sequence_2341_nonAVP_external
QPEPPEPPEKQTGRAGGNEASKTSV
>Ex_starpep_Sequence_2355_nonAVP_external
EAMADAAVLGGMPRAQAYKFAAQAV
>Ex_starpep_Sequence_2356_nonAVP_external
RIVAIGKAGNPDMQPGVNIIVGPGT
>Ex_starpep_Sequence_2378_nonAVP_external
DFPALRIETCVDKKTLAEAVIARAK
>Ex_starpep_Sequence_2391_nonAVP_external
DNEANLEMALSVALDSKIQYPAACN
>Ex_starpep_Sequence_2440_nonAVP_external
QPVGMGAFGLVCSARDQLTGQPVAV
>Ex_starpep_Sequence_2473_nonAVP_external
KMSVKTVGKEKVGVLDIPGFYVGLT
>Ex_starpep_Sequence_2484_nonAVP_external
DSIQDLVRHYMEVNDGLCYLLTAPC
>Ex_starpep_Sequence_2502_nonAVP_external
DHENTSELYKELLENEKKNFHLVRS
>Ex_starpep_Sequence_2534_nonAVP_external
AKAVFLPACFGLDNQDFFNSLQQAT
>Ex_starpep_Sequence_2535_nonAVP_external
LLIVHEEESPVSQPEVPSSDSPSGG
>Ex_starpep_Sequence_2537_nonAVP_external
KLSEMDAWPRCLERLEAEFPPEDVH
>Ex_starpep_Sequence_2538_nonAVP_external
QAVSGDRFVITANGQTVFSESRTTL
>Ex_starpep_Sequence_2550_nonAVP_external
YNRLSKLNLDTDEGEDVDSYGFLYY
>Ex_starpep_Sequence_2567_nonAVP_external
SSGTTLGSSTPEDSGVTAKLRKKYQ
>Ex_starpep_Sequence_2599_nonAVP_external
IPYAATASIGNPFDLVKKVKKAAKV
>Ex_starpep_Sequence_2635_nonAVP_external
LAGGRYDGLVAQLGGKDTPAVGFAM
>Ex_starpep_Sequence_2645_nonAVP_external
ILHLKEDQTEYLEERRVKEVVKKHS
>Ex_starpep_Sequence_2664_nonAVP_external
DEEDTPIEILIGELLKKKNLTLSTA
>Ex_starpep_Sequence_2708_nonAVP_external
ILEDVQMTLLALGYSQEEIDRAMAV
>Ex_starpep_Sequence_2727_nonAVP_external
NDQIVTDIRLYLRDQVDDITNEIKR
>Ex_starpep_Sequence_2740_nonAVP_external
NFNKDLNWYLRKIEEIIIKILGAFN
>Ex_starpep_Sequence_2746_nonAVP_external
IAPDEKTDAGEMDEATAKSGTEQDG
>Ex_starpep_Sequence_2748_nonAVP_external
VCGNGIKTRMLDCVRSDGKSVDLKY
>Ex_starpep_Sequence_2762_nonAVP_external
IINSGNSLSKPIKKAIHSAIDNITR
>Ex_starpep_Sequence_2908_nonAVP_external
LADAVKVTLGPKGRNVVLDKAYGAP
>Ex_starpep_Sequence_2918_nonAVP_external
KAFQPKAKDGKGEAARMIDFRENWR
>Ex_starpep_Sequence_2919_nonAVP_external
SWMICQAILNGTPDQINLLKKHYGF
>Ex_starpep_Sequence_2921_nonAVP_external
LVCGKGFNDEGIFMQHQRIHIGENP
>Ex_starpep_Sequence_2922_nonAVP_external
VFLFGIVLGLIPITLAGLFVTAYLQ
>Ex_starpep_Sequence_3011_nonAVP_external
GIRLHVIVRETEEEAWRDADRLISR
>Ex_starpep_Sequence_3021_nonAVP_external
TYNHRNILTYFIPQSTYAQIEQCLF
>Ex_starpep_Sequence_3062_nonAVP_external
PKIHGGILAVRDKKEHLKDLNDHGI
>Ex_starpep_Sequence_3081_nonAVP_external
DYIGKSITEAVITVPAYFNDTQRQA
>Ex_starpep_Sequence_3206_nonAVP_external
QQCRENIFAIQTLKDFQYIDRDGKD
>Ex_starpep_Sequence_3207_nonAVP_external
SEISWRRAYKEKERLEIQVTHWDET
>Ex_starpep_Sequence_3259_nonAVP_external
RCAELLKEGLVMFKFVMVFAVLGLA
>Ex_starpep_Sequence_3277_nonAVP_external
NNAAVTEDGGEIGRAQALQAIACRT
>Ex_starpep_Sequence_3372_nonAVP_external
SEKMEFDAYLALLRQCDLGYFIFAR
>Ex_starpep_Sequence_3373_nonAVP_external
WESLEAKVNDPSTPPDLKAAIEALL
>Ex_starpep_Sequence_3561_nonAVP_external
LVGVEVLQRMLAKMSFMQNVKNIQE
>Ex_starpep_Sequence_3562_nonAVP_external
CTGSERLKDENGDKVHPTQKPEALL
>Ex_starpep_Sequence_3563_nonAVP_external
LPHARVMIHQPASSYYDGPAAEFHN
>Ex_starpep_Sequence_3566_nonAVP_external
ILAPNWKYGCQIWGLACDSHIKRIQ
>Ex_starpep_Sequence_3584_nonAVP_external
PNRQYAYCVNELNSSVDVWQLKNPH
>Ex_starpep_Sequence_3625_nonAVP_external
AKRPKQERKDEDDENGPKPNSDLEA
>Ex_starpep_Sequence_3644_nonAVP_external
DISTTQIYTHLDFQHLAAVYDSAHP
>Ex_starpep_Sequence_3666_nonAVP_external
GYRLQGSTKDAAEQLIQEAHAVQEA
>Ex_starpep_Sequence_3669_nonAVP_external
PVMWPNVKALQLIPLAAHALFARPL
>Ex_starpep_Sequence_3675_nonAVP_external
NYHHFRVVLVRTDPATERLILTAAQ
>Ex_starpep_Sequence_3677_nonAVP_external
TESDGGNGSSQNNSGSIRHELQCDL
>Ex_starpep_Sequence_3748_nonAVP_external
KSISNFQASSSIMVSNQKGLIKLYF
>Ex_starpep_Sequence_3750_nonAVP_external
VVGDFAFKSSCHFTCAEGFTLQGPT
>Ex_starpep_Sequence_3751_nonAVP_external
VTIGAWVANKSGKGKIAFVQLRDGS
>Ex_starpep_Sequence_3752_nonAVP_external
TTAASFYDPISPGCSRRSSQMSNGV
>Ex_starpep_Sequence_3766_nonAVP_external
GRIDPQEALALIKAAKAKEIAQMLV
>Ex_starpep_Sequence_3800_nonAVP_external
YHLLLVPNMVRERIPSAIIGLFIHV
>Ex_starpep_Sequence_3828_nonAVP_external
DALAQCAWDKASIAAAFKEVLAAQG
>Ex_starpep_Sequence_3838_nonAVP_external
NVTVDAAALCVKSGNSVILKGGKEA
>Ex_starpep_Sequence_3842_nonAVP_external
YARDEFTNTCAADSEIELAYADVAK
>Ex_starpep_Sequence_3914_nonAVP_external
NFSYPLFLKLRWRITGLIPWLLWLS
>Ex_starpep_Sequence_4001_nonAVP_external
DDHGFLDIETPMLTKATPEGARDYL
>Ex_starpep_Sequence_4017_nonAVP_external
ESVLTWLLKESLGGNSKTAMIATIS
>Ex_starpep_Sequence_4060_nonAVP_external
KGKIIFLGYGGLEHPINENVICNTT
>Ex_starpep_Sequence_4073_nonAVP_external
GACASSDCTSIPEAMRKMSRVGRVV
>Ex_starpep_Sequence_4122_nonAVP_external
ILGGTFDPIHYGHIRPAIEVKEALG
>Ex_starpep_Sequence_4155_nonAVP_external
LKLMGKFNLGALRVRQNALAQKSSG
>Ex_starpep_Sequence_4166_nonAVP_external
YAPSPTGFLHIGNARTALFNYLFAK
>Ex_starpep_Sequence_4184_nonAVP_external
DYVHRVGRTARAGRRGEAVTLVGQR
>Ex_starpep_Sequence_4216_nonAVP_external
NPTYREVCSGQTGHAEAVRIVYDPA
>Ex_starpep_Sequence_4217_nonAVP_external
LMLEHAIYSVISPEAASSILWRDSS
>Ex_starpep_Sequence_4219_nonAVP_external
EVLVHLIDRIWKNDSALGLEGAVRQ
>Ex_starpep_Sequence_4220_nonAVP_external
VTDFYDRVRKALNEDFEICCEMKYD
>Ex_starpep_Sequence_4232_nonAVP_external
HQALSNLLINAIKYTDVGGAIDIAL
>Ex_starpep_Sequence_4249_nonAVP_external
IIQLLNSKMPQKIVVVGAGPVGSLA
>Ex_starpep_Sequence_4281_nonAVP_external
AGRAIQGDMFHERYRQKLVKEFVTI
>Ex_starpep_Sequence_4317_nonAVP_external
AGALPEERIMGVETGGCPHTAIRED
>Ex_starpep_Sequence_4327_nonAVP_external
QQQLFAMQQAQQAQQAHQAQQAQQA
>Ex_starpep_Sequence_4346_nonAVP_external
PSPESFLDEKQAVHIWRAGFFTLVH
>Ex_starpep_Sequence_4390_nonAVP_external
GLMPNPKVGTVTTDVASAVKNAKQG
>Ex_starpep_Sequence_4409_nonAVP_external
EKLKYIIHSNISDKVRERFMKAKVF
>Ex_starpep_Sequence_4422_nonAVP_external
QTFSVYAAVYSVAQALHNTLQCNAS
>Ex_starpep_Sequence_4428_nonAVP_external
SEEFQHSMNQYIRAMHEQYRGSQDD
>Ex_starpep_Sequence_4430_nonAVP_external
IFTGMSGKYVKLEETIAGFNMIMSG
>Ex_starpep_Sequence_4444_nonAVP_external
DLQSLRANGIAMAIIRAHKAGKKVI
>Ex_starpep_Sequence_4590_nonAVP_external
GVTQDLAFISPRTGRAVSRAAAGEW
>Ex_starpep_Sequence_4600_nonAVP_external
QLALVVKSLELQQGGKTITQYSEIQ
>Ex_starpep_Sequence_4601_nonAVP_external
NVVWWKVKFEDMPKDSTPRDCWVEK
>Ex_starpep_Sequence_4603_nonAVP_external
RSRSEYTDNILTGLQWLGLNWDEGP
>Ex_starpep_Sequence_4604_nonAVP_external
EVVEDNEAQHIYDDLSNEIHDSGLI
>Ex_starpep_Sequence_4693_nonAVP_external
ECLRLGPGELKSGGFRRESILADTV
>Ex_starpep_Sequence_4703_nonAVP_external
KVINIVTQIYGGKAVQFGPKAKTQL
>Ex_starpep_Sequence_4744_nonAVP_external
VATTQILCKQEGIAQLPVPQEGDPV
>Ex_starpep_Sequence_4763_nonAVP_external
LVTIQNGEAHIGVPNDLARDWLENR
>Ex_starpep_Sequence_4888_nonAVP_external
ETQNVEEEEIMRQKAGKRKAENPAE
>Ex_starpep_Sequence_4889_nonAVP_external
PPPVTITQTVAPPPPPPEDAGAMAP
>Ex_starpep_Sequence_4941_nonAVP_external
QYTLNHLEELEQQFAERMFSENGSL
>Ex_starpep_Sequence_4959_nonAVP_external
AQFLQDISRQNSNNQQIIDTLEKEL
>Ex_starpep_Sequence_5054_nonAVP_external
VTVAADVARRRLARGLKLNYSEAVA
>Ex_starpep_Sequence_5055_nonAVP_external
GTTTIIENNVGVNEEKAIKPYEENH
>Ex_starpep_Sequence_5243_nonAVP_external
AGQIKTGSLSRSDRLAKYNQLLRIE
>Ex_starpep_Sequence_5244_nonAVP_external
ALAMEKSAKTSEILSAAGVTPTALN
>Ex_starpep_Sequence_5245_nonAVP_external
QIEVMKGNVKSRLQIYYQELEKFKA
>Ex_starpep_Sequence_5248_nonAVP_external
FDFFAAVRSDENSLYDVEFDALLGS
>Ex_starpep_Sequence_5266_nonAVP_external
VNKKVKLCGWVHKVRNLGQFIFVDM
>Ex_starpep_Sequence_5307_nonAVP_external
DEDEDMDDESDDESDGEEMSGEMKN
>Ex_starpep_Sequence_5326_nonAVP_external
KLMDRLRIVGGRRLEGAVTISGAKN
>Ex_starpep_Sequence_5348_nonAVP_external
IDYPRGVGLDDEALRTFQAIGLVDK
>Ex_starpep_Sequence_5351_nonAVP_external
FKADEASVASAQLQLDWSRITAPVD
>Ex_starpep_Sequence_5357_nonAVP_external
GSMFAGTDEAPGETEIYQGRKFKTY
>Ex_starpep_Sequence_5359_nonAVP_external
SMLAMFVRIIKGPTLADRILALDAI
>Ex_starpep_Sequence_5430_nonAVP_external
MPKVAAMLEEITGLRFQNKKASAFG
>Ex_starpep_Sequence_5432_nonAVP_external
KDWTLVIENFIERVFFSFGEQNWKA
>Ex_starpep_Sequence_5433_nonAVP_external
DLSYNQLQKIMLRTTFLRTPRQLMR
>Ex_starpep_Sequence_5434_nonAVP_external
SPSPNPKGEMSVPSNVRGKKKLPKE
>Ex_starpep_Sequence_5448_nonAVP_external
KINYRLYLECIFTDIRLLSDAHKKY
>Ex_starpep_Sequence_5482_nonAVP_external
YIDAVEPNKVSRFELPPENFDLDVE
>Ex_starpep_Sequence_5510_nonAVP_external
TDEYVQRTNYFYHASSSRLLAVGHP
>Ex_starpep_Sequence_5520_nonAVP_external
IDKAETVQRIIYIATVEAFHVAKMA
>Ex_starpep_Sequence_5524_nonAVP_external
SLFAEIPIVIKNSPLTNIMMSELNE
>Ex_starpep_Sequence_5596_nonAVP_external
YFQISQDDESESEEMEAKAIGKTIR
>Ex_starpep_Sequence_5683_nonAVP_external
VFWAGAMNLFEVAHFVPEKPMYEQG
>Ex_starpep_Sequence_5699_nonAVP_external
GAERMFLQVMKENLAAVSLYGKIGF
>Ex_starpep_Sequence_5742_nonAVP_external
EEGLEIIRHSCAHLLGHAIKQLWPH
>Ex_starpep_Sequence_5755_nonAVP_external
GQQTASILCKDYAPMFKLFDLYDIE
>Ex_starpep_Sequence_5804_nonAVP_external
VIFGTVNGVIGVIASLPHDQYLFLE
>Ex_starpep_Sequence_5837_nonAVP_external
DLTSEEITNHIEAGKVVTKLALDWQ
>Ex_starpep_Sequence_5848_nonAVP_external
VKIVEFKDATEDERRITLCNAGVMC
>Ex_starpep_Sequence_5866_nonAVP_external
KTRLDWQKFAVGNVSHQPYFGAEYI
>Ex_starpep_Sequence_5898_nonAVP_external
SLAGQALNKNIWSYDVINIRDFGLT
>Ex_starpep_Sequence_5899_nonAVP_external
VDKLGFPVFVKPARAGSSMGISKVD
>Ex_starpep_Sequence_5901_nonAVP_external
CMPASMSLERRTILRAFGAELVLTD
>Ex_starpep_Sequence_5902_nonAVP_external
KRQDIPRGTLLYGLIIAPQNKLCCV
>Ex_starpep_Sequence_5914_nonAVP_external
QPGKRLEHQGIRIEFVGQIELFNDK
>Ex_starpep_Sequence_5931_nonAVP_external
RFPGPGGAVAVLKDGEVLVRHGWGY
>Ex_starpep_Sequence_5963_nonAVP_external
YEKEVEMVSVKAESGEMGILPGHIP
>Ex_starpep_Sequence_5999_nonAVP_external
AVDTVLAGPIAGRSTLITGAGPLGL
>Ex_starpep_Sequence_6009_nonAVP_external
GYKLDKQHTFRVNLFTDFDKYMTIS
>Ex_starpep_Sequence_6028_nonAVP_external
GYGETALLRAEADFYQIRPLLDALR
>Ex_starpep_Sequence_6072_nonAVP_external
MVASDTSDCVLSSTLGPEKDSRVSV
>Ex_starpep_Sequence_6091_nonAVP_external
KSFLELIALDQPGLLARVGKIFADL
>Ex_starpep_Sequence_6104_nonAVP_external
IQHHLTNAKMCSTDGGVAFNHACQD
>Ex_starpep_Sequence_6110_nonAVP_external
LSSRIRLARNLSNFTYPHKISIEEG
>Ex_starpep_Sequence_6112_nonAVP_external
RLRDSALQLEATLGTDHGDDTPNRN
>Ex_starpep_Sequence_6126_nonAVP_external
TKPEKTLLVSQSHTAGRNAHGHITV
>Ex_starpep_Sequence_6272_nonAVP_external
IRAIIPNASISQDMIAGFPTETEED
>Ex_starpep_Sequence_6282_nonAVP_external
NRDDPVVMKFAPAAGAADAPRTITF
>Ex_starpep_Sequence_6283_nonAVP_external
YRTPLTTTWDDITTQVALEFTHLYA
>Ex_starpep_Sequence_6285_nonAVP_external
GGLMVERLEGCFSNVIGLSLPLLRR
>Ex_starpep_Sequence_6286_nonAVP_external
WGNKFDEATCIAYSDLIQMGCLKPD
>Ex_starpep_Sequence_6375_nonAVP_external
LFQYDVDATLEENKAQMADSVNNVK
>Ex_starpep_Sequence_6385_nonAVP_external
TSAYDAAISQFLLDEDFSEYLNISY
>Ex_starpep_Sequence_6426_nonAVP_external
LATQKQFNYTHICAGASAFGKNLLP
>Ex_starpep_Sequence_6445_nonAVP_external
IPPLPFPSSREHHSFLKLCLKLLSN
>Ex_starpep_Sequence_6570_nonAVP_external
DASVSITKETSNALGMGFRCGFLGL
>Ex_starpep_Sequence_6571_nonAVP_external
CTVQGMGGAVSASTAQTLFLGNAGT
>Ex_starpep_Sequence_6623_nonAVP_external
MLKRLKIHKIEPKLMNIKQKSKKSI
>Ex_starpep_Sequence_6641_nonAVP_external
CGIELDEDGSLDGSNDLTIRGRLLS
>Ex_starpep_Sequence_6736_nonAVP_external
FVQQNPDVIDEGVFHNDVIAVSNQQ
>Ex_starpep_Sequence_6737_nonAVP_external
IGPKTSKLYSQEVQSAKTVVWNGPM
>Ex_starpep_Sequence_6925_nonAVP_external
DSVVSLNIQPQHAAILEGETEIFLT
>Ex_starpep_Sequence_6926_nonAVP_external
TEVNLEAVFQIVDELHSSPKLEMVK
>Ex_starpep_Sequence_6927_nonAVP_external
PSQPSTGSTFALPHQSEDWYPTLHP
>Ex_starpep_Sequence_6930_nonAVP_external
ARDNAISAMGRIITNLPQHLGNNFP
>Ex_starpep_Sequence_6948_nonAVP_external
TNQQRLHAQLNADGVKRWEADAGGK
>Ex_starpep_Sequence_6989_nonAVP_external
SEHFLSSYTIDCTAEIKKELVQCMG
>Ex_starpep_Sequence_7008_nonAVP_external
QQPSSTMTKKKKQIHSFNNNKSLSS
>Ex_starpep_Sequence_7030_nonAVP_external
RSFTFIVKTPPASFLVKKAAGLKSG
>Ex_starpep_Sequence_7033_nonAVP_external
EEGDISAQLNDFAELKRLCTQIKRD
>Ex_starpep_Sequence_7039_nonAVP_external
LFMNALEFCNAVVQVAHEMIKQQLL
>Ex_starpep_Sequence_7041_nonAVP_external
VDMFDCVMPTRNARNATLFTHSGKI
>Ex_starpep_Sequence_7112_nonAVP_external
IFKKNIDLKSLLKMNTLLVTGTSTD
>Ex_starpep_Sequence_7114_nonAVP_external
KVYGIKLYCTPVLDIQTTLYLTRQL
>Ex_starpep_Sequence_7115_nonAVP_external
SIVSDDDDFAKLNTMSYREFLDNLS
>Ex_starpep_Sequence_7116_nonAVP_external
VETGLLTSSAATGLPQVDNNNLSSG
>Ex_starpep_Sequence_7130_nonAVP_external
VWWGEKVPAPRSAPPGTILALEENG
>Ex_starpep_Sequence_7164_nonAVP_external
ITVLLHFHFRKQSDSLTRIHMNLHA
>Ex_starpep_Sequence_7192_nonAVP_external
KYLYLGRGEDVSKGRFKPANLAGAF
>Ex_starpep_Sequence_7202_nonAVP_external
DSIKATKAAGNRVIAVGTTSVRSLE
>Ex_starpep_Sequence_7206_nonAVP_external
ACGECGGSSNPMGSLIGNVANTGAG
>Ex_starpep_Sequence_7278_nonAVP_external
ALEAIDVMNMTPLQAMTTLYELKKL
>Ex_starpep_Sequence_7365_nonAVP_external
SLEVFTTRADTIYGVSYIALAPEHK
>Ex_starpep_Sequence_7381_nonAVP_external
TITKTPVLFIKFQLIAADNYQAITW
>Ex_starpep_Sequence_7424_nonAVP_external
APLLARMGEAKVSLPGGCAIGTRPV
>Ex_starpep_Sequence_7437_nonAVP_external
WSGIPWFEAGADPGAIAPFSFGSLL
>Ex_starpep_Sequence_7486_nonAVP_external
GFAFDINAFIALENERKTVQTRTQD
>Ex_starpep_Sequence_7519_nonAVP_external
DFSLEFGYLIDPLTSIMLILITTVG
>Ex_starpep_Sequence_7530_nonAVP_external
TLEMGRSSKTNPLNAMGLDHNIATS
>Ex_starpep_Sequence_7548_nonAVP_external
YKQKLFGLTIDAQRLQQIRSERRPN
>Ex_starpep_Sequence_7580_nonAVP_external
AEAKVHGMEIGHVHFHEVGAVDSII
>Ex_starpep_Sequence_7581_nonAVP_external
EDPDEGTAGVESAVLRGFLILGKED
>Ex_starpep_Sequence_7583_nonAVP_external
DTWGGILSPSDYRTHVLPHTTRLIN
>Ex_starpep_Sequence_7584_nonAVP_external
ALNLAPVNFDALFVEYMQRQQAQEE
>Ex_starpep_Sequence_7596_nonAVP_external
TPLTALKFAELTLKAGIPKGVVNVL
>Ex_starpep_Sequence_7613_nonAVP_external
PGGGALGNLVFKKIRTATGGQLRYL
>Ex_starpep_Sequence_7645_nonAVP_external
GGYAFFKLTLSRSPLVSQPGNKGRE
>Ex_starpep_Sequence_7681_nonAVP_external
MKLRANRVGEQMKKELGDIISRKIK
>Ex_starpep_Sequence_7691_nonAVP_external
CKKENLSKTVLVRQLAEIYFANSNK
>Ex_starpep_Sequence_7710_nonAVP_external
FKAPYDATVVSKLASAGTVTLGKTN
>Ex_starpep_Sequence_7754_nonAVP_external
KAARAALAKMTSQLHKKGEAWSARF
>Ex_starpep_Sequence_7773_nonAVP_external
KVQANMDPAHRDRVAFVRVSSGRFE
>Ex_starpep_Sequence_7786_nonAVP_external
HAVLEVLATPVREALLARFGQHQGP
>Ex_starpep_Sequence_7792_nonAVP_external
KKVPAITLTANIIWFPDNFLIQKIP
>Ex_starpep_Sequence_7794_nonAVP_external
NKKTNSNSTLNNVNNGLVTAGSVSN
>Ex_starpep_Sequence_7808_nonAVP_external
DKELGPHMLEGAGNQVPRETTPIKT
>Ex_starpep_Sequence_7954_nonAVP_external
PVTAREVTADYPGYVLLDSQAVKHF
>Ex_starpep_Sequence_7964_nonAVP_external
SGLEISPIFNVLPPKKDYPDYYAVI
>Ex_starpep_Sequence_7965_nonAVP_external
VALANKEAMVAAGPLLWREAEAHGA
>Ex_starpep_Sequence_7967_nonAVP_external
PNMIINIPELTPYYFGYLVYFFEKS
>Ex_starpep_Sequence_7968_nonAVP_external
LGRFSNIFGSLLVGFIAVQLGYISV
>Ex_starpep_Sequence_8057_nonAVP_external
TGFSIIRFVGYIKEELLIVLGTSSS
>Ex_starpep_Sequence_8067_nonAVP_external
NRNKGITWKNETLFEYLENPKKYIP
>Ex_starpep_Sequence_8108_nonAVP_external
PVPDCREHMEDLQNRIKEKAHVNVL
>Ex_starpep_Sequence_8127_nonAVP_external
FLKRVIAEMGGKDAIVVDKDIDTDL
>Ex_starpep_Sequence_8252_nonAVP_external
IEDKLIPEDVTIQVLTQAREHLVKK
>Ex_starpep_Sequence_8253_nonAVP_external
YGDAEELRKPFNYLKDVEIDDSILY
>Ex_starpep_Sequence_8305_nonAVP_external
LCAAGCLLQYVKDTQRTSLPHIRSI
>Ex_starpep_Sequence_8323_nonAVP_external
IRTIAPAELESTFGAQILITNGYIL
>Ex_starpep_Sequence_8417_nonAVP_external
KKVLPLLKIIKKKNSIPEPIDPLFK
>Ex_starpep_Sequence_8418_nonAVP_external
YSFLGNIWERLNYNGKRIIFSKAQL
>Ex_starpep_Sequence_8606_nonAVP_external
QGQFVFVGSYNAGNVSVTRLEDGLP
>Ex_starpep_Sequence_8607_nonAVP_external
VVMGYNTFQELGDKLTDHNVVVLSK
>Ex_starpep_Sequence_8608_nonAVP_external
KGRKRLAVMKRTFQPSVLKRNRSHG
>Ex_starpep_Sequence_8611_nonAVP_external
LVIPVGIVYAIVYYFLFDFAIRKFK
>Ex_starpep_Sequence_8629_nonAVP_external
VGADFQAQAIEALDPAVPISVYVHV
>Ex_starpep_Sequence_8670_nonAVP_external
GDMMDWLEQYCMSRAPFIVPALKKH
>Ex_starpep_Sequence_8689_nonAVP_external
ANSDLAELVHGSMAGELGFHLRRGQ
>Ex_starpep_Sequence_8711_nonAVP_external
KEGRMSIEPLSQDKQVSHWDAEFSN
>Ex_starpep_Sequence_8714_nonAVP_external
TPLQYDVTQEEGTEPPFRNEYWDEK
>Ex_starpep_Sequence_8720_nonAVP_external
ILEFAKALNERGVALLSTGGTAKLL
>Ex_starpep_Sequence_8722_nonAVP_external
PILNALSRAQVCQTCLKQHDFKKCE
>Ex_starpep_Sequence_8793_nonAVP_external
RDKHLRSAEFLNVAKFPQATFTSTS
>Ex_starpep_Sequence_8795_nonAVP_external
QGLWKNNSALVQLLGLCPLLAVTST
>Ex_starpep_Sequence_8796_nonAVP_external
WNVKGHVDVQQSHHRSDLVIPEWEA
>Ex_starpep_Sequence_8797_nonAVP_external
TLVGEAPEIIRHLIEIRGIGILDVK
>Ex_starpep_Sequence_8811_nonAVP_external
QQQTAGADASANNAKDDDVVDAEFE
>Ex_starpep_Sequence_8873_nonAVP_external
VIPMLNPIIYSLRNKDVKEAMRKLL
>Ex_starpep_Sequence_8883_nonAVP_external
QIQVKRLGIENLHVIFHGFSQAREA
>Ex_starpep_Sequence_8887_nonAVP_external
LKPYASKTLISLSCRRSLSPVFSAG
>Ex_starpep_Sequence_8959_nonAVP_external
SVRRVAGGVVSNFVHDNLKVGDIVG
>Ex_starpep_Sequence_9046_nonAVP_external
IADNAEIKPYSIIEGAKLGVAASAG
>Ex_starpep_Sequence_9062_nonAVP_external
LRVIAHDTGTSLDQVKKALCVLIQH
>Ex_starpep_Sequence_9105_nonAVP_external
QLKRDCEAMSRMLRVKTPGLHEEIQ
>Ex_starpep_Sequence_9118_nonAVP_external
RFGVDRAVSIRIEKRTPVTAGLGGG
>Ex_starpep_Sequence_9167_nonAVP_external
SLKVATYDLAPEMSCKAITDALLEK
>Ex_starpep_Sequence_9200_nonAVP_external
KRIQRIWRVSKPGLRIYSSYKNMPK
>Ex_starpep_Sequence_9211_nonAVP_external
DLLADRLKFYAMALPILLDCDPGHD
>Ex_starpep_Sequence_9229_nonAVP_external
KDKEKEKHKAKSEEEKKAKAAPAAK
>Ex_starpep_Sequence_9261_nonAVP_external
ASNENPFGSSPKAKAAISEQLDNLA
>Ex_starpep_Sequence_9262_nonAVP_external
AVIVKKVDAKTRGKVGINELLRTID
>Ex_starpep_Sequence_9264_nonAVP_external
AEQAELFRAHMLTVMAEMSIDDGLV
>Ex_starpep_Sequence_9265_nonAVP_external
LTSLSHLALGTNPLHCDCSLRWLSE
>Ex_starpep_Sequence_9277_nonAVP_external
PKIRCALEAVQGGVTSAHIIDGRVP
>Ex_starpep_Sequence_9294_nonAVP_external
NDDDQDLLSLFDQSLRLNSSSTSVR
>Ex_starpep_Sequence_9326_nonAVP_external
TKVIFHLEAFVAKFMRIFEMYLMSM
>Ex_starpep_Sequence_9362_nonAVP_external
KDDRIRPVHEADGEPLFETRRRTGR
>Ex_starpep_Sequence_9372_nonAVP_external
ENHSARLRHGTCRIFLAPVHDELQN
>Ex_starpep_Sequence_9391_nonAVP_external
FSELYGSGRGLEVEDTAPYKESLGN
>Ex_starpep_Sequence_9435_nonAVP_external
TWKPDVLIRFGGMPVSKALTQFIKK
>Ex_starpep_Sequence_9454_nonAVP_external
VLHQDSSILATRDLRLEKRTLFRLD
>Ex_starpep_Sequence_9467_nonAVP_external
DALFAALAPQCQLKDALPTDMTETA
>Ex_starpep_Sequence_9473_nonAVP_external
DRRQSILRQAGMKVGAAGALSGVAE
>Ex_starpep_Sequence_9475_nonAVP_external
LERLVEPQEPKFTGVVFKVQANMDP
>Ex_starpep_Sequence_9489_nonAVP_external
GRDTRGLIRQHQFEKVELVQIVKPE
>Ex_starpep_Sequence_9635_nonAVP_external
HQDPISLAVEMAAVNHTILALARQG
>Ex_starpep_Sequence_9645_nonAVP_external
PYPEHQELDFLIEKASRPEQLLELL
>Ex_starpep_Sequence_9646_nonAVP_external
KTLNAWGSLCNSHWDIEDAHVLCQQ
>Ex_starpep_Sequence_9648_nonAVP_external
ASAPPHTLPCLCNYAMTAERVYRLR
>Ex_starpep_Sequence_9649_nonAVP_external
KISDVINVPELSSLEEIAKTNVQEV
>Ex_starpep_Sequence_9738_nonAVP_external
KGKMERTNYLQKRAAAIRLQTAFRR
>Ex_starpep_Sequence_9748_nonAVP_external
WLEHNCHYQYMDELLQYIRFGLMDV
>Ex_starpep_Sequence_9789_nonAVP_external
RDIDKPFLMPIEDVFSISGRGTVVT
>Ex_starpep_Sequence_9808_nonAVP_external
IRYASGASCLATRLNLFKLSKLMGD
>Ex_starpep_Sequence_9933_nonAVP_external
SRAKVENRLSQLEGRDLRTTPKVVR
>Ex_starpep_Sequence_9934_nonAVP_external
ISFIDYFITDMFDAWDAFAHLPALM
>Ex_starpep_Sequence_9986_nonAVP_external
FKELNWQEIYDLVKSPMIIDLRNIL
>Ex_starpep_Sequence_10004_nonAVP_external
MRYFYTAMSRPGRGEPRFISVGYVD
>Ex_starpep_Sequence_10099_nonAVP_external
GNTRFKSSTNRAPRQTTPGKPGDQR
>Ex_starpep_Sequence_10100_nonAVP_external
QVELRRAQSLPSVPLSCATYSEALP
>Ex_starpep_Sequence_10288_nonAVP_external
PKLLELLVCPVTKGPLTYDRERDEL
>Ex_starpep_Sequence_10289_nonAVP_external
HLDSLGVKLTTLRPEQADYIGVKVE
>Ex_starpep_Sequence_10290_nonAVP_external
QMALLQETAYERLYRWAQSECRALT
>Ex_starpep_Sequence_10293_nonAVP_external
QPSVKDNSGSHGSPISGKLEGIFFS
>Ex_starpep_Sequence_10311_nonAVP_external
AEELRACMKGHGTDEDTLIEILASR
>Ex_starpep_Sequence_10352_nonAVP_external
VKIPAGVSNGQRIRLKGQGTPGENG
>Ex_starpep_Sequence_10371_nonAVP_external
CQFSAWYPLFRSLTIKSVILPLPQN
>Ex_starpep_Sequence_10393_nonAVP_external
SPYVDYGLAQVETNPNNLSYTNYQN
>Ex_starpep_Sequence_10396_nonAVP_external
SDRILKRTSHITIVVSDSKVKDKKG
>Ex_starpep_Sequence_10402_nonAVP_external
ISISNLRILEVREDIYGALKISFKN
>Ex_starpep_Sequence_10404_nonAVP_external
ARRIAVPVLVRDGKPCLGDSAAYAP
>Ex_starpep_Sequence_10475_nonAVP_external
GAEVFHALKKILHDKGISTAVGDEG
>Ex_starpep_Sequence_10477_nonAVP_external
EYDPNRNARIALLHYQDGEKRYILH
>Ex_starpep_Sequence_10478_nonAVP_external
EPILTESYQADKVTKVILATGKMFI
>Ex_starpep_Sequence_10479_nonAVP_external
QTHENREHLVMMEKILGPIPSHMIH
>Ex_starpep_Sequence_10493_nonAVP_external
LPPPPDANIMPFEEETGHTIQVIAS
>Ex_starpep_Sequence_10527_nonAVP_external
RDAILDKNVVVPPGATVGVDKEHDR
>Ex_starpep_Sequence_10555_nonAVP_external
KALEMIEARHLFNLRPDQIEVIVHP
>Ex_starpep_Sequence_10565_nonAVP_external
RNAVVSPLSGSGSAVPTAGEGEGEK
>Ex_starpep_Sequence_10569_nonAVP_external
LNDLFAEFMTTNQQSVAASQPKTIV
>Ex_starpep_Sequence_10641_nonAVP_external
ASIMASLKNEAPVASESVKNQGLGG
>Ex_starpep_Sequence_10728_nonAVP_external
ENLFNYEWELTKSPAGAHQWTPKGG
>Ex_starpep_Sequence_10744_nonAVP_external
AALAACLGPLFAEDPKKHNLLQGFY
>AVPIden_CancerPPD4202
TFRAFLSSRLQDLYSIVRRADRAAV
>AVPIden_DRAMP01620
GLMSSIGKALGGLIVDVLKPKTPAS
>AVPIden_AP02604
FWGFLGKLAMKAVPSLIGGNKSSSK
>AVPIden_DRAMP03742
IFGSLFSLGSKLLPTVFKLFSRKKQ
>AVPIden_AP02515
FSTKTRNWFSEHFKKVKEKLKDTFA
>AVPIden_AntiFP198
MRAKWRKKRTRRLKRKRRKVRARSK
>AVPIden_CancerPPD4204
GSEGPLKPGARIFSFDGKDVLRHPT
>AVPIden_dbAMP_03251
GLASTIGSLLGKFAKGGAQAFLQPK
>AVPIden_CancerPPD4206
ETWRTEAPSATGQASSLLGGRLLGQ
>AVPIden_AntiFP1216
MREKWKKKRSRRLRRKRRKMRARSK
>AVPIden_AntiFP204
SINVDIEQETAWVQAGATLGEVYYR
>AVPIden_AP02555
IWLTALKFLGKNLGKHLAKQQLAKL
>AVPIden_AP02490
GFWSSALEGLKKFAKGGLEALTNPK
>AVPIden_AP00251
GLVSSIGKALGGLLADVVKTKEQPA
>AVPIden_ADAM_2611
GLWSKIKEAAKTAGKAAMGFVNEMV
>AVPIden_AntiFP203
QSERFEQQMQGQDFSHDERFLSQAA
>AVPIden_AntiFP197
MRAKWRKKRMRRLKRKRRKMRQRSK
>AVPIden_AP02172
FFGSLLSLGSKLLPSVFKLFQRKKE
>AVPIden_AP01401
GVLDILKGAAKDLAGHVATKVINKI
>AVPIden_AP02003
GFWTTAAEGLKKFAKAGLASILNPK
>AVPIden_AntiCP203
RWGKWFKKATHVGKHVGKAALTAYL
>AVPIden_DRAMP01978
KLKNFAIGVAQSLLNKASCKLSGQC
>AVPIden_AntiFP199
NQGRHFCGGALIHARFVMTAASTFQ
>AVPIden_ADAM_5001
PNPKVFFDMTIGGQSAGRIVMEEYA
>AVPIden_AP00493
NLVSGLIEARKYLEQLHRKLKNCKV
>AVPIden_ADAM_2556
GLVSSIGKALGGLLVDVVKSKGQPA
>AVPIden_AntiFP193
ATRVVYCNRRSGSVVGGDDTVYYEG
>AVPIden_AP02445
QSHLSLCRYCCNCCRNKGCGYCCKF
>AVPIden_AP02292
GLLSNVAGLLKQFAKGGVNAVLNPK
>TR_starpep_Sequence_105_nonAVP_training
PIYLHEFLYPVAQAQDSVVMDVDL
>TR_starpep_Sequence_334_nonAVP_training
VNAGKVSYESLVEGIKMVGKMADD
>TR_starpep_Sequence_511_nonAVP_training
LSIVNSLDVLRNRLLLEIARKKAK
>TR_starpep_Sequence_1240_nonAVP_training
LRLANFNDCEEAAQELFQQIQEAQ
>TR_starpep_Sequence_1343_nonAVP_training
LQSNGMQIDMATLATADTLLLIEN
>TR_starpep_Sequence_1397_nonAVP_training
MAMLSRAAKVCGVSVLDEERDAHH
>TR_starpep_Sequence_1474_nonAVP_training
EEMRRLGSLILECADATRVEAGGA
>TR_starpep_Sequence_1903_nonAVP_training
KQAIEYIYSYFGSKNKIKRYNIKI
>TR_starpep_Sequence_1978_nonAVP_training
FVDNGYDDLEVCKQIGDPDLDAIG
>TR_starpep_Sequence_2016_nonAVP_training
RIRVLPGDRVRVELTPYDLTRGRI
>TR_starpep_Sequence_2019_nonAVP_training
IDEKKCNNCKLCTIVCPLNALEGE
>TR_starpep_Sequence_2095_nonAVP_training
MEQRNDDRLHDLAGKLASIRQVTN
>TR_starpep_Sequence_2119_nonAVP_training
RAVFNLEESIAATLKIEDHTCHYM
>TR_starpep_Sequence_2210_nonAVP_training
SAHGGQRQSVIKTVAAMPEPAVPD
>TR_starpep_Sequence_2232_nonAVP_training
AHFSALEMPGYRVLSAGQRVTFVA
>TS_starpep_Sequence_279_nonAVP_testing
ATPLAAIASARHETQYSRLFRSME
>TS_starpep_Sequence_309_nonAVP_testing
LTRKESQTIHIGDDIVIQIVHAGK
>TS_starpep_Sequence_388_nonAVP_testing
YADEVAKKLTNNGFRVEKDLRNEK
>TS_starpep_Sequence_553_nonAVP_testing
PYSVFSYSRPLWNCMIRNLPEGTK
>TS_starpep_Sequence_584_nonAVP_testing
SILWFDRARGFGFIRPDMGPKDVF
>Ex_starpep_Sequence_99_nonAVP_external
KGDSIIDEIKAASIIAKVQRDKLM
>Ex_starpep_Sequence_101_nonAVP_external
SNTLKQIVIKLREQFVNKTIVFDQ
>Ex_starpep_Sequence_111_nonAVP_external
LMGMAIDTERRCPKLSIGTGGLSG
>Ex_starpep_Sequence_114_nonAVP_external
ITGDIRRAHCTLSREDWNNTLRQI
>Ex_starpep_Sequence_133_nonAVP_external
LIVTGCLAERYRESILQELPDVDA
>Ex_starpep_Sequence_143_nonAVP_external
VLSTLEMIGIDIVSIARVEKCVKR
>Ex_starpep_Sequence_150_nonAVP_external
KRAEEERVRHLPEKIKDDQQLKNM
>Ex_starpep_Sequence_151_nonAVP_external
DPALQDKCMTDLGKWCSEKTETGQ
>Ex_starpep_Sequence_154_nonAVP_external
VRGVAIHPTRPLLVTGGDDYKIKV
>Ex_starpep_Sequence_157_nonAVP_external
TGKLAELERAEREKMKAKVERIKN
>Ex_starpep_Sequence_164_nonAVP_external
MGARVHLITMLIDTIGLASCNPAI
>Ex_starpep_Sequence_165_nonAVP_external
VVAGSDPLGLIAYLSHFHSAFKNT
>Ex_starpep_Sequence_169_nonAVP_external
EFEEYIQLTIRIPKMRTSQYLLST
>Ex_starpep_Sequence_170_nonAVP_external
GPESQERADGGQGGSGERREDKER
>Ex_starpep_Sequence_189_nonAVP_external
GFFDGPVDHLFAFPLLADYIKSKV
>Ex_starpep_Sequence_340_nonAVP_external
TPLQFSLILSSTIDVFELRTRHNA
>Ex_starpep_Sequence_369_nonAVP_external
KHIVVLGLAKSGVQVAKVLHQAGA
>Ex_starpep_Sequence_374_nonAVP_external
GENIAGAAVVVVSSAVKRDNPEVV
>Ex_starpep_Sequence_396_nonAVP_external
QIPIIGMGGIMTGEDAIEFIMAGA
>Ex_starpep_Sequence_401_nonAVP_external
TSGFLGPLLVLQAGFFLLTRILTI
>Ex_starpep_Sequence_456_nonAVP_external
LLYEEASTLEHSVQKVEIEIMLSG
>Ex_starpep_Sequence_464_nonAVP_external
ARRTPKPSPRPNVHPVYYEEGRPT
>Ex_starpep_Sequence_470_nonAVP_external
QMNDIDFELCTLLVKGKGKKERYV
>Ex_starpep_Sequence_571_nonAVP_external
IARLHRALAQFMINLHINEHGYEE
>Ex_starpep_Sequence_573_nonAVP_external
GTLGGAVFMNAGAYDGEMSHVVTA
>Ex_starpep_Sequence_583_nonAVP_external
MALADIGEDTIVSCSVCSYAANLE
>Ex_starpep_Sequence_586_nonAVP_external
GCSATSIINTILNNIYVLYALRRH
>Ex_starpep_Sequence_605_nonAVP_external
VGLMPHPEHAIDLLTGPSTDGLGL
>Ex_starpep_Sequence_614_nonAVP_external
AAVGFDLYTELLEEAVQKLKGEEP
>Ex_starpep_Sequence_615_nonAVP_external
RRDIRVARQRDPARPTALEVVFCY
>Ex_starpep_Sequence_622_nonAVP_external
DIRAGEALEVLRGLQGSFHHVLLD
>Ex_starpep_Sequence_623_nonAVP_external
KRGGLSSTLVEKMDEMGILGNMPE
>Ex_starpep_Sequence_626_nonAVP_external
AEANPILESKGTALISQGDKMFKV
>Ex_starpep_Sequence_629_nonAVP_external
LNKGPGSGVMMSDAQVHNCTTKCQ
>Ex_starpep_Sequence_636_nonAVP_external
IFEKTSTRTRCAFEVAAADQGAST
>Ex_starpep_Sequence_637_nonAVP_external
LLSLGVKSIVTAEVSIMPASKTSC
>Ex_starpep_Sequence_641_nonAVP_external
VYVQCDICKGARYNRETLQVKYKG
>Ex_starpep_Sequence_642_nonAVP_external
DAGAVRAVVRQRRSLLPAGITAVS
>Ex_starpep_Sequence_661_nonAVP_external
APFLSPALQSTDAVIQTITEFKQA
>Ex_starpep_Sequence_812_nonAVP_external
ARHHQGTFILRLDDTDLERSKDEY
>Ex_starpep_Sequence_841_nonAVP_external
PLKVQRPFYPEGEKVCHSVILHTA
>Ex_starpep_Sequence_846_nonAVP_external
VQKERAMETPQNTAAPSESGADTS
>Ex_starpep_Sequence_869_nonAVP_external
WGMRKNEALVRFLEAEDFDAAIIF
>Ex_starpep_Sequence_874_nonAVP_external
IDGVLMDLAGIREYEEIHVWNVTN
>Ex_starpep_Sequence_929_nonAVP_external
NDWNELFVPGLFHLKKTMADMHKV
>Ex_starpep_Sequence_937_nonAVP_external
QPVLVGTISIEKSELISNALKKAK
>Ex_starpep_Sequence_943_nonAVP_external
AVAVLDPQKGEKILDLCAAPGGKT
>Ex_starpep_Sequence_1043_nonAVP_external
KLKLTNRQDLIAGRILKEIVARLV
>Ex_starpep_Sequence_1045_nonAVP_external
VQLGPAELLFLLEDLSQKLENMLT
>Ex_starpep_Sequence_1055_nonAVP_external
AGSADADLTLLSFAHADGTGEAVV
>Ex_starpep_Sequence_1058_nonAVP_external
PEKFKRSELDGKSQDELIGLLADL
>Ex_starpep_Sequence_1077_nonAVP_external
DGKKYKGTLKSVDGNDFVVTVNEK
>Ex_starpep_Sequence_1086_nonAVP_external
SSDSQAMGRIGEVVIRTWQTADKM
>Ex_starpep_Sequence_1087_nonAVP_external
EIAGPGFINFFLNADQRFAVLDQI
>Ex_starpep_Sequence_1095_nonAVP_external
RYDAEGSPRLWKTEEEIDGAFRVA
>Ex_starpep_Sequence_1098_nonAVP_external
FVMYIGELSNEIDNKFDLKNDSKF
>Ex_starpep_Sequence_1101_nonAVP_external
VTADRTWKADVLMQHGKIVAIGSN
>Ex_starpep_Sequence_1108_nonAVP_external
KGDKFQALADELLNHLASSKIPEL
>Ex_starpep_Sequence_1109_nonAVP_external
LTINPCIEESLQLAKLSWNDIDGI
>Ex_starpep_Sequence_1113_nonAVP_external
IYNTIKQVFKYVVAYAAHVPSFAD
>Ex_starpep_Sequence_1114_nonAVP_external
GCFEIFHKCDNNCIESIRNGTYDH
>Ex_starpep_Sequence_1133_nonAVP_external
IVKLVPSKPMCVESYNEYPPLGRF
>Ex_starpep_Sequence_1284_nonAVP_external
TGWQRPVKQKMSQQLQSIIDTAWD
>Ex_starpep_Sequence_1313_nonAVP_external
VNEHGYTEVIPPYLVNSKAMFGTG
>Ex_starpep_Sequence_1318_nonAVP_external
ALQASVDRDCLSGWGGYVLVVTPT
>Ex_starpep_Sequence_1341_nonAVP_external
FEDTPDFVARYIAREAREYLKSLP
>Ex_starpep_Sequence_1346_nonAVP_external
VYSHNAFLDSVEQVENVEFQESIP
>Ex_starpep_Sequence_1401_nonAVP_external
IIYEGYGPGGTAIMIECLSDNRNR
>Ex_starpep_Sequence_1409_nonAVP_external
FLYSSVGSIIQNGVRAIPLGQTDG
>Ex_starpep_Sequence_1415_nonAVP_external
RRGFKLDVEMLRQQEERRKVLQVE
>Ex_starpep_Sequence_1516_nonAVP_external
LGAVALGASAGQTVIGDSTTVLLY
>Ex_starpep_Sequence_1518_nonAVP_external
EPAVPALHAELAKGADFASESAGE
>Ex_starpep_Sequence_1528_nonAVP_external
TSRRGRVEGMEAHGNSQIVNAMVP
>Ex_starpep_Sequence_1531_nonAVP_external
MLPGKPVANLMIKLYGFIPMRQGL
>Ex_starpep_Sequence_1550_nonAVP_external
SSLEKIAEECDIITFHVPLYKEGK
>Ex_starpep_Sequence_1559_nonAVP_external
LDAGRAAKLCSENNTANFKRCSPL
>Ex_starpep_Sequence_1560_nonAVP_external
ISPSEDRKQPSNNLDRVKLTDFNF
>Ex_starpep_Sequence_1567_nonAVP_external
LLRKGGTIMFSNNKRGFRMDHDGL
>Ex_starpep_Sequence_1568_nonAVP_external
LEGSGFRKPNNVFVHGYVTVNGAK
>Ex_starpep_Sequence_1571_nonAVP_external
ERHNRKIVFAYLLLPGINDRPSDV
>Ex_starpep_Sequence_1574_nonAVP_external
SSRHRVMVAQNSGIVENVASPPLT
>Ex_starpep_Sequence_1581_nonAVP_external
EAENQTLATISFQNYFRMYSKLAG
>Ex_starpep_Sequence_1582_nonAVP_external
SKVEPAAQESTGESKKQTDGSVPE
>Ex_starpep_Sequence_1586_nonAVP_external
PLCVVCGQAHSPEENHFYTYPEEV
>Ex_starpep_Sequence_1587_nonAVP_external
YADYKDLMDLTEDMLRDVAEKVLG
>Ex_starpep_Sequence_1606_nonAVP_external
TDVDIQEFMIAPIGAESFREALRW
>Ex_starpep_Sequence_1757_nonAVP_external
PGKHALHIHTFGDLSDGCKSTGGQ
>Ex_starpep_Sequence_1786_nonAVP_external
MEAVIGAIYLDQGYTAAEDFIKRF
>Ex_starpep_Sequence_1791_nonAVP_external
GWHGYTSHGAHGVAVAADLKSTQE
>Ex_starpep_Sequence_1814_nonAVP_external
EIISSCMSLGMMVTMNQRLDAETL
>Ex_starpep_Sequence_1819_nonAVP_external
FNCQGEFFYCNTTELFKSTWDNNG
>Ex_starpep_Sequence_1874_nonAVP_external
QGIHLRAYAQTDPLREYQLEGFQM
>Ex_starpep_Sequence_1882_nonAVP_external
EKGLATAVGDEGGFAPNLASTRDA
>Ex_starpep_Sequence_1888_nonAVP_external
LLERVDHALAADPDGHEAMDKILI
>Ex_starpep_Sequence_1989_nonAVP_external
IKMELAKEFEDAVTEVLIAKTKKA
>Ex_starpep_Sequence_1991_nonAVP_external
DGATVKTLAVVAGREGYTEVTVTA
>Ex_starpep_Sequence_2001_nonAVP_external
INTQPGSKIVFNAPYDDKHTYHIK
>Ex_starpep_Sequence_2004_nonAVP_external
VKEFDGIIKIGRTHLQDATPLTLA
>Ex_starpep_Sequence_2023_nonAVP_external
FTSLRAHADIFTKILHKRVRFVPD
>Ex_starpep_Sequence_2032_nonAVP_external
EAIALVQKIAFALPAKYFEKVDVT
>Ex_starpep_Sequence_2033_nonAVP_external
VIANCKITTCRCTDPPGIISQNYG
>Ex_starpep_Sequence_2040_nonAVP_external
YDFSKPFSICDVGAGAGFPSIPLK
>Ex_starpep_Sequence_2041_nonAVP_external
VSMPNVLEILEPMSNGVAVEGMES
>Ex_starpep_Sequence_2044_nonAVP_external
KADPTMFIFDEPTTGLHFHDIRKL
>Ex_starpep_Sequence_2047_nonAVP_external
WSLFYMIRSPDAMKAAHEEVQKIL
>Ex_starpep_Sequence_2054_nonAVP_external
MYQKYAESQGWRFEVMEASYNGVG
>Ex_starpep_Sequence_2055_nonAVP_external
VFKWLKKMGGLEAMQARNEKKAAI
>Ex_starpep_Sequence_2059_nonAVP_external
TDMELEFDNLARFLHMAVEYAQEI
>Ex_starpep_Sequence_2060_nonAVP_external
VIPNPTTVFKITVGRATTENLLNL
>Ex_starpep_Sequence_2078_nonAVP_external
VQKDGVENTPPHYFTLGCKILTLT
>Ex_starpep_Sequence_2229_nonAVP_external
AIKKSELGLNPQIDGQLIRLPVPD
>Ex_starpep_Sequence_2258_nonAVP_external
GRAVGVLQAGNHGSTYGGTALGSR
>Ex_starpep_Sequence_2263_nonAVP_external
EAGVDEAGRGCLAGPVVAAAVILP
>Ex_starpep_Sequence_2286_nonAVP_external
KSIDEILPLALTSLPKALVKAPIV
>Ex_starpep_Sequence_2291_nonAVP_external
RLGNAVDPFSTIEKYGSDPLRWYM
>Ex_starpep_Sequence_2346_nonAVP_external
ESKALRSIFFATTEMKKENGTDAK
>Ex_starpep_Sequence_2354_nonAVP_external
QVETFFLQLKRGSGLSGLSAMANT
>Ex_starpep_Sequence_2360_nonAVP_external
LRLPPQEGRLRSRFYQLQAIEKEW
>Ex_starpep_Sequence_2407_nonAVP_external
MLSVYGDVKEISSSPISCTKKFVE
>Ex_starpep_Sequence_2408_nonAVP_external
GVIKGTASRKGKLNRSPEHGVWLI
>Ex_starpep_Sequence_2409_nonAVP_external
VEPMSIDEAYLDVTENKLGISSAV
>Ex_starpep_Sequence_2420_nonAVP_external
WIASMVLPGWEGTFSLKALLGVAC
>Ex_starpep_Sequence_2421_nonAVP_external
WSEIDMDFMNLNQTAHGGREFGFM
>Ex_starpep_Sequence_2443_nonAVP_external
NRITDQNLLLLSFGMMLVGEICLF
>Ex_starpep_Sequence_2516_nonAVP_external
KEEDLGNKVLENTLTDIVCELSNA
>Ex_starpep_Sequence_2536_nonAVP_external
RFDGALNVDLTEFQTNLVPYPRIH
>Ex_starpep_Sequence_2568_nonAVP_external
AAMTPALVGGEIPLDMRLGGGQLV
>Ex_starpep_Sequence_2633_nonAVP_external
RVDCGGCNGCEIEIFATLSPLFDA
>Ex_starpep_Sequence_2638_nonAVP_external
SKRYNLCIGRYLRLNEKRMLDAID
>Ex_starpep_Sequence_2685_nonAVP_external
LSKEEEEELRKLTEEDERRERRVA
>Ex_starpep_Sequence_2686_nonAVP_external
GGRRYRSTVDAYKTIAREEGLRGL
>Ex_starpep_Sequence_2687_nonAVP_external
DFCHWGQRFRYTYYDESQGEIYRS
>Ex_starpep_Sequence_2691_nonAVP_external
AAVKDGTFPGPEHTFAMSVQTTKR
>Ex_starpep_Sequence_2692_nonAVP_external
LTGAPSEVDEKQLRELHIRLRNVE
>Ex_starpep_Sequence_2693_nonAVP_external
AYVDELSAPYLEDAEIDFVTDQLG
>Ex_starpep_Sequence_2694_nonAVP_external
ELTHIMVGLESCSFLEDDFIPFAV
>Ex_starpep_Sequence_2695_nonAVP_external
IATMDEDGFLRIVDRKKDMILVSG
>Ex_starpep_Sequence_2697_nonAVP_external
QEADQVLFVTDDYTNSQVKFSDIK
>Ex_starpep_Sequence_2789_nonAVP_external
GSYAISLSGNYVKHPFDTPMGVEG
>Ex_starpep_Sequence_2819_nonAVP_external
VDAEFEEIKDPKKMGKIIGIDLGT
>Ex_starpep_Sequence_2820_nonAVP_external
VRDMVTPIIRTSLEKQGYKIIGSH
>Ex_starpep_Sequence_2831_nonAVP_external
KKYQEKDINASENGSVMDEANLES
>Ex_starpep_Sequence_2844_nonAVP_external
VEGILVNIFGGIMRCDVIAEGVVA
>Ex_starpep_Sequence_2875_nonAVP_external
FYAQGYLETRLVSAQSGTESDNFG
>Ex_starpep_Sequence_2900_nonAVP_external
GRYVLSADIWPELERTQPGAWGRI
>Ex_starpep_Sequence_2903_nonAVP_external
LMPNPRTGTVSADLGAAVCELKKG
>Ex_starpep_Sequence_2914_nonAVP_external
NIVLKADVQGSLEAITDSLTGLST
>Ex_starpep_Sequence_2917_nonAVP_external
RLTQIRNQQLAEAGWRAPADGLLS
>Ex_starpep_Sequence_2927_nonAVP_external
PMMPVRPMGMGGMLPMRPVPPAMM
>Ex_starpep_Sequence_2971_nonAVP_external
CISTNIHDTSEHLFLGFNDSMNTQ
>Ex_starpep_Sequence_2982_nonAVP_external
TCRLARELLDGHNLVKLEVLADQK
>Ex_starpep_Sequence_2986_nonAVP_external
ASIPDPDEDPMVTAERIGRLQKEV
>Ex_starpep_Sequence_2989_nonAVP_external
DADEVSERLDMLQQIRGPADLQHL
>Ex_starpep_Sequence_3018_nonAVP_external
VDTALTTIDKALAQTASLDGPLPR
>Ex_starpep_Sequence_3031_nonAVP_external
FLAILYMLVPCWAGVRIFNQSRAP
>Ex_starpep_Sequence_3091_nonAVP_external
EPSRDAADALGLAVCHAHAGASQA
>Ex_starpep_Sequence_3092_nonAVP_external
PEVEYDGSMFLIPRQYHNNSTGLR
>Ex_starpep_Sequence_3146_nonAVP_external
NILVIAGSQGANFFDDVVSSVICD
>Ex_starpep_Sequence_3172_nonAVP_external
RLDDEANIAPWLRAAHRYGAKVKW
>Ex_starpep_Sequence_3200_nonAVP_external
KLDNCSATFLMGCSSGSLWLKGCY
>Ex_starpep_Sequence_3211_nonAVP_external
YHVATDWRKYFGEGGNPVEALYIW
>Ex_starpep_Sequence_3212_nonAVP_external
RLLTSISKMGGTVLITADHGNAEL
>Ex_starpep_Sequence_3213_nonAVP_external
NPFLFAAGFLEDLSHSVFPADTQE
>Ex_starpep_Sequence_3218_nonAVP_external
FYAKKARGLMSRFIIENRLTKPEQ
>Ex_starpep_Sequence_3224_nonAVP_external
VFAYGATGSGKTHTMLGSAAEPGV
>Ex_starpep_Sequence_3226_nonAVP_external
EAEKASESGPLRDLFRFSSGMGIF
>Ex_starpep_Sequence_3227_nonAVP_external
QPSLTQSALQELLNNPPTKGGDAK
>Ex_starpep_Sequence_3228_nonAVP_external
DLAFDLKIPLELPEYVLQMALLAQ
>Ex_starpep_Sequence_3231_nonAVP_external
LLYEPERHVWIKVEENKVVSVGMT
>Ex_starpep_Sequence_3232_nonAVP_external
IRNGKKAKSMESHSLTLDEACAFL
>Ex_starpep_Sequence_3339_nonAVP_external
WGMSDAVWQTQNNALFGVLFEENK
>Ex_starpep_Sequence_3342_nonAVP_external
ETPLVEYTDALGKFLPDQDRPNEG
>Ex_starpep_Sequence_3354_nonAVP_external
TVAILGDEVLPSIRIQPPGVFYDY
>Ex_starpep_Sequence_3386_nonAVP_external
NIDTDQIIPKQFLLAVSKQGFGKH
>Ex_starpep_Sequence_3402_nonAVP_external
KSETSDGFSSDLKISNDQLKNISK
>Ex_starpep_Sequence_3403_nonAVP_external
LINCGNRCLNFQFASPVGPSVSNE
>Ex_starpep_Sequence_3436_nonAVP_external
PDELATEPERAAARRALEYMDLAP
>Ex_starpep_Sequence_3438_nonAVP_external
ALGILLLIMALMTLVLFSPDLLGD
>Ex_starpep_Sequence_3456_nonAVP_external
DTETSTGRKAKFGDTYLSRLGVAG
>Ex_starpep_Sequence_3458_nonAVP_external
PRAGSVTVRAEVRRDPFGDLIKVS
>Ex_starpep_Sequence_3459_nonAVP_external
SNQQIIESLCTGVSTLKKVNQEIS
>Ex_starpep_Sequence_3460_nonAVP_external
LWTSDISESGQEDQQQQQQQQQQQ
>Ex_starpep_Sequence_3483_nonAVP_external
LRRRYPFLTESLARHYARTYGSNS
>Ex_starpep_Sequence_3485_nonAVP_external
TKPFVVFTKTDMVPVVKSCFRYLA
>Ex_starpep_Sequence_3486_nonAVP_external
VNRHLATHNDWANLVWEDSSRDLL
>Ex_starpep_Sequence_3520_nonAVP_external
QGRKQGRSKYGAKRASMPTINQLV
>Ex_starpep_Sequence_3521_nonAVP_external
RSDYINASPIIEHDPRMPAYIATQ
>Ex_starpep_Sequence_3533_nonAVP_external
KSTSSKSTGCSSKTRGKGKGSSRT
>Ex_starpep_Sequence_3572_nonAVP_external
DLMTITRYVLNEQSRNPEARGDLT
>Ex_starpep_Sequence_3578_nonAVP_external
LGRYLGKHRKLMPTALERIIWGFG
>Ex_starpep_Sequence_3597_nonAVP_external
AKCPNRQAGFFRPWPLGKEAPQFP
>Ex_starpep_Sequence_3598_nonAVP_external
LTPPPGAKPHKCLVCGKGFNDEGI
>Ex_starpep_Sequence_3599_nonAVP_external
LKPKLAQGKYILCDRYVDSTIAYQ
>Ex_starpep_Sequence_3627_nonAVP_external
CLFWLLARMVLQMRGTIAAGQKWD
>Ex_starpep_Sequence_3630_nonAVP_external
DSGGFQVFSLSKMRDIKEEGVHFR
>Ex_starpep_Sequence_3703_nonAVP_external
SKQEIYMQHTYPISAEELFTFGGQ
>Ex_starpep_Sequence_3739_nonAVP_external
VDTGIFTGRSPKDKYIVKDATTEE
>Ex_starpep_Sequence_3740_nonAVP_external
AAMIVLEGQRPLGDAAHAFYDQMI
>Ex_starpep_Sequence_3745_nonAVP_external
ALLPVGAQILPNPLGTAPGMIWQP
>Ex_starpep_Sequence_3749_nonAVP_external
VLVNTAIAVAHSPVQMAHAFRLAV
>Ex_starpep_Sequence_3763_nonAVP_external
NDAALEFEPETSTALGFGFRCGFL
>Ex_starpep_Sequence_3768_nonAVP_external
FAGGTGVVVGKNTIVTNKHIAKSN
>Ex_starpep_Sequence_3813_nonAVP_external
MYVLWALLFAFLAVSLVKVFAPYA
>Ex_starpep_Sequence_3817_nonAVP_external
LFIFASSQSVFLYFNFMNRLPSSA
>Ex_starpep_Sequence_3942_nonAVP_external
IIFAVMFMNGSEYYNNFHLWTVGD
>Ex_starpep_Sequence_3959_nonAVP_external
DATEPPAPALAQAPSMESRPPAQT
>Ex_starpep_Sequence_3965_nonAVP_external
AESEAESEEEEEKTGDDEGEDGAE
>Ex_starpep_Sequence_3966_nonAVP_external
KHGWDEQEHRSYIETTIGRFTNPS
>Ex_starpep_Sequence_3981_nonAVP_external
EQQMNAAAEQLDFERAARLRDDLS
>Ex_starpep_Sequence_3994_nonAVP_external
KAMATVHEIIMWEKKNKTKFVTWL
>Ex_starpep_Sequence_4000_nonAVP_external
TAEPEDDEFLMARSATLAAAALAL
>Ex_starpep_Sequence_4089_nonAVP_external
GDKDCRWHLSEEENRSYVEIVEDG
>Ex_starpep_Sequence_4090_nonAVP_external
YSRSLNASSVISANGIPTLVKYLE
>Ex_starpep_Sequence_4091_nonAVP_external
IGFSMISDAEEKGLISPGKTVLVE
>Ex_starpep_Sequence_4102_nonAVP_external
HEGHLSLVRASKKQDINTVASIFV
>Ex_starpep_Sequence_4103_nonAVP_external
SRHCMIMNGTEGPNFYVPFSNKTG
>Ex_starpep_Sequence_4125_nonAVP_external
TQEDGVIETNIIEHYKSEQEKSLM
>Ex_starpep_Sequence_4198_nonAVP_external
MYEQAAKHDLSFTHTFITPQVNRS
>Ex_starpep_Sequence_4218_nonAVP_external
ILLLNEIDSSFQWQVASFHQVSEI
>Ex_starpep_Sequence_4250_nonAVP_external
SRIAGTGSYLPEKVLTNDDMSKIV
>Ex_starpep_Sequence_4315_nonAVP_external
IEHFESKATQAAAGLKSEITPFDV
>Ex_starpep_Sequence_4320_nonAVP_external
QVENLTNALDIAKKAGIKDFSRGN
>Ex_starpep_Sequence_4367_nonAVP_external
GHAPHQNMIFWFALPADQVPVGRT
>Ex_starpep_Sequence_4368_nonAVP_external
ANNAFRSCLHKTSKHYHDYFRVNA
>Ex_starpep_Sequence_4369_nonAVP_external
LSQCPKHGLHNPFKSPERYLLYGD
>Ex_starpep_Sequence_4373_nonAVP_external
PTKKPCSLIPRGRQNSLWGRKGVR
>Ex_starpep_Sequence_4374_nonAVP_external
RAIDALLQGLCFHYDPLANRVQCS
>Ex_starpep_Sequence_4375_nonAVP_external
RSIPNKLGGVLALAASVLILFLCP
>Ex_starpep_Sequence_4376_nonAVP_external
RHSIAATERMKEFFLGWFMGPLTN
>Ex_starpep_Sequence_4377_nonAVP_external
MAENSNIDDIKAPLLAALGAADLA
>Ex_starpep_Sequence_4379_nonAVP_external
IKTYSSIQTALEASPHAALVVTHR
>Ex_starpep_Sequence_4471_nonAVP_external
LACAICHAHSSHSMNKLLMNSTLR
>Ex_starpep_Sequence_4501_nonAVP_external
NEIAWDVKLMKKLTGGVPYYVLGP
>Ex_starpep_Sequence_4502_nonAVP_external
KVIILKGYFTLVEQAIKYFFDNVE
>Ex_starpep_Sequence_4513_nonAVP_external
VREQLNMNTAAIDASLIYGSEAIT
>Ex_starpep_Sequence_4526_nonAVP_external
KYPRKVEFVSELPKTITGKIERKE
>Ex_starpep_Sequence_4557_nonAVP_external
IRLTNRQTFQYHGLLKKNVKPAHQ
>Ex_starpep_Sequence_4582_nonAVP_external
GMPYMIDSSKLPLELPEVAKFLPT
>Ex_starpep_Sequence_4585_nonAVP_external
WAELTPELLKILHSRVGGRLIVQA
>Ex_starpep_Sequence_4596_nonAVP_external
AKKLLRFDFFDPLLFSVVLFPFLT
>Ex_starpep_Sequence_4599_nonAVP_external
EPRATGHITQMVELIERLIDRGHA
>Ex_starpep_Sequence_4609_nonAVP_external
TARTGEDVEMACSFRGSGSPSYSL
>Ex_starpep_Sequence_4653_nonAVP_external
EMYYQQHMQSAGQPQQPQTVTSGP
>Ex_starpep_Sequence_4664_nonAVP_external
GVTALSCWLPLRASFPQGPIGGAN
>Ex_starpep_Sequence_4668_nonAVP_external
QYAETCIAYCKPGEEKVEDTAIAL
>Ex_starpep_Sequence_4671_nonAVP_external
GPQVAIQTIYRELDRARTLVKKHV
>Ex_starpep_Sequence_4700_nonAVP_external
LDDGRLTDGQGRTVDFRNTVIVMT
>Ex_starpep_Sequence_4713_nonAVP_external
SWLHAGPPHNEYMEQSFQGLSSIL
>Ex_starpep_Sequence_4773_nonAVP_external
VPEPEPDSDSNQERKDDRERGEGQ
>Ex_starpep_Sequence_4774_nonAVP_external
AIVEFRCSATVDVMADRIVARAGG
>Ex_starpep_Sequence_4828_nonAVP_external
ASEDSAWREILEYFGSATQVGLTA
>Ex_starpep_Sequence_4854_nonAVP_external
SGWKETQVVVRFWIITLMLCLFGL
>Ex_starpep_Sequence_4882_nonAVP_external
VSRADADALLEAGWDSGIRYFDSA
>Ex_starpep_Sequence_4893_nonAVP_external
SRPLLVSHGIALGCLVSTILGLPA
>Ex_starpep_Sequence_4894_nonAVP_external
LRRLEVLLSFFQQRVHGANGMTKF
>Ex_starpep_Sequence_4895_nonAVP_external
IYAIVGTILVVMIPCLLILCSYTR
>Ex_starpep_Sequence_4900_nonAVP_external
WIEYQRIKEMNLSEDGVLVMQLEQ
>Ex_starpep_Sequence_4906_nonAVP_external
KVAAQKLAQIADVDIQSYGMEMLK
>Ex_starpep_Sequence_4908_nonAVP_external
SNITIGTSSIRRKNFLKYIKPEIN
>Ex_starpep_Sequence_4909_nonAVP_external
RLGIDAEGKLEKEPHGPRDFVKMF
>Ex_starpep_Sequence_4910_nonAVP_external
QKVRQRAKDAASRARRLSREEDEK
>Ex_starpep_Sequence_4913_nonAVP_external
HKGSDNARGYTSIGDNCSFLAYAH
>Ex_starpep_Sequence_4914_nonAVP_external
LMESGRLPKQEQEYTITPGRDVGD
>Ex_starpep_Sequence_5021_nonAVP_external
HWSAPELGQGSSPWLLFTSNQAPG
>Ex_starpep_Sequence_5024_nonAVP_external
VGGEEASEVASKVHKKKHKKEKSQ
>Ex_starpep_Sequence_5036_nonAVP_external
RGHAGHAENERCDELARQAIADGC
>Ex_starpep_Sequence_5068_nonAVP_external
HGKPLPTIEWLRGDKEIEESARCE
>Ex_starpep_Sequence_5084_nonAVP_external
LTDEQANYIGVQKAGPYKPEHYRY
>Ex_starpep_Sequence_5085_nonAVP_external
PIRWITWMTYLEDPRIQFHYDKTL
>Ex_starpep_Sequence_5118_nonAVP_external
LAQDVIEGYLAEEYDQVVMLFNSF
>Ex_starpep_Sequence_5120_nonAVP_external
EGILHAPEAGWGNLVYVVNYPKDN
>Ex_starpep_Sequence_5138_nonAVP_external
IAARCASCHNGVIAPLSSSPNFVN
>Ex_starpep_Sequence_5140_nonAVP_external
VIVVSIKSSIPKGKVKKGEVCKAL
>Ex_starpep_Sequence_5141_nonAVP_external
ATLTLDLDSACRQGFPRRDLDAAE
>Ex_starpep_Sequence_5142_nonAVP_external
VHRIYSERLVSRFKHTYIDNRIFS
>Ex_starpep_Sequence_5165_nonAVP_external
CVVETIYIILYIIYAPRDARNLTF
>Ex_starpep_Sequence_5167_nonAVP_external
VAHIWFLRSLPSKIGNLLDLTLRE
>Ex_starpep_Sequence_5168_nonAVP_external
LIDSVTKQPIAYEGQNKNPEMCRV
>Ex_starpep_Sequence_5202_nonAVP_external
KYFGTDGIRGTVGQSPITPDFALR
>Ex_starpep_Sequence_5203_nonAVP_external
ELATKLEMIGLDVASKITGSRFSI
>Ex_starpep_Sequence_5215_nonAVP_external
KAPADLASTFLRGYIRSYARLVHI
>Ex_starpep_Sequence_5254_nonAVP_external
ISALLRSQIENYESEMSVTDVGTV
>Ex_starpep_Sequence_5260_nonAVP_external
FQSSGLLELAYSIKISDRIIQFMR
>Ex_starpep_Sequence_5279_nonAVP_external
SGLAELDIIPVEWGGKYEFVEISA
>Ex_starpep_Sequence_5280_nonAVP_external
VRVVLATHNRNKALEFQQILGDAV
>Ex_starpep_Sequence_5281_nonAVP_external
TNYAISEKSDVYSYGMVLLELIGG
>Ex_starpep_Sequence_5309_nonAVP_external
EVLKKAGVYDKRKLFGVTTLDVIR
>Ex_starpep_Sequence_5312_nonAVP_external
RNPNYKIKDYFKLRQGTEVIMHLM
>Ex_starpep_Sequence_5385_nonAVP_external
VMQEEGSLSQALSGKDSYSDNQLP
>Ex_starpep_Sequence_5421_nonAVP_external
YRFTTFEKVEEMPLIVVKKQGMRE
>Ex_starpep_Sequence_5422_nonAVP_external
NFLLPTIFKSCSTFEQWFNAPFAM
>Ex_starpep_Sequence_5427_nonAVP_external
EVEKVWLSDDPSRSMTITLPEASD
>Ex_starpep_Sequence_5431_nonAVP_external
VIKNLVNIADKIIIGGGMAYTFLK
>Ex_starpep_Sequence_5445_nonAVP_external
TVLEVGPGLGSLTLALLDVVDKVI
>Ex_starpep_Sequence_5495_nonAVP_external
RPVGRKRILTPPPVKKAALELAIP
>Ex_starpep_Sequence_5499_nonAVP_external
RSPYPTPPLPPRYQLQNMDVEAGF
>Ex_starpep_Sequence_5624_nonAVP_external
DFLMVGFEELATGHDHVALVYGDI
>Ex_starpep_Sequence_5641_nonAVP_external
VGVSFLLVLCTNSRTVWLSFGAVA
>Ex_starpep_Sequence_5647_nonAVP_external
IAVHLRMSTDFIVALLAILKSGAA
>Ex_starpep_Sequence_5648_nonAVP_external
KCNGEISERVKDARALATCINAFE
>Ex_starpep_Sequence_5663_nonAVP_external
EHESVKAVTAEVEAALGNRGRVLL
>Ex_starpep_Sequence_5676_nonAVP_external
KPIVLKFSAMLDGIAIGAALLPSL
>Ex_starpep_Sequence_5682_nonAVP_external
RIQSKVKTNDTVRQTPSSLRKVSI
>Ex_starpep_Sequence_5771_nonAVP_external
HSDAYPVPELVEIRGEVFIAVEDF
>Ex_starpep_Sequence_5772_nonAVP_external
NRRPARVGRNPKSGEKVQVPEKHV
>Ex_starpep_Sequence_5773_nonAVP_external
GLDCMRPCFWVELIRGRPREKTTI
>Ex_starpep_Sequence_5784_nonAVP_external
EDNDEMSIFDEINHFINTKINNNL
>Ex_starpep_Sequence_5785_nonAVP_external
SHNGEELRGYHKPIMLAGGIGNIR
>Ex_starpep_Sequence_5807_nonAVP_external
IEYITDCNFRKVPQARNEEDEMSG
>Ex_starpep_Sequence_5880_nonAVP_external
MAGEGFFPDQARAENLAAQLSFYR
>Ex_starpep_Sequence_5900_nonAVP_external
TGMGFAVWMNGAPWTGAHGVAGEL
>Ex_starpep_Sequence_5932_nonAVP_external
RLEITHKASSRMTFANGAVRSALW
>Ex_starpep_Sequence_5997_nonAVP_external
VKHGESLPPSPGIGSLQLALFEGC
>Ex_starpep_Sequence_6002_nonAVP_external
LVKEVSELYRSKNLDELVHNSHLA
>Ex_starpep_Sequence_6049_nonAVP_external
GQSVRQKVAIRDGLDKELAKRIVK
>Ex_starpep_Sequence_6050_nonAVP_external
IANNCAPSFYQSRHPVADVPVTNN
>Ex_starpep_Sequence_6051_nonAVP_external
KEYGLIDEVMVPETKMNLIPTVIE
>Ex_starpep_Sequence_6055_nonAVP_external
REYIRINLVEEGCHMPAKGVVDMT
>Ex_starpep_Sequence_6056_nonAVP_external
GKASTGYETILDITPTHIHQRVAV
>Ex_starpep_Sequence_6057_nonAVP_external
IFELGGGLDYYVKLFGERFSFHDS
>Ex_starpep_Sequence_6058_nonAVP_external
GFAKILIANRTLSKAEAIADKFDN
>Ex_starpep_Sequence_6059_nonAVP_external
HNIIPIFAVTNYSYSYYEKLHTYF
>Ex_starpep_Sequence_6061_nonAVP_external
LVKEDRKDKVKDEAVKKANDKLVK
>Ex_starpep_Sequence_6153_nonAVP_external
ALRDTLIAFFEAEMVEDTLVLPYA
>Ex_starpep_Sequence_6183_nonAVP_external
VFYQETKDQSPRRESTKALYLNID
>Ex_starpep_Sequence_6184_nonAVP_external
LFDEGQWAFINPSDAYFLDGLKSQ
>Ex_starpep_Sequence_6195_nonAVP_external
TSGGLIMTSDYQRSNPHAAYPNPG
>Ex_starpep_Sequence_6208_nonAVP_external
QEGDDEQAVRSILGRLLFSQDDIK
>Ex_starpep_Sequence_6239_nonAVP_external
TPLAAIVLAAGKGTRMKSNKAKVL
>Ex_starpep_Sequence_6264_nonAVP_external
LVRIGALDWTPTRSNRRVSKPSTV
>Ex_starpep_Sequence_6267_nonAVP_external
FNESTRKKIEKIRPLLRDGTASLS
>Ex_starpep_Sequence_6278_nonAVP_external
SAVLATVSFWLPQITPDAEKLSPY
>Ex_starpep_Sequence_6281_nonAVP_external
VPEFLKGDMVKEGAVIVDVGTTRM
>Ex_starpep_Sequence_6291_nonAVP_external
CLTGSGNLLPPLHGERVTHLVTSM
>Ex_starpep_Sequence_6335_nonAVP_external
APSSAPTITLKKAPKPKTTKKPTK
>Ex_starpep_Sequence_6346_nonAVP_external
CAHLLAQSLKALYPDAKFFVGPVV
>Ex_starpep_Sequence_6350_nonAVP_external
VGMQVPVSIDGNIVLGRNAKENDI
>Ex_starpep_Sequence_6353_nonAVP_external
DLPSDPQDTPPRSGTEPANTVARC
>Ex_starpep_Sequence_6382_nonAVP_external
TESLQILELQGTAEGESFSRTQLN
>Ex_starpep_Sequence_6395_nonAVP_external
MEQGTVTSLVEENGIIKGVQYKTK
>Ex_starpep_Sequence_6455_nonAVP_external
DTVLEHENLHLLPNGSLWLSSPLE
>Ex_starpep_Sequence_6456_nonAVP_external
ALATGSGLGFVGAARLLRRRVEAA
>Ex_starpep_Sequence_6510_nonAVP_external
TGKDLKIDIVPNPRDPTLTLLDTG
>Ex_starpep_Sequence_6536_nonAVP_external
LNINSSPDEHEPLLRREQQAGHDE
>Ex_starpep_Sequence_6564_nonAVP_external
CQPLQLLREMRQALQALLKENRLL
>Ex_starpep_Sequence_6575_nonAVP_external
IIAPSPAMVLPTPGHGMGIPQFGP
>Ex_starpep_Sequence_6576_nonAVP_external
SRYFAATLFKELSSKYDISSVEVC
>Ex_starpep_Sequence_6577_nonAVP_external
VGEGEKEKVLIEPEKVVSEPPVVT
>Ex_starpep_Sequence_6588_nonAVP_external
TLQEQDGIKHHLIDIIEPTGNFSV
>Ex_starpep_Sequence_6590_nonAVP_external
ISLKPSYNSVIRGCPGLPDTLPRI
>Ex_starpep_Sequence_6591_nonAVP_external
AVRSVAAALLGKPLVTVQNAPDGQ
>Ex_starpep_Sequence_6592_nonAVP_external
GFSLNNLSLMALTIATGFVVDDAI
>Ex_starpep_Sequence_6595_nonAVP_external
RVTGPVVDAPPVLTGMPVSGMAYL
>Ex_starpep_Sequence_6596_nonAVP_external
LRRRNGEEPVAYPSAELEEVFERT
>Ex_starpep_Sequence_6703_nonAVP_external
ALLPGSRGAEVEMLSADFLKTAQL
>Ex_starpep_Sequence_6706_nonAVP_external
FVEVRKDKVSIIVQTAETAREIDV
>Ex_starpep_Sequence_6718_nonAVP_external
ASNKLGDRLRMQATYNVKLITPDG
>Ex_starpep_Sequence_6750_nonAVP_external
KLRQVRTAKDVVISDALTFMAGDR
>Ex_starpep_Sequence_6766_nonAVP_external
SMGLWLKLLAFGFALLDTEVFVTG
>Ex_starpep_Sequence_6767_nonAVP_external
LMDLDDNVYIPEIDTKVSQSSMKN
>Ex_starpep_Sequence_6800_nonAVP_external
LVNTHTHQVSGIVVDITAKRVYWV
>Ex_starpep_Sequence_6802_nonAVP_external
GFAEEVRSRAFPGPEHVYGMKTKS
>Ex_starpep_Sequence_6820_nonAVP_external
LPGNNPFYELSMKLWEGLEQDFNF
>Ex_starpep_Sequence_6822_nonAVP_external
SRFLYIRTKGKLEDDIIALKFART
>Ex_starpep_Sequence_6823_nonAVP_external
SLPFLLSKLPLLLSKLPLLVSKVL
>Ex_starpep_Sequence_6824_nonAVP_external
LGRWYLKTSVFYDFCPDDLILSCP
>Ex_starpep_Sequence_6847_nonAVP_external
VEKEKHATENKVKNLTEEMAGLDE
>Ex_starpep_Sequence_6849_nonAVP_external
MPSGSMMDSNTVLYTSSGFPTMVD
>Ex_starpep_Sequence_6850_nonAVP_external
RGKLARASGNYATVISHNPETKKT
>Ex_starpep_Sequence_6884_nonAVP_external
LTKWSAKVANSSGRNAMNANKFKT
>Ex_starpep_Sequence_6885_nonAVP_external
RGFSGYQKRHGFSRGPMTHGSKNH
>Ex_starpep_Sequence_6897_nonAVP_external
ALAMIKESDTPISVGLLGNAADIF
>Ex_starpep_Sequence_6936_nonAVP_external
LLTYEEVARYQHQPGERPRLVVLI
>Ex_starpep_Sequence_6942_nonAVP_external
KLEAHYLAGGNVDKVVNALIAAQR
>Ex_starpep_Sequence_6961_nonAVP_external
LSKQLTLQANGSEVHISNVRYEDT
>Ex_starpep_Sequence_6962_nonAVP_external
EMIDTWIQEIEDLPNELTKAIKDL
>Ex_starpep_Sequence_6963_nonAVP_external
FPKFLNYLKYSKYDYSMLESNNRI
>Ex_starpep_Sequence_6991_nonAVP_external
IEGVGPRYCPSIEDKIHRFASKDS
>Ex_starpep_Sequence_6994_nonAVP_external
RNSQEQDVNFAQPVSEDRLHVLDV
>Ex_starpep_Sequence_7067_nonAVP_external
LGKVAVEVLRVLIAKKNKASRSEV
>Ex_starpep_Sequence_7103_nonAVP_external
YNPESKTYNLSQTLEGHSDWVRDV
>Ex_starpep_Sequence_7104_nonAVP_external
INVRAIAQGCSEYNITIVLKQEDC
>Ex_starpep_Sequence_7109_nonAVP_external
VGGLAAALIKMSIIGGVGFTVDLS
>Ex_starpep_Sequence_7113_nonAVP_external
NHLHDLHSVGALDVQELPRTADRA
>Ex_starpep_Sequence_7127_nonAVP_external
SAKSREESSEGGGQLHRSSSQARV
>Ex_starpep_Sequence_7132_nonAVP_external
KAQTVSMFYNDGKQDYLLHLVDTP
>Ex_starpep_Sequence_7177_nonAVP_external
GKPPEIVEKMVEGSIQKYLKEVSL
>Ex_starpep_Sequence_7181_nonAVP_external
EIEFKEGETQHVVEIEVTFDGVRE
>Ex_starpep_Sequence_7306_nonAVP_external
SWSEADTEPCVDGWVYDRSVFTST
>Ex_starpep_Sequence_7323_nonAVP_external
AAAYATGLLLARRVLKKLGLDETF
>Ex_starpep_Sequence_7330_nonAVP_external
SADVEYVEEVDIDVHSGFPTRIRF
>Ex_starpep_Sequence_7345_nonAVP_external
RAPIVVSVMSHGDTQDAEPHDELV
>Ex_starpep_Sequence_7358_nonAVP_external
NEEIAIQEAKKLGIPVVAIVDTNC
>Ex_starpep_Sequence_7364_nonAVP_external
DVVKEMDIVVHTLSTYPELNSSIK
>Ex_starpep_Sequence_7453_nonAVP_external
VGDLKYGRTVHSLSQALAKFNGNH
>Ex_starpep_Sequence_7454_nonAVP_external
PSSNTSSISQQQQQQNTSKPLYQF
>Ex_starpep_Sequence_7455_nonAVP_external
GFIGAILRMLSINLVNKFFPYSIS
>Ex_starpep_Sequence_7466_nonAVP_external
MLVMKVRGDGRSYLINLHTEGYFD
>Ex_starpep_Sequence_7467_nonAVP_external
FYCLGGITLVCFLVQFATGFAMTF
>Ex_starpep_Sequence_7489_nonAVP_external
VESNKPLTIAINEIDEGFVNYKDT
>Ex_starpep_Sequence_7562_nonAVP_external
KEQRLAQAFTKGSRFVTVGMSTIV
>Ex_starpep_Sequence_7582_nonAVP_external
GRTSDRQHVPVEEYTDNVRKIVQH
>Ex_starpep_Sequence_7614_nonAVP_external
VDAGAAGHIFNLGHGVLPESDPAV
>Ex_starpep_Sequence_7679_nonAVP_external
AVKGPPGHYHSVLSLIFDREWITK
>Ex_starpep_Sequence_7684_nonAVP_external
EQMKSDNVEVQCNAVGCITNLATQ
>Ex_starpep_Sequence_7731_nonAVP_external
KACINQHLMNNKDCFFCKATIVSV
>Ex_starpep_Sequence_7732_nonAVP_external
QSGGFLAFTSLWGFDPEIAKTKIV
>Ex_starpep_Sequence_7733_nonAVP_external
PPQNNAKSVPEPPPWSSSSNPFGN
>Ex_starpep_Sequence_7737_nonAVP_external
SSVCIFIDENITKLASLKSNKTPP
>Ex_starpep_Sequence_7738_nonAVP_external
CLAQAIHRFFHEQGFYWVATPLIT
>Ex_starpep_Sequence_7739_nonAVP_external
PATIAPLGTAAPPATPAPVPPATT
>Ex_starpep_Sequence_7740_nonAVP_external
CVPVPSSEHVAEIVGRQGCKIKAL
>Ex_starpep_Sequence_7741_nonAVP_external
GVRGWIKVQPHGDAEALLHASTWW
>Ex_starpep_Sequence_7743_nonAVP_external
KMALEVGDYKINLKLMDNQNKDQV
>Ex_starpep_Sequence_7835_nonAVP_external
GKCRNCRAGRGHLCRNTLGVGVNR
>Ex_starpep_Sequence_7865_nonAVP_external
GASVRGGRSIGSGHPAKRAVAESA
>Ex_starpep_Sequence_7866_nonAVP_external
LATGSDDGSVRIWEILTGRQVYKI
>Ex_starpep_Sequence_7877_nonAVP_external
GMPFLAGFYSKDLILEIVCLSWVN
>Ex_starpep_Sequence_7890_nonAVP_external
LVMRTLSKLGLAGIRLGYAAASPA
>Ex_starpep_Sequence_7921_nonAVP_external
LAIAQCQKQGGVAAFIDAEHALDP
>Ex_starpep_Sequence_7946_nonAVP_external
RGYHEKVLDHYNNPRNVGSMNKND
>Ex_starpep_Sequence_7949_nonAVP_external
MDIPRAVHNFRFFASSILHHTSEC
>Ex_starpep_Sequence_7960_nonAVP_external
SSYSQMENWSRHYPRGSCNTTGAG
>Ex_starpep_Sequence_7963_nonAVP_external
VYLMLVNDLIHGLYPEAIVVGEDV
>Ex_starpep_Sequence_7973_nonAVP_external
LDVGGGATKERVAEAFKIILSDSN
>Ex_starpep_Sequence_8017_nonAVP_external
AIGIAPWGMVENKEDLIGKDVTRV
>Ex_starpep_Sequence_8028_nonAVP_external
VREALLSASKPRLSESFSRTDWLM
>Ex_starpep_Sequence_8032_nonAVP_external
GKRLEAAVQALRGMAPSVHPSSSP
>Ex_starpep_Sequence_8035_nonAVP_external
KIIGGVARGLLYLHQDSRLRIIHR
>Ex_starpep_Sequence_8064_nonAVP_external
IRDEIESGIEAGLFAARERARDEK
>Ex_starpep_Sequence_8077_nonAVP_external
TSVCSVAGVNAPYWMLPASVKSSL
>Ex_starpep_Sequence_8137_nonAVP_external
LTARQIESARRAMTRHIKRQGQIW
>Ex_starpep_Sequence_8138_nonAVP_external
VKIREALKLLTDEEAAKMLNDEEV
>Ex_starpep_Sequence_8192_nonAVP_external
LILDEPSSSLSASETRILLDIVRD
>Ex_starpep_Sequence_8218_nonAVP_external
AIAELETIVEALENGSASLEDSLD
>Ex_starpep_Sequence_8246_nonAVP_external
GSKMKLVFRWFGEKHDTVTLEQIR
>Ex_starpep_Sequence_8257_nonAVP_external
MLGSTGSITITKEDTIILNGDGSK
>Ex_starpep_Sequence_8258_nonAVP_external
LFSSPEPSPESLGSYDYDRSLASS
>Ex_starpep_Sequence_8259_nonAVP_external
STSLNLDTESRPTLSGLDDIYRPT
>Ex_starpep_Sequence_8264_nonAVP_external
DVPQALLEMFGVPQLVMVFPIAKR
>Ex_starpep_Sequence_8270_nonAVP_external
YRDQNKYKDAAHLLNDALAIREKT
>Ex_starpep_Sequence_8272_nonAVP_external
TRTLAEIAKVELDNMPLRGKQLRV
>Ex_starpep_Sequence_8273_nonAVP_external
FRLVDDKAVINRLGFNNEGHEAAF
>Ex_starpep_Sequence_8274_nonAVP_external
TDSMLEDLGIAESTIAEETSGKVQ
>Ex_starpep_Sequence_8277_nonAVP_external
ERAFDVKRIDEEKVLRESKDFLEK
>Ex_starpep_Sequence_8278_nonAVP_external
FKIVKHGSLMPYHRDHIFIHAYRF
>Ex_starpep_Sequence_8384_nonAVP_external
GFSTETKEDLIFLVSSQIRQMPYQ
>Ex_starpep_Sequence_8387_nonAVP_external
RSVGELLQNQFRIGLSRMERVVRE
>Ex_starpep_Sequence_8399_nonAVP_external
MFSKKEIITHKETITKETEFKYTK
>Ex_starpep_Sequence_8431_nonAVP_external
CEVYDNGLKDFVQKVFTDPHTGNL
>Ex_starpep_Sequence_8447_nonAVP_external
SKDSVIKLKENPSVIPHSEPESSS
>Ex_starpep_Sequence_8448_nonAVP_external
ATGGIGGVHRLAPGEPAAGAADVS
>Ex_starpep_Sequence_8481_nonAVP_external
YPPGSAVLVEGGYDAGARFGAGAT
>Ex_starpep_Sequence_8483_nonAVP_external
EPNFEDLTIITVNERRLKNKIAKR
>Ex_starpep_Sequence_8501_nonAVP_external
TVVLALDRITQQDTLVIGSLSKKK
>Ex_starpep_Sequence_8503_nonAVP_external
QRMKMVIGQLEDILRELKEVAKEL
>Ex_starpep_Sequence_8504_nonAVP_external
DFLYVRSWLPCIFFAGGITMGNIG
>Ex_starpep_Sequence_8505_nonAVP_external
IISINDLSRDDLNLVLATAAKLKA
>Ex_starpep_Sequence_8528_nonAVP_external
SPANQRKCERVLLALFCHEPCRPL
>Ex_starpep_Sequence_8530_nonAVP_external
GMASGAVIESFLDKGRGPVATVLV
>Ex_starpep_Sequence_8531_nonAVP_external
GDRPSAAAAGGGGGAGEWRRAAAP
>Ex_starpep_Sequence_8565_nonAVP_external
IHDRRAARHVSEWEGLSDDEASPL
>Ex_starpep_Sequence_8566_nonAVP_external
AFGRVLLLALRKEGLSLAMDDMFL
>Ex_starpep_Sequence_8578_nonAVP_external
EEELVQINSHAELTSHLQQHLPNL
>Ex_starpep_Sequence_8617_nonAVP_external
ETAIVTDIAGTTRDIIRESIHIDG
>Ex_starpep_Sequence_8623_nonAVP_external
TIDSNPSWWTNWLIPAISALFVAL
>Ex_starpep_Sequence_8642_nonAVP_external
APGTHLIIKGGDIIKQEKTASRKG
>Ex_starpep_Sequence_8643_nonAVP_external
AIGGLAPALAKKGLRVRRGRLVGM
>Ex_starpep_Sequence_8644_nonAVP_external
SQKGIVIGKGGARLREVGTAARLQ
>Ex_starpep_Sequence_8672_nonAVP_external
NQLLQEELGALQLRLQALEQETRD
>Ex_starpep_Sequence_8675_nonAVP_external
TTKSRWAQELASMDHEEDDPGTSW
>Ex_starpep_Sequence_8748_nonAVP_external
HPQTGCECEDGPDGQEMDPPNPEE
>Ex_starpep_Sequence_8784_nonAVP_external
EDEAPYHQATPDHGYLSLLYDSPS
>Ex_starpep_Sequence_8785_nonAVP_external
NNIGQRTTLMSLYMAWGGTNWGHS
>Ex_starpep_Sequence_8790_nonAVP_external
QLFGAHAAGFMPSPSKWISAIHGI
>Ex_starpep_Sequence_8794_nonAVP_external
IVKGALMTCSLLDKYSVDKMIKYI
>Ex_starpep_Sequence_8808_nonAVP_external
VFVGGAVVQWLRDGLRAIPSSSEV
>Ex_starpep_Sequence_8813_nonAVP_external
QQAQEEPAKEENVAENFDTVVDPT
>Ex_starpep_Sequence_8858_nonAVP_external
LGRYVQKQTGGDILCWQGACIVHD
>Ex_starpep_Sequence_8862_nonAVP_external
SIRILKEMYYKHKVLPINKGITPI
>Ex_starpep_Sequence_8987_nonAVP_external
LAQWQDYLKGIDGGEWINGKLSQQ
>Ex_starpep_Sequence_9004_nonAVP_external
RVRHKGIVCDRCGVEVTTSKVRRE
>Ex_starpep_Sequence_9010_nonAVP_external
TMSMFLASLAFDANAGESVNTLSR
>Ex_starpep_Sequence_9011_nonAVP_external
NWVKVWERATNRCGKKLLIITACL
>Ex_starpep_Sequence_9026_nonAVP_external
EEVDENRTVKAMPSVRKYAREKGV
>Ex_starpep_Sequence_9039_nonAVP_external
GESGGGKVKATVNGEGFLLKMHVD
>Ex_starpep_Sequence_9045_nonAVP_external
VILNRVEYRLRKGAGFHLDLFCVA
>Ex_starpep_Sequence_9134_nonAVP_external
ESILKFRGPAVVYESQEDAVNGIL
>Ex_starpep_Sequence_9135_nonAVP_external
NEAFALLKEISSVKFAESVDVSVN
>Ex_starpep_Sequence_9136_nonAVP_external
INGVEFSVAHAADVTVDDLTAEDG
>Ex_starpep_Sequence_9147_nonAVP_external
SIDLIVIDSVAALVPKAEIEGEMG
>Ex_starpep_Sequence_9148_nonAVP_external
VTVVRDEKKAREVALYRQGKFREV
>Ex_starpep_Sequence_9170_nonAVP_external
LRQQSQVEEQRVAALESQISEVSE
>Ex_starpep_Sequence_9243_nonAVP_external
VFAKADLWLAEYYDQRLVDKALWP
>Ex_starpep_Sequence_9263_nonAVP_external
IQMDFMREEIEGDQIEMSFHVENR
>Ex_starpep_Sequence_9295_nonAVP_external
YIHLEYYTFALDGLGKRILHALEE
>Ex_starpep_Sequence_9360_nonAVP_external
LEKLGIESKQPNSAIRKCVRVQLI
>Ex_starpep_Sequence_9365_nonAVP_external
PETELVDVNVYLIIAICAVSSLLV
>Ex_starpep_Sequence_9412_nonAVP_external
STHSHKVFADIQSEEILQHNQNMS
>Ex_starpep_Sequence_9413_nonAVP_external
DGVEGLENVIVIGASNREDMIDPA
>Ex_starpep_Sequence_9414_nonAVP_external
ARRRKPLHRQRPEPPSWALRRVEA
>Ex_starpep_Sequence_9418_nonAVP_external
EASAMEWSGQAPRLIEGRSDNIKV
>Ex_starpep_Sequence_9419_nonAVP_external
ATGVGDEGGFAPNLASNAEALDLL
>Ex_starpep_Sequence_9420_nonAVP_external
RGMTPVIFTAALDDRYGVGKVSSR
>Ex_starpep_Sequence_9421_nonAVP_external
RAVSNFYDWMAIMAPRTLLLLLSG
>Ex_starpep_Sequence_9422_nonAVP_external
PEGTPAPANNLLENSNILTRLSQF
>Ex_starpep_Sequence_9424_nonAVP_external
VLDSSLNATSRSGTNTMEFLNSPE
>Ex_starpep_Sequence_9516_nonAVP_external
QLTSLLADLFKKTDKNVIDKVVYI
>Ex_starpep_Sequence_9546_nonAVP_external
KKEGQQSSMRMCMGSRRSFICRMR
>Ex_starpep_Sequence_9547_nonAVP_external
VGQRVTLAGWVYHKTEKGKLIFIL
>Ex_starpep_Sequence_9558_nonAVP_external
TFAAGPALSRDAALLARDTVPTLG
>Ex_starpep_Sequence_9571_nonAVP_external
GELQRAFDHWRTVYNLERPHEALD
>Ex_starpep_Sequence_9602_nonAVP_external
LLSSHLHSGKTDLSSVEPIVAMSM
>Ex_starpep_Sequence_9627_nonAVP_external
IVRIAKAEYVEGAKKLLKLTLDLG
>Ex_starpep_Sequence_9630_nonAVP_external
IIESKYKVEGDLRREINLNIKKKK
>Ex_starpep_Sequence_9641_nonAVP_external
ALEAHDGVSTGKYTIGLGLTKMAF
>Ex_starpep_Sequence_9644_nonAVP_external
YKTGNSPGDDFQLGVYALAVAMTY
>Ex_starpep_Sequence_9654_nonAVP_external
AAHSHQGGMPDYILDNKISYYDVK
>Ex_starpep_Sequence_9698_nonAVP_external
DYHPNNNRVGGGRDYGGRNLDRWD
>Ex_starpep_Sequence_9709_nonAVP_external
VSASQDGKLIVWDTYTTNKVHAIP
>Ex_starpep_Sequence_9713_nonAVP_external
AIDSSGLISPTPEFSGLPSGVAEV
>Ex_starpep_Sequence_9716_nonAVP_external
KETPLDLTLSTDDTEPEWSPEKLI
>Ex_starpep_Sequence_9745_nonAVP_external
GGNNSDILVVARQQVLQRGEGLNQ
>Ex_starpep_Sequence_9758_nonAVP_external
PAPDSPRTFASRQRELARDLVIKE
>Ex_starpep_Sequence_9818_nonAVP_external
FGDKDIFDPETERLVWGLRGIEIG
>Ex_starpep_Sequence_9819_nonAVP_external
IMEQTLDLLNFAAQKTGKEEKEMS
>Ex_starpep_Sequence_9873_nonAVP_external
VTVHFGAQDILTLYELSAPLCWDS
>Ex_starpep_Sequence_9899_nonAVP_external
DAMGSRTTKKSFFRTFQKNGGLVR
>Ex_starpep_Sequence_9927_nonAVP_external
DAGAEYNGYAADLTRTWSAKSDND
>Ex_starpep_Sequence_9938_nonAVP_external
VHSFHAVAKREEDVLGESVYGYPF
>Ex_starpep_Sequence_9939_nonAVP_external
DCSKLETLGIGQRTPFRTGIKESL
>Ex_starpep_Sequence_9940_nonAVP_external
LKQRLSELVGIDPDNLAQLLGQEA
>Ex_starpep_Sequence_9945_nonAVP_external
IEEPIDERFVEAKKEIMNIHTSLQ
>Ex_starpep_Sequence_9951_nonAVP_external
ELPPMPLADTAQLVPESSCSMDNH
>Ex_starpep_Sequence_9953_nonAVP_external
YARGEYDLAGFAVGCVDRPRIVDG
>Ex_starpep_Sequence_9954_nonAVP_external
GKSATRPPLTREQVLENAETYKSQ
>Ex_starpep_Sequence_9955_nonAVP_external
AIIEGHENEVKGISWSQDGCLLAT
>Ex_starpep_Sequence_9958_nonAVP_external
PALNVLYHLTDSWNLYANTEGSFG
>Ex_starpep_Sequence_9959_nonAVP_external
ISLFIAVLALTMGWFFGPRRPDKA
>Ex_starpep_Sequence_10066_nonAVP_external
FEGEPGQPLDERRRPDTPVRDVAG
>Ex_starpep_Sequence_10069_nonAVP_external
VTLLGGTLAASSANAFNCLIDRDI
>Ex_starpep_Sequence_10081_nonAVP_external
RPEDGIQPYRLEMGYRLPDPPYAN
>Ex_starpep_Sequence_10113_nonAVP_external
TTGFIRCNSTSLCVLPTWICDGSN
>Ex_starpep_Sequence_10129_nonAVP_external
ETNTQPGMTATSLTPEQAAVTGMT
>Ex_starpep_Sequence_10130_nonAVP_external
LVFSNTIRSLVHAQEMEGKRNESK
>Ex_starpep_Sequence_10163_nonAVP_external
TQGQAGKAEHVLVPGDIPVIQSDR
>Ex_starpep_Sequence_10165_nonAVP_external
FVKPMDEKMLRDLANRYDTFITVE
>Ex_starpep_Sequence_10183_nonAVP_external
ECTINGLGERAGNCALEEVVMAIK
>Ex_starpep_Sequence_10185_nonAVP_external
TENLPAGTSLLIKEGDTIEKGAKL
>Ex_starpep_Sequence_10186_nonAVP_external
LDTAKISVQAGRGGDGMVAFRREK
>Ex_starpep_Sequence_10187_nonAVP_external
QLNDEIDSRGNTQTAEDELFTSKK
>Ex_starpep_Sequence_10210_nonAVP_external
DPATLATRTYFCEPVGHVQVAGDY
>Ex_starpep_Sequence_10212_nonAVP_external
AFKRGYLAGVSGKSKDSCPIEQAE
>Ex_starpep_Sequence_10213_nonAVP_external
EELKEAVAHHRDYVKNFMRYLTAG
>Ex_starpep_Sequence_10247_nonAVP_external
MGGLLAYVCSMGCWFMALRRLPLN
>Ex_starpep_Sequence_10248_nonAVP_external
TKQIVEKYACTTRISPNTSQQNFV
>Ex_starpep_Sequence_10260_nonAVP_external
EDAVEIDVDALCDGAEVYIGGIME
>Ex_starpep_Sequence_10299_nonAVP_external
VFTEAELRVKFLQARDAWLRSILT
>Ex_starpep_Sequence_10305_nonAVP_external
LNSVGDEVASRQQLLKGLAALPKP
>Ex_starpep_Sequence_10324_nonAVP_external
SILDVIAGFLYTILILIIFYPLVD
>Ex_starpep_Sequence_10325_nonAVP_external
SVPHVRKVLALDGVTVINGYGPTE
>Ex_starpep_Sequence_10326_nonAVP_external
QSRVKAALELAEQREKPTWLEVDA
>Ex_starpep_Sequence_10354_nonAVP_external
GYKGYNIFYARNVDAIRSVGKLVE
>Ex_starpep_Sequence_10357_nonAVP_external
YASLASSASKGAVTDLNLDLTMNK
>Ex_starpep_Sequence_10430_nonAVP_external
NRFRTHYCGSLGPVLQQEKVSLAG
>Ex_starpep_Sequence_10466_nonAVP_external
SFKEALRMGAEIFHNLKSVLKAKG
>Ex_starpep_Sequence_10467_nonAVP_external
RKPGEPLRIGVGGPVGSGKTALVA
>Ex_starpep_Sequence_10472_nonAVP_external
QIEINNNSKEEIMATAGGSGQPLC
>Ex_starpep_Sequence_10476_nonAVP_external
PSERGLQRRRFVQNALNGNGDPNN
>Ex_starpep_Sequence_10490_nonAVP_external
RQAGISEIVVFSIKGEALHSKFGR
>Ex_starpep_Sequence_10495_nonAVP_external
EVAFRLGVDPRKADQMVRGTVNLP
>Ex_starpep_Sequence_10544_nonAVP_external
PRGAEQPRAEPGHAGQAPGPALTD
>Ex_starpep_Sequence_10669_nonAVP_external
LNSLPEDDQKGLDRSLETLTASEA
>Ex_starpep_Sequence_10686_nonAVP_external
PDRIYINYYDMNAANVGWNGSTFA
>Ex_starpep_Sequence_10692_nonAVP_external
EPQTWEFTEENTKVIVPPPTTYED
>Ex_starpep_Sequence_10693_nonAVP_external
YKETKAELHQLSGGEKKKKITVFK
>Ex_starpep_Sequence_10708_nonAVP_external
RAALQRWSLMRSDHPVTSVGTQMS
>Ex_starpep_Sequence_10721_nonAVP_external
ENDQLRQRNHALAKALTRATEELR
>Ex_starpep_Sequence_10727_nonAVP_external
QKQAQQAMALRLEDKKAIVAEVNE
>AVPIden_ADAM_3516
KRKCPKTPFDNTPGAWFAHLILGC
>AVPIden_AP00455
FFPIVAGVAGQVLKKIYCTISKKC
>AVPIden_AP00071
FLPAIFRMAAKVVPTIICSITKKC
>AVPIden_CancerPPD4603
TRSSRAGLQWPVGRVHRLLRKGGC
>AVPIden_AP02114
FLPIIAGVAAKVLPKLFCAITKKC
>AVPIden_AP02729
IWSFLIKAATKLLPSLFGGGKKDS
>AVPIden_DRAMP02347
GKGRWLERIGKAGGIIIGGALDHL
>AVPIden_AntiCP38
FLPILASLAAKFGPKLFCLVTKKC
>AVPIden_AP00476
GLNALKKVFQGIHEAIKLINNHVQ
>AVPIden_AP01423
FLPAVLRVAAKIVPTVFCAISKKC
>AVPIden_AP00390
FWGALIKGAAKLIPSVVGLFKKKQ
>AVPIden_AP00861
FLPLAVSLAANFLPKLFCKITKKC
>AVPIden_ADAM_1294
FLPMLAGLAANFLPELFCKITKKC
>AVPIden_AP02613
FFPSIAGLAAKFLPKIFCSITKRC
>AVPIden_AP02278
FLPAVLKVAAHILPTAICAISRRC
>AVPIden_CancerPPD4205
HPTWPQKSVWHGSDPNGRRLTESY
>AVPIden_AP00466
FLPAIAGVAAKFLPKIFCAISKKC
>AVPIden_AP00452
FLPVVAGLAAKVLPSIICAVTKKC
>AVPIden_ADAM_6732
FLPIIAGMAAKVIPSLFCAITKKC
>AVPIden_ADAM_4848
NCIQQCVSKGAQGGYCTNEKCTCY
>AVPIden_AP00472
FLPIIASVAAKVFPKIFCAISKKC
>AVPIden_AP02061
FLSTLLNVASNVVPTLICKITKKC
>AVPIden_AP02464
FLPGLIKAAVGIGSTIFCKISRKC
>AVPIden_AP00722
GLLNGLALRLGKRALKKIIKRLCR
>AVPIden_AP00073
FLPLLAGLAANFLPKIFCKITRKC
>AVPIden_AP02060
FLPIVAGLAANFLPKIVCKITKKC
>AVPIden_CancerPPD4351
GRVPYPRGGLLKLLKKLLKKLLKL
>AVPIden_ADAM_3122
IIGLVSKGTCVLVKTVCKKVLKQG
>AVPIden_ADAM_6151
VIPFVASVAAEMMPHVYCAASRKC
>AVPIden_dbAMP_03900
GNGVLKTISHECNMNTWQFLFTCC
>AVPIden_AP02787
RNGCIVDPRCPYQQCRRPLYCRRR
>AVPIden_AP02044
FLPAVIRVAANVLPTVFCAISKKC
>AVPIden_DRAMP01844
GIKDWIKGAAKKLIKTVASNIANQ
>AVPIden_AP00756
ALWKDILKNAGKAALNEINQLVNQ
>AVPIden_AP00647
FLPLIAGLAANFLPKIFCAITKKC
>TR_starpep_Sequence_65_nonAVP_training
LLHKSGASDYSIHLDRETNTLFG
>TR_starpep_Sequence_87_nonAVP_training
PDYELREIEWFFEDYQDVMHLDV
>TR_starpep_Sequence_107_nonAVP_training
YKERGFQFLLDAFNSPTYLEDVT
>TR_starpep_Sequence_174_nonAVP_training
GFQVIFFSCSVYSFRFSFIVSNN
>TR_starpep_Sequence_229_nonAVP_training
PEFLYLSHEVEWNKGLALQLFIS
>TR_starpep_Sequence_304_nonAVP_training
KFTQDMLYLTQRLETPAAATASV
>TR_starpep_Sequence_331_nonAVP_training
ANLLDQLLQEQAPSLQVQKMKIT
>TR_starpep_Sequence_332_nonAVP_training
FKNRINVTINNKNYTIVGEDNPE
>TR_starpep_Sequence_393_nonAVP_training
MVNAEQADLRLNRLGLLMSLHSA
>TR_starpep_Sequence_420_nonAVP_training
EMPADVYINHIRQMLSLNTCLGI
>TR_starpep_Sequence_515_nonAVP_training
RPEDRIRKIKMEKGLILYPCYFD
>TR_starpep_Sequence_676_nonAVP_training
PRIGAVESPVVEFDSLMALFKKT
>TR_starpep_Sequence_873_nonAVP_training
IFVEALDKNDSLNKKVRLAEKQK
>TR_starpep_Sequence_1091_nonAVP_training
NGLDEAGPGDETTGQEVIVIQDT
>TR_starpep_Sequence_1189_nonAVP_training
AYERGMLLSRICQQKLDDAQLQV
>TR_starpep_Sequence_1204_nonAVP_training
SLQNQKEMQVLEAALSQLDTKVK
>TR_starpep_Sequence_1259_nonAVP_training
PCPVRTECRNHALITGEQFGVWG
>TR_starpep_Sequence_1336_nonAVP_training
FVEVLAKDGLNSGSVHDVQRYIN
>TR_starpep_Sequence_1348_nonAVP_training
SAMRGTVYNALAAGDAVEFDVLE
>TR_starpep_Sequence_1402_nonAVP_training
LIRDKGGDLFVHLRSVQPQDRRK
>TR_starpep_Sequence_1605_nonAVP_training
KTGNAQTKAMAGDTSVKLSEAQK
>TR_starpep_Sequence_1837_nonAVP_training
VANVLKMDPEEIFDDANFIFDLG
>TR_starpep_Sequence_1949_nonAVP_training
QYPDIEVEIIPMPDSSTERHDLY
>TR_starpep_Sequence_1973_nonAVP_training
KEKNLEEKLKESMSTKPPCPPKL
>TR_starpep_Sequence_1993_nonAVP_training
RTLQQAKKQGSGKLKLGDDMLNK
>TR_starpep_Sequence_2197_nonAVP_training
LDVTLPGAGAMICEKCKGKMNWS
>TR_starpep_Sequence_2205_nonAVP_training
AEADLDRARDALDALEEFLTDPG
>TR_starpep_Sequence_2214_nonAVP_training
RTMNEREVGTVGDNAEQSWHAGG
>TS_starpep_Sequence_35_nonAVP_testing
LARAAARTGDDDRAREYVRLARR
>TS_starpep_Sequence_246_nonAVP_testing
INAIESLSFEQAMQQLEQIVTQL
>TS_starpep_Sequence_311_nonAVP_testing
SIVIYSKEHCPYCVRAKQLLEAK
>TS_starpep_Sequence_593_nonAVP_testing
AVRTLQDVINALQGLMQPEAGAA
>Ex_starpep_Sequence_115_nonAVP_external
LALREPNGLLALGGDLSAPRLLA
>Ex_starpep_Sequence_184_nonAVP_external
SKKMANTPKDILKMIEEKEIEWV
>Ex_starpep_Sequence_205_nonAVP_external
TRESRQQAEVTEKARTTDEQQAP
>Ex_starpep_Sequence_266_nonAVP_external
IHEFFQGFVNHANVTLHIDNLKG
>Ex_starpep_Sequence_459_nonAVP_external
QDLNSMLNTVGGHQAAMQMLKET
>Ex_starpep_Sequence_587_nonAVP_external
NQDQKGKFKMCFNYEIRVLCCEP
>Ex_starpep_Sequence_656_nonAVP_external
TGLLLTRDGGKNTTEEGNNTETF
>Ex_starpep_Sequence_677_nonAVP_external
TVLNAGKQQYKPLGKIDLSDLNG
>Ex_starpep_Sequence_738_nonAVP_external
TQSPLWQKVEGTVKQVISAYGYN
>Ex_starpep_Sequence_932_nonAVP_external
GTKVGHLTYVGDATLGKDINVGC
>Ex_starpep_Sequence_1059_nonAVP_external
AVLGLVIGELLYHKFYQYDEGKL
>Ex_starpep_Sequence_1128_nonAVP_external
FQHGLERGALLRPLGSVVYFLPP
>Ex_starpep_Sequence_1149_nonAVP_external
VFNTKAAQLNGPEQLLEFEKVVI
>Ex_starpep_Sequence_1210_nonAVP_external
YADVHQRVWEEMRSALSRAGWRN
>Ex_starpep_Sequence_1404_nonAVP_external
NLRLDQRSYITEEDARGQINELK
>Ex_starpep_Sequence_1532_nonAVP_external
HRHSVGATLEALFQGPPVYREIK
>Ex_starpep_Sequence_1601_nonAVP_external
AKAVDKKLKKGSGVTRAVHDAVE
>Ex_starpep_Sequence_1622_nonAVP_external
RVQEIRKNYQHLWRWGHVWRWGT
>Ex_starpep_Sequence_1683_nonAVP_external
CCVVDVQEYSADPHAIAGALKSY
>Ex_starpep_Sequence_1877_nonAVP_external
LYKAICRTNGKPYVMVRIEGFRL
>Ex_starpep_Sequence_2005_nonAVP_external
PVKGRTVAQLAKNGMRVIDDTYN
>Ex_starpep_Sequence_2073_nonAVP_external
TSIKNKMQKEYALFYKLDVVPID
>Ex_starpep_Sequence_2094_nonAVP_external
GCNWFVKPNKTGIATFNEWAMSN
>Ex_starpep_Sequence_2349_nonAVP_external
QFLTVTPQSSHTLVFWIAKAQGI
>Ex_starpep_Sequence_2465_nonAVP_external
YLNESFREGINAEDESKDPNSVL
>Ex_starpep_Sequence_2541_nonAVP_external
PADNIIKDEIDVSYVKNLNVVRL
>Ex_starpep_Sequence_2543_nonAVP_external
LATKLGGKACYIHCDVSKEDDVI
>Ex_starpep_Sequence_2557_nonAVP_external
VVSHPGRIAVHYFKGWFLIDMVA
>Ex_starpep_Sequence_2558_nonAVP_external
NYGAVLSPSEKSYQEGGFPNILF
>Ex_starpep_Sequence_2559_nonAVP_external
NLSVHLMKKLPESTTDTFVARIN
>Ex_starpep_Sequence_2560_nonAVP_external
LMIISPYLIRAHSGETLRNKVNN
>Ex_starpep_Sequence_2578_nonAVP_external
SEKIDDLLEENLEYAFDEKLGYL
>Ex_starpep_Sequence_2622_nonAVP_external
APSPEYIELQPLVSATEDNDLFD
>Ex_starpep_Sequence_2698_nonAVP_external
LATCGAGDIGDHFPPSDPQWKGA
>Ex_starpep_Sequence_2715_nonAVP_external
SVLRIAERTNAMTDLPRDPRHDP
>Ex_starpep_Sequence_2716_nonAVP_external
SRRRVLAVVKDKDVVYTLFDQIA
>Ex_starpep_Sequence_2796_nonAVP_external
AANCGGVAVSGLEMAQNSQRLNW
>Ex_starpep_Sequence_2843_nonAVP_external
NLPSAVAFTSLLSAAAVPTIMAY
>Ex_starpep_Sequence_2861_nonAVP_external
HSELAEINLLTHHRRNTSMEPAA
>Ex_starpep_Sequence_2865_nonAVP_external
LIEDKPRKLEELQMNVQKELNCM
>Ex_starpep_Sequence_2866_nonAVP_external
MYRAALRSILAELVRLDRLVVVA
>Ex_starpep_Sequence_2886_nonAVP_external
SLFRGGMKHSLNTATSSSSVLKR
>Ex_starpep_Sequence_2887_nonAVP_external
GMLGLGPQQAAFEAALGALPDRL
>Ex_starpep_Sequence_2923_nonAVP_external
QEDHGIKEKGVPVSGQEAKEPES
>Ex_starpep_Sequence_2926_nonAVP_external
EFLLALGELEERMDVQYAPSQKE
>Ex_starpep_Sequence_2950_nonAVP_external
LGVGIWLSVSQGSFATFSPSFPS
>Ex_starpep_Sequence_3064_nonAVP_external
GGISGKSFIDPEVLRRQRAEETR
>Ex_starpep_Sequence_3126_nonAVP_external
AWHVKDITNIIKDAQHERDLFIS
>Ex_starpep_Sequence_3152_nonAVP_external
TGLEVEALTADASFVQLGVDSLM
>Ex_starpep_Sequence_3205_nonAVP_external
SMYNRPIHITMDSDIVWPAPSRF
>Ex_starpep_Sequence_3241_nonAVP_external
PGVGKTAIVEGLAQRIVNGEVPE
>Ex_starpep_Sequence_3300_nonAVP_external
NRKIRFRLSTSWRVPFINNHEIR
>Ex_starpep_Sequence_3593_nonAVP_external
GGSVVWDDAVKGRIEISNDELDD
>Ex_starpep_Sequence_3643_nonAVP_external
IAEHKPHIDKMNKTGPQLLELSP
>Ex_starpep_Sequence_3727_nonAVP_external
RTPVTELLEEALIDEAMESMTGE
>Ex_starpep_Sequence_3747_nonAVP_external
TSQYDKDKLQQRVAKLSGGVAVI
>Ex_starpep_Sequence_3767_nonAVP_external
RLLGAIYPAMRVVGLMSGTSMDG
>Ex_starpep_Sequence_3912_nonAVP_external
KHYDEASIQRPTHIKISLPITVK
>Ex_starpep_Sequence_3958_nonAVP_external
AKIVVEIGFGNGEFLAELARRHP
>Ex_starpep_Sequence_3960_nonAVP_external
KSFPADHSILSEVEVEYITMPGW
>Ex_starpep_Sequence_3980_nonAVP_external
KIGKHEAALDWRKPAAALARQVR
>Ex_starpep_Sequence_3995_nonAVP_external
AQEMRHFVVFLYMFLALSIPTAF
>Ex_starpep_Sequence_4147_nonAVP_external
DGYLGLSGILNTQSDKVSQAYQH
>Ex_starpep_Sequence_4223_nonAVP_external
LHSDYDWCSLDFQFQGRWRYCTA
>Ex_starpep_Sequence_4225_nonAVP_external
THQGRGAEQILFPELVKRCRGER
>Ex_starpep_Sequence_4239_nonAVP_external
AHLNLGDSHGNAAYTGIDPYFDD
>Ex_starpep_Sequence_4240_nonAVP_external
RAVPSLKTIISPIEVSRIVTHMG
>Ex_starpep_Sequence_4241_nonAVP_external
TTTPDRTFPSCATIVQDKLECKN
>Ex_starpep_Sequence_4242_nonAVP_external
CAIYERSDVDSRKKEGLLPVTGL
>Ex_starpep_Sequence_4260_nonAVP_external
RGKQSGRTQEIQRLIGRALRASV
>Ex_starpep_Sequence_4304_nonAVP_external
TRSIIARPVAMFQDNPLLAQLKQ
>Ex_starpep_Sequence_4380_nonAVP_external
FVCICGVADQLQTNYPTDLRRVL
>Ex_starpep_Sequence_4397_nonAVP_external
STDTGDSKTYEVAGKQEAYADCQ
>Ex_starpep_Sequence_4398_nonAVP_external
TVKSDDVSGRTRMYEAIVKGKHT
>Ex_starpep_Sequence_4478_nonAVP_external
NMQYVSSSAFLLTVYADYLAESR
>Ex_starpep_Sequence_4525_nonAVP_external
ELRHFISGDEPKEKLELVSYFGK
>Ex_starpep_Sequence_4543_nonAVP_external
IEQKSQKVPLLYPGIIDLISIIQ
>Ex_starpep_Sequence_4547_nonAVP_external
RFLFQVKITVHPAARETFESMVR
>Ex_starpep_Sequence_4548_nonAVP_external
VVGDFGLAKLMNYNDSHVTTAVR
>Ex_starpep_Sequence_4568_nonAVP_external
EATAFGTKMIMQQYQDWHMEVEK
>Ex_starpep_Sequence_4569_nonAVP_external
AAHSRLGSSHDHWLSCATAICTT
>Ex_starpep_Sequence_4605_nonAVP_external
NLHIMTESGWIAMLQQYFAVAWI
>Ex_starpep_Sequence_4608_nonAVP_external
GLEEGMKIFQELKQTFGVKIITD
>Ex_starpep_Sequence_4632_nonAVP_external
MWSVARAGQRGYHHRTSINHKIY
>Ex_starpep_Sequence_4746_nonAVP_external
VEPLHHTLHYRGMSERRIVLLYW
>Ex_starpep_Sequence_4808_nonAVP_external
IWQKDESDIRAMRHSHSLYPVYK
>Ex_starpep_Sequence_4834_nonAVP_external
MLPVFESDPEAYQQLSNVLEAPS
>Ex_starpep_Sequence_4887_nonAVP_external
AKRPFRIIGVVADRQMGAASSSL
>Ex_starpep_Sequence_4923_nonAVP_external
PRTSHPVVKFSCTDSEPLVIDKL
>Ex_starpep_Sequence_4982_nonAVP_external
LKEVPPGTGISYGTTYVTNRKSK
>Ex_starpep_Sequence_5275_nonAVP_external
RELGEYLQEENIESIAKLTGLAH
>Ex_starpep_Sequence_5325_nonAVP_external
NDPQLLILDEPTTGLDPHARHLI
>Ex_starpep_Sequence_5409_nonAVP_external
SGSVMRGASPEPPSALETLGGDK
>Ex_starpep_Sequence_5429_nonAVP_external
HFLNCFLSSFPNSVAHLQSDELV
>Ex_starpep_Sequence_5449_nonAVP_external
DRKAAEEEAKAAAAAPAAEEAPA
>Ex_starpep_Sequence_5594_nonAVP_external
LLAEAGDRLVLPTDVVVADRFAA
>Ex_starpep_Sequence_5640_nonAVP_external
RDYYYRQAKEEGYRSRASFKLKQ
>Ex_starpep_Sequence_5642_nonAVP_external
GRNPKTGERVEVPEKHVPHFKPG
>Ex_starpep_Sequence_5662_nonAVP_external
KDVKEIKSILREEAKRIHEEDIE
>Ex_starpep_Sequence_5677_nonAVP_external
QGLVNLSVLDLSENFLYESITHT
>Ex_starpep_Sequence_5829_nonAVP_external
PGDSCKINNSLHCNLSIQALVEK
>Ex_starpep_Sequence_5905_nonAVP_external
YAAMEQAVTRRFKRLIDAQLLPD
>Ex_starpep_Sequence_5907_nonAVP_external
DIRKDLYANTVLSGGTTMYPGIA
>Ex_starpep_Sequence_5921_nonAVP_external
EVKQALEIIETEARLRCLQVEML
>Ex_starpep_Sequence_5922_nonAVP_external
AMKIMEKIRNVFHCEAHRILYVC
>Ex_starpep_Sequence_5923_nonAVP_external
KKTTNRRGRNSSNPADTTDLSKQ
>Ex_starpep_Sequence_5924_nonAVP_external
DTQRMAEPLTVSPELTANYAYFF
>Ex_starpep_Sequence_5942_nonAVP_external
HLTPEQVAELEAQGKPYTIRLKV
>Ex_starpep_Sequence_5986_nonAVP_external
TYEQIQQIREFESRQGHGHSHGG
>Ex_starpep_Sequence_6062_nonAVP_external
TRTRDLYDDFANVLTQVDALLML
>Ex_starpep_Sequence_6079_nonAVP_external
DIQNNSGQTFWQKVEFTFGWLYV
>Ex_starpep_Sequence_6080_nonAVP_external
QHNLKQNDQPMDILQIINCLTTI
>Ex_starpep_Sequence_6160_nonAVP_external
VIFSTYDLFGKHVESFKFDIAKV
>Ex_starpep_Sequence_6207_nonAVP_external
VFGYDSKSSLALVKRLIIRIYQQ
>Ex_starpep_Sequence_6225_nonAVP_external
STLGPHPFPEIVRDFQSVIGREA
>Ex_starpep_Sequence_6229_nonAVP_external
TSKTTTLLQSSEQSSTTTSSTSK
>Ex_starpep_Sequence_6230_nonAVP_external
LIRAELSQPGTLLGDDQIYNVIV
>Ex_starpep_Sequence_6250_nonAVP_external
ANAIRDRITSVKNTRKITMAMKL
>Ex_starpep_Sequence_6251_nonAVP_external
AANNDVAMERSCFSTGTSSNTTP
>Ex_starpep_Sequence_6287_nonAVP_external
YGVLGSLAGLYQWLSLYWNLGGG
>Ex_starpep_Sequence_6290_nonAVP_external
ITGVGPRMALSILSGMSVADLAQ
>Ex_starpep_Sequence_6314_nonAVP_external
EQLEMVRDLLQYAAKELSLSENT
>Ex_starpep_Sequence_6428_nonAVP_external
PLSPPPPPPLPFHDPKPSSRTSD
>Ex_starpep_Sequence_6490_nonAVP_external
QKVIAPRIGAILDQRHTRLSQDL
>Ex_starpep_Sequence_6516_nonAVP_external
HQAHKEFYAYKQVILKEKVKELN
>Ex_starpep_Sequence_6569_nonAVP_external
EAIDQALALKPDVITMDYEMPMM
>Ex_starpep_Sequence_6605_nonAVP_external
SASRIAARDDQEWAQMFRGMTLP
>Ex_starpep_Sequence_6664_nonAVP_external
DVKRLECNACPGPGGCGGMYTAN
>Ex_starpep_Sequence_6957_nonAVP_external
PMDRLLCGDVGYGKTEVAIRAAF
>Ex_starpep_Sequence_7007_nonAVP_external
GKVVGDVVFEDAAKRASYITPVP
>Ex_starpep_Sequence_7091_nonAVP_external
DHSSTARPRSRVEPRYTPCTDSH
>Ex_starpep_Sequence_7111_nonAVP_external
VDVRSLSGQLMAWSLKVQGFMSG
>Ex_starpep_Sequence_7131_nonAVP_external
DCLRGKFIYLMGDSTIRQWMEYF
>Ex_starpep_Sequence_7276_nonAVP_external
YSFLIAVRSDGQQLMSETGETTS
>Ex_starpep_Sequence_7322_nonAVP_external
FPLTVNYEEKMYAAGKIPGGFKK
>Ex_starpep_Sequence_7324_nonAVP_external
LKEKINGTEKAVIFRELIKKEME
>Ex_starpep_Sequence_7344_nonAVP_external
GRKSNMDTKTHSLPITHTQLHSN
>Ex_starpep_Sequence_7359_nonAVP_external
GWKIAGTMYMDEIKDASKSVLTT
>Ex_starpep_Sequence_7511_nonAVP_external
IHITRDVPYGWMMQNLHAIGASM
>Ex_starpep_Sequence_7587_nonAVP_external
QEIRVESEIGRKEDGKQVLKNVG
>Ex_starpep_Sequence_7589_nonAVP_external
APGGWLQVAKQLSGGKVLGVDLQ
>Ex_starpep_Sequence_7603_nonAVP_external
SYFNGVSSYSATCDGYHYWGIYL
>Ex_starpep_Sequence_7604_nonAVP_external
VTAVEAGELKRALVESNARRISA
>Ex_starpep_Sequence_7605_nonAVP_external
MLAIIDNGEDYVFSKVGMEPTET
>Ex_starpep_Sequence_7606_nonAVP_external
SGMLSHYDFINPTVMAYFQRRLT
>Ex_starpep_Sequence_7624_nonAVP_external
YELASQSHCMSLVNALDKTIPLQ
>Ex_starpep_Sequence_7668_nonAVP_external
EKLQVPDDILEYMATKVTSNIRE
>Ex_starpep_Sequence_7744_nonAVP_external
AAARGGTVWVQDYQLQLVPKMLR
>Ex_starpep_Sequence_7761_nonAVP_external
GFFDARDLPTISAQHFHTAVHNE
>Ex_starpep_Sequence_7762_nonAVP_external
TIAIGCTGGQHRSVALAQRLADD
>Ex_starpep_Sequence_7842_nonAVP_external
MPAACAVEMIHTMSLIHDDLPCM
>Ex_starpep_Sequence_7889_nonAVP_external
CDIIMIRTFGQDIIERFAANSRV
>Ex_starpep_Sequence_7907_nonAVP_external
GPSLDLYKEILAEHPTLYLIASG
>Ex_starpep_Sequence_7911_nonAVP_external
GAGLLRVDQQPEYFCELKLDGLA
>Ex_starpep_Sequence_7912_nonAVP_external
VKELLANGKVKDITEGVKTVGIS
>Ex_starpep_Sequence_7932_nonAVP_external
NQPQSPPSDNASNPEEDVMNMEK
>Ex_starpep_Sequence_7933_nonAVP_external
NAKTQLNGNHNLEVAKQNANTAI
>Ex_starpep_Sequence_7969_nonAVP_external
IFTQCREGNAVAVRLWLDNTEND
>Ex_starpep_Sequence_7972_nonAVP_external
QTYALPPRPDLSGGMGSASSAPA
>Ex_starpep_Sequence_7996_nonAVP_external
FEIYAFTGTFLIILVPFLLILLS
>Ex_starpep_Sequence_8110_nonAVP_external
EEAKRRKEEDQTTLVEQVKRVKE
>Ex_starpep_Sequence_8172_nonAVP_external
LLFLQGFHNWTLNPFHMMGVAGV
>Ex_starpep_Sequence_8198_nonAVP_external
AINLCPNEPLKYFLVCQYCPGGN
>Ex_starpep_Sequence_8251_nonAVP_external
SLYAAIDLGSNSFHMLVVREVAG
>Ex_starpep_Sequence_8287_nonAVP_external
ETVRRIRSFSLDMDKPRVRFAPS
>Ex_starpep_Sequence_8346_nonAVP_external
GPLCIRIDQAIMDKNIMLKANFS
>Ex_starpep_Sequence_8638_nonAVP_external
RLLPDAPNALHIVDGPEHRYFLG
>Ex_starpep_Sequence_8688_nonAVP_external
YGTVDFIFGNAAVILQSCNIYAR
>Ex_starpep_Sequence_8772_nonAVP_external
ALSDAQRGALLDYVALLAKWNAV
>Ex_starpep_Sequence_8792_nonAVP_external
QFTGKNPTTNSALEEYKPVPHVQ
>Ex_starpep_Sequence_8812_nonAVP_external
TDDFGCNDLNVLFESDGVNMIED
>Ex_starpep_Sequence_8957_nonAVP_external
QMDNWTCSTYIYEDGNRLSKADH
>Ex_starpep_Sequence_9003_nonAVP_external
VEDAKPDVVVNAAAYTAVDAAES
>Ex_starpep_Sequence_9005_nonAVP_external
PHEFSGGQRQRIGIARALVMNPE
>Ex_starpep_Sequence_9025_nonAVP_external
LNRIEKMLDGKLKFMERILTENE
>Ex_starpep_Sequence_9040_nonAVP_external
VKSYNKRANETAEKYGIQLDSVE
>Ex_starpep_Sequence_9192_nonAVP_external
RVKLKAMSRNKPVAKKFRLAKAL
>Ex_starpep_Sequence_9268_nonAVP_external
ARMDVVGQEFDPNLHEAVLREES
>Ex_starpep_Sequence_9270_nonAVP_external
LQKIESGKVAIKESHLQSTNLTH
>Ex_starpep_Sequence_9284_nonAVP_external
SSKTSTSKASSSKAYGSDFESEK
>Ex_starpep_Sequence_9285_nonAVP_external
LRMEHPSPDSVSSTSSSDHKKAE
>Ex_starpep_Sequence_9286_nonAVP_external
VAMYLAKTLITDSLVAIGAAFGK
>Ex_starpep_Sequence_9287_nonAVP_external
LTPALCRTPANKLKNKENVYTPK
>Ex_starpep_Sequence_9305_nonAVP_external
DIGEDLGILDFERGAKLSGSRFV
>Ex_starpep_Sequence_9349_nonAVP_external
FTTQETMTNAHSARDWFLKTAGD
>Ex_starpep_Sequence_9425_nonAVP_external
IGPSGAGKDSLLRAIRQLPLPRL
>Ex_starpep_Sequence_9442_nonAVP_external
YHFVANSSNVLFDGIDISGYSKS
>Ex_starpep_Sequence_9443_nonAVP_external
KEKRKRIGKRNDGTERMTEMIQS
>Ex_starpep_Sequence_9523_nonAVP_external
GTIVEDLQDRITGGFTKDNFQLI
>Ex_starpep_Sequence_9570_nonAVP_external
RNDVHLGHKARKRFGQNFLNDPY
>Ex_starpep_Sequence_9588_nonAVP_external
ETQVKILAWYDNEWGYVNRMVEL
>Ex_starpep_Sequence_9592_nonAVP_external
LSVEEFCRIANLLMTDHYPSPRA
>Ex_starpep_Sequence_9593_nonAVP_external
QEALRKKEEEMKQMEERYKKYLE
>Ex_starpep_Sequence_9613_nonAVP_external
NIPTVFVSGGPMAAGKTSKGDVV
>Ex_starpep_Sequence_9614_nonAVP_external
PGPGEILVRVEAASICGTDLHIW
>Ex_starpep_Sequence_9650_nonAVP_external
DGTKLVTVHNPIVMHLSPQEKDK
>Ex_starpep_Sequence_9653_nonAVP_external
TQKGLAEYRAAGYRGELTAQLFS
>Ex_starpep_Sequence_9677_nonAVP_external
FLDSWVHIIPVWILDNILDQLIF
>Ex_starpep_Sequence_9791_nonAVP_external
RFWMQGTQRGGLVPGLSPLDRRT
>Ex_starpep_Sequence_9853_nonAVP_external
IVKNTGVQAAVVADKVLNHKDVN
>Ex_starpep_Sequence_9879_nonAVP_external
GSSLEAHDKAAIIKGISETIATH
>Ex_starpep_Sequence_9932_nonAVP_external
ERIRKLAEQCSGLQGFLIYRSFG
>Ex_starpep_Sequence_9968_nonAVP_external
VKSCAEFVSGSQLRIQEYEKQLE
>Ex_starpep_Sequence_10027_nonAVP_external
QRLNVVVNGYPYSITVTTTRNFN
>Ex_starpep_Sequence_10320_nonAVP_external
QSIITEGLKAVAAGMNPMDLKRG
>Ex_starpep_Sequence_10370_nonAVP_external
AKPFVLEGGAIHSDGQGTILVTE
>Ex_starpep_Sequence_10454_nonAVP_external
RLIDRYGLMEPLKQFAAAGKPMF
>Ex_starpep_Sequence_10474_nonAVP_external
GIHHSGLLPILKEVIEILFQEGL
>Ex_starpep_Sequence_10494_nonAVP_external
REVQRILQKFKELQDIIAILGMD
>Ex_starpep_Sequence_10639_nonAVP_external
LDAPPNQGLAVARMMAMSTYRSW
>Ex_starpep_Sequence_10685_nonAVP_external
HAFNTRTNIMLHFSGSLTRLVGE
>Ex_starpep_Sequence_10687_nonAVP_external
EKYKELLSKVFDTKKAIVFDEQF
>Ex_starpep_Sequence_10707_nonAVP_external
GFPAGRIINGHEADKGEAPFIVS
>Ex_starpep_Sequence_10722_nonAVP_external
NPVSQNPKRACDDKSQPQPPDGL
>AVPIden_CancerPPD4602
GIGKFLHSAKKWGKAFVGQIMNC
>AVPIden_AP00280
LFKLLGKIIHHVGNFVHGFSHVF
>AVPIden_DRAMP04100
ANLDAIIKIQAWARMWAARRQYL
>AVPIden_CancerPPD1917
VAKKFAKKFKKFAKKFAKFAFAF
>AVPIden_AntiCP89
GLFGVLAKVASHVVPAIAEHFQA
>AVPIden_CancerPPD1914
FAKKLAKKLKKLAKKLAKLAKKL
>AVPIden_CancerPPD1041
AIGKFLHSAKKFGKAFVGEIMNS
>AVPIden_ADAM_1290
FLPLVRGAAKLIPSVVCAISKRC
>AVPIden_DRAMP04098
ANVGFVIQLQARLRGFLVRQKFA
>AVPIden_DRAMP04101
KNVNSIVKIQAFFRARKAQDDYR
>AVPIden_AP02414
FLKGVINLASKIPSMLCAVLKTC
>AVPIden_ADAM_2272
GLHKVMREVLGYERNSYKKFFLR
>AVPIden_ADAM_0944
FFHHIFRGIVHVGKTIHRLVTGG
>AVPIden_ADAM_6738
LPLIASLAANFVPKIFCKITKKC
>AVPIden_AP00478
GINTLKKVIQGLHEVIKLVSNHA
>AVPIden_CancerPPD1780
FALALKALKKLAKKLKKLAKKAL
>AVPIden_ADAM_4969
PEEMNKYLTALRHYINLVTRQRY
>AVPIden_AP02053
GLSQGVEPDIGQTYFEESRINQD
>AVPIden_ADAM_6890
ITIPPIVKDTLKKFIKGAISSVM
>AVPIden_CancerPPD1785
VALALKALKKALKKLKKALKKAL
>AVPIden_ADAM_6743
SMGAVKLAKLLIDKMKCEVTKAC
>AVPIden_DRAMP04153
RFWPVVIRTVVAGYNLYRAIKKK
>AVPIden_AntiFP185
DSHAKRHHGYKRKFHEKHHSHRG
>AVPIden_DRAMP01089
GFKEVLKAGLGSLVKGIPAHVAN
>AVPIden_AP02271
FRSGILKLASKIPSVLCAVLKNC
>AVPIden_dbAMP_11730
VFQFLGKIIHHVGNFVHGFSHVF
>AVPIden_CancerPPD1047
GIGKFLHSAKKFAKAFVAEIMNS
>AVPIden_AP00258
GLWQKIKSAAGDLASGIVEAIKS
>AVPIden_CancerPPD1833
FAKKLAKKLKKLAKKLIGAVLKV
>AVPIden_AP02287
GLKEVAHSAKKFAKGFISGLTGS
>AVPIden_AP00600
GLLRASSVWGRKYYVDLAGCAKA
>AVPIden_ADAM_6736
IRPRPTARPPYINRPPNPFKPRW
>AVPIden_AP02645
FEDLPNFGHIQVKVFNHGEHIHH
>TR_starpep_Sequence_82_nonAVP_training
VEGHFTEPAQWLDYHARVREPL
>TR_starpep_Sequence_123_nonAVP_training
WWNQVDDDGKSHWVYESRKETS
>TR_starpep_Sequence_297_nonAVP_training
DVELFMEENTIANGCENCLYTA
>TR_starpep_Sequence_362_nonAVP_training
PETSLDDAIELYKEAALLAKEC
>TR_starpep_Sequence_366_nonAVP_training
EVLKGVEGVSEVEIETVHRMSY
>TR_starpep_Sequence_401_nonAVP_training
IKVKLNNISVLGAADNIKVVAN
>TR_starpep_Sequence_409_nonAVP_training
AMENLLADLNESYNAKQGKAWG
>TR_starpep_Sequence_581_nonAVP_training
LSMVPESVREQTLQQIKEFIEK
>TR_starpep_Sequence_638_nonAVP_training
VAGQTVSFAGHSVQVVAMDFSQ
>TR_starpep_Sequence_690_nonAVP_training
HREELLTPVAQNGVSELVQKYP
>TR_starpep_Sequence_1349_nonAVP_training
TDNAAMIAAAAFPKYLAHDFAG
>TR_starpep_Sequence_1496_nonAVP_training
SVNSRISVAQRVLAVPTDYGRS
>TR_starpep_Sequence_1597_nonAVP_training
VTAEARGAEKGETLSVPDFCAK
>TR_starpep_Sequence_1896_nonAVP_training
VDPAVDMRVCEVSDSEIRKNIV
>TR_starpep_Sequence_1996_nonAVP_training
GYSLYHAVKEVKASGKRFVSAD
>TR_starpep_Sequence_2168_nonAVP_training
QEDLEFETVEATSGGGAVKVVA
>TR_starpep_Sequence_2221_nonAVP_training
RSCMMVALNHDYVTEPVAVKDG
>TR_starpep_Sequence_2313_nonAVP_training
QQAEQTFEAALARLEEIVTQLE
>TS_starpep_Sequence_80_nonAVP_testing
IIPDHHAEAFSPPRLAPSGFVD
>TS_starpep_Sequence_117_nonAVP_testing
ILAYVAGRLRMNKIKILPGDTV
>TS_starpep_Sequence_182_nonAVP_testing
QPDASFEESLARLENLVEELES
>TS_starpep_Sequence_398_nonAVP_testing
LPHGAAEAAEAHVMAAQGYGYY
>TS_starpep_Sequence_524_nonAVP_testing
SQATLVVNRASHKLRLKTIQEL
>Ex_starpep_Sequence_85_nonAVP_external
LKAGSRGDEYDALVLMRGGGSL
>Ex_starpep_Sequence_113_nonAVP_external
TGQPSSALEIGLEDAQAIDSSA
>Ex_starpep_Sequence_192_nonAVP_external
NRQSGRQPTPLTPPLRDTHPQA
>Ex_starpep_Sequence_194_nonAVP_external
SSSSRSDSASNSRSSRRPPSDE
>Ex_starpep_Sequence_261_nonAVP_external
LSTVVCAEGYVAPARLGEHTLG
>Ex_starpep_Sequence_300_nonAVP_external
QEHFKVKIKSKENDRGLTSVCF
>Ex_starpep_Sequence_301_nonAVP_external
FAFVEGESLLMSLKDLAVSSGS
>Ex_starpep_Sequence_316_nonAVP_external
ILTAKVIEEVSKAKAAGSDIVS
>Ex_starpep_Sequence_317_nonAVP_external
KADTLSLKERERLKKRILDEIE
>Ex_starpep_Sequence_328_nonAVP_external
FLRGETKMGQKSISDINNILKN
>Ex_starpep_Sequence_409_nonAVP_external
NMDKGYGFIITEDMQDVFAYLL
>Ex_starpep_Sequence_423_nonAVP_external
TTSNDSMGETDNPRLLSMNLEN
>Ex_starpep_Sequence_425_nonAVP_external
PVEDKHEQPQIESPKMNRFVII
>Ex_starpep_Sequence_426_nonAVP_external
AFRVFQCTQYIRHASSPMHSPE
>Ex_starpep_Sequence_447_nonAVP_external
AILKADLGLNPSNDGTVIRIAF
>Ex_starpep_Sequence_557_nonAVP_external
IYEKEEVYDLAKDISDKAKLVI
>Ex_starpep_Sequence_585_nonAVP_external
PLDELIGMIPGADKMKGLKNAN
>Ex_starpep_Sequence_664_nonAVP_external
DLKEGLRALLNVPDGYEVVLGN
>Ex_starpep_Sequence_666_nonAVP_external
KSSVAMAICDGSPSQQWRLEGM
>Ex_starpep_Sequence_733_nonAVP_external
VLLLFSLLLHDGGRWLGSGGSR
>Ex_starpep_Sequence_772_nonAVP_external
IFDKAGEQVQRPDIESNLQYDA
>Ex_starpep_Sequence_773_nonAVP_external
DSILELNHEPRHVIIYGAGVIG
>Ex_starpep_Sequence_788_nonAVP_external
ANGDHGIERNDVTGFPSEFLEE
>Ex_starpep_Sequence_789_nonAVP_external
GTKIIPVLEAAYGDRFAPPANI
>Ex_starpep_Sequence_800_nonAVP_external
VLRFFRFYARCKGLLNLWRRRP
>Ex_starpep_Sequence_882_nonAVP_external
KDADLIMLLIDSERGLRGDADA
>Ex_starpep_Sequence_896_nonAVP_external
AEPLRRMLRLLVGMIRENIRVV
>Ex_starpep_Sequence_898_nonAVP_external
SVQLQLRPGLEAEEPLKALRRA
>Ex_starpep_Sequence_899_nonAVP_external
DKVFFCNSGAEANEAALKLARK
>Ex_starpep_Sequence_920_nonAVP_external
LPFIKAQNYGINLPITGSMDTA
>Ex_starpep_Sequence_1029_nonAVP_external
IYAPPIKGPISCLSNITGLLLT
>Ex_starpep_Sequence_1057_nonAVP_external
CLSDHSVFVQSYYLDREAGRSP
>Ex_starpep_Sequence_1136_nonAVP_external
FHSFGGGTGSGFTSLLMERLSV
>Ex_starpep_Sequence_1138_nonAVP_external
VLADLPCSGLGVIGRKPDIKYR
>Ex_starpep_Sequence_1205_nonAVP_external
QNAMMANFMRQMGQSVPESKKT
>Ex_starpep_Sequence_1244_nonAVP_external
MVKQEVPAAETEPSCQTSSFFL
>Ex_starpep_Sequence_1245_nonAVP_external
TDYFTIQELSEASQLSHVSVRK
>Ex_starpep_Sequence_1260_nonAVP_external
FNEQLTELHQHLLEMGMLVNEA
>Ex_starpep_Sequence_1261_nonAVP_external
PAAGQADIIVDITSTGLTLKAN
>Ex_starpep_Sequence_1272_nonAVP_external
ADSGQIGGDTSVEFMALAEAGE
>Ex_starpep_Sequence_1354_nonAVP_external
EALLEKYLGGEDLTEDEIRAGV
>Ex_starpep_Sequence_1370_nonAVP_external
QSGRIVVDYMVQKSGKTGTITY
>Ex_starpep_Sequence_1371_nonAVP_external
IARMTQQCEKFGVERASDVINE
>Ex_starpep_Sequence_1392_nonAVP_external
AKELRSGKTLISFDLYDGTSSM
>Ex_starpep_Sequence_1502_nonAVP_external
FCPYKSEQVTGSPVKVYTNGKL
>Ex_starpep_Sequence_1530_nonAVP_external
ELAYNSLMGLNHTPLSPSEYIQ
>Ex_starpep_Sequence_1609_nonAVP_external
ATLSSPEFEGGPVSSQSDESSL
>Ex_starpep_Sequence_1611_nonAVP_external
TTMQSYDRDPRSIAIRAENYMR
>Ex_starpep_Sequence_1678_nonAVP_external
DALNIAEDHPARTDHDTFFFNP
>Ex_starpep_Sequence_1717_nonAVP_external
TPGYLDAALDNLVSGGVLHAHS
>Ex_starpep_Sequence_1718_nonAVP_external
EGYPHLTGLADQQLKPIDMNTI
>Ex_starpep_Sequence_1733_nonAVP_external
YGSQYCQDFTRPQGSVLTLAQF
>Ex_starpep_Sequence_1734_nonAVP_external
RVQDLFDPSILRQKVEGVLHQK
>Ex_starpep_Sequence_1745_nonAVP_external
EDKSRAPPTAVLGRAMVAHGND
>Ex_starpep_Sequence_1827_nonAVP_external
TFEEMQKAMGENKVGTWGRGQQ
>Ex_starpep_Sequence_1843_nonAVP_external
HYRIAIAVAGFAESELEITAQD
>Ex_starpep_Sequence_1844_nonAVP_external
ILKDTDVLSFPHHEKNFFLKRK
>Ex_starpep_Sequence_1865_nonAVP_external
VMFVATSNSMNIPGPLLDRMEV
>Ex_starpep_Sequence_1975_nonAVP_external
GELVAVMEQKDPLGSTSRWLVD
>Ex_starpep_Sequence_2003_nonAVP_external
KGGIVGHLNTVDIREVEQMIEN
>Ex_starpep_Sequence_2083_nonAVP_external
DYFPENTIVAIDEIEQCQAHSR
>Ex_starpep_Sequence_2150_nonAVP_external
RLGSEQWEKAKRKAAEKIRDTA
>Ex_starpep_Sequence_2189_nonAVP_external
LPERLTRDRSVFKIHGDFIGAA
>Ex_starpep_Sequence_2190_nonAVP_external
IEFSYSKLVKIAFILKMKEEIY
>Ex_starpep_Sequence_2205_nonAVP_external
PTENFGVPLAGSLIPWIDKELP
>Ex_starpep_Sequence_2206_nonAVP_external
PNEEKLCFSVIFELNKNAEIQQ
>Ex_starpep_Sequence_2217_nonAVP_external
EISCTRPSNNTRTSVPMGPGQV
>Ex_starpep_Sequence_2299_nonAVP_external
MFFSKRIKHEEAKLIEFFQDDY
>Ex_starpep_Sequence_2313_nonAVP_external
WLQGTAFTQGLSKSMSQSQKSK
>Ex_starpep_Sequence_2315_nonAVP_external
LTQECKKEFDSALNNDFNTPLA
>Ex_starpep_Sequence_2316_nonAVP_external
DEFTRFIRMISDENGLNISRRN
>Ex_starpep_Sequence_2337_nonAVP_external
DDDKGTTYREEEIPADMLDLAN
>Ex_starpep_Sequence_2539_nonAVP_external
QRPGFIERLDLDYERTRDQHAR
>Ex_starpep_Sequence_2540_nonAVP_external
RSVANIMPMGSSIFCLHLILSS
>Ex_starpep_Sequence_2542_nonAVP_external
QAGTVWINCYDVFGAQSPFGGY
>Ex_starpep_Sequence_2597_nonAVP_external
VVERGGQLIMADDERMKLEEGE
>Ex_starpep_Sequence_2611_nonAVP_external
IDDHLMQISHIFRGEEHITNTP
>Ex_starpep_Sequence_2665_nonAVP_external
LSGNLLTDFPPVLLHMPFLEII
>Ex_starpep_Sequence_2696_nonAVP_external
GLEDGDACFFVAGLPSKFYKFA
>Ex_starpep_Sequence_2749_nonAVP_external
LKNINLTIPEYEITAIIGPSGC
>Ex_starpep_Sequence_2935_nonAVP_external
EETKEAGSLRSVLNKESHSPFG
>Ex_starpep_Sequence_3020_nonAVP_external
GQQYSSAPLRTVKEVQFGLFSP
>Ex_starpep_Sequence_3023_nonAVP_external
LDLTSLPPIDFSNLPPPPTGLM
>Ex_starpep_Sequence_3034_nonAVP_external
AWQHGDLNIHGWVADPAASHTL
>Ex_starpep_Sequence_3036_nonAVP_external
TIIVDRSSQKGIVIGKGGKMLK
>Ex_starpep_Sequence_3077_nonAVP_external
QFESGYPYIMFEDTVNRANPID
>Ex_starpep_Sequence_3208_nonAVP_external
PNKKKVAKLPRSKVKEIAELKM
>Ex_starpep_Sequence_3255_nonAVP_external
LSDFYSSHPETQTRLVTTVVDS
>Ex_starpep_Sequence_3273_nonAVP_external
VWALEAYGAAYTLQEMLTVKSD
>Ex_starpep_Sequence_3283_nonAVP_external
TPIFYDLSGPLDFPLDTLSVHV
>Ex_starpep_Sequence_3296_nonAVP_external
SNEHGLSEYLAGKDELNKVIQH
>Ex_starpep_Sequence_3353_nonAVP_external
ELVREEQQVAESIALTDDTLVP
>Ex_starpep_Sequence_3453_nonAVP_external
QLVARRIREIGVYCELWSWDVE
>Ex_starpep_Sequence_3506_nonAVP_external
RSSTDSRSSSSGSESSTTGSAP
>Ex_starpep_Sequence_3559_nonAVP_external
AKHGLRCKACKMSIHHKCMDGL
>Ex_starpep_Sequence_3560_nonAVP_external
VDAIRSYAPGFIFTTSLPPAVA
>Ex_starpep_Sequence_3579_nonAVP_external
LSYNVREKDIQRFFSGYGRLLE
>Ex_starpep_Sequence_3592_nonAVP_external
DEIARNWLKTVNQFYLEQHKLI
>Ex_starpep_Sequence_3624_nonAVP_external
KTLLVTYNRNNVSRKQCGEIYS
>Ex_starpep_Sequence_3645_nonAVP_external
DIYTKEDSNFLTRNEAMSPDRI
>Ex_starpep_Sequence_3659_nonAVP_external
ERMNQKLEPLINMMLRCRLPGG
>Ex_starpep_Sequence_3664_nonAVP_external
MAITAGILLSVWMSAEKAKAYW
>Ex_starpep_Sequence_3754_nonAVP_external
DATLVDMRFVKPLDNLLLIRMA
>Ex_starpep_Sequence_3773_nonAVP_external
QQQKAQLEQLEVQLHRSHRQEV
>Ex_starpep_Sequence_3787_nonAVP_external
FNLWRKHHTIHGMDKDSIDYVN
>Ex_starpep_Sequence_4221_nonAVP_external
IEHKVLNAKFHAMEAEIVSQAG
>Ex_starpep_Sequence_4224_nonAVP_external
QTFRDPATAPLRKLSVDLIKTY
>Ex_starpep_Sequence_4279_nonAVP_external
RTTSSLWKDKAAVEINVAVLHS
>Ex_starpep_Sequence_4293_nonAVP_external
FEKIQIIPKSSWSNHDASSGVS
>Ex_starpep_Sequence_4347_nonAVP_external
DDENVNSQPFMRWRDRFLFCAE
>Ex_starpep_Sequence_4378_nonAVP_external
KCRERFLVSSQVTLNSHLTEFK
>Ex_starpep_Sequence_4431_nonAVP_external
QLLNDPFLSEKSVSMEVEPSPT
>Ex_starpep_Sequence_4469_nonAVP_external
KKWRDKREKLQLETNIVYKEAK
>Ex_starpep_Sequence_4617_nonAVP_external
LSLSPSPEGLGEPPAVPYPRRL
>Ex_starpep_Sequence_4702_nonAVP_external
NIVALVIIAYGMYGYVEFSGRM
>Ex_starpep_Sequence_4705_nonAVP_external
EQCYARHFFVRGGKTGDDIPAA
>Ex_starpep_Sequence_4716_nonAVP_external
TPKGASPIAEAAGRIVIEETDK
>Ex_starpep_Sequence_4718_nonAVP_external
PIQVGELANQEPGVALIGFECD
>Ex_starpep_Sequence_4759_nonAVP_external
CIASNDAGAARCEGQDMEVYDL
>Ex_starpep_Sequence_4890_nonAVP_external
LKNRYGALMQTISGVHYNFSLP
>Ex_starpep_Sequence_4937_nonAVP_external
YQIGTWLLDSEALHPLGMAVKS
>Ex_starpep_Sequence_4955_nonAVP_external
ELKKFCPNCGKHQAHRETRMAR
>Ex_starpep_Sequence_4965_nonAVP_external
TAIRISQHPLIQELCALIGQPL
>Ex_starpep_Sequence_4978_nonAVP_external
VQVTISDRNYIVDSAYGSSYQM
>Ex_starpep_Sequence_5035_nonAVP_external
LKHMYPPGCAKVKCSWHHCLPG
>Ex_starpep_Sequence_5135_nonAVP_external
GYAVDDPLIVEQNRSRWDMTDL
>Ex_starpep_Sequence_5188_nonAVP_external
IKVISDNRKAYHDYFVEEKLEA
>Ex_starpep_Sequence_5241_nonAVP_external
EVSKHLGRVWFPDVMPIWMIRR
>Ex_starpep_Sequence_5242_nonAVP_external
VHIPAGTGSHTKMRLTGKGVKR
>Ex_starpep_Sequence_5261_nonAVP_external
KDDLILKDKRLNFSSTMDAESI
>Ex_starpep_Sequence_5274_nonAVP_external
DPVAVRRRIGMVFQRPNPFPKS
>Ex_starpep_Sequence_5306_nonAVP_external
VAYARLAENIFHLPIFYVEYSG
>Ex_starpep_Sequence_5327_nonAVP_external
RPRHIPLIIQTSRTSGTFRISQ
>Ex_starpep_Sequence_5341_nonAVP_external
GTPSRLMKNLAERSAGSLYWWL
>Ex_starpep_Sequence_5346_nonAVP_external
DHCAKGNFRALGKKYAKATPKV
>Ex_starpep_Sequence_5436_nonAVP_external
AVAAALAAMKSSAEIRNAFLEF
>Ex_starpep_Sequence_5455_nonAVP_external
LAQDLGVEIRVWPLTATGELEI
>Ex_starpep_Sequence_5469_nonAVP_external
HEKLPYLFPHADAKSWFDGPRT
>Ex_starpep_Sequence_5903_nonAVP_external
LHELGWNNLVKVNSQMTNSKLT
>Ex_starpep_Sequence_5904_nonAVP_external
TVEVNNNGRNRSKSRARSQSRG
>Ex_starpep_Sequence_5906_nonAVP_external
SNEIFKELIKKQLPDVPAQWKL
>Ex_starpep_Sequence_5961_nonAVP_external
AYRDLDDKYFKEWHKMLEDANA
>Ex_starpep_Sequence_5975_nonAVP_external
HAGRKDGQRGRNQSSTHLGQKR
>Ex_starpep_Sequence_6029_nonAVP_external
GAMPYAQIHYPFENKELLDSHQ
>Ex_starpep_Sequence_6060_nonAVP_external
EFAENPNAMFVLWKDHTAVEEA
>Ex_starpep_Sequence_6113_nonAVP_external
AAVAKHVGARHVVITDVNEYRL
>Ex_starpep_Sequence_6151_nonAVP_external
RRKRAKKLLEMVGLGDRLNHYP
>Ex_starpep_Sequence_6299_nonAVP_external
SEMASTQVLAGFHAVVARLRHA
>Ex_starpep_Sequence_6384_nonAVP_external
THWKDTLMPRRKQEQPKRLPSH
>Ex_starpep_Sequence_6387_nonAVP_external
GDDIRIVTSARSFLHHQVRSMV
>Ex_starpep_Sequence_6398_nonAVP_external
TRCAEALSEDRTEEFHKLVQEA
>Ex_starpep_Sequence_6400_nonAVP_external
IFIDQYLHLTSSLPGTRAHIYG
>Ex_starpep_Sequence_6441_nonAVP_external
EVPNNPFFCGDVDAVPRFEALV
>Ex_starpep_Sequence_6572_nonAVP_external
TEAEKRKGVVACSAGNHAQGVS
>Ex_starpep_Sequence_6619_nonAVP_external
LNSPAPGGFLIASDEGSELVDQ
>Ex_starpep_Sequence_6637_nonAVP_external
GQGSEFAFVVFGAAQMANVLEP
>Ex_starpep_Sequence_6647_nonAVP_external
HLVCSGGDGVISVLSNVAPSQT
>Ex_starpep_Sequence_6660_nonAVP_external
MQGIPVSEETLAVESIQKVGIG
>Ex_starpep_Sequence_6717_nonAVP_external
QGIVLTVPIELRLLPAGVTGEQ
>Ex_starpep_Sequence_6817_nonAVP_external
DKLKDYEDQVFEMINNGAFIYV
>Ex_starpep_Sequence_6870_nonAVP_external
GIVLPLGELEGKRSTRDRRSPA
>Ex_starpep_Sequence_6923_nonAVP_external
GKFGAVNRVIIYQEKQGEEEDA
>Ex_starpep_Sequence_6924_nonAVP_external
SGLRALRYAREVEGIGQVVALD
>Ex_starpep_Sequence_6943_nonAVP_external
DVSDGINTRDGAQLLVESNQFV
>Ex_starpep_Sequence_6956_nonAVP_external
ACEAAMFRATAGVNTHKGSIFS
>Ex_starpep_Sequence_6988_nonAVP_external
AGGISNIQAGYEIPELSKYLDF
>Ex_starpep_Sequence_7009_nonAVP_external
QMALDVFASKIHKYIGSYAARM
>Ex_starpep_Sequence_7023_nonAVP_external
FAEEFFAGDVESFLNEYGLLPE
>Ex_starpep_Sequence_7028_nonAVP_external
ENGSHTTFRYDVLDRLIQETGF
>Ex_starpep_Sequence_7118_nonAVP_external
LVASLGFVPMAIATGTGAEVQR
>Ex_starpep_Sequence_7137_nonAVP_external
ARGPMGLPELTSTKWIAWGAGH
>Ex_starpep_Sequence_7151_nonAVP_external
ALKIPLRILVDEVEPSNYGSDD
>Ex_starpep_Sequence_7585_nonAVP_external
AVSAQRGSEVTTNTSPQQGHGY
>Ex_starpep_Sequence_7586_nonAVP_external
EREVFNCMLRNLFEEYRFFPQY
>Ex_starpep_Sequence_7588_nonAVP_external
DENRRDDLEAGALYDLLAQAVA
>Ex_starpep_Sequence_7643_nonAVP_external
ADGYSYEREAIEAWISTKNRTS
>Ex_starpep_Sequence_7657_nonAVP_external
GFSVDNGTLTRFFAFHFLLPFV
>Ex_starpep_Sequence_7711_nonAVP_external
HPEALSEKLPTLRLLTRSAEVI
>Ex_starpep_Sequence_7742_nonAVP_external
EDAPMITGFSDDVPMVIAMERP
>Ex_starpep_Sequence_7795_nonAVP_external
KVFEKSVTILEIAQSIGAGLAK
>Ex_starpep_Sequence_7833_nonAVP_external
GFNIQLNDCDTTVATKAAVAFL
>Ex_starpep_Sequence_7981_nonAVP_external
AVELGGRISALTALRTCELALE
>Ex_starpep_Sequence_8066_nonAVP_external
ESGALELSPSFHQKNWQHWFSH
>Ex_starpep_Sequence_8069_nonAVP_external
LATEGNEIIREATKWSPELAAA
>Ex_starpep_Sequence_8080_nonAVP_external
GKHMDFLSDFEMMLQRKKSMCG
>Ex_starpep_Sequence_8082_nonAVP_external
ATPITHDVLILARLDHEGGQQH
>Ex_starpep_Sequence_8123_nonAVP_external
LATKTFGSSGSSAVDSGTATGP
>Ex_starpep_Sequence_8254_nonAVP_external
MKVHQRYFPILNKKGKLLPKFI
>Ex_starpep_Sequence_8301_nonAVP_external
GFVVFMLVVIRPGMKWVAKRGS
>Ex_starpep_Sequence_8319_nonAVP_external
FQVVDAFERRNADSHRVIGTLL
>Ex_starpep_Sequence_8329_nonAVP_external
HFASHLKRMSVIVRIQEEYLAF
>Ex_starpep_Sequence_8342_nonAVP_external
TGVPDAIPVIGSPLVELLRGSA
>Ex_starpep_Sequence_8398_nonAVP_external
TLDERERLGLPVFVKPARGGSS
>Ex_starpep_Sequence_8498_nonAVP_external
EFGRVLKEGPGEDYSNREQIAR
>Ex_starpep_Sequence_8551_nonAVP_external
PADSGNYSCVVGNNSSGDVKHV
>Ex_starpep_Sequence_8604_nonAVP_external
QDELTKELTRAGFHQSEIIKAL
>Ex_starpep_Sequence_8605_nonAVP_external
ALHKLFSDLPVHFAITEPYASL
>Ex_starpep_Sequence_8624_nonAVP_external
AEICTVGFIALLFTRFWLLTVL
>Ex_starpep_Sequence_8637_nonAVP_external
NSQIHYSIPEEAKHGTFVGRIA
>Ex_starpep_Sequence_8669_nonAVP_external
VSTIRPQLAPVNPYSKIYGRRF
>Ex_starpep_Sequence_8690_nonAVP_external
DVHSKKGLADLEALAVLAAEAG
>Ex_starpep_Sequence_8704_nonAVP_external
VVRRCPFLSRVPQAFLQKAGKS
>Ex_starpep_Sequence_8709_nonAVP_external
RLSWSVTAGGTTENYVLHLIDT
>Ex_starpep_Sequence_8799_nonAVP_external
LELYAKLINGCRFGLPIIVAPV
>Ex_starpep_Sequence_8818_nonAVP_external
PEGWLEWNADFALDTLFYGEFM
>Ex_starpep_Sequence_8832_nonAVP_external
VLDQPYILLTDKKITLVKQDLL
>Ex_starpep_Sequence_9266_nonAVP_external
AAMDYLHGLSGNGVLSVLNDGR
>Ex_starpep_Sequence_9267_nonAVP_external
GVNQKNLGRAGSKRWLGKRPVV
>Ex_starpep_Sequence_9269_nonAVP_external
LKRLPEGESYARNYRIIRAHQS
>Ex_starpep_Sequence_9324_nonAVP_external
GICRAQSEGRPCEYNSRIYQNG
>Ex_starpep_Sequence_9338_nonAVP_external
AEREPLLGPGSPGSREWSEIET
>Ex_starpep_Sequence_9392_nonAVP_external
LASLGCNVTMVERNPVVAALLE
>Ex_starpep_Sequence_9423_nonAVP_external
SFDPKQVQMFIIGCIPCLGEHW
>Ex_starpep_Sequence_9476_nonAVP_external
DNLAIALAELGAIAERRIALLI
>Ex_starpep_Sequence_9514_nonAVP_external
SPCLSKVHREVGAREKELTHQV
>Ex_starpep_Sequence_9662_nonAVP_external
WLRAALSGKALDKPLAHSLTRH
>Ex_starpep_Sequence_9747_nonAVP_external
GKVIPSLNGKLTGLSMRVPTQD
>Ex_starpep_Sequence_9750_nonAVP_external
TSSSSSDGLRDNVPCLKVKNSP
>Ex_starpep_Sequence_9761_nonAVP_external
AFRGLERDLLLTRDAIVAVPGE
>Ex_starpep_Sequence_9763_nonAVP_external
QLADESLESTRRMLQLVEESKD
>Ex_starpep_Sequence_9804_nonAVP_external
NIGVDLDDKDIKGILSLYEASY
>Ex_starpep_Sequence_9935_nonAVP_external
TISQPVIDTLEFARNLYPEYKR
>Ex_starpep_Sequence_9982_nonAVP_external
SNKAYLYKNDLGTDIEEAPIPD
>Ex_starpep_Sequence_10000_nonAVP_external
THVQSLQDFWGDPLTATGAQSS
>Ex_starpep_Sequence_10010_nonAVP_external
EELKVNEINSGMYCFDIEVLLN
>Ex_starpep_Sequence_10023_nonAVP_external
DLDTRTTSSLWKDKAAVEINLA
>Ex_starpep_Sequence_10080_nonAVP_external
TPGAMAGMQYPQQQMPPQYGQQ
>Ex_starpep_Sequence_10180_nonAVP_external
FGIRCNLGVAIVEMVNNNTVYI
>Ex_starpep_Sequence_10233_nonAVP_external
KKAHKEGLTLKAAALALGYLSE
>Ex_starpep_Sequence_10286_nonAVP_external
PRGSSYYWLYGTDLAPEPDTDV
>Ex_starpep_Sequence_10287_nonAVP_external
VQASAENQELEEAMEAMLALGY
>Ex_starpep_Sequence_10306_nonAVP_external
PAKGDKFDPHLHQAVTEQPSTE
>Ex_starpep_Sequence_10319_nonAVP_external
LIGAPAISLPYSKDKEGLSIGM
>Ex_starpep_Sequence_10351_nonAVP_external
EKFWIMPMEEKYFEGLKSPIAD
>Ex_starpep_Sequence_10372_nonAVP_external
AAITEYAGPYWSGRALGIQNTT
>Ex_starpep_Sequence_10386_nonAVP_external
SFLLSDRYGSHALRVLLLVLAG
>Ex_starpep_Sequence_10391_nonAVP_external
YAVTSGGGVIRTAARQVRKAGR
>Ex_starpep_Sequence_10481_nonAVP_external
TADEMDAGLDAGRYTFAINIPP
>Ex_starpep_Sequence_10500_nonAVP_external
IAALKEMVVFPLLYPEVFEKFK
>Ex_starpep_Sequence_10514_nonAVP_external
DTARNVMTAADSVLLASGTVAL
>AVPIden_dbAMP_02957
GIGKFLKKAKKFGKAFVKILKK
>AVPIden_CancerPPD4477
KAAKKAWKAWKKAAKAAWKKAA
>AVPIden_DRAMP04162
RIKRFWPVVIRTVVAGYNLYRA
>AVPIden_ADAM_6745
KKVADKVLLLKQLRIMRLLTRL
>AVPIden_AP01128
GSKILHSAGKFGKAFLGEINKS
>AVPIden_CancerPPD4195
GRKKRRQRRRGGWMWVTNLRTD
>AVPIden_AP00356
QRFIHPTYRPPPQPRRPVIMRA
>AVPIden_ADAM_6925
ITSHSLCTPGCAKTGSFNSFCC
>AVPIden_DRAMP02955
LGAWLAGKVAGTVATYAWNRYV
>AVPIden_AP02429
KTKQQFLIKAQTQLFKVFGYTL
>AVPIden_ADAM_3281
ITSFIGCTPGCGKTGSFNSFCC
>AVPIden_AP02952
LLMRKLIKGYGYLFGKGKRKKR
>AVPIden_dbAMP_12373
FFRNLWKGAKAAFRAGHAAWRA
>AVPIden_AP00255
GLWEKIKEKANELVSGIVEGVK
>AVPIden_AP01130
GMASKAGSVLGKVAKVALKAAL
>AVPIden_ADAM_3513
KRGSGWIATITDDCPNSVFVCC
>AVPIden_CancerPPD1352
FKCRRWQWRMKKLGAPSITCVR
>AVPIden_ADAM_2638
GMATKAGTALGKVAKAVIGAAL
>AVPIden_CancerPPD1816
FAKKLAKKLKKLAKKLAKKWKL
>TR_starpep_Sequence_86_nonAVP_training
VHSEDDLLFFQDGVLGALKNS
>TR_starpep_Sequence_126_nonAVP_training
AGLGDVYDLRFFDQLRQIRAR
>TR_starpep_Sequence_127_nonAVP_training
VFRELDGDTTANKMLHPHQWT
>TR_starpep_Sequence_144_nonAVP_training
PELFLGPLISDQKYKSFGYIT
>TR_starpep_Sequence_312_nonAVP_training
TAEKEGSISGVGTEARLRELL
>TR_starpep_Sequence_313_nonAVP_training
LLMGLTLKEHAEVCMALAESS
>TR_starpep_Sequence_340_nonAVP_training
YRLRGSITLEQFMSWKGFSKS
>TR_starpep_Sequence_398_nonAVP_training
AMELPILKTNAITTILAAVTL
>TR_starpep_Sequence_402_nonAVP_training
RLLANTIIENYSVSIDDMSTT
>TR_starpep_Sequence_403_nonAVP_training
SAEQKEYMLKMSGWQRQSQNQ
>TR_starpep_Sequence_531_nonAVP_training
DLDPQFVKEIERRCRLFDQII
>TR_starpep_Sequence_1236_nonAVP_training
IDARGLLNMANTKKNNFEQKI
>TR_starpep_Sequence_1587_nonAVP_training
GMSHVMDEPSRTDSKNEAEKD
>TR_starpep_Sequence_1672_nonAVP_training
DWREVGRGVEEAAWGAWERVR
>TR_starpep_Sequence_1910_nonAVP_training
KSSEMTMVRTPLKGLDNFVSD
>TR_starpep_Sequence_1957_nonAVP_training
GILKDHPDWVNSPCNEKSPLQ
>TR_starpep_Sequence_2009_nonAVP_training
VKEYRICMPLTVDEYRIGQLY
>TR_starpep_Sequence_2025_nonAVP_training
IGDQTTVTVEKGRLLIVRKMA
>TR_starpep_Sequence_2161_nonAVP_training
QVISRQKLQSRIGQTLEVLID
>TR_starpep_Sequence_2237_nonAVP_training
PSMLEDPWAGLEPVSVTDINQ
>TR_starpep_Sequence_2244_nonAVP_training
EADVRKLVEEAAEHGFASVCI
>TR_starpep_Sequence_2253_nonAVP_training
AEMAASSLDEARPRLDKAETW
>TS_starpep_Sequence_11_nonAVP_testing
LENAVATHIKREFVKRYKGVW
>TS_starpep_Sequence_154_nonAVP_testing
KLATQKFQEDPIVLNIKTPIY
>TS_starpep_Sequence_175_nonAVP_testing
RCCQAFLEKNSMKVLLFVGLL
>TS_starpep_Sequence_199_nonAVP_testing
FAVRQGGDTSVDVYRQGDDKA
>TS_starpep_Sequence_265_nonAVP_testing
DILIYHLKMRDSAKDAVIPGL
>TS_starpep_Sequence_294_nonAVP_testing
TGVIPTGKLIHDEILPYLPWW
>TS_starpep_Sequence_299_nonAVP_testing
YNAQTDINGASGNQAFASYMN
>TS_starpep_Sequence_331_nonAVP_testing
KKAEGEIVAVGNGDAIAKLGL
>TS_starpep_Sequence_354_nonAVP_testing
IKEKFMLKEAIMLKPLRDYVV
>TS_starpep_Sequence_412_nonAVP_testing
ELHRKFLYKCSVVGDRLSLWV
>TS_starpep_Sequence_517_nonAVP_testing
SFFGPFKERAVFLLVLMTLSL
>TS_starpep_Sequence_531_nonAVP_testing
IFCQGVELPAEMKEVKFCNLV
>Ex_starpep_Sequence_90_nonAVP_external
LCDLDIQGTFNLQINNHNYSK
>Ex_starpep_Sequence_107_nonAVP_external
HTTSGTDEGMGVKPGEWMRSD
>Ex_starpep_Sequence_185_nonAVP_external
LAAELLREAEKLVDKKIHPQT
>Ex_starpep_Sequence_190_nonAVP_external
IPRRIRQGLERALLPPPGPEG
>Ex_starpep_Sequence_311_nonAVP_external
EGAVVRKLNYTGDRLPKPTPM
>Ex_starpep_Sequence_366_nonAVP_external
NFLQNRPEPTAPQPSAPPAES
>Ex_starpep_Sequence_398_nonAVP_external
VVRGHPPERGVIEHVLVRRLD
>Ex_starpep_Sequence_445_nonAVP_external
EQVQPLRMRLSELEQRLREQQ
>Ex_starpep_Sequence_450_nonAVP_external
CHIRQIINTWHKVGKNVYLPP
>Ex_starpep_Sequence_562_nonAVP_external
LIHAIANNKDKMHFESGSTLK
>Ex_starpep_Sequence_579_nonAVP_external
GEHAFEYFLRNKRREWEEYNR
>Ex_starpep_Sequence_657_nonAVP_external
EVRDKVKKEYALFYRLDVVPI
>Ex_starpep_Sequence_662_nonAVP_external
AGDRDLLLEATEDRLHQEQRA
>Ex_starpep_Sequence_783_nonAVP_external
YSFHFPEMLNSVVFALYTFEA
>Ex_starpep_Sequence_838_nonAVP_external
QILEHMNEVISEPRQDVSVYA
>Ex_starpep_Sequence_866_nonAVP_external
IAREYFPANYNAHGRPNIKDV
>Ex_starpep_Sequence_871_nonAVP_external
SEDQRGVTRWVTGWLGGGAGS
>Ex_starpep_Sequence_918_nonAVP_external
ELAADKEFSSLERFAELVEKL
>Ex_starpep_Sequence_923_nonAVP_external
TSLIANIDWTDGNQTNITMMG
>Ex_starpep_Sequence_1034_nonAVP_external
EKLVQIVDSNVETTIDTTSKG
>Ex_starpep_Sequence_1051_nonAVP_external
TLTYPNAYQISYPGFLEDLTG
>Ex_starpep_Sequence_1129_nonAVP_external
LLFSSGVMTGRITPERFVELT
>Ex_starpep_Sequence_1134_nonAVP_external
LIGRRLLNKMMSGRGAEMPDG
>Ex_starpep_Sequence_1255_nonAVP_external
LKNIYAIVAGLASALDMGENA
>Ex_starpep_Sequence_1310_nonAVP_external
SLDIDKVGPEFEHDKIFPERV
>Ex_starpep_Sequence_1338_nonAVP_external
LDEDLVMSDVNEATSLERLRD
>Ex_starpep_Sequence_1343_nonAVP_external
WYKKGSSIGKMFEATARGARR
>Ex_starpep_Sequence_1390_nonAVP_external
WIEDISFVHSYVLTPAQLGGL
>Ex_starpep_Sequence_1395_nonAVP_external
VAGPQIRQGKVVDKIALIADD
>Ex_starpep_Sequence_1507_nonAVP_external
SLVGYLCIKCGLDTVIAGNIG
>Ex_starpep_Sequence_1524_nonAVP_external
EELQYALRDAGQKLVLVNFSS
>Ex_starpep_Sequence_1602_nonAVP_external
NELLYILENSDVKIQFYGTEV
>Ex_starpep_Sequence_1607_nonAVP_external
FAERQVIAKVDGKLWDMPRPL
>Ex_starpep_Sequence_1728_nonAVP_external
YPTAAQLALKPLIDADLLDLN
>Ex_starpep_Sequence_1783_nonAVP_external
VRVDNIYEHHMHSEYAEVPQD
>Ex_starpep_Sequence_1811_nonAVP_external
EFERAADLRDQLKYIDETVES
>Ex_starpep_Sequence_1816_nonAVP_external
AALVPKAEIEGEMGDMHVGLQ
>Ex_starpep_Sequence_1863_nonAVP_external
ASLWNWFDITNWLWYIKLFIM
>Ex_starpep_Sequence_1868_nonAVP_external
FPEGYTYQGRPSIKEVLKEGQ
>Ex_starpep_Sequence_1980_nonAVP_external
ITDKQADFALEVEKTLAESGF
>Ex_starpep_Sequence_1997_nonAVP_external
KTTAKDIQQTKQMIEQKITNS
>Ex_starpep_Sequence_2074_nonAVP_external
LIAPWYAYKFVSTNSKGAVFK
>Ex_starpep_Sequence_2079_nonAVP_external
QFILRIEDTDKTRQVEGSVEA
>Ex_starpep_Sequence_2255_nonAVP_external
HHARHKLHRQVIPDYTSASTA
>Ex_starpep_Sequence_2283_nonAVP_external
ARRIDLGNRVLGLIFSKASTR
>Ex_starpep_Sequence_2288_nonAVP_external
ETIGRTPFLPPATWTPRHNMQ
>Ex_starpep_Sequence_2335_nonAVP_external
FLFLAQKIFNDNSLSMETFQH
>Ex_starpep_Sequence_2340_nonAVP_external
FPPELTDKVCGTIMKYLIVGL
>Ex_starpep_Sequence_2379_nonAVP_external
IQLEPSHTLLETHHHKPVSGG
>Ex_starpep_Sequence_2380_nonAVP_external
GEISNIKKNISVYQNKIDENN
>Ex_starpep_Sequence_2431_nonAVP_external
FTKKWLVKSIPMPSDYKRGIY
>Ex_starpep_Sequence_2517_nonAVP_external
EKPTIRFQLFVDLCCQAYNLI
>Ex_starpep_Sequence_2566_nonAVP_external
IRRIIFIVYPAILSDGMFNFI
>Ex_starpep_Sequence_2613_nonAVP_external
LKTYDAQGSEISINFIEVVRN
>Ex_starpep_Sequence_2699_nonAVP_external
YSTQPLANVKSIKFKPSLASK
>Ex_starpep_Sequence_2707_nonAVP_external
VDTPEDLERVRAEMRMSAAPD
>Ex_starpep_Sequence_2719_nonAVP_external
CLLIPTYHSTDFEVHRNWLAI
>Ex_starpep_Sequence_2750_nonAVP_external
TLINSEGRRFMLDIHPDGELA
>Ex_starpep_Sequence_2759_nonAVP_external
THPSALSNLALARTCLAYMPP
>Ex_starpep_Sequence_2780_nonAVP_external
RQLAGMRGLMAKPDGSIIETP
>Ex_starpep_Sequence_2795_nonAVP_external
YHVMNPYDDGIGLDEFVDWLN
>Ex_starpep_Sequence_2817_nonAVP_external
GFSPSFDEMKDALNLRSKSGI
>Ex_starpep_Sequence_2867_nonAVP_external
ISYGALRRNTVPCSRRGASYY
>Ex_starpep_Sequence_2868_nonAVP_external
SNLHEVYHANQEVFGFRALYY
>Ex_starpep_Sequence_2869_nonAVP_external
LDGANGSTSSLAPFLFGDLEA
>Ex_starpep_Sequence_2879_nonAVP_external
DMHEITQHFAVCHIDAPGQQE
>Ex_starpep_Sequence_2909_nonAVP_external
NKIDLPSADVERAKEMIEGAV
>Ex_starpep_Sequence_2925_nonAVP_external
ASTMGLLLSYTLNITTLLSGV
>Ex_starpep_Sequence_2970_nonAVP_external
IGLRSGAMSTANNNVGGAAPG
>Ex_starpep_Sequence_2981_nonAVP_external
FVAEVKSDLMGEQTILCGMLQ
>Ex_starpep_Sequence_2992_nonAVP_external
NIFGPLVKLEADYDKKLKESQ
>Ex_starpep_Sequence_3008_nonAVP_external
TIIGRALYDGRIDPQAALAEA
>Ex_starpep_Sequence_3060_nonAVP_external
GISIKPAEGMDEMKYDMGGAA
>Ex_starpep_Sequence_3108_nonAVP_external
RKLAEGEEIVFSDALRATVAE
>Ex_starpep_Sequence_3153_nonAVP_external
VIPFRRKPDEGAPTYQHIGLY
>Ex_starpep_Sequence_3154_nonAVP_external
PMAVVVSGSVYESGGRPVTRS
>Ex_starpep_Sequence_3167_nonAVP_external
KEEVRFQHQSFTEEAKDICRL
>Ex_starpep_Sequence_3219_nonAVP_external
ERVNYIINEREKLVKELNKIN
>Ex_starpep_Sequence_3258_nonAVP_external
TREKGSLLSGNRVTVNAGNNL
>Ex_starpep_Sequence_3278_nonAVP_external
GVEFREGWVGSAANAKKKYDI
>Ex_starpep_Sequence_3279_nonAVP_external
IKRRLGLQRYNELAAQLDTAL
>Ex_starpep_Sequence_3280_nonAVP_external
VVEVPVGEALVGRVVNSLGMP
>Ex_starpep_Sequence_3282_nonAVP_external
CHVVVETPIKLTERQKELLRE
>Ex_starpep_Sequence_3331_nonAVP_external
APIYLSANMPGSGDINRSLVE
>Ex_starpep_Sequence_3394_nonAVP_external
IVGFHGKAGDLVHQIGVHAVP
>Ex_starpep_Sequence_3475_nonAVP_external
TQFWEHNLESFTLMAGLAAVT
>Ex_starpep_Sequence_3476_nonAVP_external
FLSQPFHVAEIFTGMPGKFVS
>Ex_starpep_Sequence_3477_nonAVP_external
GIRQYGPAASAVILPQLTSQN
>Ex_starpep_Sequence_3478_nonAVP_external
EFPRADGIVPETWTDGPKDTS
>Ex_starpep_Sequence_3525_nonAVP_external
ASEYEDLEHKPGRLQDFYDST
>Ex_starpep_Sequence_3526_nonAVP_external
VGRERSLSRLAAAIAALENLA
>Ex_starpep_Sequence_3545_nonAVP_external
GRADDYIAHICDEMLPALAGE
>Ex_starpep_Sequence_3589_nonAVP_external
VLPARFFTQPDKNFSNTKNYL
>Ex_starpep_Sequence_3646_nonAVP_external
GSSFEKCKAAIDAGFTSVMID
>Ex_starpep_Sequence_3663_nonAVP_external
APAGSEQLSQGGSDDALLSYV
>Ex_starpep_Sequence_3689_nonAVP_external
TNAPFADATELLLVPDHYVFR
>Ex_starpep_Sequence_3713_nonAVP_external
TIEWLAERGVVLIGLDTPSID
>Ex_starpep_Sequence_3781_nonAVP_external
DTTPIVMMGYYNPIYVYGVER
>Ex_starpep_Sequence_3818_nonAVP_external
VSEVNTEVKAATVEFFAPLSI
>Ex_starpep_Sequence_3979_nonAVP_external
KHQIPHLGDKQYKCDVCGKLF
>Ex_starpep_Sequence_4061_nonAVP_external
HAFYNIPIKFTASSLSSFSFS
>Ex_starpep_Sequence_4062_nonAVP_external
FCLDQFSEFYEKKLGLKQKAL
>Ex_starpep_Sequence_4113_nonAVP_external
QASANKSLGQFNLDGIEPAQR
>Ex_starpep_Sequence_4199_nonAVP_external
PDASHLVRQVENLHRRLVMLM
>Ex_starpep_Sequence_4248_nonAVP_external
QEHTYQQEDSGEDENTLQHAY
>Ex_starpep_Sequence_4295_nonAVP_external
SYQLTPEDFGLNRYPLAALQG
>Ex_starpep_Sequence_4381_nonAVP_external
DVAEALKIAGKADREEALDRI
>Ex_starpep_Sequence_4389_nonAVP_external
DIGEEISSIGDKAAQALKDLY
>Ex_starpep_Sequence_4401_nonAVP_external
ELSQSVELKLMKITKNILKAE
>Ex_starpep_Sequence_4432_nonAVP_external
VTIEMRHAPFFGWIRDLAAPD
>Ex_starpep_Sequence_4441_nonAVP_external
GYLHQCTDLDQLTAITQEVKI
>Ex_starpep_Sequence_4462_nonAVP_external
RREPFDVGKLREGLRLALKKR
>Ex_starpep_Sequence_4477_nonAVP_external
RNLADVENPELILPKSAHFSF
>Ex_starpep_Sequence_4499_nonAVP_external
MKRRNSFNNSYVSVNNRTGFR
>Ex_starpep_Sequence_4549_nonAVP_external
PTKDKANGAKATKTIALNKRA
>Ex_starpep_Sequence_4550_nonAVP_external
YLPENNKDRTYSFVRNFEPLA
>Ex_starpep_Sequence_4551_nonAVP_external
ETNQVKSTEDLIRLWKQGIRI
>Ex_starpep_Sequence_4561_nonAVP_external
GEVAKAHATPDALIKLALPRM
>Ex_starpep_Sequence_4591_nonAVP_external
RYQIDVSVVTRYLKEQSDPEN
>Ex_starpep_Sequence_4607_nonAVP_external
QPFGCSCAYGLKYVCAHKQKK
>Ex_starpep_Sequence_4652_nonAVP_external
CAIPTALFVQINGAKKTTGKC
>Ex_starpep_Sequence_4663_nonAVP_external
DYDGYIEPDVLVVTDPIGDSQ
>Ex_starpep_Sequence_4674_nonAVP_external
IKAVEAEDAVARGAREVDMVI
>Ex_starpep_Sequence_4690_nonAVP_external
DIDLPIRRGTFIEFRNGMINV
>Ex_starpep_Sequence_4742_nonAVP_external
GMGERTSRQAVGQLAQALFAK
>Ex_starpep_Sequence_4790_nonAVP_external
VTGVAGSFGAVQWAPTGAAVY
>Ex_starpep_Sequence_4835_nonAVP_external
LTWPIPVHLKKGILDICQGQP
>Ex_starpep_Sequence_4836_nonAVP_external
IEMKGKIVIGEGERDEAPMLY
>Ex_starpep_Sequence_4849_nonAVP_external
TLLLQMYLSRTREYMADSGAA
>Ex_starpep_Sequence_4901_nonAVP_external
FNDEIFEALPERYRVFLVNSS
>Ex_starpep_Sequence_4940_nonAVP_external
SGDEGWWAGQVGGQVGIFPSN
>Ex_starpep_Sequence_4960_nonAVP_external
YNVNSMNMNTLNAMNSYRMTQ
>Ex_starpep_Sequence_4962_nonAVP_external
SEWFGSTLYEQVHPDDVEKLR
>Ex_starpep_Sequence_4964_nonAVP_external
IFDTTLRDGEQTPGVNFTFDE
>Ex_starpep_Sequence_5013_nonAVP_external
FSCSLDQVGLYEMREMVKLTG
>Ex_starpep_Sequence_5076_nonAVP_external
DEEDELNNIEEQQNEINVLLP
>Ex_starpep_Sequence_5157_nonAVP_external
IPITDEDNTGTMFDKLSILGA
>Ex_starpep_Sequence_5158_nonAVP_external
HKKTNTLVAETRLGTQKVIVA
>Ex_starpep_Sequence_5159_nonAVP_external
LGVGFDQLLVVEPPYDPELDF
>Ex_starpep_Sequence_5160_nonAVP_external
MSFIQCRLFPKFLHQNLAESA
>Ex_starpep_Sequence_5207_nonAVP_external
DSTSSSESKSDSTSMSISMSQ
>Ex_starpep_Sequence_5208_nonAVP_external
DVLTVDKVFKANQRIDVAGVT
>Ex_starpep_Sequence_5225_nonAVP_external
AGDWKTTFTVAQNERFDADYA
>Ex_starpep_Sequence_5227_nonAVP_external
VSKYGKNQWARISSLLVRKTP
>Ex_starpep_Sequence_5271_nonAVP_external
SSEKFTNELINSIKDDKNVEF
>Ex_starpep_Sequence_5345_nonAVP_external
LKLQERQEQYRQQMIAQQRAS
>Ex_starpep_Sequence_5371_nonAVP_external
HSAGDLIDLLQGLLRYDPTER
>Ex_starpep_Sequence_5395_nonAVP_external
SLAQAILYRGAGFEIVWPQFL
>Ex_starpep_Sequence_5463_nonAVP_external
CLDTCHIFAAGYDISSVAGWE
>Ex_starpep_Sequence_5500_nonAVP_external
FGTLVAVAFIFVIICVPETRG
>Ex_starpep_Sequence_5661_nonAVP_external
LSKWSGPLSLQEVEERPQHPL
>Ex_starpep_Sequence_5743_nonAVP_external
SHAAPFYQRYWSPAYGMLPRW
>Ex_starpep_Sequence_5744_nonAVP_external
DEVAEEVPVALVYNGISHVVM
>Ex_starpep_Sequence_5795_nonAVP_external
TVSPRMKVAKDLVVSLAYQVR
>Ex_starpep_Sequence_5881_nonAVP_external
LPFHPQLHPQQMIISRHLPSV
>Ex_starpep_Sequence_5930_nonAVP_external
ALVCGNCVVWKGAPTTPLITI
>Ex_starpep_Sequence_5977_nonAVP_external
LKGLAEELGHEFPGVRVRWAA
>Ex_starpep_Sequence_6063_nonAVP_external
LVTAQVGIQNVSNVISKVIEE
>Ex_starpep_Sequence_6071_nonAVP_external
SMKFSFFNHKNMTNDGTYTIN
>Ex_starpep_Sequence_6083_nonAVP_external
PLSVLCPGAGLLFVPPSLDRR
>Ex_starpep_Sequence_6114_nonAVP_external
RRLAQRQPGPQAQCSSGGRTH
>Ex_starpep_Sequence_6123_nonAVP_external
TVTEMIASINRSWCTGFKIIP
>Ex_starpep_Sequence_6144_nonAVP_external
FKSKEGVKLPRGEERNILEAA
>Ex_starpep_Sequence_6159_nonAVP_external
EEVAVLDNYFAKLGAGSKAIV
>Ex_starpep_Sequence_6181_nonAVP_external
TNRTARFTNGLSVNDFLTRNT
>Ex_starpep_Sequence_6231_nonAVP_external
NALHGEQKLTTAKTEAINALN
>Ex_starpep_Sequence_6232_nonAVP_external
GVKNIVTGPTAPGFFTPDLLA
>Ex_starpep_Sequence_6233_nonAVP_external
TETGEVETVADAATAAQPAAA
>Ex_starpep_Sequence_6243_nonAVP_external
PRDEFMGAAAWARPLSVSFLL
>Ex_starpep_Sequence_6273_nonAVP_external
SVLVDEEVLKAIEEVSPLAPL
>Ex_starpep_Sequence_6289_nonAVP_external
GLSIWKKMEHSGTSEVTGADT
>Ex_starpep_Sequence_6334_nonAVP_external
SINQEMNDKAKKIIEDIVREV
>Ex_starpep_Sequence_6345_nonAVP_external
LSVPGVARAVVGQQEAIKWDK
>Ex_starpep_Sequence_6356_nonAVP_external
DRVELALAHLDDNSRRGRTDT
>Ex_starpep_Sequence_6372_nonAVP_external
DGSSVKKRRKKDKRSLPDEDV
>Ex_starpep_Sequence_6424_nonAVP_external
RNIVRQEDAQFKAVLNKVRVG
>Ex_starpep_Sequence_6472_nonAVP_external
FDQQSSPMVTRLLQQQSLPQT
>Ex_starpep_Sequence_6517_nonAVP_external
ILTGLLSFMTGDESTTGSITT
>Ex_starpep_Sequence_6518_nonAVP_external
RIDPEQRYNAILNIQGDLPTI
>Ex_starpep_Sequence_6531_nonAVP_external
STAARTFYLIKDIRFLLHEPI
>Ex_starpep_Sequence_6583_nonAVP_external
KILHILIQGNLLKDAYIVVKD
>Ex_starpep_Sequence_6622_nonAVP_external
DEELLELVEMEVRELLSEYDF
>Ex_starpep_Sequence_6642_nonAVP_external
ALQWPSLTVQWLPEVTKPEGK
>Ex_starpep_Sequence_6643_nonAVP_external
LRSELGPEFDELRKPLEDLRG
>Ex_starpep_Sequence_6644_nonAVP_external
GYSLSANGPILHPELECISLT
>Ex_starpep_Sequence_6646_nonAVP_external
LTQAIDGADVILFVVPTKAIR
>Ex_starpep_Sequence_6695_nonAVP_external
HISGLAECFHLPEARIKWKVD
>Ex_starpep_Sequence_6758_nonAVP_external
QVIAAWQGWPVYFVIIMTTHH
>Ex_starpep_Sequence_6839_nonAVP_external
APIQLPIGAEDEFEAIIDLVE
>Ex_starpep_Sequence_6840_nonAVP_external
GVLLVQWLGLWSMGASIVLLG
>Ex_starpep_Sequence_6841_nonAVP_external
FKESLQKALRSTESDVRGAFA
>Ex_starpep_Sequence_6842_nonAVP_external
VDTLLWAIGRAPKIQGLRLEK
>Ex_starpep_Sequence_6889_nonAVP_external
KLLEKQKAGKAKMKAVGNVEI
>Ex_starpep_Sequence_6890_nonAVP_external
LELEKTHARDRLTNLTRVAGE
>Ex_starpep_Sequence_6907_nonAVP_external
KTYAVGKIPGGFFKREGRPTE
>Ex_starpep_Sequence_6909_nonAVP_external
CCVGGFLGDWLGTRKAYVCSL
>Ex_starpep_Sequence_6953_nonAVP_external
IAGVNIPTAKRVVIALTYIHG
>Ex_starpep_Sequence_7010_nonAVP_external
ALKEMMENSIDANATMIDILV
>Ex_starpep_Sequence_7027_nonAVP_external
FVHGGPFANIAHGCNSVTATQ
>Ex_starpep_Sequence_7053_nonAVP_external
LKESIMHMQNKYEKGEEDIRL
>Ex_starpep_Sequence_7077_nonAVP_external
YVGPSKWRTARYAVEKHKYDL
>Ex_starpep_Sequence_7145_nonAVP_external
GHSSTNLGLNNEISNLAFDNL
>Ex_starpep_Sequence_7182_nonAVP_external
SKDLHTNDLESPGLSKEILSL
>Ex_starpep_Sequence_7343_nonAVP_external
VAGSALPRSGEKQDWVDRQLT
>Ex_starpep_Sequence_7425_nonAVP_external
RFDVTNDGTAPINPTLYLELA
>Ex_starpep_Sequence_7426_nonAVP_external
SSEVQSEPAVPKPEDDTPVQD
>Ex_starpep_Sequence_7477_nonAVP_external
LGDVFCIAQSYRAEQSRTRRH
>Ex_starpep_Sequence_7563_nonAVP_external
AELQTDIQELTNDMDGVKIPF
>Ex_starpep_Sequence_7612_nonAVP_external
YIDGYAKKNIFYHNIIMSDEQ
>Ex_starpep_Sequence_7659_nonAVP_external
FRLILHTKYFNPHYKPEMQAQ
>Ex_starpep_Sequence_7745_nonAVP_external
LELDISGHQMGPKGAIGLGKA
>Ex_starpep_Sequence_7753_nonAVP_external
AGGMRFHDVALIEGVATLCKK
>Ex_starpep_Sequence_7765_nonAVP_external
SNKSMRKWLKTKMSSYYSVDA
>Ex_starpep_Sequence_7796_nonAVP_external
VKVGDVVEKGDFIADGPSMEN
>Ex_starpep_Sequence_7805_nonAVP_external
KELQKLRDADTVTVDGVHAEL
>Ex_starpep_Sequence_7826_nonAVP_external
EILEQGLEETRSIKVHPNFRL
>Ex_starpep_Sequence_7841_nonAVP_external
ADPVLYHGPGKFNPAEGIKPS
>Ex_starpep_Sequence_7863_nonAVP_external
DHLRSTSFLLADGVLPSNEGR
>Ex_starpep_Sequence_7913_nonAVP_external
TAFAAELFVQNLVEESLVLAQ
>Ex_starpep_Sequence_7914_nonAVP_external
GDKPDLLHRAQSRAFVSGEGV
>Ex_starpep_Sequence_7915_nonAVP_external
LLWTGSQLRLLDQRSLPQETQ
>Ex_starpep_Sequence_7925_nonAVP_external
MGENWRRTGTVLAAVKLEDGQ
>Ex_starpep_Sequence_7955_nonAVP_external
SAGLLQQLGFTTQLLMKILVD
>Ex_starpep_Sequence_7971_nonAVP_external
LSERVVEEDRYTTIHIEELTC
>Ex_starpep_Sequence_8016_nonAVP_external
EGKVLGVYKNYLILDKTTFYP
>Ex_starpep_Sequence_8027_nonAVP_external
TKTYTFVFTDYVNNKENINGQ
>Ex_starpep_Sequence_8038_nonAVP_external
SIFESLKLLSQAAASNGDEGH
>Ex_starpep_Sequence_8054_nonAVP_external
IEKDDHGMKKKSSDFCLCNER
>Ex_starpep_Sequence_8106_nonAVP_external
PKDLNVSVTPPGSKSISNRAL
>Ex_starpep_Sequence_8154_nonAVP_external
HDTVEQLAAQRITPEYITIDI
>Ex_starpep_Sequence_8199_nonAVP_external
SELQQVFHTIGFRMPPVVPRI
>Ex_starpep_Sequence_8200_nonAVP_external
LVELLQGLRLTGKHFLSRSVT
>Ex_starpep_Sequence_8213_nonAVP_external
AVAPYLMNGNPVRVAGVSSDS
>Ex_starpep_Sequence_8265_nonAVP_external
IYRNPKDRDNSIIPLINNTQK
>Ex_starpep_Sequence_8304_nonAVP_external
ALEDVKAYLTEENGQIAVFDA
>Ex_starpep_Sequence_8324_nonAVP_external
FRDAIKALHKAGIEVILDIVL
>Ex_starpep_Sequence_8325_nonAVP_external
EKQKPPVDLLRQVGVGMAIAT
>Ex_starpep_Sequence_8326_nonAVP_external
PLKGIASMHCSANVGEKGDVA
>Ex_starpep_Sequence_8328_nonAVP_external
MAEGFPDRMKPDYKGAIEAMY
>Ex_starpep_Sequence_8376_nonAVP_external
YKCTCPQGYTGLNCQNLVRWC
>Ex_starpep_Sequence_8439_nonAVP_external
NEERRELYNRLDYPASESDIN
>Ex_starpep_Sequence_8520_nonAVP_external
SCYNPTDGQSYLIAYRDCCGY
>Ex_starpep_Sequence_8521_nonAVP_external
NINECIPYNCLSNPEVEVLGG
>Ex_starpep_Sequence_8522_nonAVP_external
ASVEELHTLVGGADIKGLEAA
>Ex_starpep_Sequence_8523_nonAVP_external
IIGGTDNVQIEAVQKLYELLG
>Ex_starpep_Sequence_8570_nonAVP_external
QTQVKLSDGMPVPVNTLTFDG
>Ex_starpep_Sequence_8571_nonAVP_external
NIEGTGNLLVLKTLPGNAQSI
>Ex_starpep_Sequence_8588_nonAVP_external
VIPTYYENRARWIYMMKESIK
>Ex_starpep_Sequence_8590_nonAVP_external
ANLQENMQIRTKVAGIYRELC
>Ex_starpep_Sequence_8634_nonAVP_external
VTGHVWQSDGITNCLLRGLDR
>Ex_starpep_Sequence_8691_nonAVP_external
TDKSQRCAIMMEDKDITSVNE
>Ex_starpep_Sequence_8708_nonAVP_external
RGGSGPARRVLDQVDFAVAAG
>Ex_starpep_Sequence_8734_nonAVP_external
TPREIEQKAAELAYFLRVPIE
>Ex_starpep_Sequence_8758_nonAVP_external
GGGNTSGLEGEFSSTVLHGGD
>Ex_starpep_Sequence_8826_nonAVP_external
EQGSRGLHVRSTPGDSYTETP
>Ex_starpep_Sequence_9024_nonAVP_external
SKKKQTEIPPVSSSPPHNDAP
>Ex_starpep_Sequence_9106_nonAVP_external
AQRGGKELGLRNSDMDYIQTD
>Ex_starpep_Sequence_9107_nonAVP_external
VHTGDSITVAPALTLTDKEYQ
>Ex_starpep_Sequence_9158_nonAVP_external
GNEENQEMQVVVVSADSVNVI
>Ex_starpep_Sequence_9244_nonAVP_external
REGNDVVLLEADQHPRYHIGE
>Ex_starpep_Sequence_9293_nonAVP_external
AKEMAMAAASFITSLVTRLLR
>Ex_starpep_Sequence_9340_nonAVP_external
AKDVVKEGHKSFPSGHTSWSF
>Ex_starpep_Sequence_9426_nonAVP_external
QHTRGVWANNLVYNLHLLTGK
>Ex_starpep_Sequence_9434_nonAVP_external
TPGHADFGEDTYRVLTAVDSA
>Ex_starpep_Sequence_9446_nonAVP_external
EILRVKLGSKASKAASRVTAE
>Ex_starpep_Sequence_9477_nonAVP_external
LNKINRGFSDLVILVGADHHG
>Ex_starpep_Sequence_9486_nonAVP_external
WACGVVLYVLLTGRKPFPDEH
>Ex_starpep_Sequence_9507_nonAVP_external
SEIYGQTNIGGKGGTRIPISG
>Ex_starpep_Sequence_9522_nonAVP_external
FIKEIDIFLQIILKCNKSDKV
>Ex_starpep_Sequence_9544_nonAVP_external
QQAGDNVAATITAHHLLFNRN
>Ex_starpep_Sequence_9594_nonAVP_external
PVLGVSVFFVLITYLHHTHLS
>Ex_starpep_Sequence_9595_nonAVP_external
DGWHKRINKINGGRIKLHLFL
>Ex_starpep_Sequence_9596_nonAVP_external
RLVGQPAKRQAVTNPDNTIFG
>Ex_starpep_Sequence_9606_nonAVP_external
SAAGVLVYPEPEEVGEVQIDE
>Ex_starpep_Sequence_9636_nonAVP_external
SIFFTGSAGTGKSVLMREIIK
>Ex_starpep_Sequence_9652_nonAVP_external
YPDFNIDIAAEQEALSRADLI
>Ex_starpep_Sequence_9697_nonAVP_external
VEEMRQSLKIIEQCMRNMPAG
>Ex_starpep_Sequence_9708_nonAVP_external
PTQSADVAAAEQGWRQFFHDP
>Ex_starpep_Sequence_9719_nonAVP_external
KKPEEWDERAKIPDPSAVKPE
>Ex_starpep_Sequence_9735_nonAVP_external
SGLVPGNRNADNVDKVMEKFD
>Ex_starpep_Sequence_9787_nonAVP_external
AFAEQGDRSRPAVVELLRGAL
>Ex_starpep_Sequence_9835_nonAVP_external
NPKVTVTFYPYDVTVSVAETT
>Ex_starpep_Sequence_9880_nonAVP_external
MSYMHNAVLAGGVAVGTSCHL
>Ex_starpep_Sequence_9881_nonAVP_external
SLGNGSSGFRFLKYGGCGFPS
>Ex_starpep_Sequence_9894_nonAVP_external
APVSFDGLPLEEEVMEGDGSL
>Ex_starpep_Sequence_9946_nonAVP_external
VIDDEGMVLYLNRNTKKATGY
>Ex_starpep_Sequence_9985_nonAVP_external
RHRDPAFRRRLQDKRRAGQPK
>Ex_starpep_Sequence_10005_nonAVP_external
NPTLTLEVLDEARVQKPVNVQ
>Ex_starpep_Sequence_10006_nonAVP_external
RALSMFNIDKMRFQLVGTTSM
>Ex_starpep_Sequence_10007_nonAVP_external
RYSQMVTSAGSGAVLKSFDMN
>Ex_starpep_Sequence_10009_nonAVP_external
WRLPMAEEYNEQLSSPFADMG
>Ex_starpep_Sequence_10058_nonAVP_external
VGHTDEERVVRLAEPLLDITI
>Ex_starpep_Sequence_10121_nonAVP_external
VADKKSVVADSLGALRLRLGK
>Ex_starpep_Sequence_10202_nonAVP_external
LAIIGMPHGIRGDVFVKILSA
>Ex_starpep_Sequence_10203_nonAVP_external
KFNQQQRTGEPDEEEGTFRSS
>Ex_starpep_Sequence_10204_nonAVP_external
ITQFDLGKALAIKGIPSGIEN
>Ex_starpep_Sequence_10205_nonAVP_external
PIAGVTTNPSIVAASKESIWD
>Ex_starpep_Sequence_10252_nonAVP_external
AQFIPRIEGSYTNVVGLPLFE
>Ex_starpep_Sequence_10253_nonAVP_external
PASAGAARAQDDQDPYPYYPD
>Ex_starpep_Sequence_10270_nonAVP_external
QFSAPKTYYELIEDESSLKVP
>Ex_starpep_Sequence_10272_nonAVP_external
KRTSLAELQEQLQQLPALLQD
>Ex_starpep_Sequence_10316_nonAVP_external
SELIRVETQLAQLVSITPDNP
>Ex_starpep_Sequence_10373_nonAVP_external
GQEFFYVFLTDPQGGAEIVRG
>Ex_starpep_Sequence_10390_nonAVP_external
HNSTTTWTGSRTAPYTPNLPH
>Ex_starpep_Sequence_10416_nonAVP_external
TLKDQLKDDEKCCLELQKLQE
>Ex_starpep_Sequence_10440_nonAVP_external
LSVKYPEDLPITLPNLLRFIL
>Ex_starpep_Sequence_10508_nonAVP_external
TAVLATILGIFLVTVIHPGDP
>Ex_starpep_Sequence_10545_nonAVP_external
TKYRGEFEERLKKVMEEIQQA
>Ex_starpep_Sequence_10706_nonAVP_external
QIHQTTTSDMMVSTKASSSTT
>AVPIden_ADAM_2408
GLLSGILGAGKNIVCGLSGLC
>AVPIden_DRAMP18620
KKTWWKTWWTKWSQPKKKRKV
>AVPIden_dbAMP_10779
RSTEDIIKSISGGGFLNAMNA
>AVPIden_AP00302
GCRFCCNCCPNMSGCGVCCRF
>AVPIden_dbAMP_02401
FWGKLLKLGMHGIGLLHQHLG
>AVPIden_ADAM_0353
ASSGWVCTLTIECGTVICACR
>AVPIden_AP00580
GLFGKILGVGKKVLCGLSGMC
>AVPIden_AP01426
GLLGSIFGAGKKIACALSGLC
>AVPIden_AP00545
GVLDILKNAAKNILAHAAEQI
>AVPIden_AP00728
RWCVYAYVRIRGVLVRYRRCW
>AVPIden_dbAMP_00956
CVVSSGWKWNYKIRCKLTGNC
>AVPIden_AP02792
AKAVKPKTAKPKTAKPKTAKA
>AVPIden_AP00951
GLWSTIKNVAAAAGKAALGAL
>AVPIden_ADAM_1087
FLFSLIPSAISGLISAFKGRR
>AVPIden_DRAMP01410
GILSGILGVGKMLVCGLSGLC
>AVPIden_CancerPPD1053
RAGLQFPVGRLLRRLLRRLLR
>AVPIden_AP02493
GMASKAGSVLGKLAKVAIGAL
>AVPIden_CancerPPD4480
KWWKKAAKAAKKAAKAAKKWA
>AVPIden_AP02713
GFLDIVKGVGKVALGAVSKLF
>AVPIden_ADAM_2394
GLLSFLPKVIGVIGHLIHPPS
>AVPIden_AP02416
FIVPSIFLLKKAFCIALKKNC
>TR_starpep_Sequence_55_nonAVP_training
SGTEVGKTFIAERLVRLLSK
>TR_starpep_Sequence_56_nonAVP_training
TPEEWQSGDRRWIIDWVAPF
>TR_starpep_Sequence_72_nonAVP_training
MIMQSYDFYHLFKEYGCNMQ
>TR_starpep_Sequence_73_nonAVP_training
IPFIAEVWHNNTTRIYLDPR
>TR_starpep_Sequence_79_nonAVP_training
HSDSPEDAVEMIKYIKEFLI
>TR_starpep_Sequence_80_nonAVP_training
ADSKHFQPMNVNFGIIKELM
>TR_starpep_Sequence_81_nonAVP_training
CVKYLKPRIFYKFGAFLTVN
>TR_starpep_Sequence_84_nonAVP_training
HTHGMLISGTAFLRLRTNRK
>TR_starpep_Sequence_94_nonAVP_training
FLKGKNWKTELTEAQSYWTF
>TR_starpep_Sequence_95_nonAVP_training
LNNLLFSLCGSHRTFASLFA
>TR_starpep_Sequence_106_nonAVP_training
ELRTLVGERYRDLILAADTI
>TR_starpep_Sequence_109_nonAVP_training
FSNSVGWCFMEQSVWKHEKS
>TR_starpep_Sequence_110_nonAVP_training
STPSASDQVNWFRNSSPYIN
>TR_starpep_Sequence_113_nonAVP_training
RAKADLDDIWTYSEQRWGVE
>TR_starpep_Sequence_116_nonAVP_training
CAQIDPEVFFPETGQHTTHR
>TR_starpep_Sequence_118_nonAVP_training
VLGFNYWIASSRSVDLQTRI
>TR_starpep_Sequence_124_nonAVP_training
SPLNNGQTTRSFKINAKKWW
>TR_starpep_Sequence_128_nonAVP_training
NHRGVFVLTDLKFKWLEKYS
>TR_starpep_Sequence_129_nonAVP_training
FIGTAFHDVLRKTPSEAVLL
>TR_starpep_Sequence_160_nonAVP_training
EKHFLDSALILKFCSPPKGA
>TR_starpep_Sequence_164_nonAVP_training
STILSQTGDWSILAASILVA
>TR_starpep_Sequence_170_nonAVP_training
ISRYMYFYIGLGELIFLSAL
>TR_starpep_Sequence_178_nonAVP_training
TLEVVTSYAGIHAVWSHLIA
>TR_starpep_Sequence_179_nonAVP_training
LMLLGLGYEVHWHYMTFLLL
>TR_starpep_Sequence_184_nonAVP_training
WADLLIDLSLPGYEFEAMLT
>TR_starpep_Sequence_186_nonAVP_training
VYIVSAFLSFIFFRNSDMKG
>TR_starpep_Sequence_187_nonAVP_training
VFFYGSYSGLGSSLMQAQKT
>TR_starpep_Sequence_191_nonAVP_training
MGYLLIVVTNQQGSKQFLIF
>TR_starpep_Sequence_197_nonAVP_training
ASNAFETSENAVLTFLFIYD
>TR_starpep_Sequence_207_nonAVP_training
LLFGDSQQILPLLENLPVSI
>TR_starpep_Sequence_218_nonAVP_training
LFWFGHPFETPLLVQSVLMN
>TR_starpep_Sequence_220_nonAVP_training
LVWYSTSILAEINENSCSSS
>TR_starpep_Sequence_242_nonAVP_training
PLATGRPGVTYHPMSRITPT
>TR_starpep_Sequence_291_nonAVP_training
TVGAYIHTHGRIGVLVEVNC
>TR_starpep_Sequence_294_nonAVP_training
ESESISISDLIENYKEGLML
>TR_starpep_Sequence_302_nonAVP_training
YCFGVKDTLQALELGAVEEL
>TR_starpep_Sequence_303_nonAVP_training
DMSSTITTEKLFEAVTALLE
>TR_starpep_Sequence_305_nonAVP_training
ALSVKTIGDIVRYIENNQMD
>TR_starpep_Sequence_307_nonAVP_training
EALHHMGYNNVSDVRMGKFM
>TR_starpep_Sequence_316_nonAVP_training
VMKITEKEVRYVAGLANLNL
>TR_starpep_Sequence_317_nonAVP_training
MEVVEFDDEQMAFSNKETWE
>TR_starpep_Sequence_324_nonAVP_training
GLGLLVSISRTHGSDLVRSL
>TR_starpep_Sequence_335_nonAVP_training
EKNLPSVSDLSYEDALAELQ
>TR_starpep_Sequence_342_nonAVP_training
VAQGNYEAKVAEIEAIISRI
>TR_starpep_Sequence_348_nonAVP_training
EVPFEERTNNGIETANINFI
>TR_starpep_Sequence_353_nonAVP_training
ISSVVVRAAKENIERVMNDI
>TR_starpep_Sequence_359_nonAVP_training
TGLSAKEQNLLTHSVKWARF
>TR_starpep_Sequence_364_nonAVP_training
QECEGFLNGTTNYALLRGKM
>TR_starpep_Sequence_371_nonAVP_training
FNTHDEKNLAEVGDFVKIAE
>TR_starpep_Sequence_372_nonAVP_training
GVNLVDYPAFVDLCEKYEKI
>TR_starpep_Sequence_373_nonAVP_training
ETLLDEPEAFMSIQYTGSVK
>TR_starpep_Sequence_374_nonAVP_training
IGNKIEVWASEKYQNSKLSD
>TR_starpep_Sequence_375_nonAVP_training
EQLALAEVKVEQVINAQGDT
>TR_starpep_Sequence_376_nonAVP_training
VMDHTLHLHVPFESARLADI
>TR_starpep_Sequence_378_nonAVP_training
TETLYAYARLIKQIAEEKGK
>TR_starpep_Sequence_382_nonAVP_training
DLEKEVPLSSLEGEEELEVM
>TR_starpep_Sequence_384_nonAVP_training
AGMRVLATGEEAPLAATALV
>TR_starpep_Sequence_387_nonAVP_training
CEAINNEEIMSQTTIYEDIG
>TR_starpep_Sequence_391_nonAVP_training
LALKTLQKLKGGDQLQEALH
>TR_starpep_Sequence_407_nonAVP_training
TINYVMAALKLLNEEGAPEV
>TR_starpep_Sequence_412_nonAVP_training
GREIYAEKLKQYYPVETYGA
>TR_starpep_Sequence_413_nonAVP_training
GDFLDLRFEDIGYDSLALME
>TR_starpep_Sequence_414_nonAVP_training
MALERQGKLDAALGLAMLVI
>TR_starpep_Sequence_418_nonAVP_training
EQFDQAASNVRNLKSLPSDN
>TR_starpep_Sequence_422_nonAVP_training
TEDNSVDNVQARSNFIAATK
>TR_starpep_Sequence_510_nonAVP_training
SQGIEFDEVMEELRRRRKPR
>TR_starpep_Sequence_513_nonAVP_training
LQKEVEEAKRFYKEKGLKLM
>TR_starpep_Sequence_533_nonAVP_training
EEENKKDDEEMDIDTVKKLP
>TR_starpep_Sequence_569_nonAVP_training
EDDMMEIARNVLGFLAEDVK
>TR_starpep_Sequence_606_nonAVP_training
EALTLAVINTLGASEKSVSV
>TR_starpep_Sequence_643_nonAVP_training
NAFCGAEVVSISEQGKGIVL
>TR_starpep_Sequence_646_nonAVP_training
EGIGTVSQAVDVVVAKLEAM
>TR_starpep_Sequence_687_nonAVP_training
QLGPDEAEVDSLIRQYPFIN
>TR_starpep_Sequence_740_nonAVP_training
GGGEMFNDNLLCDLNLRYLS
>TR_starpep_Sequence_743_nonAVP_training
LAFGYLFAERFGGPRWMENR
>TR_starpep_Sequence_790_nonAVP_training
LFLLCSEDAESDVRMVADEC
>TR_starpep_Sequence_799_nonAVP_training
VKITSTSKKLLYIKMNIKTK
>TR_starpep_Sequence_801_nonAVP_training
MTTEIERIKILEGKISQIVE
>TR_starpep_Sequence_805_nonAVP_training
SSMPIDCKSSLDLISNFITH
>TR_starpep_Sequence_806_nonAVP_training
VSRMRSVLISLKQAPLVHMK
>TR_starpep_Sequence_816_nonAVP_training
QVALAELVPFLIEKFTKMSS
>TR_starpep_Sequence_820_nonAVP_training
DEEMPKLETVQDVVNYIEEN
>TR_starpep_Sequence_822_nonAVP_training
KIKENTNLKKDLDLDSLDVF
>TR_starpep_Sequence_829_nonAVP_training
TKTHYIPYIKQVIKSVDLEK
>TR_starpep_Sequence_830_nonAVP_training
TLIALCKDKLLKAQKQVEKV
>TR_starpep_Sequence_832_nonAVP_training
VLLMTSLNLADELFKLRAEH
>TR_starpep_Sequence_834_nonAVP_training
QKILEDAKLSITQVQDDMKI
>TR_starpep_Sequence_836_nonAVP_training
CLMIKNLVITNFEEESYSSV
>TR_starpep_Sequence_842_nonAVP_training
RISTKMIKILNKKNIDYFLM
>TR_starpep_Sequence_853_nonAVP_training
VLKNSQIVSKSLLEPIRSHK
>TR_starpep_Sequence_856_nonAVP_training
QEMKYINLMLTIILALSLET
>TR_starpep_Sequence_857_nonAVP_training
SNKSHVLENNLSFVFSLDHN
>TR_starpep_Sequence_864_nonAVP_training
TVIENYEVQIEDNMLHLLSQ
>TR_starpep_Sequence_871_nonAVP_training
LLEPRDITASLIDRYIEIED
>TR_starpep_Sequence_882_nonAVP_training
IMKRLKEISDKIENDKINID
>TR_starpep_Sequence_950_nonAVP_training
NVQNSAQNNASTLGFDTSHV
>TR_starpep_Sequence_1000_nonAVP_training
SPSTPCASDPELWFAESPAD
>TR_starpep_Sequence_1002_nonAVP_training
KSRPEWMLAGLIVLGVFAIW
>TR_starpep_Sequence_1011_nonAVP_training
SCTLPVNPDNMTVMMEQIFQ
>TR_starpep_Sequence_1013_nonAVP_training
VMVYTILYLRLVPLPSFVTP
>TR_starpep_Sequence_1017_nonAVP_training
ELPQLIDLRVPYLDPSFEAL
>TR_starpep_Sequence_1021_nonAVP_training
LKSTLNDDTLFNQTLTPDQV
>TR_starpep_Sequence_1044_nonAVP_training
GEKFKPIGRSGPDRTKALVL
>TR_starpep_Sequence_1065_nonAVP_training
SGQPNYRYLMDNLFKYVIGT
>TR_starpep_Sequence_1067_nonAVP_training
PLEPLIVGRVIGEVLDSFTT
>TR_starpep_Sequence_1073_nonAVP_training
ILDETYKTIVIGVPGGPKKR
>TR_starpep_Sequence_1083_nonAVP_training
LYGPTWHVIVGKSFGSYVTH
>TR_starpep_Sequence_1094_nonAVP_training
ADTYDAFKQAMEGRPGFVIA
>TR_starpep_Sequence_1102_nonAVP_training
GPFVVNRHTRVGRQVVLQDE
>TR_starpep_Sequence_1103_nonAVP_training
NPFVYNYEALRIGGLVFTCV
>TR_starpep_Sequence_1134_nonAVP_training
LESVATGGSSLYTMSNPSSK
>TR_starpep_Sequence_1171_nonAVP_training
VGLPAQQMGNSEVGHLNLGA
>TR_starpep_Sequence_1177_nonAVP_training
EDAAVETQLSLEEKLSSLNQ
>TR_starpep_Sequence_1178_nonAVP_training
LDVEMKKMLLHTLNCAADSE
>TR_starpep_Sequence_1190_nonAVP_training
ERELAEAQDDSILKMTEQQW
>TR_starpep_Sequence_1195_nonAVP_training
QYQRQQAQLSEIKLRMRELI
>TR_starpep_Sequence_1196_nonAVP_training
LEADLEKKFKVAKARLEETD
>TR_starpep_Sequence_1203_nonAVP_training
HQEDCYLAAEDKEIEAMEEE
>TR_starpep_Sequence_1209_nonAVP_training
REPEKADDYLLQKLDREIEL
>TR_starpep_Sequence_1215_nonAVP_training
SKTSAAIDKAETKNLIKKNK
>TR_starpep_Sequence_1220_nonAVP_training
KDEEMTREGDEMERCLEEIR
>TR_starpep_Sequence_1221_nonAVP_training
RHAGIDMQQISRQLEEEAIE
>TR_starpep_Sequence_1223_nonAVP_training
LQGKKEMGCKFQLLLNSRLS
>TR_starpep_Sequence_1225_nonAVP_training
VQKCNNQLDYAEKQMQILLE
>TR_starpep_Sequence_1229_nonAVP_training
ENYDEHISNFHSKLQKENQD
>TR_starpep_Sequence_1232_nonAVP_training
TRRKGRRMNMNKQRFLRDEF
>TR_starpep_Sequence_1245_nonAVP_training
VRKRMIRLASNYTVARMLER
>TR_starpep_Sequence_1247_nonAVP_training
LKKRKHCRPLRSQSNEKSVC
>TR_starpep_Sequence_1250_nonAVP_training
NIKRCYAIKNDLLARGISLD
>TR_starpep_Sequence_1256_nonAVP_training
KAIKVLDEQMQSLRIMDNNE
>TR_starpep_Sequence_1340_nonAVP_training
TLIDGVLAANMVYEHAEEVT
>TR_starpep_Sequence_1356_nonAVP_training
NNTGEISDITTAIGQMKGVL
>TR_starpep_Sequence_1414_nonAVP_training
GGPATLLEVLHKLPEKLRRY
>TR_starpep_Sequence_1436_nonAVP_training
HADCELDTRGLRCPEPVMML
>TR_starpep_Sequence_1471_nonAVP_training
RLAAERRAKAVCQHCPVIVQ
>TR_starpep_Sequence_1493_nonAVP_training
GCLGTCFNYTKTNNNMVKEH
>TR_starpep_Sequence_1494_nonAVP_training
SYSYICLSPSSSTANCENDE
>TR_starpep_Sequence_1506_nonAVP_training
QLVRDGQATPATFKDLTGLS
>TR_starpep_Sequence_1512_nonAVP_training
VCAEGLKCAKLGEGADGEAL
>TR_starpep_Sequence_1521_nonAVP_training
SVQYVPCPTLVTYSKADQAA
>TR_starpep_Sequence_1524_nonAVP_training
RDITALDIPDTSASNTFEIG
>TR_starpep_Sequence_1526_nonAVP_training
LKQVTGTGATGRFRVGDSSE
>TR_starpep_Sequence_1545_nonAVP_training
DKLKIKYGAQDVSAHDGGAY
>TR_starpep_Sequence_1552_nonAVP_training
VADTGDIEAIKRYQPLDATT
>TR_starpep_Sequence_1559_nonAVP_training
PAQGFQPNQEATQPSEQQHY
>TR_starpep_Sequence_1580_nonAVP_training
ATAGMPMPEMKTHTAARDFP
>TR_starpep_Sequence_1581_nonAVP_training
SLNDGQRSNSIQPVSQNDQE
>TR_starpep_Sequence_1585_nonAVP_training
YERNAGWKTMCGVGANKDQV
>TR_starpep_Sequence_1586_nonAVP_training
DMGDDTACMNCEGEMSDDEG
>TR_starpep_Sequence_1608_nonAVP_training
YTLVRGQWRARPDANDADTT
>TR_starpep_Sequence_1626_nonAVP_training
AGSLAAATASGYLLTRGLPL
>TR_starpep_Sequence_1634_nonAVP_training
RSVLTMGTARRLRDPKGVVS
>TR_starpep_Sequence_1642_nonAVP_training
QAARILGLGAKGDRTVRRWV
>TR_starpep_Sequence_1659_nonAVP_training
KQVTEEPEKIRKWREDQKAR
>TR_starpep_Sequence_1660_nonAVP_training
YTMVQEEVEKKTAKGSSSCT
>TR_starpep_Sequence_1663_nonAVP_training
YGKASEISKGKDTTTMVKRE
>TR_starpep_Sequence_1687_nonAVP_training
GDAAPEAAAEEERAARRAML
>TR_starpep_Sequence_1753_nonAVP_training
PVVDENNKLVLMPNLWFLLF
>TR_starpep_Sequence_1792_nonAVP_training
IDKDVVIIGVGDKAEIWAAA
>TR_starpep_Sequence_1835_nonAVP_training
LSSYDDRVIFFIVQLTSFEI
>TR_starpep_Sequence_1898_nonAVP_training
KTVSLKTKKVYFTRPNFVSF
>TR_starpep_Sequence_1900_nonAVP_training
DERVLVTTLTKKMSEDLTTY
>TR_starpep_Sequence_1905_nonAVP_training
VNAMNAEVKLPCKLVLKPLG
>TR_starpep_Sequence_1907_nonAVP_training
EMPMSIPTVKAKLLQGRKGL
>TR_starpep_Sequence_1908_nonAVP_training
NNKQKERLLKVYYRNFPRSS
>TR_starpep_Sequence_1911_nonAVP_training
AYIPMKGKVKLWNVRRGWGF
>TR_starpep_Sequence_1913_nonAVP_training
KVQEGVKGLFRINCKVEGKE
>TR_starpep_Sequence_1915_nonAVP_training
SVLRRTLELIHSQQEADMPD
>TR_starpep_Sequence_1923_nonAVP_training
LTERVRSLYEPEMTPSIVDA
>TR_starpep_Sequence_1924_nonAVP_training
EMPKDMENYAIHCAQDGFLK
>TR_starpep_Sequence_1927_nonAVP_training
LKMELSRKGISKDILDPIFE
>TR_starpep_Sequence_1932_nonAVP_training
KKLVQRIKAREIVPGDIVEV
>TR_starpep_Sequence_1948_nonAVP_training
RLAIEAPDQVSIVRGELTES
>TR_starpep_Sequence_1950_nonAVP_training
PAKHWKGQKNQLKMLVVTRR
>TR_starpep_Sequence_1951_nonAVP_training
KMPHVIVKLYTGRNEEQKKG
>TR_starpep_Sequence_1955_nonAVP_training
DGTTRRNPVVAMAILAAEII
>TR_starpep_Sequence_1956_nonAVP_training
ITNGYQSTVKILKDDFEVDA
>TR_starpep_Sequence_1958_nonAVP_training
TRGSREIQYGNGTFQKFYKR
>TR_starpep_Sequence_1961_nonAVP_training
LGEEKKVGKFLTAARVPQEV
>TR_starpep_Sequence_1962_nonAVP_training
VRLAIVAPRNVPVLRGEVFE
>TR_starpep_Sequence_1963_nonAVP_training
LQEALNGADTVRCVYILDPW
>TR_starpep_Sequence_1965_nonAVP_training
TEILKSMKDLPAEERPKVGQ
>TR_starpep_Sequence_1966_nonAVP_training
DYDPIRVSEKGMLLEQSQSP
>TR_starpep_Sequence_1967_nonAVP_training
YGKEFYLAHGDGLGDPDKKF
>TR_starpep_Sequence_1969_nonAVP_training
RIEELLVPEGERDDFSPDAN
>TR_starpep_Sequence_1970_nonAVP_training
IAGREVCKMQSRNSSQVIVR
>TR_starpep_Sequence_1975_nonAVP_training
PKAVNVRLIKRMDNNNAPKT
>TR_starpep_Sequence_1976_nonAVP_training
GVETIEEIRVDANPDERMKM
>TR_starpep_Sequence_1980_nonAVP_training
YKKDILDNYEKIYKKPGYKP
>TR_starpep_Sequence_1990_nonAVP_training
QVDFDGFVKLTVLNDKSVTW
>TR_starpep_Sequence_1994_nonAVP_training
LYIVNKRTEALDSCIERVMS
>TR_starpep_Sequence_2004_nonAVP_training
PDARCRVKLDNGHEVIAYTS
>TR_starpep_Sequence_2011_nonAVP_training
FVKKIKGSYTNVVGLSLYDV
>TR_starpep_Sequence_2013_nonAVP_training
KNAEQPTSFRVVVRSIETFM
>TR_starpep_Sequence_2014_nonAVP_training
GVRYEGDELVFVDADIDVVR
>TR_starpep_Sequence_2026_nonAVP_training
DCVVQVFPNEYHLPTLETLL
>TR_starpep_Sequence_2147_nonAVP_training
ENIEWQVDELDKVTGVVEND
>TR_starpep_Sequence_2165_nonAVP_training
HQIALMGASEGKEVGQWFGP
>TR_starpep_Sequence_2167_nonAVP_training
YPTRNPHMLGEGASKVELQQ
>TR_starpep_Sequence_2173_nonAVP_training
VIPTGPNPLHNRMAHQAHSY
>TR_starpep_Sequence_2175_nonAVP_training
DKGHTSPPDDTDQRMVPENS
>TR_starpep_Sequence_2179_nonAVP_training
HTALTQCLRAFGPEDSLILI
>TR_starpep_Sequence_2181_nonAVP_training
LSNRLRGKTCQTGPMSRLLL
>TR_starpep_Sequence_2186_nonAVP_training
IDVTGDTSLREALVLKSGGR
>TR_starpep_Sequence_2187_nonAVP_training
METLSFEFPAGQPPKGRALV
>TR_starpep_Sequence_2191_nonAVP_training
YAGPGLVKASAEAMQQSVSL
>TR_starpep_Sequence_2203_nonAVP_training
QPEQFDLHYIGPDANKHRPV
>TR_starpep_Sequence_2204_nonAVP_training
SMEMDLMVSCFSISDTARPG
>TR_starpep_Sequence_2206_nonAVP_training
AIQILASYPPSGKEKGYEAQ
>TR_starpep_Sequence_2207_nonAVP_training
YADLLARLPQGDAIPDYAGT
>TR_starpep_Sequence_2208_nonAVP_training
TADIKNSGGRQGGVGTSAMF
>TR_starpep_Sequence_2219_nonAVP_training
EKLKSPVADLNNAPGRKAHP
>TR_starpep_Sequence_2220_nonAVP_training
HDNEFCLGPTHEEMITTLVK
>TR_starpep_Sequence_2225_nonAVP_training
ALRTERTNDAPSGRLVTPGL
>TR_starpep_Sequence_2230_nonAVP_training
AALERLEAIADKLEDPGLDL
>TR_starpep_Sequence_2235_nonAVP_training
NLMTGRVYAYVHNGGQVGAM
>TR_starpep_Sequence_2242_nonAVP_training
SEQARSRVESMITRLKALNH
>TR_starpep_Sequence_2256_nonAVP_training
IAIDAVRKHSAERKIAAEIK
>TR_starpep_Sequence_2265_nonAVP_training
TDMTAEMQEKAVELISHAFA
>TR_starpep_Sequence_2273_nonAVP_training
SRVPMSARLNLKNVATLHAR
>TR_starpep_Sequence_2284_nonAVP_training
ALQKLNYKHPMAKTSSFKLE
>TR_starpep_Sequence_2296_nonAVP_training
RSLGLTVAEQAEQHALRQAY
>TR_starpep_Sequence_2297_nonAVP_training
GRLTITIAKEQKYEALQERF
>TR_starpep_Sequence_2298_nonAVP_training
SFHQAQATIHVTDYSARMSD
>TR_starpep_Sequence_2303_nonAVP_training
DAQEVITEAISAAASRMAEL
>TR_starpep_Sequence_2311_nonAVP_training
ALYFSAESEYMQKAHSASDL
>TR_starpep_Sequence_2319_nonAVP_training
EQAWEIAKQRYAAVGVDVEE
>TS_starpep_Sequence_16_nonAVP_testing
LIQWFAPLGHSHQMRLAVRR
>TS_starpep_Sequence_19_nonAVP_testing
YAAKQWVEVIPYGDRLLNIR
>TS_starpep_Sequence_27_nonAVP_testing
LQKLEEKAMMLLSELETLRN
>TS_starpep_Sequence_30_nonAVP_testing
FNMEYGLLYGFDWVVWLTVL
>TS_starpep_Sequence_32_nonAVP_testing
EEYRLINCNTSTVTQACPKV
>TS_starpep_Sequence_44_nonAVP_testing
GCKKAGGPIRIYYARWKEEQ
>TS_starpep_Sequence_48_nonAVP_testing
AKQNMRSYETMYVLSPDLNE
>TS_starpep_Sequence_63_nonAVP_testing
SEFYLVRVHVTLKKGVMDPQ
>TS_starpep_Sequence_68_nonAVP_testing
QRVLESVFECDLELPAYRQL
>TS_starpep_Sequence_73_nonAVP_testing
AKKMFLLEKKILSNNNRNDL
>TS_starpep_Sequence_91_nonAVP_testing
KGEVADAVEEQYDVTVEQVN
>TS_starpep_Sequence_97_nonAVP_testing
VFAAIEPVLHGLFEEFAGDS
>TS_starpep_Sequence_107_nonAVP_testing
QSLLNLLSSEDDILFTEDGV
>TS_starpep_Sequence_109_nonAVP_testing
DAGGISIKPSADMDEMKYMD
>TS_starpep_Sequence_110_nonAVP_testing
LEIYKTSKSPEGKEKLQKIL
>TS_starpep_Sequence_148_nonAVP_testing
EKAMVKLNEIVYKIENSELP
>TS_starpep_Sequence_161_nonAVP_testing
VDAVRVAGLASIAAAQSLDE
>TS_starpep_Sequence_164_nonAVP_testing
KQMFLVKVQVKLKSTVNDPE
>TS_starpep_Sequence_176_nonAVP_testing
IEHGLSVLPQPLKLFYFGPM
>TS_starpep_Sequence_177_nonAVP_testing
NLIEKKMMNTLLSFGLPKGS
>TS_starpep_Sequence_178_nonAVP_testing
GEHVLANLCLEKSEADQPVT
>TS_starpep_Sequence_188_nonAVP_testing
EGTAPLDELVAAHERAARLL
>TS_starpep_Sequence_194_nonAVP_testing
VAILYSMYNKIKNSQNPNPS
>TS_starpep_Sequence_218_nonAVP_testing
CATVATATAALLRVWSLGDF
>TS_starpep_Sequence_221_nonAVP_testing
DDIRIFLNLGKKSSKPSASI
>TS_starpep_Sequence_226_nonAVP_testing
GPKAANVRVVKMLRKAFVMQ
>TS_starpep_Sequence_233_nonAVP_testing
PAEQMESPELPLETIVEKYE
>TS_starpep_Sequence_244_nonAVP_testing
DLQADSLDFVELIMLLEEEF
>TS_starpep_Sequence_257_nonAVP_testing
LKPGVIDAEGETIRKSLKLL
>TS_starpep_Sequence_267_nonAVP_testing
LYNNYTFKMSVARNLWRVAD
>TS_starpep_Sequence_285_nonAVP_testing
AGAMENWGLITYRLTSLLYD
>TS_starpep_Sequence_306_nonAVP_testing
QPLTDLKSAYYSVVGLRKLG
>TS_starpep_Sequence_319_nonAVP_testing
LQPGDVLVFNETKVISAMIK
>TS_starpep_Sequence_321_nonAVP_testing
WTSVARARSVWKGPNVVDFG
>TS_starpep_Sequence_322_nonAVP_testing
TITLFILMQLKISLHNFPQT
>TS_starpep_Sequence_334_nonAVP_testing
AGRTDRKEFVRKKSKMNPHA
>TS_starpep_Sequence_351_nonAVP_testing
TGLHLQMQEAPCDYRHGNRF
>TS_starpep_Sequence_361_nonAVP_testing
KNPKLDKSEETCLANCVERF
>TS_starpep_Sequence_368_nonAVP_testing
QALSPTPPERGSFPLDHEGE
>TS_starpep_Sequence_371_nonAVP_testing
VIDYRPGAGIRVAPHFYTTD
>TS_starpep_Sequence_372_nonAVP_testing
TSSEIVNYILTRPDALMGHH
>TS_starpep_Sequence_374_nonAVP_testing
DVCAELEKRMRMARGLLHLR
>TS_starpep_Sequence_377_nonAVP_testing
AALRLFVQSSNETVRALQRL
>TS_starpep_Sequence_405_nonAVP_testing
HSAGAVPVNLKAAGADYAIG
>TS_starpep_Sequence_409_nonAVP_testing
ANTNLPDEQAETERSRVSRR
>TS_starpep_Sequence_427_nonAVP_testing
ARKAKDFAKADQIRDDLKAQ
>TS_starpep_Sequence_428_nonAVP_testing
KVVLDLKSDVNDALVRIILP
>TS_starpep_Sequence_445_nonAVP_testing
VVVRTLTAEQALDQAPAADD
>TS_starpep_Sequence_462_nonAVP_testing
VQHLVRVVDEKMSEIKFYLV
>TS_starpep_Sequence_464_nonAVP_testing
DRPGKTVSARSLLNLMVLGI
>TS_starpep_Sequence_470_nonAVP_testing
QLNECKQLSESQVKSLCEKM
>TS_starpep_Sequence_474_nonAVP_testing
SFPVEKYSTSEVPFNPPFIT
>TS_starpep_Sequence_492_nonAVP_testing
IKRSQELVAAELGKVTGGLP
>TS_starpep_Sequence_508_nonAVP_testing
KAAGGVHTLEQCQQLIEAGA
>TS_starpep_Sequence_520_nonAVP_testing
DRILHTSTHYPANYGFIPRT
>TS_starpep_Sequence_532_nonAVP_testing
APRTKGLVLGIYSKEKEDDA
>TS_starpep_Sequence_537_nonAVP_testing
TRKKSESIHLGNDIVIKVVQ
>TS_starpep_Sequence_545_nonAVP_testing
KSLLEQGPIRKKIILDTLKK
>TS_starpep_Sequence_562_nonAVP_testing
LLKKFKDSPLILCGHSMHTG
>TS_starpep_Sequence_573_nonAVP_testing
KTLKSARKRLDLVEASLHAE
>TS_starpep_Sequence_581_nonAVP_testing
TPSHYAMWPKKLGEMWNGLT
>TS_starpep_Sequence_599_nonAVP_testing
CYLVVLSSSQNPVERFEYKY
>TS_starpep_Sequence_613_nonAVP_testing
LHYGNHQGRIFLAQHLRDFA
>TS_starpep_Sequence_621_nonAVP_testing
ECVAKVQKQAEMTEEKLAAA
>Ex_starpep_Sequence_94_nonAVP_external
LKQKHDEELKHKPRFDITVT
>Ex_starpep_Sequence_95_nonAVP_external
VVNEQGTDVTPAKLKALKKQ
>Ex_starpep_Sequence_136_nonAVP_external
VTGFDILFFWVARMIMLGTH
>Ex_starpep_Sequence_158_nonAVP_external
LERTLTNEETNELHKLVLEK
>Ex_starpep_Sequence_367_nonAVP_external
ISNNPTFPPYTWIKKKLSSN
>Ex_starpep_Sequence_412_nonAVP_external
GVCHTYVDADVDFDKALTVI
>Ex_starpep_Sequence_419_nonAVP_external
DESDLIYNLLLSVPTAALGG
>Ex_starpep_Sequence_424_nonAVP_external
EAYKTGRGRIYMRARSIVED
>Ex_starpep_Sequence_429_nonAVP_external
EVASTITEVVAYDRRARETV
>Ex_starpep_Sequence_433_nonAVP_external
GDRALKEGNVEYAQRRDTES
>Ex_starpep_Sequence_566_nonAVP_external
DTMNFDVIKGKPIRIMWSQR
>Ex_starpep_Sequence_567_nonAVP_external
HAVPAEYRQDPDAYLTLVCE
>Ex_starpep_Sequence_608_nonAVP_external
RNRKLLKTRRRKGGRGGQDT
>Ex_starpep_Sequence_630_nonAVP_external
KKKKRRKLTVREARKVLTNE
>Ex_starpep_Sequence_839_nonAVP_external
TDPKLKMMDLISKIDKMTVK
>Ex_starpep_Sequence_885_nonAVP_external
IADQISDALLDEILKQDVKA
>Ex_starpep_Sequence_892_nonAVP_external
KEMVEQVLDAYVKEDSARAR
>Ex_starpep_Sequence_897_nonAVP_external
IMQKKVGQIMLILVSLAAVV
>Ex_starpep_Sequence_902_nonAVP_external
DYSKYLNIRSLVVFGGVSIN
>Ex_starpep_Sequence_906_nonAVP_external
LPLAMEGNFNEAMKRLHTEK
>Ex_starpep_Sequence_1038_nonAVP_external
YQQALQALERARALCQLPEL
>Ex_starpep_Sequence_1039_nonAVP_external
KVRRQSTDKYDLFYGHIGAM
>Ex_starpep_Sequence_1080_nonAVP_external
GQITMQMSDLIGMQDAQIRG
>Ex_starpep_Sequence_1102_nonAVP_external
IDLHQPCLLLYTLPEWEIIE
>Ex_starpep_Sequence_1311_nonAVP_external
DDKPGLYFHEEYVDMCRGPH
>Ex_starpep_Sequence_1357_nonAVP_external
GPMHIGNARGGVLGDALAAV
>Ex_starpep_Sequence_1364_nonAVP_external
VAFVKTSSGYGFVKQHNGMY
>Ex_starpep_Sequence_1369_nonAVP_external
LSMRMMTVERVFNRFPSMIR
>Ex_starpep_Sequence_1374_nonAVP_external
TFIKTTLSLHYAWKTMAMVL
>Ex_starpep_Sequence_1378_nonAVP_external
YEGQRAYILQYMQMNGSLDK
>Ex_starpep_Sequence_1511_nonAVP_external
LEDTAEAFADFDYNLNHELA
>Ex_starpep_Sequence_1512_nonAVP_external
KLPYDVTTEQALTYPEVKNK
>Ex_starpep_Sequence_1553_nonAVP_external
YMMGSYAPKLEIQEYKSPNE
>Ex_starpep_Sequence_1575_nonAVP_external
WTAANRPGVEFILSAAADCP
>Ex_starpep_Sequence_1784_nonAVP_external
FLDSSTLQLFFDLYHSIPPS
>Ex_starpep_Sequence_1830_nonAVP_external
LILGSVIGLCLLFSIWYMFG
>Ex_starpep_Sequence_1837_nonAVP_external
SWVTLEKQIKNFGVILPQKS
>Ex_starpep_Sequence_1842_nonAVP_external
GATPKDPKILAALEAVGKSE
>Ex_starpep_Sequence_1847_nonAVP_external
QDITGKPHEQHFRALCLIHS
>Ex_starpep_Sequence_1851_nonAVP_external
ERFLSAGDKVKVMIMFRGRE
>Ex_starpep_Sequence_1984_nonAVP_external
KNIIANPNCSTAQMVVALKP
>Ex_starpep_Sequence_1985_nonAVP_external
AKLTQIPDLDMLKKQLYSKA
>Ex_starpep_Sequence_2026_nonAVP_external
ECTRPNNNTRKSIRIGPGQT
>Ex_starpep_Sequence_2048_nonAVP_external
GEGWNREQSQEVQQGVLAPT
>Ex_starpep_Sequence_2256_nonAVP_external
KLVYLTLSDGISRPDGTLAE
>Ex_starpep_Sequence_2302_nonAVP_external
KTDQAILDLFPENESLHRWI
>Ex_starpep_Sequence_2309_nonAVP_external
TAVATMDVAELIEAIKLVAL
>Ex_starpep_Sequence_2314_nonAVP_external
FQLLEMPEETVIAKGQVERI
>Ex_starpep_Sequence_2319_nonAVP_external
KYLPEWSAWVILGAISVYDL
>Ex_starpep_Sequence_2323_nonAVP_external
LLAHRAKTQPTNEYNCGSVF
>Ex_starpep_Sequence_2393_nonAVP_external
AKVSLGVPVIVVGNLSVGGT
>Ex_starpep_Sequence_2394_nonAVP_external
LFEADKVELAKSLLEKAGDK
>Ex_starpep_Sequence_2399_nonAVP_external
GFSGIFEDRSYICKTTIGDR
>Ex_starpep_Sequence_2400_nonAVP_external
AKCGGCQLQHMTYRAQLDMK
>Ex_starpep_Sequence_2487_nonAVP_external
IVPFCKGLDVIQQAQSGTGK
>Ex_starpep_Sequence_2639_nonAVP_external
EGYRNTKEVWMLSQRMGVEM
>Ex_starpep_Sequence_2673_nonAVP_external
FELGIAQLGGHAVVVDSGST
>Ex_starpep_Sequence_2688_nonAVP_external
PTGNTTLQFGDVLHMVGRSD
>Ex_starpep_Sequence_2706_nonAVP_external
NELVAIEWDRGNDFFPATSM
>Ex_starpep_Sequence_2711_nonAVP_external
SPVRGCNFPPPNSTNFQKKP
>Ex_starpep_Sequence_2717_nonAVP_external
RDITKTKAMHSLRKKGNIPG
>Ex_starpep_Sequence_2718_nonAVP_external
PFLIRIEDTDKERNIEGKDQ
>Ex_starpep_Sequence_2725_nonAVP_external
MRCMNIAMSNIQEPIDYLNV
>Ex_starpep_Sequence_2729_nonAVP_external
QLIDVKKENSSFSLAGNQQT
>Ex_starpep_Sequence_2730_nonAVP_external
HTAKGDVAALNVDALTEDQK
>Ex_starpep_Sequence_2735_nonAVP_external
LIVATLAPAQLRDLETLAID
>Ex_starpep_Sequence_2736_nonAVP_external
EFIDYSLGEPKYSVDECKER
>Ex_starpep_Sequence_2772_nonAVP_external
VVAQMTKQEKAENQEKPTEE
>Ex_starpep_Sequence_2797_nonAVP_external
TKNTVYGYEIHMGISKYGEN
>Ex_starpep_Sequence_2798_nonAVP_external
AADNQPAVDIHVLQGERPMA
>Ex_starpep_Sequence_2799_nonAVP_external
CGSVNDMRDKHVKIAEIPFN
>Ex_starpep_Sequence_2934_nonAVP_external
LGGGVYLDFRNNDARLVIEN
>Ex_starpep_Sequence_2936_nonAVP_external
GKSLCEHTLMETVKKIIKKA
>Ex_starpep_Sequence_2948_nonAVP_external
AKRQIISFYIKININLKNLK
>Ex_starpep_Sequence_2998_nonAVP_external
PMDRKRLKREMEPRCSGNSV
>Ex_starpep_Sequence_3030_nonAVP_external
RLRRGILYRTATELGATKIA
>Ex_starpep_Sequence_3087_nonAVP_external
KLFGSVGNRDIADAVTAAGV
>Ex_starpep_Sequence_3143_nonAVP_external
TKHKIDKSHEFALVVVNDDS
>Ex_starpep_Sequence_3229_nonAVP_external
PTFAMHSIRELCGSHDLAHL
>Ex_starpep_Sequence_3235_nonAVP_external
RVSEMQKLDAQVKELVLKSA
>Ex_starpep_Sequence_3236_nonAVP_external
APHGGAFPLTVAGAGVIGSV
>Ex_starpep_Sequence_3237_nonAVP_external
RWRPGKDAVILAAAAGDDIF
>Ex_starpep_Sequence_3240_nonAVP_external
LCRDIARLQTDLHIDGNLQQ
>Ex_starpep_Sequence_3315_nonAVP_external
AFDVLVLRFGVQKRIYCNAL
>Ex_starpep_Sequence_3345_nonAVP_external
VEEQLEELKKVGLFLEQFGH
>Ex_starpep_Sequence_3368_nonAVP_external
KPPATIEWEMFKIMKDFTEQ
>Ex_starpep_Sequence_3408_nonAVP_external
KAKSIINYLITKEFNINLTN
>Ex_starpep_Sequence_3412_nonAVP_external
PTQKPPRIIRPRPPSRSRAA
>Ex_starpep_Sequence_3430_nonAVP_external
MFWLSLSIIGDENYQFNSHP
>Ex_starpep_Sequence_3433_nonAVP_external
YYLNLMREIRESLDAGRFGE
>Ex_starpep_Sequence_3473_nonAVP_external
SQLRGYLVSLATLAAIIASQ
>Ex_starpep_Sequence_3474_nonAVP_external
KAKKPKRVVAADSLSWRSVE
>Ex_starpep_Sequence_3497_nonAVP_external
YPPEQSLTAFRPVKKSTECL
>Ex_starpep_Sequence_3499_nonAVP_external
NSSLYDVVGINFSKDTTTEH
>Ex_starpep_Sequence_3500_nonAVP_external
EAQINGDKLRVTGKKRDDLQ
>Ex_starpep_Sequence_3661_nonAVP_external
LRISVGEIEPSNYGSDDLEC
>Ex_starpep_Sequence_3792_nonAVP_external
VFTVHNLAYQGMFYAHHMND
>Ex_starpep_Sequence_3970_nonAVP_external
LLLSENGERAYTVNQETSYP
>Ex_starpep_Sequence_4014_nonAVP_external
IDRAAFDDWYRRYRSRLQQE
>Ex_starpep_Sequence_4075_nonAVP_external
LGIVTGSGEVTFSLESGSEY
>Ex_starpep_Sequence_4076_nonAVP_external
PLTSTAVGAEVNHSFSTNEN
>Ex_starpep_Sequence_4081_nonAVP_external
MSLKRDSATFEMLVGKKVQT
>Ex_starpep_Sequence_4082_nonAVP_external
LALTKSLITMHDGVLEMHST
>Ex_starpep_Sequence_4083_nonAVP_external
KGQMAKAVIVRTKKSIRRES
>Ex_starpep_Sequence_4169_nonAVP_external
VTHLIQARGLVDVVIPRGGA
>Ex_starpep_Sequence_4282_nonAVP_external
ITMLKKVSLAHALRLSGLLA
>Ex_starpep_Sequence_4321_nonAVP_external
VNDCPGFLVNRVLFPYFGGF
>Ex_starpep_Sequence_4355_nonAVP_external
NNLVEVVITPIGTFYAVVFE
>Ex_starpep_Sequence_4370_nonAVP_external
GRAFRIRRRTSHITVVVESR
>Ex_starpep_Sequence_4388_nonAVP_external
AASLHGQPISSEFINQANPD
>Ex_starpep_Sequence_4393_nonAVP_external
RKDGALEQVVAAKPDVFNHN
>Ex_starpep_Sequence_4399_nonAVP_external
GEMRDDDLVAKRKLPLVLDD
>Ex_starpep_Sequence_4400_nonAVP_external
QEYDKASTKANSQQTTTPAS
>Ex_starpep_Sequence_4407_nonAVP_external
CIRKEAIEETGYDVGEVRKI
>Ex_starpep_Sequence_4408_nonAVP_external
PSQNENMDGIKYAVFTEKSL
>Ex_starpep_Sequence_4411_nonAVP_external
IAANIGEENETIEEVYEPYL
>Ex_starpep_Sequence_4412_nonAVP_external
DFNGNGNHDLIGKVQKSLSD
>Ex_starpep_Sequence_4417_nonAVP_external
ASGDKHAVIIAKTMEAELVS
>Ex_starpep_Sequence_4418_nonAVP_external
KAAIMQLKVEKMGDHIIRSL
>Ex_starpep_Sequence_4454_nonAVP_external
EAEKILDGAMKKSKGPFSKA
>Ex_starpep_Sequence_4480_nonAVP_external
FDGRGNYAMGVREQIIFPEI
>Ex_starpep_Sequence_4481_nonAVP_external
GNPSTMDGVTRGLVTGASTD
>Ex_starpep_Sequence_4616_nonAVP_external
VGTAAIVLPTAHPVRQLEDV
>Ex_starpep_Sequence_4618_nonAVP_external
KGNSTIDTGIGFLDHMLTSF
>Ex_starpep_Sequence_4630_nonAVP_external
VFGDQHHLDEAAAGDIPSMS
>Ex_starpep_Sequence_4680_nonAVP_external
ISDEKQEEYKNSLEKMRTKL
>Ex_starpep_Sequence_4712_nonAVP_external
NAMYAVVVTGGKQYKVAEGD
>Ex_starpep_Sequence_4769_nonAVP_external
TIMGQVFLLMPVLLVSGFLS
>Ex_starpep_Sequence_4825_nonAVP_external
TGGEEDGVNNESVDNNSLYT
>Ex_starpep_Sequence_4911_nonAVP_external
QIPQDYINVRKVLRLSPQKF
>Ex_starpep_Sequence_4917_nonAVP_external
EKFGKVKKEKTKKFLDLLSG
>Ex_starpep_Sequence_4918_nonAVP_external
GQLTYKDEYIQNYEGQNLSE
>Ex_starpep_Sequence_4919_nonAVP_external
PEHFQCETCNMVLTGNFYHT
>Ex_starpep_Sequence_4922_nonAVP_external
LPGFSGATSGVPDLVSGTTS
>Ex_starpep_Sequence_4997_nonAVP_external
LEGRYKEKKAYISLEERMGC
>Ex_starpep_Sequence_5027_nonAVP_external
ALMVVFLISTFVLYIILTML
>Ex_starpep_Sequence_5050_nonAVP_external
SILETFKDSLAQERDVTQRF
>Ex_starpep_Sequence_5090_nonAVP_external
FKHLKRRIGEVINLVVVDPP
>Ex_starpep_Sequence_5094_nonAVP_external
RANFNSLGLDDTYEALNIPI
>Ex_starpep_Sequence_5112_nonAVP_external
AQPTDRVLRFLDQAGLAKRP
>Ex_starpep_Sequence_5115_nonAVP_external
AITTANNALSAFIDNHIHQG
>Ex_starpep_Sequence_5155_nonAVP_external
VKIPRATLKRLPLYYRFVSS
>Ex_starpep_Sequence_5156_nonAVP_external
PPDRLSPEIKEKIGNLSFQS
>Ex_starpep_Sequence_5179_nonAVP_external
HGSSKYTDIMKTQALKQALD
>Ex_starpep_Sequence_5181_nonAVP_external
FITPVSHDIDVLLGQLDDIH
>Ex_starpep_Sequence_5182_nonAVP_external
RDIVEGMIKSSLERAIAAYT
>Ex_starpep_Sequence_5343_nonAVP_external
VVTPGPAGQHDGRRRIQREG
>Ex_starpep_Sequence_5474_nonAVP_external
RLTPTKEPRINYTIKFDNAV
>Ex_starpep_Sequence_5502_nonAVP_external
SASLWEQFCQWVTSTNNRIY
>Ex_starpep_Sequence_5652_nonAVP_external
HTGVKAYECNRCGKAYRHDS
>Ex_starpep_Sequence_5696_nonAVP_external
GPHGGGGPGSGPVGVKADLI
>Ex_starpep_Sequence_5757_nonAVP_external
AGKIYYSHSGFIGGIKQISF
>Ex_starpep_Sequence_5758_nonAVP_external
GRKAQEKKPGFDRRWYTDIN
>Ex_starpep_Sequence_5763_nonAVP_external
DRVGAGMVSIVDVEVSNDLQ
>Ex_starpep_Sequence_5764_nonAVP_external
VITVVPTPDRELMTELLQQK
>Ex_starpep_Sequence_5765_nonAVP_external
KNVVMLRLLIGLLLMSFISL
>Ex_starpep_Sequence_5851_nonAVP_external
VHYRGHSEEKPFGCSECGKT
>Ex_starpep_Sequence_5964_nonAVP_external
LLQCLNLALLLADVCLNFLP
>Ex_starpep_Sequence_6003_nonAVP_external
VNSLVKGIKEIVGVVLKEGK
>Ex_starpep_Sequence_6037_nonAVP_external
ENAHFVREDALAGLEMYGIK
>Ex_starpep_Sequence_6052_nonAVP_external
DVCDEAYDFETDVQKAADFY
>Ex_starpep_Sequence_6070_nonAVP_external
LKNFGIKDEQGHVLLNNLNI
>Ex_starpep_Sequence_6075_nonAVP_external
LDWAHDIAKIAKSVTVVYRK
>Ex_starpep_Sequence_6081_nonAVP_external
HRIGIFAKRAIQTGEELFFD
>Ex_starpep_Sequence_6082_nonAVP_external
GAGADTSKREYESPISGAVS
>Ex_starpep_Sequence_6089_nonAVP_external
TKENSSGTSNDGVLLAVGGR
>Ex_starpep_Sequence_6090_nonAVP_external
LYNSHICEYEYIFPFLRNQS
>Ex_starpep_Sequence_6093_nonAVP_external
VEGLENLQFLRELVLDHNRI
>Ex_starpep_Sequence_6094_nonAVP_external
SGVYSFEVQNPVGKDSCTAS
>Ex_starpep_Sequence_6099_nonAVP_external
PKTALPSTVVDAHQLDVFAV
>Ex_starpep_Sequence_6100_nonAVP_external
DGKLKVSMESMFVPAPVISL
>Ex_starpep_Sequence_6136_nonAVP_external
GVSIKSAGGMEDMKGDMGGS
>Ex_starpep_Sequence_6161_nonAVP_external
VIAVTTIVFGLLLWWADKMS
>Ex_starpep_Sequence_6162_nonAVP_external
PAGFQGDRCDKPCEDGYYGP
>Ex_starpep_Sequence_6163_nonAVP_external
SGNGSHTGGIAGTNYRGIVR
>Ex_starpep_Sequence_6298_nonAVP_external
KLIMSLGFILGGIIGFFQGL
>Ex_starpep_Sequence_6300_nonAVP_external
AALLRLLSEGDELLLLQDGV
>Ex_starpep_Sequence_6312_nonAVP_external
RFVAEGGPELEKVAMEDYKD
>Ex_starpep_Sequence_6362_nonAVP_external
NPNTNIIPANRRLPHSLVAE
>Ex_starpep_Sequence_6394_nonAVP_external
GMGKDHTLFAKIEGVIKFEV
>Ex_starpep_Sequence_6451_nonAVP_external
TNHKDIGTLYFIFGAIAGVM
>Ex_starpep_Sequence_6507_nonAVP_external
TKIVQPARGPKKDMVDLAAH
>Ex_starpep_Sequence_6593_nonAVP_external
LNTQTNKEDNDRILLYYQLV
>Ex_starpep_Sequence_6599_nonAVP_external
ISRNSNYIDVLKALKSTIPQ
>Ex_starpep_Sequence_6600_nonAVP_external
DQPQHAEELAERVRGFQSHV
>Ex_starpep_Sequence_6601_nonAVP_external
FTADLPPDAVAIREYMEKNR
>Ex_starpep_Sequence_6604_nonAVP_external
SRHTSDHMSIYKFMGRSHFL
>Ex_starpep_Sequence_6679_nonAVP_external
YPRTPTVRWGYVAMQFLQVF
>Ex_starpep_Sequence_6709_nonAVP_external
ESSSSAGSSGSLSRTHPPLQ
>Ex_starpep_Sequence_6732_nonAVP_external
KHEQIFVPGQSKPLDSDPDQ
>Ex_starpep_Sequence_6772_nonAVP_external
EGAMLRLGMTNPPYILEHLE
>Ex_starpep_Sequence_6776_nonAVP_external
ARYPNLLVNGSSGIAVGMAT
>Ex_starpep_Sequence_6794_nonAVP_external
TKAAQPPTETAESSQAEEEK
>Ex_starpep_Sequence_6797_nonAVP_external
LPPSVHLLTLASWGPEMLLL
>Ex_starpep_Sequence_6837_nonAVP_external
NQFSDLTPEEFKTNCYGNSL
>Ex_starpep_Sequence_6838_nonAVP_external
APRGSWWSSMADPNAGVLVI
>Ex_starpep_Sequence_6861_nonAVP_external
IETNKLINNIKLDKPFHHTT
>Ex_starpep_Sequence_6863_nonAVP_external
GKTYNSNIGEEMLEENKEKQ
>Ex_starpep_Sequence_6864_nonAVP_external
GLKISNSEFFNPEIFHLLQP
>Ex_starpep_Sequence_7025_nonAVP_external
LRLPSGEVRLISKNCSATVG
>Ex_starpep_Sequence_7156_nonAVP_external
LDVLLGYTDAHGDLLPLTND
>Ex_starpep_Sequence_7184_nonAVP_external
SMIESLEKNSKRVDEQRIEL
>Ex_starpep_Sequence_7334_nonAVP_external
ATFKKEYLDSAITAGLSFYV
>Ex_starpep_Sequence_7378_nonAVP_external
YLIKKKKNKMEFKILFDICR
>Ex_starpep_Sequence_7439_nonAVP_external
DDKADAFDGVVKTGRTHLQD
>Ex_starpep_Sequence_7440_nonAVP_external
EILDDESNLLRLMSLVEKYS
>Ex_starpep_Sequence_7445_nonAVP_external
AFLCSTGAFTGRSPKDKFVV
>Ex_starpep_Sequence_7446_nonAVP_external
RRSQEVTDFLAPLQTSSRLH
>Ex_starpep_Sequence_7447_nonAVP_external
EVDMPEEMETQPAEVETFAF
>Ex_starpep_Sequence_7533_nonAVP_external
PLIAMIVVLSFGFFAYINEA
>Ex_starpep_Sequence_7646_nonAVP_external
TGIFVTIIRSFSHFSNQLYP
>Ex_starpep_Sequence_7685_nonAVP_external
SIHYDNVAPCFLGGMQLMIE
>Ex_starpep_Sequence_7719_nonAVP_external
TRKFSDRLDTLNNVRSAGIN
>Ex_starpep_Sequence_7734_nonAVP_external
KDAEVIVDWRPLDDALDSSS
>Ex_starpep_Sequence_7752_nonAVP_external
KLLGQFDLVGLPPSPRGVPQ
>Ex_starpep_Sequence_7757_nonAVP_external
RGNAQLIQWFESLQRSVHGL
>Ex_starpep_Sequence_7763_nonAVP_external
EGKRLVPVMNDCYILLFDQD
>Ex_starpep_Sequence_7764_nonAVP_external
TLCRRISMRAVRAETRAREL
>Ex_starpep_Sequence_7771_nonAVP_external
MLGLKHDRKRKALEAIKSVQ
>Ex_starpep_Sequence_7772_nonAVP_external
LTAALSGELKKVEFRTDANF
>Ex_starpep_Sequence_7775_nonAVP_external
KARKGDFRKLWITRINAAAR
>Ex_starpep_Sequence_7776_nonAVP_external
HREPKVELKDYTGLELSVPK
>Ex_starpep_Sequence_7781_nonAVP_external
PKHLFVSQSHSPPPLGFQVG
>Ex_starpep_Sequence_7782_nonAVP_external
KTITPPRADSPAVSLPSQTF
>Ex_starpep_Sequence_7818_nonAVP_external
LPRWHHARPGPGEKPAGLET
>Ex_starpep_Sequence_7843_nonAVP_external
LTRRDLSYWDVQQQKWVVPS
>Ex_starpep_Sequence_7844_nonAVP_external
DEELNKLLGSVVISQGGVLP
>Ex_starpep_Sequence_7845_nonAVP_external
NPRSYNDSPATSKSTVEELY
>Ex_starpep_Sequence_7980_nonAVP_external
ANEGIPVTLNADSAAAHIMK
>Ex_starpep_Sequence_7982_nonAVP_external
DRQEQLETKRDELETLRQRR
>Ex_starpep_Sequence_7994_nonAVP_external
TLFQFVFKGFDSMEYVEHVD
>Ex_starpep_Sequence_8044_nonAVP_external
TMEWFTVLEHYRRTHCVVSE
>Ex_starpep_Sequence_8076_nonAVP_external
SNRIAEMRTGEGKTLTATLP
>Ex_starpep_Sequence_8133_nonAVP_external
GSDRVLTAGPLWLGPVADPD
>Ex_starpep_Sequence_8189_nonAVP_external
LNILQGPIYGKLKEKDNFLS
>Ex_starpep_Sequence_8275_nonAVP_external
PISFMIQFVAHHIPGASFGI
>Ex_starpep_Sequence_8281_nonAVP_external
VALGGAQSYYEVTPDLTTLG
>Ex_starpep_Sequence_8282_nonAVP_external
QAKEVLKQHFEKSDKEQWGW
>Ex_starpep_Sequence_8283_nonAVP_external
ITIEAMKSDIDEVALQGIEF
>Ex_starpep_Sequence_8286_nonAVP_external
HLEVSQASQLLQQQQQQQLR
>Ex_starpep_Sequence_8360_nonAVP_external
KALGLLQTATKQAEAAAPVV
>Ex_starpep_Sequence_8390_nonAVP_external
AQHASADDAEQDESNQPMVR
>Ex_starpep_Sequence_8413_nonAVP_external
LNLDGTGQASLSTGIGFFDH
>Ex_starpep_Sequence_8453_nonAVP_external
VRAHRMAILEGIVLDDVPPG
>Ex_starpep_Sequence_8457_nonAVP_external
REIVRDIKEKLCYVALDFEQ
>Ex_starpep_Sequence_8475_nonAVP_external
IALAPDRAAYAELSGFITLA
>Ex_starpep_Sequence_8478_nonAVP_external
ILLHTMEMVEEDCEEEEDVI
>Ex_starpep_Sequence_8518_nonAVP_external
FPDTATNKLIMERIMLKSKI
>Ex_starpep_Sequence_8519_nonAVP_external
AAHALGPRQRKRLIAAASYV
>Ex_starpep_Sequence_8542_nonAVP_external
ALKGHLPGDEIASLPDDFSV
>Ex_starpep_Sequence_8544_nonAVP_external
KQQSVNVGGCALNIAVALKR
>Ex_starpep_Sequence_8545_nonAVP_external
TLSPLEQELRDDDFYAYDED
>Ex_starpep_Sequence_8706_nonAVP_external
VNKIVSKYKLQQNIYKEGYL
>Ex_starpep_Sequence_8837_nonAVP_external
SFADMMGILKDFHRIKQSQD
>Ex_starpep_Sequence_8865_nonAVP_external
LIEPIIQEHQADQLAALSEQ
>Ex_starpep_Sequence_9015_nonAVP_external
ITMFAAILVLLVLPFTDRSV
>Ex_starpep_Sequence_9059_nonAVP_external
AGAGSVAGGAGGAGGAINAT
>Ex_starpep_Sequence_9120_nonAVP_external
LLGHADISTTQIYTHVLEER
>Ex_starpep_Sequence_9121_nonAVP_external
MVDTGFGAMNFAELQPNKSD
>Ex_starpep_Sequence_9126_nonAVP_external
VSIDFTRSDCLKCPSSRKDM
>Ex_starpep_Sequence_9127_nonAVP_external
SGTVSGTVEVVDTAAGTVTT
>Ex_starpep_Sequence_9128_nonAVP_external
TNAPVNVKVSDFWTNRNVKR
>Ex_starpep_Sequence_9214_nonAVP_external
DDIEAALGPEAGRVAREMQG
>Ex_starpep_Sequence_9327_nonAVP_external
LERLSDKGLPFISVMTDPTM
>Ex_starpep_Sequence_9366_nonAVP_external
TSNINLTNADMNNDGNIDAI
>Ex_starpep_Sequence_9400_nonAVP_external
IRNLMKEVQGTVFRETGISL
>Ex_starpep_Sequence_9415_nonAVP_external
RMEKGNSLSDTDLRAEVDTF
>Ex_starpep_Sequence_9433_nonAVP_external
LSVRSVSDCLEAALDHTIAS
>Ex_starpep_Sequence_9438_nonAVP_external
MPPKDETPSPFSTKAMIDHN
>Ex_starpep_Sequence_9444_nonAVP_external
FHRNLLKGGIFLYPNDTKST
>Ex_starpep_Sequence_9445_nonAVP_external
SQFAEFEQKIHEVDAEGEVL
>Ex_starpep_Sequence_9452_nonAVP_external
GPGAEIIIEALSKHHSIDIQ
>Ex_starpep_Sequence_9453_nonAVP_external
RGYFVFSSEQSYDKFKQTNF
>Ex_starpep_Sequence_9456_nonAVP_external
CMQDGPLGIRFGTEARMDIF
>Ex_starpep_Sequence_9457_nonAVP_external
AWLKQRPDFASIKFKIHHIE
>Ex_starpep_Sequence_9462_nonAVP_external
FGVPVAYALGVGFIPVRKPG
>Ex_starpep_Sequence_9463_nonAVP_external
AYGLSPYTDSKDDETATERA
>Ex_starpep_Sequence_9499_nonAVP_external
EKRLYGNLSKVGMTHPFKLK
>Ex_starpep_Sequence_9524_nonAVP_external
NEALLGARGLYNFGVDMSKP
>Ex_starpep_Sequence_9525_nonAVP_external
ASDAPRARLRAVVAANFDDT
>Ex_starpep_Sequence_9526_nonAVP_external
MTSTRWRRGVCEEITGAYQK
>Ex_starpep_Sequence_9661_nonAVP_external
RLDIALSTSTPVALIFLPAA
>Ex_starpep_Sequence_9663_nonAVP_external
STSAIFTPVPPVLSSPLAAP
>Ex_starpep_Sequence_9675_nonAVP_external
APAFRLSLKAKVSDNMSHLM
>Ex_starpep_Sequence_9725_nonAVP_external
FGGIFIIIFQVAGFIIAGLA
>Ex_starpep_Sequence_9757_nonAVP_external
ASPESQQIHAWQLNNEGALT
>Ex_starpep_Sequence_9814_nonAVP_external
CRNISVNVLDCDTIGQAKEK
>Ex_starpep_Sequence_9870_nonAVP_external
PYLIPSHFSAEKGARIALAH
>Ex_starpep_Sequence_9956_nonAVP_external
SLRSSWNTYYSNTEFIILVV
>Ex_starpep_Sequence_9962_nonAVP_external
YVQNYNGNLGAFSYNEGAGT
>Ex_starpep_Sequence_9963_nonAVP_external
DPVIFDSQIKDNDTVYTIFT
>Ex_starpep_Sequence_9964_nonAVP_external
KMSKSKGTFIKAGTYLEHLD
>Ex_starpep_Sequence_9967_nonAVP_external
GYVEDFKVSGDIKKDLTLTL
>Ex_starpep_Sequence_10042_nonAVP_external
YDGDLDQLIIKKVSNDIAQF
>Ex_starpep_Sequence_10072_nonAVP_external
GLQEPTLIRLDTESKISPDL
>Ex_starpep_Sequence_10095_nonAVP_external
AFQADVSEGPAAKRLLEQVQ
>Ex_starpep_Sequence_10135_nonAVP_external
ALRHARWFQARASGLQPCVI
>Ex_starpep_Sequence_10139_nonAVP_external
DFTDAVIDNAFEGGYMAGRY
>Ex_starpep_Sequence_10157_nonAVP_external
FPESPQGKVLQVIVWGNYGR
>Ex_starpep_Sequence_10160_nonAVP_external
GLVDDQTVTELVRERVSHED
>Ex_starpep_Sequence_10200_nonAVP_external
DSFAAGWGVMVSHRSGETED
>Ex_starpep_Sequence_10201_nonAVP_external
THLTNNMVSKLKQRDEKDDI
>Ex_starpep_Sequence_10224_nonAVP_external
DKESELERIIEEETFKRVSW
>Ex_starpep_Sequence_10226_nonAVP_external
DMIGITITNTEPAMAPFGGK
>Ex_starpep_Sequence_10227_nonAVP_external
DSWLALLDEAGMKGFPHADY
>Ex_starpep_Sequence_10519_nonAVP_external
EELGINSKTIALPYETTQEE
>Ex_starpep_Sequence_10547_nonAVP_external
SLEYIGEAARTSGLQMIIGV
>Ex_starpep_Sequence_10697_nonAVP_external
PYLLVVGDQEMENKEVAVRT
>Ex_starpep_Sequence_10741_nonAVP_external
EGAIVIDVGINRLENGKVVG
>AVPIden_AntiCP210
TCGTCCTGAGGAGAGAGAGC
>AVPIden_DRAMP03939
GSKKPVPIIYCNRRTGKCQR
>AVPIden_CancerPPD3362
NHFTLKCPKTALTEPPTLAY
>AVPIden_AntiFP169
EWEPVQNGGSSYYMVPRIWA
>AVPIden_AntiFP164
ARCENFADSYRQPPISSSQT
>AVPIden_ADAM_2532
GLRKRLRKFRNKIKEKLKKI
>AVPIden_AP02162
KIKIPWGKVKDFLVGGMKAV
>AVPIden_CancerPPD1204
KWKLFKKIGIGKFLHSATTF
>AVPIden_AP02893
IVPFLLGMVPKLVCLITKKC
>AVPIden_DRAMP00327
SVFAFQDESTSTIAQARLFI
>AVPIden_AP02544
FCTCNVKGFNAKNKRGIIYP
>AVPIden_DRAMP00329
GVFTFEDESTSTVAPAKLYK
>AVPIden_AP02763
FFSMIPKIAGGIASLVKNLG
>AVPIden_DRAMP18636
KLIFILSKTIPAGKNLFYKI
>AVPIden_ADAM_6966
AIFIFIRWLLKLGHHGRAPP
>AVPIden_AP02795
KAAAAKKSPKKPKKPAAAKK
>AVPIden_DRAMP01971
FLPLLLSALPSFLCLVFKKC
>AVPIden_AP01291
AALKGCWTKSIPPKPCFGKR
>AVPIden_DRAMP01136
ILGPVLGLVGEPLGGLIKKI
>AVPIden_AP00603
FLPLLLAGLPKLLCLFFKKC
>AVPIden_dbAMP_01914
FLGGLIKRPPAMICAVRKKC
>AVPIden_CancerPPD1837
KWKLFKKALKKLKKALKKAL
>AVPIden_ADAM_6752
IKELLPHLSGIIDSVANAIK
>AVPIden_dbAMP_00957
CVWGGDCTDFLGCGTAWICV
>AVPIden_CancerPPD4484
AAKKWAKAKWAKAKKWAKAA
>AVPIden_AP02932
VLHTGYRKFLHRSKRFFHLR
>AVPIden_CancerPPD1207
KWKLFKKIGIGAFLHLAKKF
>AVPIden_AP00914
QYGRRCCNWGPGRRYCKRWC
>AVPIden_ADAM_1351
FLSLIPHAINAVSAIAKHFG
>AVPIden_AP01744
ILGPVIKTIGGVIGGLLKNL
>AVPIden_CancerPPD1210
KWKKFLKIGIGKFLHLAKKF
>AVPIden_ADAM_6919
TTPLCVGVIIGLTTSIKICK
>AVPIden_ADAM_6754
VRLEFKLQQTSCRKRDWKKP
>AVPIden_AP02629
KRFWQLVPLAIKIYRAWKRR
>AVPIden_AP00602
FLSLALAALPKLFCLIFKKC
>AVPIden_AP00341
FIGLLISAGKAIHDLIRRRH
>AVPIden_CancerPPD1188
KWKLFKKIGPGKFLHSAKKF
>AVPIden_ADAM_1373
FLSLLPSIVSGAVSLAKKLG
>AVPIden_AP02939
KFVRLKIYCRDKNKGRGISF
>AVPIden_AP00518
QYRHRCCAWGPGRKYCKRWC
>TR_starpep_Sequence_57_nonAVP_training
SRNSILEWSILLIDNSNRS
>TR_starpep_Sequence_70_nonAVP_training
FVDKDHPLHSFFFPREWAI
>TR_starpep_Sequence_85_nonAVP_training
YTIKDVHGIHARPATELFK
>TR_starpep_Sequence_90_nonAVP_training
GWLQVDGSQWKTRLGMDQQ
>TR_starpep_Sequence_112_nonAVP_training
EDEGHLLRNYVYAGNIMIE
>TR_starpep_Sequence_185_nonAVP_training
AYVEDILAAAQFQPWLNQL
>TR_starpep_Sequence_236_nonAVP_training
AVLVVVALAALLTQGQELK
>TR_starpep_Sequence_293_nonAVP_training
QEKQVWGEVKAIGKGKTLK
>TR_starpep_Sequence_344_nonAVP_training
QHSMGQKEARIYFLEMEAT
>TR_starpep_Sequence_349_nonAVP_training
ARNRVESIVSRLRGMEHGM
>TR_starpep_Sequence_369_nonAVP_training
ATFLTRSTITSSRTIEWET
>TR_starpep_Sequence_524_nonAVP_training
QEVRHKRNLFPAIARRGLD
>TR_starpep_Sequence_539_nonAVP_training
SRLKVLKEEQKLKFDIKEE
>TR_starpep_Sequence_659_nonAVP_training
IYLENDADAEALSADLASL
>TR_starpep_Sequence_804_nonAVP_training
IFIEYKERKLTLKSIMAVM
>TR_starpep_Sequence_833_nonAVP_training
KKFINKSEAMQEEYRIKQL
>TR_starpep_Sequence_869_nonAVP_training
SIELMEFVINVEDAFSISI
>TR_starpep_Sequence_884_nonAVP_training
AFADNELPEDYLLITADTI
>TR_starpep_Sequence_1015_nonAVP_training
AKSTINMKLLVYPLFTNVI
>TR_starpep_Sequence_1056_nonAVP_training
RIYLGDDIVLTVVRIGGDK
>TR_starpep_Sequence_1185_nonAVP_training
VKEKLVADFRDEFAEKMSR
>TR_starpep_Sequence_1198_nonAVP_training
DFKKIAYTKAELVDKQKNT
>TR_starpep_Sequence_1227_nonAVP_training
AQHTMLNEENQKLRDERKQ
>TR_starpep_Sequence_1252_nonAVP_training
VKLLESGELNLEQALRCFE
>TR_starpep_Sequence_1536_nonAVP_training
SFSVPTDTAVSEIRNRVAK
>TR_starpep_Sequence_1574_nonAVP_training
CHCSGNTALDYAQVYCLGS
>TR_starpep_Sequence_1593_nonAVP_training
TDRALTGSRVDALCAAVQM
>TR_starpep_Sequence_1639_nonAVP_training
KRPFYQVVVADQRRARDGR
>TR_starpep_Sequence_1646_nonAVP_training
LLQSPSLRRRGRYASSMED
>TR_starpep_Sequence_1684_nonAVP_training
EALAAVVDRKMREVGERIS
>TR_starpep_Sequence_1853_nonAVP_training
ETAIEQIKELMIKIELIKM
>TR_starpep_Sequence_1899_nonAVP_training
TWRRKIDNGKMDQKIIAIP
>TR_starpep_Sequence_1904_nonAVP_training
QLRKMQVGEVVALLATDPA
>TR_starpep_Sequence_1909_nonAVP_training
KDWAEKLIQRNAFEHRPDN
>TR_starpep_Sequence_1929_nonAVP_training
VAKDRLKLVLVSDRANCSS
>TR_starpep_Sequence_1964_nonAVP_training
TRGSGNQEQERQLKKLISL
>TR_starpep_Sequence_1998_nonAVP_training
IEKRCGFIAPISVYPGEME
>TR_starpep_Sequence_2007_nonAVP_training
LSDVETVRDVVNLIESKRR
>TR_starpep_Sequence_2008_nonAVP_training
ASQSPRRKELLAELVPTFS
>TR_starpep_Sequence_2223_nonAVP_training
ANMPESGPSYEFHLTRQEI
>TR_starpep_Sequence_2264_nonAVP_training
ISQALATAREHLTRSLLTD
>TR_starpep_Sequence_2278_nonAVP_training
FSVRESLMSMSHIYTVVRC
>TR_starpep_Sequence_2290_nonAVP_training
ARMMTAIDRAKLGEEVQGM
>TS_starpep_Sequence_17_nonAVP_testing
YSSIPVIQGIVNEVRQSMQ
>TS_starpep_Sequence_64_nonAVP_testing
LNEKLLEHAGIGKDCVLVG
>TS_starpep_Sequence_126_nonAVP_testing
LDLVELTIEFEKVFKITIP
>TS_starpep_Sequence_290_nonAVP_testing
SHEAQYLIIKESAQEMNNS
>TS_starpep_Sequence_499_nonAVP_testing
EHLGFWDDSIAVEGQGQLS
>TS_starpep_Sequence_507_nonAVP_testing
TEYPLVKIEVSSESHPFYT
>Ex_starpep_Sequence_168_nonAVP_external
ASFTEAEIDVRMREEFSKV
>Ex_starpep_Sequence_201_nonAVP_external
VEGVNTKAQNKTLMNAVED
>Ex_starpep_Sequence_362_nonAVP_external
YQQEQQSAVDVDDGHFVNI
>Ex_starpep_Sequence_640_nonAVP_external
WLTPVYRSPMNDNGYDISD
>Ex_starpep_Sequence_673_nonAVP_external
DVDIAALGNDALAALFTEE
>Ex_starpep_Sequence_834_nonAVP_external
SASNDPLTSFSIRSNAVKT
>Ex_starpep_Sequence_1112_nonAVP_external
EFEAELYILTKEEGGRHTP
>Ex_starpep_Sequence_1145_nonAVP_external
VKNVAVKELRRGYVAGDSK
>Ex_starpep_Sequence_1306_nonAVP_external
ITDHGVVQAFPDAQIAAKK
>Ex_starpep_Sequence_1585_nonAVP_external
VEGVYSAKAALALSRQHHV
>Ex_starpep_Sequence_1618_nonAVP_external
IIVGGLIGLRIVFTVLSIV
>Ex_starpep_Sequence_1779_nonAVP_external
YLETGSYPLGELKHGPIAI
>Ex_starpep_Sequence_2058_nonAVP_external
SPAVIITQHMPPGFTRSFA
>Ex_starpep_Sequence_2090_nonAVP_external
TFGEHKQEKDLEYGACPNN
>Ex_starpep_Sequence_2251_nonAVP_external
SVLAIQSVYDASMPQPCKE
>Ex_starpep_Sequence_2463_nonAVP_external
TMSAQVEGGVHGLHSYEKR
>Ex_starpep_Sequence_2489_nonAVP_external
LSIPHIYERVLRPRRVSVQ
>Ex_starpep_Sequence_2582_nonAVP_external
LLNKNGYNASIKENCNSTS
>Ex_starpep_Sequence_2583_nonAVP_external
EVRDRRLTLVKAVQNTLQE
>Ex_starpep_Sequence_2584_nonAVP_external
ERFQLIRRLNEHGNSLEPM
>Ex_starpep_Sequence_2585_nonAVP_external
FQWRQSQGGAEKFHSGMVS
>Ex_starpep_Sequence_2586_nonAVP_external
LMVKKKLQEMHRAAVLIQA
>Ex_starpep_Sequence_2587_nonAVP_external
REGHGAMAINKVSSKPVCR
>Ex_starpep_Sequence_2593_nonAVP_external
FGDMDFKVAGTRLGITALQ
>Ex_starpep_Sequence_2598_nonAVP_external
TAFGTSSSSATLPLMMKCV
>Ex_starpep_Sequence_2632_nonAVP_external
YQKDCFPLLEQLQDFVLAF
>Ex_starpep_Sequence_2710_nonAVP_external
EAGGITQHIGAYQVGVDLD
>Ex_starpep_Sequence_2751_nonAVP_external
TDGIRQSVILGAGLDSRTY
>Ex_starpep_Sequence_2758_nonAVP_external
YGPNLGAVIELYDQYVEDP
>Ex_starpep_Sequence_2870_nonAVP_external
SNALLIEQLESQNMLPGDA
>Ex_starpep_Sequence_2901_nonAVP_external
LLVLSGDADWARQQAIHLS
>Ex_starpep_Sequence_2902_nonAVP_external
HKEVIERGLKVADATAFSL
>Ex_starpep_Sequence_2920_nonAVP_external
LKTELEDTLDSTAAQQELR
>Ex_starpep_Sequence_2997_nonAVP_external
DGELTTAYLLLGVWSQKDS
>Ex_starpep_Sequence_3012_nonAVP_external
LTSATLPRNYKVSPLASDR
>Ex_starpep_Sequence_3093_nonAVP_external
TSADSIDAAEDRARFQKIL
>Ex_starpep_Sequence_3124_nonAVP_external
TVQVYDYREKKARVMFGPE
>Ex_starpep_Sequence_3176_nonAVP_external
DVQKADVSSTGQGVIDKDS
>Ex_starpep_Sequence_3287_nonAVP_external
ELILVPCHSIWKSSSHPSD
>Ex_starpep_Sequence_3313_nonAVP_external
ENPVDAQHIAEPVPCLKLN
>Ex_starpep_Sequence_3323_nonAVP_external
ARRLDDAAGRYIEFCKSTF
>Ex_starpep_Sequence_3324_nonAVP_external
ADGERALEDLNYTLIKGKP
>Ex_starpep_Sequence_3325_nonAVP_external
DLCASCYESGATTTRHTTD
>Ex_starpep_Sequence_3329_nonAVP_external
GLCISKKLQCNGYNDCDDW
>Ex_starpep_Sequence_3404_nonAVP_external
PTQIVVMVLSADPKVDLQV
>Ex_starpep_Sequence_3442_nonAVP_external
LKKILWKHILMTEFHLQSQ
>Ex_starpep_Sequence_3498_nonAVP_external
GEGGGQVGDRGVLAGSDLI
>Ex_starpep_Sequence_3515_nonAVP_external
GSNLLVAAAAGSGKTAVLV
>Ex_starpep_Sequence_3516_nonAVP_external
GIYAVCVNPYHVKLASSIA
>Ex_starpep_Sequence_3539_nonAVP_external
EMENLRRRTELDIEKAHKF
>Ex_starpep_Sequence_3631_nonAVP_external
LEGMENPNLVTGSIEVEVS
>Ex_starpep_Sequence_3637_nonAVP_external
GNCDTMVSQCNGNTEQALK
>Ex_starpep_Sequence_3682_nonAVP_external
AYYRKFDMCRICLRKLSNL
>Ex_starpep_Sequence_3683_nonAVP_external
GKENINDEPVDMSARRSEP
>Ex_starpep_Sequence_3684_nonAVP_external
CHQDEHLLLSSGRDNTVLL
>Ex_starpep_Sequence_3706_nonAVP_external
IKFARTVEPQSQALIDYEQ
>Ex_starpep_Sequence_3710_nonAVP_external
AAAQVSARHQARRCRRAAA
>Ex_starpep_Sequence_3843_nonAVP_external
GIRFASTGNLKIRNILLSL
>Ex_starpep_Sequence_3851_nonAVP_external
MEFARICRDLAQFSESMLI
>Ex_starpep_Sequence_3852_nonAVP_external
SARLFVDGAFDPVENISRL
>Ex_starpep_Sequence_3853_nonAVP_external
TIFMQVPSYGDALQNFKLM
>Ex_starpep_Sequence_3854_nonAVP_external
AVVRLLAKLFGSKDSDLAT
>Ex_starpep_Sequence_3951_nonAVP_external
GWGSNSRNLTVSVNDGAPV
>Ex_starpep_Sequence_4145_nonAVP_external
FTRIDAINYTIAHDDGQNL
>Ex_starpep_Sequence_4171_nonAVP_external
RNIMFGKAGLGGLMKQAQQ
>Ex_starpep_Sequence_4264_nonAVP_external
KMEALAAAELDDSTEDVES
>Ex_starpep_Sequence_4265_nonAVP_external
APDQDKSGASSSLTLDRPL
>Ex_starpep_Sequence_4266_nonAVP_external
ERQAERYEQIFSLFKEYRD
>Ex_starpep_Sequence_4267_nonAVP_external
RRTRSYEERTNEAQNGKEE
>Ex_starpep_Sequence_4268_nonAVP_external
VIPLLPGFEGDISTGGGNA
>Ex_starpep_Sequence_4269_nonAVP_external
VATLDIPVQVGGGIRSFED
>Ex_starpep_Sequence_4275_nonAVP_external
STEDMDDALFAKALPDDKL
>Ex_starpep_Sequence_4280_nonAVP_external
IPGIKQSTSKKICKPRKHS
>Ex_starpep_Sequence_4314_nonAVP_external
QGDVAEAGRVMQPILANPV
>Ex_starpep_Sequence_4392_nonAVP_external
KSSAYINATLDAMASKVET
>Ex_starpep_Sequence_4433_nonAVP_external
FKSKATLTVDKSSSATYMQ
>Ex_starpep_Sequence_4440_nonAVP_external
AAIANDVRQVCRLNDPVGR
>Ex_starpep_Sequence_4552_nonAVP_external
CAEALAKYRINPGNVGFGK
>Ex_starpep_Sequence_4583_nonAVP_external
NLGRLADYKVSGLFAAGGT
>Ex_starpep_Sequence_4584_nonAVP_external
TRFDDICEIFKKYDCTFSL
>Ex_starpep_Sequence_4602_nonAVP_external
AAPVAVAGAPAGCAGALSE
>Ex_starpep_Sequence_4679_nonAVP_external
LGWLLRELGMKDGGKLYAD
>Ex_starpep_Sequence_4694_nonAVP_external
TSTRKMSLAPQASLAEIDI
>Ex_starpep_Sequence_4775_nonAVP_external
ALLVARITGRLVHPASGRS
>Ex_starpep_Sequence_4806_nonAVP_external
TVVLCTVCTQPLEREISFF
>Ex_starpep_Sequence_4858_nonAVP_external
MDKVSVGATITIMCAAALA
>Ex_starpep_Sequence_4969_nonAVP_external
SGYTPNAVTYTTILKLYFK
>Ex_starpep_Sequence_4995_nonAVP_external
NHPGQISAGYAPVLDCHTA
>Ex_starpep_Sequence_5005_nonAVP_external
IFAQQGYENPREATGRIVC
>Ex_starpep_Sequence_5006_nonAVP_external
NALLAIGASPIMAHSKQEM
>Ex_starpep_Sequence_5007_nonAVP_external
KCSNLCTEIVEYTSRDEVA
>Ex_starpep_Sequence_5011_nonAVP_external
STDGSNYTLLKQGLNNVIA
>Ex_starpep_Sequence_5086_nonAVP_external
YWKGYTEYHQLGLIDKLPR
>Ex_starpep_Sequence_5124_nonAVP_external
HMYGPSESTVFATYHPVDE
>Ex_starpep_Sequence_5180_nonAVP_external
AVYINLRQLSEEEKIQRYS
>Ex_starpep_Sequence_5197_nonAVP_external
SGIRERFDQLRRMGVRTIM
>Ex_starpep_Sequence_5198_nonAVP_external
IPGAKHVVRHPDILILEGL
>Ex_starpep_Sequence_5221_nonAVP_external
DIQHNKFLEHGEHKENLYG
>Ex_starpep_Sequence_5313_nonAVP_external
LGWVSLPKNYDKAEFERIK
>Ex_starpep_Sequence_5319_nonAVP_external
SILASLDMLAGCTLIPDNR
>Ex_starpep_Sequence_5364_nonAVP_external
VNGNKWASSVEQALGTLLN
>Ex_starpep_Sequence_5365_nonAVP_external
WFSATGTAILFAALLSIVW
>Ex_starpep_Sequence_5366_nonAVP_external
ESNIINGTMIEDYLVSFNG
>Ex_starpep_Sequence_5388_nonAVP_external
YKQLTNQGSFKPQTIVSFE
>Ex_starpep_Sequence_5392_nonAVP_external
NRHHSRYDLATLCQVNPEL
>Ex_starpep_Sequence_5525_nonAVP_external
AFFSAKVDGTSVIAYTSGK
>Ex_starpep_Sequence_5533_nonAVP_external
SGKKMAKALCHLNVPVTVV
>Ex_starpep_Sequence_5534_nonAVP_external
GKDSTIEHLLPIFLSLLKD
>Ex_starpep_Sequence_5535_nonAVP_external
EYMVQYLDHSKEVGRLENV
>Ex_starpep_Sequence_5536_nonAVP_external
AEGLALPQDGLYYLYCNVG
>Ex_starpep_Sequence_5633_nonAVP_external
WMYKHRFKAYPSEEEKQML
>Ex_starpep_Sequence_5827_nonAVP_external
FLIDAIKTLSEDRIELKLI
>Ex_starpep_Sequence_5853_nonAVP_external
TVVVFVASMVLGECRQMSS
>Ex_starpep_Sequence_5946_nonAVP_external
GPEIETDYYNFDALNIPAH
>Ex_starpep_Sequence_5947_nonAVP_external
TGLFLGNFKDARDVEQLHK
>Ex_starpep_Sequence_5948_nonAVP_external
LKIDHFASKNTLYGTIRLN
>Ex_starpep_Sequence_5949_nonAVP_external
TRELRQALQTDPAAVKLEN
>Ex_starpep_Sequence_5950_nonAVP_external
DTRNICHIGGFHEQALLTK
>Ex_starpep_Sequence_5951_nonAVP_external
ARVLNQTMPQVAARLGDTV
>Ex_starpep_Sequence_5957_nonAVP_external
IASLNEKHSHPELVEFFQA
>Ex_starpep_Sequence_5962_nonAVP_external
VDPTTLTEEQQMELAIKES
>Ex_starpep_Sequence_5996_nonAVP_external
ALRTRPFSKVPAIESTTKA
>Ex_starpep_Sequence_6074_nonAVP_external
GNALRAAPGGIGPDARAAI
>Ex_starpep_Sequence_6115_nonAVP_external
SAGTSAQVLGKEGKYVLVR
>Ex_starpep_Sequence_6122_nonAVP_external
ILPSVGRTGAITPVAELEP
>Ex_starpep_Sequence_6234_nonAVP_external
SVPVGQGLLGRVVDPLGRP
>Ex_starpep_Sequence_6265_nonAVP_external
TDEKTMEIVEMVLVGKINK
>Ex_starpep_Sequence_6266_nonAVP_external
RIVVRHRDLGRDVSGTNYM
>Ex_starpep_Sequence_6284_nonAVP_external
PDFLEQNQHNVLVENCICD
>Ex_starpep_Sequence_6361_nonAVP_external
HSASKKRFRVTATGKIKRG
>Ex_starpep_Sequence_6376_nonAVP_external
SPEFYGNIITTRTYQERLD
>Ex_starpep_Sequence_6457_nonAVP_external
LLRDLKAGGHRALIFTQMT
>Ex_starpep_Sequence_6488_nonAVP_external
DNMSIAGETIDYGPCAFLD
>Ex_starpep_Sequence_6540_nonAVP_external
ITAAVAFPTIVALRRFGFG
>Ex_starpep_Sequence_6651_nonAVP_external
VWAAALGLGLLPAHFWHCL
>Ex_starpep_Sequence_6677_nonAVP_external
VEDFKLFSLKSGEEIRKTM
>Ex_starpep_Sequence_6687_nonAVP_external
ILSIVSSPSNPDYARRNYI
>Ex_starpep_Sequence_6688_nonAVP_external
KQNSSVIPSRIKFIYFSTI
>Ex_starpep_Sequence_6689_nonAVP_external
DVSTKQPFSVSASLIPFLE
>Ex_starpep_Sequence_6693_nonAVP_external
FVKRDDVSEGAEQGQAQVA
>Ex_starpep_Sequence_6768_nonAVP_external
ADVTNLINRAVWSTLPDSL
>Ex_starpep_Sequence_6806_nonAVP_external
INYDVARDIDTHTHRIGRT
>Ex_starpep_Sequence_6862_nonAVP_external
MEMPSFKSKMLQGIEALQC
>Ex_starpep_Sequence_6879_nonAVP_external
LRIMRGLRFSASLNFDIET
>Ex_starpep_Sequence_6880_nonAVP_external
GIVVVVKGAVIPDNTVIMK
>Ex_starpep_Sequence_6903_nonAVP_external
AFRLAVRVLGHLWRAQREG
>Ex_starpep_Sequence_6995_nonAVP_external
QQLTKEETICKLLTTDSDK
>Ex_starpep_Sequence_7001_nonAVP_external
LDHNRAVAATARHSGVPVT
>Ex_starpep_Sequence_7046_nonAVP_external
IPYFGYARADRKSQGRESI
>Ex_starpep_Sequence_7047_nonAVP_external
EALSKLLNKFHLGAKVSMR
>Ex_starpep_Sequence_7048_nonAVP_external
GTHGIRGQLRLHSYSGNLE
>Ex_starpep_Sequence_7070_nonAVP_external
LVSRIGIALAHAVFWAITA
>Ex_starpep_Sequence_7074_nonAVP_external
PDRRIQLASWSPQSDAVVF
>Ex_starpep_Sequence_7207_nonAVP_external
VFARTVLSLDRPTVGIMNI
>Ex_starpep_Sequence_7215_nonAVP_external
VYKHALLNGESATQDIEQH
>Ex_starpep_Sequence_7216_nonAVP_external
AASAADYVIDTEGAHASIT
>Ex_starpep_Sequence_7217_nonAVP_external
YPEKPRIIANLPYNIGTQL
>Ex_starpep_Sequence_7218_nonAVP_external
LDSPGTDHFVIIAQLKEEV
>Ex_starpep_Sequence_7315_nonAVP_external
LRIADLIEREGRALVIAVN
>Ex_starpep_Sequence_7509_nonAVP_external
AQQLKYIKDSIKTIPDYPK
>Ex_starpep_Sequence_7535_nonAVP_external
PLGKQLRDQLAADINIVLA
>Ex_starpep_Sequence_7628_nonAVP_external
TPAPPIAQTDEEKKAERLA
>Ex_starpep_Sequence_7629_nonAVP_external
RIADDTIDTSYMAVEASKK
>Ex_starpep_Sequence_7630_nonAVP_external
DLSRFILMSMTPREIVSEL
>Ex_starpep_Sequence_7631_nonAVP_external
IIATTKQSNRSLINQKAND
>Ex_starpep_Sequence_7632_nonAVP_external
GYHCAQGAFGITPDLTCLG
>Ex_starpep_Sequence_7633_nonAVP_external
TSTPSQPNFNTCTQCHNKV
>Ex_starpep_Sequence_7639_nonAVP_external
ITISLAQGTPEELTFEVAG
>Ex_starpep_Sequence_7644_nonAVP_external
LDGTRTLKEEDALWFRPAQ
>Ex_starpep_Sequence_7678_nonAVP_external
AREAAFELLRKEKGSSEAR
>Ex_starpep_Sequence_7756_nonAVP_external
LPNPYWKPELREHSGLDQP
>Ex_starpep_Sequence_7797_nonAVP_external
PPQLGEVIESTEQDLAEFD
>Ex_starpep_Sequence_7804_nonAVP_external
QDLRTASAGPSVNVDIEVR
>Ex_starpep_Sequence_7916_nonAVP_external
SALYNWAISVPMMQKTGIS
>Ex_starpep_Sequence_7947_nonAVP_external
NVGDEGGFAPPMKEVTEPL
>Ex_starpep_Sequence_7948_nonAVP_external
VETQGVGYILQVANPYAYS
>Ex_starpep_Sequence_7966_nonAVP_external
IETYVKWPWYVWLLIGLVV
>Ex_starpep_Sequence_8043_nonAVP_external
FDALDSFTDPNLFALSPRR
>Ex_starpep_Sequence_8058_nonAVP_external
QVLELWDRLYHSWFVKNVT
>Ex_starpep_Sequence_8139_nonAVP_external
TTHYLDINRADIVARIDLT
>Ex_starpep_Sequence_8170_nonAVP_external
LRFEGLADNALYENDPNLR
>Ex_starpep_Sequence_8222_nonAVP_external
DRFKLDDVTDEYLMSMYGF
>Ex_starpep_Sequence_8333_nonAVP_external
QRLNNVVQEAPKQKDPKEE
>Ex_starpep_Sequence_8358_nonAVP_external
EWAQELERYAHSEAFKHEK
>Ex_starpep_Sequence_8368_nonAVP_external
TRATILGHLQRGGSPTASD
>Ex_starpep_Sequence_8369_nonAVP_external
FKELRKTAIEDSIQTSKMG
>Ex_starpep_Sequence_8370_nonAVP_external
QSRSSKYKSKAYVRQRDGP
>Ex_starpep_Sequence_8374_nonAVP_external
DDDQFSEEGDESKTPALQP
>Ex_starpep_Sequence_8449_nonAVP_external
VDLLRDDFIEKDRSRGIYF
>Ex_starpep_Sequence_8487_nonAVP_external
SRRQWGRHDCSHREDVSIA
>Ex_starpep_Sequence_8543_nonAVP_external
NDLVRILFTYGEEKFSKQI
>Ex_starpep_Sequence_8560_nonAVP_external
IKQLHNSNLNFPKNNLKQR
>Ex_starpep_Sequence_8561_nonAVP_external
YTEPLGRVLGVWIAVEDAT
>Ex_starpep_Sequence_8584_nonAVP_external
FLFSFRNHGAFHEDCTVTI
>Ex_starpep_Sequence_8676_nonAVP_external
TMALGKDIAGKPVVADLAK
>Ex_starpep_Sequence_8682_nonAVP_external
KSNDNAQINTLAGRTSVMR
>Ex_starpep_Sequence_8727_nonAVP_external
MDRKMGGSGGLIVNVTSVI
>Ex_starpep_Sequence_8728_nonAVP_external
AELDGTVERIDAWVSPNLM
>Ex_starpep_Sequence_8729_nonAVP_external
SLMVGLIRQGCSCEVCGFS
>Ex_starpep_Sequence_8751_nonAVP_external
RFPLLEVDLLPSLVQGDSA
>Ex_starpep_Sequence_8755_nonAVP_external
RMKKCLKGISSRISGQDSP
>Ex_starpep_Sequence_8888_nonAVP_external
RPRVYGHRKGMASNQQLKI
>Ex_starpep_Sequence_8896_nonAVP_external
RGCGCPQVKPGIKLECCKT
>Ex_starpep_Sequence_8897_nonAVP_external
SDHFSKNDSGYQMIEQPGA
>Ex_starpep_Sequence_8898_nonAVP_external
CKVFFKRAAEGKQKYLCAS
>Ex_starpep_Sequence_8899_nonAVP_external
NLGMDHDKDTCTCGARSCV
>Ex_starpep_Sequence_8996_nonAVP_external
LPQLMEVVRSNYEAMIDRA
>Ex_starpep_Sequence_9190_nonAVP_external
RQLQAQAQAAAAAASSGSP
>Ex_starpep_Sequence_9216_nonAVP_external
EHMLTFMRDLHRYTARNMG
>Ex_starpep_Sequence_9309_nonAVP_external
DELQAQIYRDEIAPNIKDG
>Ex_starpep_Sequence_9310_nonAVP_external
AGPGFINLRLSAASKQAVI
>Ex_starpep_Sequence_9311_nonAVP_external
ADEISNSMQEKDFTNVKPA
>Ex_starpep_Sequence_9312_nonAVP_external
NERQAEVAKIVKAAYDVVG
>Ex_starpep_Sequence_9313_nonAVP_external
NPSDSGLISADHMNPFYSI
>Ex_starpep_Sequence_9314_nonAVP_external
GQDLIVVAMQDDKIKTKNI
>Ex_starpep_Sequence_9320_nonAVP_external
TVSVSLGTFQIGQMLGVSS
>Ex_starpep_Sequence_9325_nonAVP_external
SSIGSFFAPCLIMILVYLR
>Ex_starpep_Sequence_9359_nonAVP_external
VLGTEGQGTAAHWNMDIHG
>Ex_starpep_Sequence_9437_nonAVP_external
LLLVATILSLVVAIISGVN
>Ex_starpep_Sequence_9478_nonAVP_external
AYISSDGGWFMDVFNVTDQ
>Ex_starpep_Sequence_9485_nonAVP_external
DKMGDAIFHIDPFLEAIRI
>Ex_starpep_Sequence_9628_nonAVP_external
PVIQPAEPFLDMAGEDLRR
>Ex_starpep_Sequence_9629_nonAVP_external
PAGQLAPYIVAQVLGAIAA
>Ex_starpep_Sequence_9647_nonAVP_external
QSRTEASVLAPSFYQPRQK
>Ex_starpep_Sequence_9724_nonAVP_external
DTENEEGKDEPDEEKSRVL
>Ex_starpep_Sequence_9739_nonAVP_external
FDRERLLSYLEKQALEHKD
>Ex_starpep_Sequence_9820_nonAVP_external
RENLRHNGIAESSVTFLDS
>Ex_starpep_Sequence_9851_nonAVP_external
VALVINPILVGLTIRGNPY
>Ex_starpep_Sequence_9903_nonAVP_external
FSEVIKNVQLAILSGLQAL
>Ex_starpep_Sequence_10014_nonAVP_external
PREVFLKCCELLINGGFES
>Ex_starpep_Sequence_10040_nonAVP_external
GEERCIACKLCEAVCPALA
>Ex_starpep_Sequence_10050_nonAVP_external
NDWSVENIHNVIEATATEL
>Ex_starpep_Sequence_10051_nonAVP_external
TEVKSVEMHHESLPEAQPG
>Ex_starpep_Sequence_10052_nonAVP_external
AVRLSSGPPPDQTYPVNGH
>Ex_starpep_Sequence_10056_nonAVP_external
QSEVEAVEAALNEAEADTS
>Ex_starpep_Sequence_10131_nonAVP_external
AGGDVVRFAPALNVSDEEI
>Ex_starpep_Sequence_10169_nonAVP_external
GDLKTISNDIKQKMAMRVI
>Ex_starpep_Sequence_10225_nonAVP_external
GLPWYRVHTVVLNDPGRLL
>Ex_starpep_Sequence_10242_nonAVP_external
AVGRTLVALMENYQQADGR
>Ex_starpep_Sequence_10243_nonAVP_external
DEVYVVVLNNSSKKPFFSV
>Ex_starpep_Sequence_10266_nonAVP_external
ILGNTYHLYLRPGDELVAK
>Ex_starpep_Sequence_10358_nonAVP_external
VVLDADSVMSGECLTSLVR
>Ex_starpep_Sequence_10364_nonAVP_external
SAGSPHVTVALSRHTNRFV
>Ex_starpep_Sequence_10409_nonAVP_external
SMDDPGRLTDFAANLTSGD
>Ex_starpep_Sequence_10410_nonAVP_external
KGHTVVRSSSLVPHDDPTL
>Ex_starpep_Sequence_10411_nonAVP_external
VSYWRDLKSELGYRLTVQS
>Ex_starpep_Sequence_10433_nonAVP_external
QSSESKMDHFRHLFRRRST
>Ex_starpep_Sequence_10437_nonAVP_external
DLFCYEEPLLSPNPSPPTD
>Ex_starpep_Sequence_10570_nonAVP_external
KGQIVREIDALGGYSGIVS
>Ex_starpep_Sequence_10578_nonAVP_external
RARIEGIKAHEMFLNNRVS
>Ex_starpep_Sequence_10579_nonAVP_external
LASNSNQFIDLEPKPQYNE
>Ex_starpep_Sequence_10580_nonAVP_external
FISDTSSEQLTAGTNEYTD
>Ex_starpep_Sequence_10581_nonAVP_external
LSRITGTKDLYVSQVVHKA
>Ex_starpep_Sequence_10678_nonAVP_external
KVVSGIDEAIDHINKYGSH
>AVPIden_ADAM_6760
PVVDTTGNNPLQQQEEYYV
>AVPIden_ADAM_0983
FFRLLFHGVHHGGGYLNAA
>AVPIden_ADAM_3811
LGGLIKIVPAMICAVTKKC
>AVPIden_AP02942
LIRCSRTCLQYKTSRFMRW
>AVPIden_ADAM_1349
FLSLIPHAINAVGVHAKHF
>AVPIden_AP02495
FLFSLIPSAIAGLVSAIRN
>AVPIden_CancerPPD1784
FAKKLAKKLKKLAKLALAL
>AVPIden_dbAMP_10913
SCLRIGMRGRELMGGVGKT
>AVPIden_AP00319
GILDFAKTVVGGIRNALGI
>AVPIden_AP00316
GIVDFAKKVVGGIRNALGI
>AVPIden_dbAMP_00885
CLRFGMRGRELMGGVGKTM
>AVPIden_AP02231
RAIGGGLSSVGGGSSTIKY
>AVPIden_AP02199
KAYSTPRCKGLFRALMCWL
>AVPIden_ADAM_0117
AGFAAQAAASLAPVAAQQL
>AVPIden_ADAM_0179
AKKVFKRLEKLFSKIQNDK
>AVPIden_AntiFP162
SPPEAAYGPGNTNSDSGDK
>AVPIden_CancerPPD1840
MPKEKVFLKIEKMGRNIRN
>AVPIden_AP00382
GLVDVLGKVGGLIKKLLPG
>AVPIden_DRAMP04081
AKKVFKRLEKLFSKIFNFK
>AVPIden_AP00757
FLSLIPHAINAVSTLVHHF
>AVPIden_dbAMP_00502
ARDGYIVDEKGCKFACFIN
>AVPIden_CancerPPD1208
KWKLFKKIGIGKFKLAKKF
>AVPIden_AP02387
RLGTALPALLKTLLAGLNG
>AVPIden_AP00167
GWMSKIASGIGTFLSGMQQ
>AVPIden_dbAMP_03982
GRFRRLGRKFKKLFKKYGP
>AVPIden_DRAMP02352
GWKKWLRKGAKHLGQAAIK
>AVPIden_CancerPPD1788
FAKKLAKLAKKLAKLALAL
>AVPIden_AP00317
GFVDLAKKVVGGIRNALGI
>AVPIden_DRAMP03015
LKLKSILGKLGVILSHLNK
>AVPIden_DRAMP01188
LALKSGGWLRLFGLKDKKH
>AVPIden_AntiFP160
PQRGEGGRAGNLLREEQEI
>AVPIden_ADAM_6755
CPQTPRCTNYAEKGQCPPN
>TR_starpep_Sequence_54_nonAVP_training
MKVPDILLSGDHGKIDDW
>TR_starpep_Sequence_62_nonAVP_training
GTKVSQVEILQHVIDYIF
>TR_starpep_Sequence_71_nonAVP_training
MHNQDSLIYGILPDVHFR
>TR_starpep_Sequence_76_nonAVP_training
ETKIDFNPKLNVFLGRNA
>TR_starpep_Sequence_88_nonAVP_training
AEGRIKILTDKGEEDFHQ
>TR_starpep_Sequence_92_nonAVP_training
AVKLLELSLIDDHFLRYR
>TR_starpep_Sequence_99_nonAVP_training
QIFFDDLHIGGYDDLYKL
>TR_starpep_Sequence_104_nonAVP_training
WHLGNRHCPAAIETGRIL
>TR_starpep_Sequence_119_nonAVP_training
PTSVRIQLNNLLFSLCGS
>TR_starpep_Sequence_125_nonAVP_training
VMHNGLARKEDFTFITYY
>TR_starpep_Sequence_143_nonAVP_training
IPGTLAEDGDLMDVLVLI
>TR_starpep_Sequence_151_nonAVP_training
DKLLVKCDLLTISPGLLQ
>TR_starpep_Sequence_162_nonAVP_training
LIFGKLFSTLSQKGLEPM
>TR_starpep_Sequence_213_nonAVP_training
KLSEAGTVLNKYIYILSR
>TR_starpep_Sequence_216_nonAVP_training
ICLPTLSLWLFFMYIEAT
>TR_starpep_Sequence_251_nonAVP_training
PPSTATMPRAYWLDKPTL
>TR_starpep_Sequence_263_nonAVP_training
CDAHACEDPLITPVPTSE
>TR_starpep_Sequence_283_nonAVP_training
NCWAIATTVPSSAQPWLP
>TR_starpep_Sequence_295_nonAVP_training
EAPLLRELTAAAEKLNLN
>TR_starpep_Sequence_299_nonAVP_training
EELGLDSMDTIELVFQLE
>TR_starpep_Sequence_306_nonAVP_training
ALPTDLERLQKHHSNILK
>TR_starpep_Sequence_308_nonAVP_training
RTDMEQLSPEHEVILSSM
>TR_starpep_Sequence_309_nonAVP_training
IMAALNIAHKLLTVQTRG
>TR_starpep_Sequence_314_nonAVP_training
CGKIIDIEFNHDNAEKAK
>TR_starpep_Sequence_315_nonAVP_training
DNVAQTEHGFTLSKTPLI
>TR_starpep_Sequence_322_nonAVP_training
GTRNTMLNIIYDTSSRNM
>TR_starpep_Sequence_337_nonAVP_training
LARAVADLPALVEYALPF
>TR_starpep_Sequence_341_nonAVP_training
AARGLLSKVDSELNVVDL
>TR_starpep_Sequence_351_nonAVP_training
KTIMGIPVEVSDQAESFK
>TR_starpep_Sequence_356_nonAVP_training
ASAIKGLLARLMTNKEFV
>TR_starpep_Sequence_370_nonAVP_training
LEVAHKTTFGYPMPQLDI
>TR_starpep_Sequence_389_nonAVP_training
LETENKIDMTIKEKFQGS
>TR_starpep_Sequence_392_nonAVP_training
QGKVPLVEVEEKYKEAVS
>TR_starpep_Sequence_395_nonAVP_training
ETEKYASRGELRSIILAL
>TR_starpep_Sequence_397_nonAVP_training
RFPLSNIQPHQMEFTENM
>TR_starpep_Sequence_399_nonAVP_training
IEADVENSKLIVNGKEIR
>TR_starpep_Sequence_408_nonAVP_training
SHLPEGHSRAEDILELLQ
>TR_starpep_Sequence_415_nonAVP_training
FQNLVYPLDERLTLSGLG
>TR_starpep_Sequence_419_nonAVP_training
LKTQLKSANKSGAQLALI
>TR_starpep_Sequence_421_nonAVP_training
DEKNLALSIKYNKEGDSM
>TR_starpep_Sequence_508_nonAVP_training
SFLKLPRTLQDLHVLRRS
>TR_starpep_Sequence_529_nonAVP_training
MANCIRRNALFFLTLLFL
>TR_starpep_Sequence_536_nonAVP_training
CLMCNHTKRFLIKRKQMP
>TR_starpep_Sequence_617_nonAVP_training
SKTSAVVDENLSNITYEA
>TR_starpep_Sequence_637_nonAVP_training
LGFVTIAGVNLTDDMSFA
>TR_starpep_Sequence_656_nonAVP_training
IKSVSQKSQLKNTISSSQ
>TR_starpep_Sequence_791_nonAVP_training
QAILDEIIEQMSKLVKLT
>TR_starpep_Sequence_795_nonAVP_training
EQLKKLGIFENVQAIIVE
>TR_starpep_Sequence_811_nonAVP_training
IEYVQKHLNNQQEMKNKI
>TR_starpep_Sequence_821_nonAVP_training
ESLVKIAEFLESIIEEHT
>TR_starpep_Sequence_827_nonAVP_training
VCKELLDDLHIVKGHFEV
>TR_starpep_Sequence_839_nonAVP_training
QNTESSIIIANRLLDLAV
>TR_starpep_Sequence_847_nonAVP_training
REIATYIKLKFDSYYQEY
>TR_starpep_Sequence_872_nonAVP_training
LIEQQFVIDKMQLQMRHV
>TR_starpep_Sequence_875_nonAVP_training
FMLYNINKRLYLFEKGRE
>TR_starpep_Sequence_877_nonAVP_training
KVLSYAEFADLILDFKRC
>TR_starpep_Sequence_881_nonAVP_training
KKLIRDVYFITTQELEDR
>TR_starpep_Sequence_885_nonAVP_training
LIIEIESIVAAQFEEQIR
>TR_starpep_Sequence_990_nonAVP_training
AQVQNSQVQNTASQQSNN
>TR_starpep_Sequence_1018_nonAVP_training
TAQITIMPLKELLDPQGK
>TR_starpep_Sequence_1038_nonAVP_training
RLWLLYKSYFIFIFIWTN
>TR_starpep_Sequence_1043_nonAVP_training
PTPEPIIYEKMFGANLNE
>TR_starpep_Sequence_1045_nonAVP_training
PNTTSGDGEEIDVYIIGE
>TR_starpep_Sequence_1062_nonAVP_training
PQMVAVGVGNMARHDIIV
>TR_starpep_Sequence_1069_nonAVP_training
KVIYEDFPGWKEPTFGIT
>TR_starpep_Sequence_1076_nonAVP_training
IMRGDLVSRPIGEVLSEA
>TR_starpep_Sequence_1079_nonAVP_training
ALLLSVIPKEKGSVVEKS
>TR_starpep_Sequence_1084_nonAVP_training
QARAALVTGGALYIVGNR
>TR_starpep_Sequence_1089_nonAVP_training
PMSAALGPSAVKPVIKNS
>TR_starpep_Sequence_1090_nonAVP_training
NYQDLDVTFSPGVNVFLG
>TR_starpep_Sequence_1097_nonAVP_training
YTQDDHVGLRVEPVVVLG
>TR_starpep_Sequence_1129_nonAVP_training
CYHGHSSQNVAAFLAGEA
>TR_starpep_Sequence_1138_nonAVP_training
QTYKEALALASNVGDASK
>TR_starpep_Sequence_1139_nonAVP_training
AAASNGTVPEMEKAAAAA
>TR_starpep_Sequence_1140_nonAVP_training
LEMSGSFHSSPALENATI
>TR_starpep_Sequence_1141_nonAVP_training
IASEQAVLSSAWQGDTGI
>TR_starpep_Sequence_1182_nonAVP_training
DSAEQMIEEIKVDDQKEK
>TR_starpep_Sequence_1183_nonAVP_training
EELKVNVEELRPEARIAE
>TR_starpep_Sequence_1187_nonAVP_training
ENAKLELSVLDKTSQKSD
>TR_starpep_Sequence_1200_nonAVP_training
MKAAKACEEILERARTRV
>TR_starpep_Sequence_1211_nonAVP_training
IDTTKMSEKNNFENLLDK
>TR_starpep_Sequence_1212_nonAVP_training
SLEELEQLVRDLEQGELT
>TR_starpep_Sequence_1218_nonAVP_training
YCQLQLRSYKEEIDKLSK
>TR_starpep_Sequence_1241_nonAVP_training
IKIAKLSRLELKEDEVEF
>TR_starpep_Sequence_1242_nonAVP_training
EALKKRLDELEKKVENTN
>TR_starpep_Sequence_1244_nonAVP_training
IEQQMDIELPKGDAKDLT
>TR_starpep_Sequence_1248_nonAVP_training
KEIQRKNGMRDMLLKSLE
>TR_starpep_Sequence_1249_nonAVP_training
LDAEVRDLKQGSDAIEER
>TR_starpep_Sequence_1251_nonAVP_training
TEDKRSYFERQRDQYIKN
>TR_starpep_Sequence_1261_nonAVP_training
ELPNGEYCYIPRRRCVTT
>TR_starpep_Sequence_1262_nonAVP_training
NQAYFAGNSLGLLPKRTR
>TR_starpep_Sequence_1322_nonAVP_training
HGIIAPMESEMAWLGACL
>TR_starpep_Sequence_1324_nonAVP_training
YESGIMDSMTTVQMLLTL
>TR_starpep_Sequence_1361_nonAVP_training
RTSPPSRPSSTSLSSRCC
>TR_starpep_Sequence_1400_nonAVP_training
KGGCVEEHLRLNDCYWDT
>TR_starpep_Sequence_1502_nonAVP_training
LDPDYTRQVAAYVDGAIR
>TR_starpep_Sequence_1509_nonAVP_training
AWSTNMKTERYYTVGYVP
>TR_starpep_Sequence_1515_nonAVP_training
MPYTMASLKEGLRWKAIG
>TR_starpep_Sequence_1522_nonAVP_training
QGMGLKAACEGTARNPEA
>TR_starpep_Sequence_1527_nonAVP_training
LTADSLHFKGTGGVDAKP
>TR_starpep_Sequence_1528_nonAVP_training
VADEYGIPRQLNENSFAI
>TR_starpep_Sequence_1532_nonAVP_training
FEVENNPNRPEDGTRTVT
>TR_starpep_Sequence_1543_nonAVP_training
TITMHITVRSSDSGVSEL
>TR_starpep_Sequence_1549_nonAVP_training
GLMDAVSFGSIDVTEEDG
>TR_starpep_Sequence_1557_nonAVP_training
NWHCIVGRNFGAHVTFEA
>TR_starpep_Sequence_1566_nonAVP_training
RAGVTRYSALGQPFDPTR
>TR_starpep_Sequence_1577_nonAVP_training
LSEHPMGISRSKTPVDDP
>TR_starpep_Sequence_1588_nonAVP_training
DDTQAALIALVSQAAKPT
>TR_starpep_Sequence_1614_nonAVP_training
GRMAAPRSSAKSAALFAI
>TR_starpep_Sequence_1686_nonAVP_training
DDGRTKPYPKDESQQFPK
>TR_starpep_Sequence_1693_nonAVP_training
QRRQSGMPTGSSGYSWNS
>TR_starpep_Sequence_1921_nonAVP_training
IKIKPEIVDPDDVEMLED
>TR_starpep_Sequence_1930_nonAVP_training
LPVAIAFPSEQRKGKNDV
>TR_starpep_Sequence_1931_nonAVP_training
LCQMANREVPVTDRYPLL
>TR_starpep_Sequence_1937_nonAVP_training
PDETSALKALIDLIEVRR
>TR_starpep_Sequence_1940_nonAVP_training
QLENPMRIREVKRTIARI
>TR_starpep_Sequence_1942_nonAVP_training
DMQPEQIIRRPIILTEKS
>TR_starpep_Sequence_1945_nonAVP_training
FDIVSSRKTIAIDICSKC
>TR_starpep_Sequence_1947_nonAVP_training
EEITQQLFNFEDKGGRKV
>TR_starpep_Sequence_1952_nonAVP_training
HRNSFVDAPRVMLADLSF
>TR_starpep_Sequence_1977_nonAVP_training
RNPDKSNEKLPERILSGS
>TR_starpep_Sequence_1981_nonAVP_training
EGKRWVNLRVTTRALKTI
>TR_starpep_Sequence_1982_nonAVP_training
APTPEESITLQDLVKRVE
>TR_starpep_Sequence_1989_nonAVP_training
ILGMMQVTKRIPFEDENV
>TR_starpep_Sequence_1995_nonAVP_training
DVADKKFQPTVFRNGYSQ
>TR_starpep_Sequence_1997_nonAVP_training
YLKKEQPYNCAGSFKSEA
>TR_starpep_Sequence_2001_nonAVP_training
DPMFPERDKSAAVKKDMA
>TR_starpep_Sequence_2006_nonAVP_training
TCLLRRRLPVTNEMVHNL
>TR_starpep_Sequence_2170_nonAVP_training
DMPVTMGGMFTGTVELKS
>TR_starpep_Sequence_2177_nonAVP_training
PPNGTLEDTYRYVQSQAI
>TR_starpep_Sequence_2180_nonAVP_training
KLASETIDITLPGRGQRV
>TR_starpep_Sequence_2184_nonAVP_training
DEEKTNMEEMTEMQGGKY
>TR_starpep_Sequence_2185_nonAVP_training
AVLAATHRGPAANTTDPL
>TR_starpep_Sequence_2190_nonAVP_training
PGHARSLQCMDALRPGDA
>TR_starpep_Sequence_2199_nonAVP_training
KAYAGEGDFTDAPSPWMA
>TR_starpep_Sequence_2224_nonAVP_training
AGGETLSTGLQLAEQLRN
>TR_starpep_Sequence_2233_nonAVP_training
YLVACPPDKKDALENAAG
>TR_starpep_Sequence_2246_nonAVP_training
NDARKAKDWALADAARDR
>TR_starpep_Sequence_2254_nonAVP_training
NKSSSKGKNNIETEEAED
>TR_starpep_Sequence_2255_nonAVP_training
GIELSRYCAAKLDEAEKK
>TR_starpep_Sequence_2266_nonAVP_training
ALNLAHEMLECRQQKAGA
>TR_starpep_Sequence_2270_nonAVP_training
EIYKWHTVEKIARNVAEA
>TR_starpep_Sequence_2271_nonAVP_training
EKKMSQTFTKSQVAEHKD
>TR_starpep_Sequence_2279_nonAVP_training
AAASAEAARLTERLAALP
>TR_starpep_Sequence_2280_nonAVP_training
IAVCADDHEYKHYNIEIK
>TR_starpep_Sequence_2285_nonAVP_training
STMLARYTKMSSLFADKN
>TR_starpep_Sequence_2291_nonAVP_training
INMESYHIELMEAKMAAE
>TR_starpep_Sequence_2302_nonAVP_training
TRAAALSKLCQDKLRNTE
>TR_starpep_Sequence_2305_nonAVP_training
YRYCLNLTIADDQTLCDV
>TR_starpep_Sequence_2314_nonAVP_training
ACLETLHQAELKISQLQS
>TS_starpep_Sequence_8_nonAVP_testing
IIQAMDSGDMPLETALAS
>TS_starpep_Sequence_9_nonAVP_testing
NAVEYVQKRLNSESKCYN
>TS_starpep_Sequence_41_nonAVP_testing
GGGNIKDKEDMRVDDTLV
>TS_starpep_Sequence_49_nonAVP_testing
ERFGHIKGIQFMEKLVKL
>TS_starpep_Sequence_65_nonAVP_testing
NYITTKNKRTNPERIEMK
>TS_starpep_Sequence_70_nonAVP_testing
NVKIYRQEIYQTVAEQNK
>TS_starpep_Sequence_95_nonAVP_testing
LRQNSEGANELADSRIKR
>TS_starpep_Sequence_112_nonAVP_testing
EKWSGFAFGLGMDRLAMI
>TS_starpep_Sequence_123_nonAVP_testing
LLCSASAGPMASTEHSKE
>TS_starpep_Sequence_135_nonAVP_testing
TSKIHRAAATQADPHRVG
>TS_starpep_Sequence_174_nonAVP_testing
LNYPQSQISGPPFAVDED
>TS_starpep_Sequence_212_nonAVP_testing
QLDGRSATVHVLYFEIAC
>TS_starpep_Sequence_214_nonAVP_testing
DFLIIREKDILAIVGMNR
>TS_starpep_Sequence_227_nonAVP_testing
ELGVDRYCCRRTLFTSVT
>TS_starpep_Sequence_231_nonAVP_testing
PSRKDLVDEALLRPGRME
>TS_starpep_Sequence_251_nonAVP_testing
QQQAKAQESALAGEELRR
>TS_starpep_Sequence_252_nonAVP_testing
QLIRLQGQLAPGARVVAA
>TS_starpep_Sequence_258_nonAVP_testing
IRKLSRDIDHEYPTVRKL
>TS_starpep_Sequence_292_nonAVP_testing
EDNSLIRMSQSPEPVTVR
>TS_starpep_Sequence_305_nonAVP_testing
AADVSFAESRVRPETIAA
>TS_starpep_Sequence_313_nonAVP_testing
PPGVKNIAPEVSLIYTSG
>TS_starpep_Sequence_326_nonAVP_testing
GLSRIKEQGGVTLAQAPE
>TS_starpep_Sequence_344_nonAVP_testing
LLNKKFQNINWTPEEIHN
>TS_starpep_Sequence_349_nonAVP_testing
DTSDPIMCSYKLVNVSFD
>TS_starpep_Sequence_363_nonAVP_testing
CALCGHTYRKVISKSSHY
>TS_starpep_Sequence_364_nonAVP_testing
ANVNQQRMQQKLIRQQMV
>TS_starpep_Sequence_375_nonAVP_testing
GRTQAVNITAYEPVKSNM
>TS_starpep_Sequence_380_nonAVP_testing
AEQLKPEAPLAELGLDSL
>TS_starpep_Sequence_390_nonAVP_testing
EQWKQKVEHHFNHYKDLK
>TS_starpep_Sequence_414_nonAVP_testing
DADDRDEVSEITSKILAN
>TS_starpep_Sequence_431_nonAVP_testing
TLSLCVAYIGYLHATQEN
>TS_starpep_Sequence_434_nonAVP_testing
IEHFFTHYKDLEKKKWVR
>TS_starpep_Sequence_443_nonAVP_testing
AVCQKRFGDTPPTDARDY
>TS_starpep_Sequence_450_nonAVP_testing
AKALRPLTDVWAWQLKAQ
>TS_starpep_Sequence_458_nonAVP_testing
YIGLSGLATDAQTLYQRL
>TS_starpep_Sequence_487_nonAVP_testing
LLDLNRKIDVQTGYSRYM
>TS_starpep_Sequence_489_nonAVP_testing
VDTLMHKVQNDIPNQSDF
>TS_starpep_Sequence_500_nonAVP_testing
AALYTAKEPDPIEEMKDY
>TS_starpep_Sequence_519_nonAVP_testing
QYPFEKAMERLERIVEEL
>TS_starpep_Sequence_526_nonAVP_testing
RFFDAERFRIILLDQRGA
>TS_starpep_Sequence_534_nonAVP_testing
QRLDVTSARVQVVDKGAL
>TS_starpep_Sequence_544_nonAVP_testing
KVNAQFSKTQLLHKLGAG
[truncated: 1,168,721 more chars]
