# Supplementary material for: Innovative Alignment-Based Method for Antiviral Peptide Prediction
Source: Antibiotics (Basel). 2024 Aug 14;13(8):768. doi: 10.3390/antibiotics13080768 (PMC11350826; doi:10.3390/antibiotics13080768)
Supplement: Supplementary file 1 [file antibiotics-13-00768-s001.zip › SuppInfo/SI2_Datasets/thakur.fasta]

>AVP_0372
SWLRDIWDWICEVLSD
>AVP_0387
TWLRAIWDWVCTALTDFK
>AVP_0323
PPVYTKDVDISSQISSMNQSLQQSKDYIKEAQKILDTVNPSL
>AVP_0328
VANDPIDISIELNKAKSDLEESKEWIRRSNQKLDSD
>AVP_0210
ANTAFVSSAHNTQKIPAGAPFNRNLRAMLADLRQNAAFAG
>AVP_0024
CGGNNLLRAIEAQQHLLQLTVWGIKQLQARILAVERYLKDQ
>AVP_0312
EQCREEEDDR
>AVP_0358
GGTIFDCGETCFLGTCYTPGCSCGNYGFCYGTN
>AVP_0019
GICRCICGKGICRCICGR
>AVP_0284
GICRCICGRGICRCICGR
>AVP_0397
GIKEWKRIVQRIKDFLRNLV
>AVP_0361
GLPVCGETCVGGTCNTPGCTCSWPVCTRN
>AVP_0286
GVCRCLCRRGVCRCICRR
>AVP_0304
KTCENLADTY
>AVP_0684
LEAIPCSIPPCFLFGKPFVF
>AVP_0692
LEAIPISIPPELAFAKPFVF
>AVP_0703
LEAIPMSIPPEVFFGKPFVF
>AVP_0155
LSYRCPCR
>AVP_0409
WMEWDREIEELAKKAEELAKKAEELAKKAWASLWNWF
>AVP_0222
YALLIRMIYKNI
>AVP_0224
YQLLARMIYKNI
>AVP_0225
YQLLIAMIYKNI
>AVP_0584
YTSLIHSLIEESQNQQEKNEQELLEFDKWASLWNWF
>AVP_0591
YTSLIHSLIEESQNQQEKNEQELLELNKWASLWNWF
>AVP_0310
GLFGVLGSIAKHVLPHVVPVIAEKL
>AVP_0183
DWHLGQGVSIEWRKK
>AVP_0444
FLFPLITSFLSKVL
>AVP_0452
GLFDIIKKIAESW
>AVP_0459
GWLKKIESIIDAF
>AVP_0460
HVDKKVADKVLLLKQLRIMRLLTRL
>AVP_0348
TTWEAWDRAIAEYAARIEALIRAAQEQQEKNEAILREL
>AVP_0354
TTWEAWDRAIAEYAARIEALIRASQEQQEKNEAELREL
>AVP_0612
ELNKAKSDLEESKEWIRRSNQKLDSIGNWHQSSTT
>AVP_0623
IELNKAKSDLEESKEWIRRSNQKLDSIGNWHQSST
>AVP_0390
AAHLIDALYAEFLGGRVLTT
>AVP_0068
HRWRKRWRKHRWRKRWRK
>AVP_0061
KRWRKRWRKWRWRKRWRK
>AVP_0055
RTRKRGRKRTRKRGRK
>AVP_0191
RGGKIAGKIAKIAGKIAKIAGKIA
>AVP_0134
ISIELNKAKSDLEESKEWIRRSNQKLDSIGNWHQS
>AVP_0482
RRKKAAVALLPAVLLA
>AVP_0483
RRKKAAVALLPAVLLAL
>AVP_0302
KDLLFK
>AVP_0113
GPPISLERLDVGTNLGNAIAKLEDAKELLESSDQI
>AVP_0114
HRIDLGPPISLERLDVGTNLGNAIAKLEDAKELLE
>AVP_0116
ISLERLDVGTNLGNAIAKLEDAKELLESSDQILRS
>AVP_0288
CGECGGGHIVGRFCMVVRFLRLVFI
>AVP_0289
CRCCELKSLCPTLMRVVRLLGLVLL
>AVP_0138
LVFPSDEFDASISQVNEKINQSLAFIRKSDELLHN
>AVP_0278
KWKLFKKIGIGKFLHVAKKF
>AVP_0335
CDVIALLCHLNT
>Non-AVP_0464
GDISGINASVVNIQKEIDRLNEVAKNLNESLIDLQELGKY
>Non-AVP_0470
INASVVNIQKEIDRLNEVAKNLNESLIDLQELGKYEQYIKWPW
>Non-AVP_0463
PDVDLGDISGINASVVNIQKEIDRLNEVAKNLNESLIDLQ
>Non-AVP_0438
ELSNIKENKCNGTDAKVKLIKQELDKYKNAVTELQ
>Non-AVP_0002
KDCIIK
>Non-AVP_0064
CATCIADHRSH
>Non-AVP_0066
KKLAVLLALLA
>Non-AVP_0109
RRKKAAVALLPAVL
>Non-AVP_0063
RRKKLLALLAP
>Non-AVP_0197
DARDAMDRIFARRYN
>Non-AVP_0165
DLKYNPSRVEAFHRY
>Non-AVP_0154
EVIDKINAKGVCRST
>Non-AVP_0194
EYPLSRVDLGDCIGK
>Non-AVP_0251
FADIDTVIHADANAA
>Non-AVP_0214
HVNDMLGRVAIAWCE
>Non-AVP_0271
KFMETVAEKALQEYRK
>Non-AVP_0245
LEVYTRHEIKDSGLL
>Non-AVP_0153
PVPFEEVIDKINAKG
>Non-AVP_0146
PYKFKATMYYKDVTV
>Non-AVP_0392
PYLDDFQKKWQEEMELYRQKVE
>Non-AVP_0297
RGGRLCYARRRFAVCVGRb
>Non-AVP_0465
RLTGLLATSGFAFVNAAHANGAVCLSDLLGFLAHSRALAG
>Non-AVP_0242
TVSTFIDLNITMLED
>Non-AVP_0447
PNDITLNNSVALDPIDISIELNKAKSDLEESKEWI
>Non-AVP_0121
APTSPGTPGVAAATQ
>Non-AVP_0011
HCKFWQ
>Non-AVP_0062
KPVSLSYRCPC
>Non-AVP_0360
SPLGFGSYTMTKIRDSLHLV
>Non-AVP_0308
EGPTLGNWAREIGATLFKKA
>Non-AVP_0322
FNMTKAVEMVNIAGNWSCTS
>Non-AVP_0320
GSDTSLIDTCGNTPNVSGAN
>Non-AVP_0328
HKILGYTVIAMPEVEGEEIQ
>Non-AVP_0314
KQLSYCTDPLQIPLINYTFG
>Non-AVP_0325
LGCNQNQFFCKIPLELWTRY
>Non-AVP_0301
VSVIVPDYQCYLDRVDTWLQ
>Non-AVP_0256
NMAKLRERLKQRQQL
>Non-AVP_0424
ELLFDGTNPSTEEMGDDFRSGLCPFDTSPV
>Non-AVP_0426
TLKNRYYEPRDSYFQQYMLKGEYQYWFDLD
>Non-AVP_0265
FKCRRWQARMKKLGA
>Non-AVP_0383
GLLASLGKVFGGYLAEKLKPK
>Non-AVP_0413
GLVSSIGKALGGLLADVVKSKGQPA
>Non-AVP_0379
KAAKKAAKAAKKAAKAAKKAA
>Non-AVP_0417
KKKSFIKLLTSAKVSVLTTAKPLISS
>Non-AVP_0372
RVGGRVGGRVGGRVGGRVGG
>Non-AVP_0050
TKCGQWQRN
>AVP_0609
DLGPPISLERLDVGTNLGNAIAKLEAKELLESSD
>AVP_0619
HRIDLGPPISLERLDVGTNLGNAIAKLEAKELLE
>AVP_0622
IDLGPPISLERLDVGTNLGNAIAKLEAKELLESS
>AVP_0632
LERLDVGTNLGNAIAKLEAKELLESSDQILRSMK
>AVP_0633
LGPPISLERLDVGTNLGNAIAKLEAKELLESSDQ
>AVP_0634
LHRIDLGPPISLERLDVGTNLGNAIAKLEAKELL
>AVP_0641
PISLERLDVGTNLGNAIAKLEAKELLESSDQILR
>AVP_0642
PPISLERLDVGTNLGNAIAKLEAKELLESSDQIL
>AVP_0644
RIDLGPPISLERLDVGTNLGNAIAKLEAKELLES
>AVP_0650
SLERLDVGTNLGNAIAKLEAKELLESSDQILRSM
>AVP_0603
ALLSTNKAVVSLSNGVSVLTSKVLDLKNYIDKQ
>AVP_0663
AVSKVLHLEGEVNKIALLSTNKAVVSLSNGVSV
>AVP_0664
EVNKIALLSTNKAVVSLSNGVSVLTSKVLDLKN
>AVP_0665
GEVNKIALLSTNKAVVSLSNGVSVLTSKVLDLK
>AVP_0666
IALLSTNKAVVSLSNGVSVLTSKVLDLKNYIDK
>AVP_0625
KIALLSTNKAVVSLSNGVSVLTSKVLDLKNYID
>AVP_0631
LEGEVNKIALLSTNKAVVSLSNGVSVLTSKVLD
>AVP_0637
NKIALLSTNKAVVSLSNGVSVLTSKVLDLKNYI
>AVP_0649
SKVLHLEGEVNKIALLSTNKAVVSLSNGVSVLT
>AVP_0655
VAVSKVLHLEGEVNKIALLSTNKAVVSLSNGVS
>AVP_0658
VNKIALLSTNKAVVSLSNGVSVLTSKVLDLKNY
>AVP_0659
VSKVLHLEGEVNKIALLSTNKAVVSLSNGVSVL
>AVP_0613
ERKVDFLEENITALLEEAQIQQEKNMYELQKLNSW
>AVP_0615
EWERKVDFLEENITALLEEAQIQQEKNMYELQKLN
>AVP_0616
FLEENITALLEEAQIQQEKNMYELQKLNSWDVFGN
>AVP_0628
KVDFLEENITALLEEAQIQQEKNMYELQKLNSWDV
>AVP_0643
QEWERKVDFLEENITALLEEAQIQQEKNMYELQKL
>AVP_0645
RKVDFLEENITALLEEAQIQQEKNMYELQKLNSWD
>AVP_0656
VDFLEENITALLEEAQIQQEKNMYELQKLNSWDVF
>AVP_0660
WERKVDFLEENITALLEEAQIQQEKNMYELQKLNS
>AVP_0661
WQEWERKVDFLEENITALLEEAQIQQEKNMYELQK
>AVP_0086
RGGRLCYCRRRFCICV
>AVP_0081
QKKCPGRCTLKCGKHERPTLPYNCGKYICCVPVKVK
>AVP_0321
EKKCPGRCTLKCGKHERPTLPYNCGKYICCVPVKVK
>AVP_0495
AVSPTTLRTEVVKTFRRDKPFPHRMDCVTT
>AVP_0496
LAEGPPVKECAVTCRYDKDADINVVTQARN
>AVP_0497
VSRRYLASLHKKALPTSVTFELLFDGTNPS
>AVP_0525
GWFEGWFNRSPWFTT
>AVP_0526
VEENMKKLEERLKKREELFKKQEEWFKKWFERSKKFT
>AVP_0527
VRDNMAKLRERLKQRQQLFDSQQGWFEGWFNRSPWFT
>AVP_0235
EWYNQTKDLQQKFYEIIMDIEQNNVQGKKGIQQLQ
>AVP_0236
GEWYNQTKDLQQKFYEIIMDIEQNNVQGKKGIQQL
>AVP_0237
GNITLGEWYNQTKDLQQKFYEIIMDIEQNNVQG
>AVP_0238
ITLGEWYNQTKDLQQKFYEIIMDIEQNNVQGKKGI
>AVP_0239
IWNHGNlTLGEWYNQTKDLQQKFYEIITMDIEQNNV
>AVP_0240
LGEWYNQTKDLQQKFYEIIMDIEQNNVQGKKGIQQ
>AVP_0241
NITLGEWYNQTKDLQQKFYEIIMDIEQNNVQGK
>AVP_0242
NQTKDLQQKFYEIIMDIEQNNVQGKKGIQQLQKWE
>AVP_0243
TKDLQQKFYEIIMDIEQNNVQGKKGIQQLQKWEDW
>AVP_0244
TLGEWYNQTKDLQQKFYEIIMDIEQNNVQGKKG
>AVP_0245
WNHGNITLGEWYNQTKDLQQKFYEIIMDIEQNNVQ
>AVP_0246
WYNQTKDLQQKFYEIIMDIEQNNVQGKKGIQQLQK
>AVP_0247
YNQTKDLQQKFYEIIMDIEQNNVQGKKGIQQLQKW
>AVP_0088
AGAGTGATAIGMVTQYHQVL
>AVP_0089
CNCTNSSSSYSGTKMACPSNRG
>AVP_0160
EGGTLGNWAREIWATLFKKA
>AVP_0161
EGPGLGNWAREIWATLFKKA
>AVP_0162
EGPTGGNWAREIWATLFKKA
>AVP_0163
EGPTLGGWAREIWATLFKKA
>AVP_0164
EGPTLGNWAGEIWATLFKKA
>AVP_0165
EGPTLGNWAREGWATLFKKA
>AVP_0166
EGPTLGNWAREIWAGLFKKA
>AVP_0167
EGPTLGNWAREIWATGFKKA
>AVP_0169
EGPTLGNWAREIWATLFKGA
>AVP_0090
EGPTLGNWAREIWATLFKKA
>AVP_0170
EGPTLGNWAREIWATLFKKG
>AVP_0171
EGPTLGNWAREIWATLGKKA
>AVP_0172
EGPTLGNWAREIWGTLFKKA
>AVP_0173
EGPTLGNWARGIWATLFKKA
>AVP_0174
EGPTLGNWGREIWATLFKKA
>AVP_0091
EIWATLFKKATRQCRRGRIW
>AVP_0175
GGPTLGNWAREIWATLFKKA
>AVP_0092
HVMLALATVLSIAGAGTGATAI
>AVP_0093
IGLKVEAMEKFLYTAFAMQE
>AVP_0094
IGNIPQYLKGLLGGILGIGL
>AVP_0176
LGNWAREIWATL
>AVP_0177
LGNWAREIWATLFK
>AVP_0178
LGNWAREIWATLFKKA
>AVP_0095
LLGGILGIGLGVLLLILCLP
>AVP_0096
LQKWEDWVRWIGNIPQYLKG
>AVP_0097
NQTKDLQQKFYEIIMDIEQN
>AVP_0098
NVQGKTGIQQLQKWEDWVRW
>AVP_0099
PDYLLVPEEVMEYKPRRKRAAI
>AVP_0180
PTLGNWAREIWATLFKKA
>AVP_0100
RGILRNWYNPFAGLRQSLEQ
>AVP_0101
SGTKMACPSNRGILRNWYNP
>AVP_0102
TGALKINNLRLVTLEHQVLV
>AVP_0103
TRQCRRGRIWKRWNETITGP
>AVP_0104
YKPRRKRAAIHVMLALATVLSI
>AVP_0523
KHMHWHPPALNT
>AVP_0256
LPRRLHLEPAFLPYSVKAHEC
>AVP_0257
LPRRLHLEPAFLPYSVKAHECC
>AVP_0258
RRLHLEPAFLPYSVKAHECC
>AVP_0466
AIKWEYVLLLFLL
>AVP_0468
IKWEYVLLLFLL
>AVP_0469
KWEYVLLLFLL
>AVP_0470
SFAIKWEYVLLLFLL
>AVP_0471
VSFAIKWEYVLLLFL
>AVP_0472
WEYVLLLFLL
>AVP_0508
SWLRDIWDWACEVLSDFK
>AVP_0509
SWLRDIWDWECEVLSDFK
>AVP_0510
SWLRDIWDWGCEVLSDFK
>AVP_0511
SWLRDIWDWICELLSDFK
>AVP_0513
SWLRDIWDWLCELLSDFK
>AVP_0515
SWLRDIWDWSCEVLSDFK
>AVP_0516
SWLRDIWDWVCEVLSDFK
>AVP_0517
SWLRDLWDWICELLSDFK
>AVP_0518
SWLRDLWDWICEVLSDFK
>AVP_0519
SWLRDLWDWLCELLSDFK
>AVP_0520
SWLRDLWDWLCEVLSDFK
>AVP_0367
SGSWLRDIWDWICEVLSDFK
>AVP_0364
GSWLRDIWDWICEVLSDFK
>AVP_0374
SWLRDIWDWICEVLSDFKT
>AVP_0375
SWLRDIWDWICEVLSDFKTW
>AVP_0386
SWRLIDWDWICEVLSDFK
>AVP_0371
SWLRDIWDWICEVL
>AVP_0365
KFDSLVECIWDWIDRLWS
>AVP_0366
KWLCRIWSWISDVLDDFE
>AVP_0368
SIWRDWVDLICEFLSDWK
>AVP_0381
SWLRDVWDWICTVLTDFK
>AVP_0382
SWLRDVWDWVCTILTDFK
>AVP_0363
DWLRIIWDWVCSVVSDFK
>AVP_0385
SWLWEVWDWVLHVLSDFK
>AVP_0383
SWLRDVWDWVCTVLSDFK
>AVP_0379
SWLRDIWDWISEVLSDFK
>AVP_0378
SWLRDIWDWIREVLSDFK
>AVP_0377
SWLRDIWDWIEEVLSDFK
>AVP_0369
SWLDDIWDWICEVLSDFE
>AVP_0376
SWLRDIWDWICKVLSDFK
>AVP_0370
SWLDRIWRWICKVLSRFE
>AVP_0380
SWLRDIWRWICKVLSRFK
>AVP_0384
SWLRRIWRWICKVLSRFK
>AVP_0322
DITIJQISVALDPIDISIELNKAKSDLEESKEWIRRSNQKLDSIGN
>AVP_0324
SIELNKAKSDLEESKEWIRRSNQKLDSI
>AVP_0325
VALDPIDISIELNKAKSDLEESKEWIRR
>AVP_0326
VALDPIDISIELNKAKSDLEESKEWIRRSNQKLDSD
>AVP_0327
VALDPIDISIELNKAKSDLEESKEWIRRSNQKLDSI
>AVP_0329
VANDPIDISIELNKAKSDLEESKEWIRRSNQKLDSI
>AVP_0330
VYTDKVDISSQISSMNQSLQQSKDYIKEAQKILDTV
>AVP_0306
KVDISSQISSMNQSLQQSKDYIKEAQRLLDTVNPSL
>AVP_0481
TSQNIRS
>AVP_0537
ACKFWW
>AVP_0218
AEPERRNIKYL
>AVP_0193
AIPCGESCVWIPCISAAIGCSCKNKVCYR
>AVP_0255
AKITFTNNHPRTIWP
>AVP_0298
CGESCAMISFCFTEVIGCSCKNKVCYLNSIS
>AVP_0194
CGESCVFIPCITSVAGCSCKSKVCYRNGIP
>AVP_0677
CGSVFLVGQLFTFSPRHH
>AVP_0087
CLGVGSCNDFAGCGYAIVCFW
>AVP_0498
DCPNGPWVWVPAFCQAVGWG
>AVP_0564
DREINNYTSLIHSLIEESQNQQEKNEQELLELDKWA
>AVP_0406
EELAKKAEELAKKAEELAKKAEELAKKAWASLWNWF
>AVP_0565
EWDREINNYTSLIHSLIEESQNQQEKNEQELLELDK
>AVP_0211
FKCRRWQWRM
>AVP_0393
FKRIVQRIKDFLR
>AVP_0213
GADFQECMKEHSQKQHQHQG
>AVP_0529
GDPTFCGETCRVIPVCTYSAALGCTCDDRSDGLCKRN
>AVP_0282
GFCRCICTRGFCRCICTR
>AVP_0283
GFCRCLCRRGVCRCICTR
>AVP_0394
GFKRIVQRIKDFLRNLV
>AVP_0205
GFPCGESCVFIPCISAAIGCSCKNKVCYRN
>AVP_0016
GICRCICGRGICRCYCGR
>AVP_0018
GICRCICGRRICRCICGR
>AVP_0015
GICRCYCGRGICRCICGR
>AVP_0216
GIGGKILSGLKTALKGAAKELASTYLH
>AVP_0217
GIGTKILGGVKTALKGALKELASTYAN
>AVP_0395
GIKEFKREFQRIKDFLRNLV
>AVP_0396
GIKEFKRIVQRIKDFLRNLV
>AVP_0398
GIKQFKRIVQRIKDFLRNLV
>AVP_0678
GIKYFSMVGNWAKVLVVL
>AVP_0359
GIPCAESCVWIPCTVTALVGCSCSDKVCYN
>AVP_0206
GIPCGESCVFIPCLTTVAGCSCKNKVCYRN
>AVP_0360
GLPICGETCVGGTCNTPGCSCSWPVCTRN
>AVP_0499
GPWVWVPAFCQAVGWGDPIT
>AVP_0399
GRFKRFRKKFKKLFKKIS
>AVP_0400
GRFKRFRKPFKKLFKKIS
>AVP_0401
GRFKRXRKKXKKLFKKIS
>AVP_0207
GTACGESCYVLPCFTVGCTCTSSQCFKN
>AVP_0412
GTKALTEVIPLTEEAEC
>AVP_0413
GTKWLTEWIPLC
>AVP_0414
GTKWLTEWIPLTAEAEC
>AVP_0415
GTKWLTEWIPLTAEC
>AVP_0021
GVCRCICGRGVCRCICGR
>AVP_0020
GVCRCICGRGVCRCICRR
>AVP_0208
GVIPCGESCVFIPCISAAIGCSCKNKVCYRN
>AVP_0362
GVPCGESCVFIPCITGVIGCSCSSNVCYLN
>AVP_0017
GYCRCICGRGICRCICGR
>AVP_0538
HAKFWW
>AVP_0539
HCAFWW
>AVP_0540
HCKAWW
>AVP_0541
HCKFWF
>AVP_0542
HCKFWG
>AVP_0543
HCKFWH
>AVP_0544
HCKFWI
>AVP_0545
HCKFWR
>AVP_0546
HCKFWV
>AVP_0547
HCKFWW
>AVP_0548
HCKFWY
>AVP_0566
IWNNMTWMEWDREINNYTSLIHSLIEESQNQQEKNE
>AVP_0214
KIMAKPSKFYEQLRGR
>AVP_0195
KIPCGESCVWIPCLTSVFNCKCENKVCYHD
>AVP_0196
KIPCGESCVWIPCVTSIFNCKCENKVCYHD
>AVP_0152
KPVSLSYRCPCR
>AVP_0153
KPVSLSYRCPCRF
>AVP_0154
KPVSLSYRCPCRFF
>AVP_0293
KQTENLADTY
>AVP_0500
LCDCPNGPWVWVPAFCQAVG
>AVP_0682
LEAIPCSIPPCFAFNKDFVF
>AVP_0683
LEAIPCSIPPCFAFNKPFVF
>AVP_0685
LEAIPCSIPPCLAFAKPFVF
>AVP_0686
LEAIPCSIPPCVFFGKPFVF
>AVP_0687
LEAIPCSIPPCVFFNKPFVF
>AVP_0688
LEAIPCSIPPCVGFGKPFVF
>AVP_0689
LEAIPCSIPPCVLFNKPFVF
>AVP_0690
LEAIPCSIPPECLFGKPFVF
>AVP_0691
LEAIPCSIPPEFLFGKPFVFLEAIPCSIPPEFLFGKPFVF
>AVP_0693
LEAIPISIPPEVFFGKPFVF
>AVP_0694
LEAIPMCIPPECFFNKPFVF
>AVP_0695
LEAIPMCIPPECLFGKPFVF
>AVP_0696
LEAIPMCIPPECLFNKPFVF
>AVP_0697
LEAIPMKIPPEFLFGKPFVF
>AVP_0698
LEAIPMSCPPEFCFGKPFVF
>AVP_0699
LEAIPMSIPPEFAFNKDFVF
>AVP_0700
LEAIPMSIPPEFLFGKPFVF
>AVP_0701
LEAIPMSIPPEIAFNKPFVF
>AVP_0702
LEAIPMSIPPELAFAKPFVF
>AVP_0704
LEAIPMSIPPEVKFNKPFVF
>AVP_0567
LIHSLIEESQNQQEKNEQELLELDKWASLWNWFNIT
>AVP_0402
LLGDLLRKSKEKIGKEFKRIVQRIKDFLRNLVPRTES
>AVP_0679
LLRIPQAIMDMIAGAHWG
>AVP_0252
LPLPAPSFHRTT
>AVP_0156
LSYRCPCRFF
>AVP_0568
MEWDREINNYTSLIHSLIEESQNQQEKNEQELLELD
>AVP_0215
NEYHGFVDKANNENKRKKQQGRDDFVVKPNNFANRRRKDDYNENYYDDVDAADVV
>AVP_0531
NGVIPCGESCVFIPCISTLLGCSKNKVCYR
>AVP_0569
NMTWMEWDREINNYTSLIHSLIEESQNQQEKNEQEL
>AVP_0570
NNMTWMEWDREINNYTSLIHSLIEESQNQQEKNEQE
>AVP_0571
NNYTSLIHSLIEESQNQQEKNEQELLELDKWASLWN
>AVP_0572
NYTSLIHSLIEESQNQQEKNEQELLELDKWASLWNW
>AVP_0501
PNGPWVWVPAFCQAVGWGDP
>AVP_0319
PQITLRKKRRQRRRPPQVSFNFATLNF
>AVP_0320
PQITLRKKRRQRRRPPQVSFNFCTLNF
>AVP_0502
PTGERVWDRGNVTLLCDCPN
>AVP_0157
PVSLSYRCPCRFFE
>AVP_0573
QIWNNMTWMEWDREINNYTSLIHSLIEESQNQQEKN
>AVP_0025
QLLDVVKRQQEMLRLTVWGTKNLQARVTAIEKYLKDQ
>AVP_0219
QLLIRMIYKNI
>AVP_0220
QLLIRMIYKNILFYLVPGPGHGAEPERRNIKYL
>AVP_0085
RGGRLCYCRRRFCVCVGR
>AVP_0503
RGNVTLLCDCPNGPWVWVPA
>AVP_0504
RIPTGERVWDRGNVTLLCDC
>AVP_0221
RMIYKNILFYLVPGPGHGAEPERRNIKYL
>AVP_0313
SGKSFKAGVCPPKKSAQCLRYKKPECQSDWQCPGKKRCCPDTCGIKCLDPVDTPNPTRRK
PGKCPVTYGQCLMLNPPNFCEMDGQCKRDLKCCMGMCGKSCVSPVKA
>AVP_0403
SKEKIGKEFKRIVQRIKDFLR
>AVP_0574
SLIHSLIEESQNQQEKNEQELLELDKWASLWNWFNI
>AVP_0253
SNQGGSPLPRSV
>AVP_0680
SSGLYHVTNDCPNSSIVY
>AVP_0158
SYRCPCRFFES
>AVP_0192
SYSMEHFRWGKPV
>AVP_0212
TFCGETCRVIPVCTYSAALGCTCDDRSDGLCKRNGDP
>AVP_0505
TLLCDCPNGPWVWVPAFCQA
>AVP_0575
TSLIHSLIEESQNQQEKNEQELLELDKWASLWNWFN
>AVP_0576
TWMEWDREINNYTSLIHSLIEESQNQQEKNEQELLE
>AVP_0532
VCYRNGIPCGESCVWIPCISAALGSCK
>AVP_0577
WDREINNYTSLIHSLIEESQNQQEKNEQELLELDKW
>AVP_0506
WDRGNVTLLCDCPNGPWVWV
>AVP_0407
WMEWDREIEALAKAAEALAKAAEALAKAAWASLWNWF
>AVP_0408
WMEWDREIEEAAKKLEEAAKKLEEAAKKLWASLWNWF
>AVP_0578
WMEWDREINNYTSLIGSLIEESQNQQEKNEQELLE
>AVP_0579
WMEWDREINNYTSLIHSLIEESQNQQEKNEQELLE
>AVP_0580
WMEWDREINNYTSLIHSLIEESQNQQEKNEQELLEL
>AVP_0581
WNNMTWMEWDREINNYTSLIHSLIEESQNQQEKNEQ
>AVP_0507
WVWVPAFCQAVGWGDPITHW
>AVP_0254
YCKKCCYHCQ
>AVP_0681
YPGHITGHRMANMMMNW
>AVP_0234
YQCGQGG
>AVP_0223
YQLAIRMIYKNI
>AVP_0226
YQLLIRAIYKNI
>AVP_0227
YQLLIRMAYKNI
>AVP_0228
YQLLIRMIAKNI
>AVP_0229
YQLLIRMIY
>AVP_0230
YQLLIRMIYANI
>AVP_0231
YQLLIRMIYKAI
>AVP_0232
YQLLIRMIYKNA
>AVP_0233
YQLLIRMIYKNI
>AVP_0582
YTSLIHSLIEESQNLQEKNEQELLELDKWASLWNWF
>AVP_0583
YTSLIHSLIEESQNQQEKLEQELLELDKWASLWNWF
>AVP_0585
YTSLIHSLIEESQNQQEKNEQELLELDKWASLANWF
>AVP_0586
YTSLIHSLIEESQNQQEKNEQELLELDKWASLFNFF
>AVP_0587
YTSLIHSLIEESQNQQEKNEQELLELDKWASLWNAF
>AVP_0588
YTSLIHSLIEESQNQQEKNEQELLELDKWASLWNSF
>AVP_0590
YTSLIHSLIEESQNQQEKNEQELLELDKWASPWNWF
>AVP_0592
YTSLIHSLIEESQNQQEKNEQELLQLDKWASLWNWF
>AVP_0593
YTSLIHSLIEESQNQQEKNEQQLLELDKWASLWNWF
>AVP_0594
YTSLIHSLIEESQNQQEKNQQELLQLDKWASLWNWF
>AVP_0595
YTSLIHSLIEESQQQQEKNEQELLELDKWASLWNWF
>AVP_0596
YTSLIHSLIEQSQNQQEKNEQELLELDKWASLWNWF
>AVP_0597
YTSLIHSLIQESQNQQEKNEQELLELDKWASLWNWF
>AVP_0598
YTSLIQSLIEESQNQQEKNEQELLELDKWASLWNWF
>AVP_0599
YTSLIQSLIEESQNQQEKNEQQLLELDKWASLWNWF
>AVP_0308
ALWKTMLKKLGTMALHAGKAALGAAADTISQGTQ
>AVP_0309
GLFGVLAKVAAHVVPAIAEHF
>AVP_0311
GLLSVLGSVAKHVLPHVVPVIAEHL
>AVP_0182
CGRLLLRRQRRRAHQN
>AVP_0184
EWRKKRYSTQV
>AVP_0442
FFGKVLKLIRKIF
>AVP_0443
FFHHIFRGIVHVGKTIHRLVTG
>AVP_0445
GFKDLLKGAAKALVKTVLF
>AVP_0446
GFLDIIEKIAKSW
>AVP_0447
GFLSILKKVLPKVMAHMK
>AVP_0448
GFNEIVQDIEDFLQNLV
>AVP_0159
GIGAVLKVLTTGLPALISWIKRKRQQ
>AVP_0449
GIIDIAKKLFESW
>AVP_0450
GIWDTIKSMGKVFAGKILQNL
>AVP_0451
GIWSDLAEIIKKF
>AVP_0453
GLLGLLGSVVSHVVPAIVGHF
>AVP_0454
GLRRLLGRLLRRLGRLLLR
>AVP_0455
GLRSKIWLWVLLMIWQESNKFKKM
>AVP_0456
GLRSRIWLWVLLMIWQESNRFKRM
>AVP_0457
GWFDIIKKIASEL
>AVP_0458
GWFDVVKHIAKRF
>AVP_0461
ILGPVLGLVSRTLRRVLGIL
>AVP_0462
LLKELWTKIKGAGKAVLGKIKGLL
>AVP_0339
MTWEAWDRAIAEYAARIEALIRAAQEQQEKNEAALREL
>AVP_0340
MTWMAWDRAIANYAALIHALIEAAQNQQEKNEAALLEL
>AVP_0341
MTWMEWDREINNYTSLIHSLIEESQNQQEKNEQELL
>AVP_0342
MTWMEWDREINNYTSLIHSLIEESQNQQEKNEQELLEL
>AVP_0463
SLSRFLRFLKIVYRRAF
>AVP_0343
TTWEAWDRAIAEYAARIEALIRAAQELQEKLEAALREL
>AVP_0344
TTWEAWDRAIAEYAARIEALIRAAQELQEKNEAALREL
>AVP_0345
TTWEAWDRAIAEYAARIEALIRAAQEQQEKLEAALREL
>AVP_0346
TTWEAWDRAIAEYAARIEALIRAAQEQQEKLEAVLREL
>AVP_0347
TTWEAWDRAIAEYAARIEALIRAAQEQQEKNEAALREL
>AVP_0349
TTWEAWDRAIAEYAARIEALIRALQELQEKLEAILREL
>AVP_0350
TTWEAWDRAIAEYAARIEALIRALQELQEKNEAALREL
>AVP_0351
TTWEAWDRAIAEYAARIEALIRALQELQEKNEAILREL
>AVP_0352
TTWEAWDRAIAEYAARIEALIRALQEQQEKNEAALREL
>AVP_0353
TTWEAWDRAIAEYAARIEALIRALQEQQEKNEAILREL
>AVP_0355
TTWEEWDREINEYTSRIESLIRESQEQQEKNEQELREL
>AVP_0464
VFQFLGRIIHHVGNFVHGFSHVF
>AVP_0356
WQEWEQKITALLEQAQIQQEKNEYELQKLDKWASLWEWF
>AVP_0357
YTSLIHSLIEESQNQQEKNEQELLELDKWASLWNWF
>AVP_0185
YVSGKARGWFYRHHY
>AVP_0186
YVSGKARGWFYRHHYESPHPRISSEVHIPLGDARLV
>AVP_0150
AEGIGALFLGFLGAAGSTMGARSMTLTVQARQL
>AVP_0151
AVGIGALFLGFLGAAGSTMGARSMTLTVQARQL
>AVP_0600
AIRDTNKAVQSVQSSIGNLIVAIKSVQDYVNKEIV
>AVP_0601
AKQARSDIEKLKEAIRDTNKAVQSVQSSIGNLIVA
>AVP_0602
ALDPIDISIELNKAKSDLEESKEWIRRSNQKLDSI
>AVP_0604
ARSDIEKLKEAIRDTNKAVQSVQSSIGNLIVAIKS
>AVP_0605
AVALVEAKQARSDIEKLKEAIRDTNKAVQSVQSSI
>AVP_0608
DISIELNKAKSDLEESKEWIRRSNQKLDSIGNWHQ
>AVP_0610
DPIDISIELNKAKSDLEESKEWIRRSNQKLDSIGN
>AVP_0611
EAKQARSDIEKLKEAIRDTNKAVQSVQSSIGNLIV
>AVP_0626
KLKEAIRDTNKAVQSVQSSIGNLIVAIKSVQDYVN
>AVP_0627
KQARSDIEKLKEAIRDTNKAVQSVQSSIGNLIVAI
>AVP_0635
LNNSVALDPIDISIELNKAKSDLEESKEWIRRSNQ
>AVP_0636
LVEAKQARSDIEKLKEAIRDTNKAVQSVQSSIGNL
>AVP_0646
RSDIEKLKEAIRDTNKAVQSVQSSIGNLIVAIKSV
>AVP_0647
SDIEKLKEAIRDTNKAVQSVQSSIGNLIVAIKSVQ
>AVP_0651
SVALDPIDISIELNKAKSDLEESKEWIRRSNQKLD
>AVP_0652
TAAVALVEAKQARSDIEKLKEAIRDTNKAVQSVQS
>AVP_0653
TLNNSVALDPIDISIELNKAKSDLEESKEWIRRSN
>AVP_0657
VEAKQARSDIEKLKEAIRDTNKAVQSVQSSIGNLI
>AVP_0549
ALDPIDISIELNKAKSDLEESKEWIRRSNQKLDS
>AVP_0550
AQITAAVALVEAKQARSDIEKLKEAIRDTNKAVQS
>AVP_0552
DPIDISIELNKAKSDLEESKEWIRRSNQKLDSIG
>AVP_0554
IDISIELNKAKSDLEESKEWIRRSNQKLDSIGNW
>AVP_0555
LDPIDISIELNKAKSDLEESKEWIRRSNQKLDSI
>AVP_0556
LKEAIRDTNKAVQSVQSSIGNLIVAIKSVQDYVNK
>AVP_0558
NSVALDPIDISIELNKAKSDLEESKEWIRRSNQK
>AVP_0559
PIDISIELNKAKSDLEESKEWIRRSNQKLDSIGN
>AVP_0561
QARSDIEKLKEAIRDTNKAVQSVQSSIGNLIVAIK
>AVP_0003
FKCRRWQWRMKKLGA
>AVP_0002
FKCRRWQWRMKKLGAPSITCVRRAF
>AVP_0004
RFLVCWKQKIWGKARPSMCTRRARF
>AVP_0005
TKCFQWQRNMRKVRGPPVSCIKRDS
>AVP_0007
TKCFQWQWNMRKVRGPPVSCIKRDS
>AVP_0006
TKCRRWQRNMRKVRGPPVSCIKRDS
>AVP_0391
AAHLIDALYAEFLGGRVLTTPVVHRALFYASAVLRQPFLAGVPSA
>AVP_0197
CYCRIPACIAGERRYGTCIYQGRLWAFCC
>AVP_0203
FLPVLAGIAAKVVPALFCKITKKC
>AVP_0416
GHRRYFTFGGGYVYF
>AVP_0259
GIGKFLHSAGKFGKAFVGEIMKS
>AVP_0392
GLASTLTRWAHYNALIRAF
>AVP_0417
HEFVPLEVYTRHEIK
>AVP_0063
HRWRKRWRKWRWRKRWRK
>AVP_0066
KRWRKRWRKKRWRKRWRK
>AVP_0418
KTTSSIEFARLQFTY
>AVP_0262
KVLTTGLPALISWIKRKRQQ
>AVP_0305
LLGDFFRKSKEKIGKEFKRIVQRIKDFLRNLVPRTES
>AVP_0052
LRKLRKRLL
>AVP_0049
LRKRKRL
>AVP_0051
LRKRKRLLK
>AVP_0050
LRKRKRLRK
>AVP_0058
LRKRKRLRKLRKRKRLRK
>AVP_0045
LRTRKRGRK
>AVP_0053
LRTRKRGRKLRTRKRGRK
>AVP_0067
LRWRKRWRKLRWRKRWRK
>AVP_0062
LRWRKRWRKWRWRKRWRK
>AVP_0314
RARRSLLIASALCTSDVAAATNADLRTALARADHQKTLFWL
>AVP_0044
RLTRKRGLK
>AVP_0530
RRCICTTRTCRFPYRRLGTCIFQNRVYTFCC
>AVP_0065
RRWRKRWRKRRWRKRWRK
>AVP_0060
RRWRKRWRKWRWRKRWRK
>AVP_0047
RTRKGRK
>AVP_0048
RTRKGRR
>AVP_0071
RTRKRWRKRTRKRGRK
>AVP_0070
RWRKRGRKRWRKRGRK
>AVP_0072
RWRKRWRKRWRKRWRK
>AVP_0064
RWRKRWRKWRWRKRWRK
>AVP_0073
RWRKRWRWRKRWRWRKRW
>AVP_0303
TARLQLEARLQHLVAEILEREQSLA
>AVP_0315
TARLQLEARLQHLVAEILEREQSLALHALGYQLAFV
>AVP_0419
TTPKFTVAWDWVPKR
>AVP_0201
VFQFLGKIIKKVGNFVKGFSKVF
>AVP_0202
VVCACRRALCLPLERRAGFCRIRGRIHPLCCRR
>AVP_0046
WRWRKRWRK
>AVP_0054
WRWRKRWRKWRWRKRWRK
>AVP_0292
YDHIQDHVNTMFSRLATSWCLLQNKERALWAEAA
>AVP_0084
YFYNAK
>AVP_0057
LRKRKRLLRKRKRL
>AVP_0056
RTRKRGRRTRKRGR
>AVP_0260
GIGKFLHSAKKFGKAFVGEIMNS
>AVP_0268
ILPWKWPWWPWRR
>AVP_0189
GMASKAGAIAGKIAKVALKAL
>AVP_0188
GIGKFLKKAKKGIGAVLKVLTTGL
>AVP_0187
ALSKALSKALSKALSKALSKALSK
>AVP_0190
KKLLKKLKKLLKKL
>AVP_0131
IDISIELNKAKSDLEESKEWIRRSNQKLDSIGNWH
>AVP_0135
LDPIDISIELNKAKSDLEESKEWIRRSNQKLDSIG
>AVP_0139
NNSVALDPIDISIELNKAKSDLEESKEWIRRSNQK
>AVP_0140
NSVALDPIDISIELNKAKSDLEESKEWIRRSNQKL
>AVP_0141
PIDISIELNKAKSDLEESKEWIRRSNQKLDSIGNW
>AVP_0144
SIELNKAKSDLEESKEWIRRSNQKLDSIGNWHQSS
>AVP_0146
VALDPIDISIELNKAKSDLEESKEWIRRSNQKLDS
>AVP_0148
CATCEQIADSQHRSHRQMV
>AVP_0149
CATCQIADSHRSHRQMV
>AVP_0528
PPWCCCSPMKRASPPPAQSDLPATPKCPP
>AVP_0490
RRKKAAVALLPAVLLALLAP
>AVP_0484
RRKKAVLLALLAP
>AVP_0485
RRKKLPAVLLALLAP
>AVP_0486
RRKKPAVLLALLAP
>AVP_0487
RRKKVLLALLAP
>AVP_0037
RRKKAAVALLAVLLALLA
>AVP_0036
RRKKVALLAVLLALLA
>AVP_0013
GLLRKGGEKIGEKLKKIGQKIKNFFQKLVPQPEQ
>AVP_0043
RKAVLLALLA
>AVP_0042
RKKLAVLLALLA
>AVP_0041
RRKKAAAAAAAAA
>AVP_0039
RRKKLAVLLALLA
>AVP_0038
RRKKLLAVLLALLA
>AVP_0250
HGVSGHGQHGVHG
>AVP_0263
KWKVFKKIEKMGRNIRNGIVKAGPAIAVLGEAKAL
>AVP_0299
ADRDQYELL
>AVP_0300
DQKDEYELL
>AVP_0301
EDLIWK
>AVP_0107
DLGPPISLERLDVGTNLGNAIAKLEDAKELLESSD
>AVP_0115
IDLGPPISLERLDVGTNLGNAIAKLEDAKELLESS
>AVP_0117
LERLDVGTNLGNAIAKLEDAKELLESSDQILRSMK
>AVP_0118
LGPPISLERLDVGTNLGNAIAKLEDAKELLESSDQ
>AVP_0119
LHRIDLGPPISLERLDVGTNLGNAIAKLEDAKELL
>AVP_0120
PISLERLDVGTNLGNAIAKLEDAKELLESSDQILR
>AVP_0122
PPISLERLDVGTNLGNAIAKLEDAKELLESSDQIL
>AVP_0123
RIDLGPPISLERLDVGTNLGNAIAKLEDAKELLES
>AVP_0124
SLERLDVGTNLGNAIAKLEDAKELLESSDQILRSM
>AVP_0001
LFRLIKSLIKRLVSAFK
>AVP_0440
ECKFTVKPYLKRFQVYYKGRMWCP
>AVP_0441
GIKCRFCCGCCTPGICGVCCRF
>AVP_0473
GFIFHIIKGLFHAGKMIHGLV
>AVP_0287
CDSCERCWYVWLILLRVRLRLLVSL
>AVP_0290
CTMCRYQQNCFTRRLIVGGMLLVFV
>AVP_0291
PPDVHTPPHALWRLHLSLRVCLVRMWIH
>AVP_0105
DASISQVNEKINQSLAFIRKSDELLHNVNAGKSTT
>AVP_0106
DEFDASISQVNEKINQSLAFIRKSDELLHNVNAGK
>AVP_0108
EFDASISQVNEKINQSLAFIRKSDELLHNVNAGKS
>AVP_0110
FDASISQVNEKINQSLAFIRKSDELLHNVNAOKST
>AVP_0111
FPSDEFDASISQVNEKINQSLAFIRKSDELLHNVN
>AVP_0112
FYDPLVFPSDEFDASISQVNEKINQSLAFIRKSDE
>AVP_0121
PLVFPSDEFDASISQVNEKINQSLAFIRKSDELLH
>AVP_0142
PSDEFDASISQVNEKINQSLAFIRKSDELLHNVNA
>AVP_0147
VFPSDEFDASISQVNEKINQSLAFIRKSDELLHNV
>AVP_0125
YDPLVFPSDEFDASISQVNEKINQSLAFIRKSDEL
>AVP_0551
DASISQVNEKINQSLAFIRKSDELLHNVNAGKSIT
>AVP_0553
DPLVFPSDEFDASISQVNEKINQSLAFIRKSDELL
>AVP_0332
KKRKRRFLGFLLGVGSA
>AVP_0562
SDEFDASISQVNEKINQSLAFIRKSDELLHNVNAG
>AVP_0333
SSVITSLGAIVSCYGKT
>AVP_0023
VITIELSNIKENKCNGAKVKLIKQELDKYKNAV
>AVP_0022
YTSVITIELSNIKENKCNGAKVKLIKQELDKYK
>AVP_0533
IQKEIDRLNEVAKNLNESLI
>AVP_0534
PTTFMLKYDENGTITDAVDC
>AVP_0535
QYGSFCTQLNRALSGIAAEQ
>AVP_0536
YQDVNCTDVSTAIHADQLTP
>AVP_0316
GVFVFNGTSWFITQRNFFS
>AVP_0317
GYFVQDDGEWKFTGSSYYY
>AVP_0318
GYHLMSFPQAAPHGVVFLHVTW
>AVP_0280
IQKEIDRLNEVAKNLNESLIDLQELGK
>AVP_0281
NGIGVTQNVLYENQKQIANQFNKAISQIQESLTTTSTA
>AVP_0080
VIAGGXAAIIG
>AVP_0009
VYINKLTPPCGTMYYACEAV
>AVP_0475
AALYKKKIIKKLLES
>AVP_0476
KNGRKLCLDLQAALY
>AVP_0276
KWKLFKKIGIGKFLHAAKKF
>AVP_0277
KWKLFKKIGIGKFLHFAKKF
>AVP_0279
KWKLFKKIGIGKFLHWAKKF
>AVP_0420
RRKKAAVAALPAVLLALLAP
>AVP_0421
RRKKAAVALAPAVLLALLAP
>AVP_0422
RRKKAAVALKPAVLLALLAP
>AVP_0423
RRKKAAVALLKAVLLAALAP
>AVP_0424
RRKKAAVALLKAVLLALAAP
>AVP_0425
RRKKAAVALLKAVLLALKAP
>AVP_0426
RRKKAAVALLPAVALALLAP
>AVP_0427
RRKKAAVALLPAVKLALLAP
>AVP_0428
RRKKAAVALLPAVLAALLAP
>AVP_0429
RRKKAAVALLPAVLEALLAP
>AVP_0430
RRKKAAVALLPAVLKALLAP
>AVP_0431
RRKKAAVALLPAVLLAKLAP
>AVP_0432
RRKKAAVALLPAVLLALL
>AVP_0433
RRKKAAVALLPAVLLALLA
>AVP_0435
RRKKALLPAVLLALLAP
>AVP_0436
RRKKAVALLPAVLLALLAP
>AVP_0437
RRKKLLPAVLLALLAP
>AVP_0438
RRKKVALLPAVLLALLAP
>AVP_0477
RWRWRW
>AVP_0524
MKATILLAVVVAVIVGVQEAQSVACRSYYCSKFCGSAGCSLYGCYLLHPGKICYCLHCSR
AESPLALSGSARNVNDKNNEMDNSPVMNEMENLDQEMDMF
>AVP_0010
CGYRGLCRRFCHAQEYIVGHHGCPRRYRCC
>AVP_0334
CDVIALLACHLNT
>AVP_0336
CDVIALLCHLNTPSF
>AVP_0337
CDVIALLCHLNTPSFNTTHYRESWY
>AVP_0338
DTRACDVIALLCHLNT
>AVP_0082
SCASRCKGHCRARRCGYYVSVLYRGRCYCKCLRC
>AVP_0410
ACYCRIPACIAGERRYGTCIYQGRLWAFCC
>AVP_0294
ALWKTLLKKVLKAAAK
>AVP_0295
ALWKTLLKKVLKAAAKAALNAVLVGANA
>AVP_0296
ALWMTLLKKVLKAAAK
>AVP_0297
ALWMTLLKKVLKAAAKAALNAVLVGANA
>AVP_0411
ARATCYCRTGRCATRESLSGVCEISGRLYRLCCR
>AVP_0109
FDASISQVNEKINQSLAFIRKSDELLHNVNAGKST
>AVP_0251
KPKQIKPPLPSV
>AVP_0031
NNLLRAIEAQQHLLQLTVWQIKQLQARILAVERYLKDQ
>AVP_0028
SVITIELSNIKENKCNGTDAKVKLIKQELDKYKNA
>AVP_0029
TSVITIELSNIKENKCNGTDAKVKLIKQELDKYKN
>AVP_0034
VITIELSNIKENKCNGTDAKVKLIKQELDKYKNAV
>Non_AVP_0120
CVCVKTTSLVRPRHI
>Non_AVP_0306
GLNGPDIYKGUYQFKSVEFD
>Non_AVP_0331
RRKKLAALPLVLAAPLAVLA
>Non_AVP_0034
RWRWRWRW
>Non_AVP_0059
RWRWRWRWRW
>Non_AVP_0115
SDDPKESEGDLHCVC
>Non_AVP_0456
ALNTLVKQLSSNFGAISSVLNDILSRLDKVEAEVQIDRL
>Non_AVP_0332
FKLPLGINITNFRAILTAFS
>Non_AVP_0467
FKNHTSPDVDLGDISGINASVVNIQKEIDRLNEVAKNLNES
>Non_AVP_0460
FNKAISQIQESLTTTSTALGKLQDVVNQNAQALNTLVKQL
>Non_AVP_0337
GIGVTQNVLYENQKQIANQF
>Non_AVP_0434
GINASVVNIQKEIDRLNEVAKNLNESLIDLQELGK
>Non_AVP_0449
IDRLITGRLQSLQTYVTQQLIRAAEIRASANLAATK
>Non_AVP_0430
IDRLNEVAKNLNESLIDLQELGKYEQYIKWPW
>Non_AVP_0418
INASVVNIQKEIDRLNEVAKNLNESLIDL
>Non_AVP_0431
INASVVNIQKEIDRLNEVAKNLNESLIDLQELGK
>Non_AVP_0458
INASVVNIQKEIDRLNEVAKNLNESLIDLQELGKYEQYI
>Non_AVP_0450
IQKEIDRLNEVAKNLNESLIDLQELGKYEQYIKWPW
>Non_AVP_0453
ISGINASVVNIQKEIDRLNEVAKNLNESLIDLQELGK
>Non_AVP_0472
ISGINASVVNIQKEIDRLNEVAKNLNESLIDLQELGKYEQYIKWPW
>Non_AVP_0462
LDKYFKNHTSPDVDLGDISGINASVVNIQKEIDRLNEVAK
>Non_AVP_0334
PALNCYWPLNDYGFYTTSGI
>Non_AVP_0457
QPELDSFKEELDKYFKNHTSPDVDLGDISGINASVVNIQ
>Non_AVP_0335
RDVSDFTDSVRDPKTSEILD
>Non_AVP_0469
SFKEELDKYFKNHTSPDVDLGDISGINASVVNIQKEIDRLNE
>Non_AVP_0336
SNNTIAIPTNFSISITTEVM
>Non_AVP_0333
VLYNSTFFSTFKCYGVSATK
>Non_AVP_0420
VVNIQKEIDRLNEVAKNLNESLIDLQELGK
>Non_AVP_0459
VVNIQKEIDRLNEVAKNLNESLIDLQELGKYEQYIKWPW
>Non_AVP_0466
VYDPLQPELDSFKEELDKYFKNHTSPDVDLGDISGINASVV
>Non_AVP_0461
YVTQQLIRAAEIRASANLAATKMSECVLGQSKRVDFCGKG
>Non_AVP_0444
ENKCNGTDAKVKLIKQELDKYKNAVTELQLLMQST
>Non_AVP_0437
IELSNIKENKCNGTDAKVKLIKQELDKYKNAVTEL
>Non_AVP_0442
IKENKCNGTDAKVKLIKQELDKYKNAVTELQLLMQ
>Non_AVP_0435
ITIELSNIKENKCNGTDAKVKLIKQELDKYKNAVT
>Non_AVP_0443
KENKCNGTDAKVKLIKQELDKYKNAVTELQLLMQS
>Non_AVP_0439
LSNIKENKCNGTDAKVKLIKQELDKYKNAVTELQL
>Non_AVP_0441
NIKENKCNGTDAKVKLIKQELDKYKNAVTELQLLM
>Non_AVP_0440
SNIKENKCNGTDAKVKLIKQELDKYKNAVTELQLL
>Non_AVP_0436
TIELSNIKENKCNGTDAKVKLIKQELDKYKNAVTE
>Non_AVP_0410
CGRCLQRACCKYCRLKCRLILFVIF
>Non_AVP_0415
CVTCKSTVLCDKMQHPCRRGPRCISC
>Non_AVP_0107
LLPIVGNLLNSLL
>Non_AVP_0473
MFTLKKSLLLLFFLGTINLSLCEEERNAEEERRDEPDERDVQVEKRLSPNLLKSLLGK
>Non_AVP_0065
SLIGGLVSAFK
>Non_AVP_0284
LFGLIPSLIGGLVSAFK
>Non_AVP_0001
LNNSRA
>Non_AVP_0038
LQMDDFELL
>Non_AVP_0103
BBKKLAVAAALLA
>Non_AVP_0104
BBKKLAVLLAAAA
>Non_AVP_0043
CACIADHSH
>Non_AVP_0044
CTCIADHRH
>Non_AVP_0102
EEDDLAVLLALLA
>Non_AVP_0006
RRKKAA
>Non_AVP_0281
RRKKAALLVLAALAVLA
>Non_AVP_0021
RRKKAAV
>Non_AVP_0032
RRKKAAVA
>Non_AVP_0041
RRKKAAVAL
>Non_AVP_0057
RRKKAAVALL
>Non_AVP_0068
RRKKAAVALLP
>Non_AVP_0075
RRKKAAVALLPA
>Non_AVP_0101
RRKKAAVALLPAV
>Non_AVP_0118
RRKKAAVALLPAVLL
>Non_AVP_0042
RRKKALLAP
>Non_AVP_0007
RRKKAP
>Non_AVP_0058
RRKKLALLAP
>Non_AVP_0022
RRKKLAP
>Non_AVP_0033
RRKKLLAP
>Non_AVP_0203
AYQPLLSNTLAELYV
>Non_AVP_0169
CIVEEVDARSVYPYD
>Non_AVP_0270
CKNKEKKCCKNKEKKC
>Non_AVP_0138
CPPPTGATVVQFEQP
>Non_AVP_0229
CYSRPLVSFRYEDQG
>Non_AVP_0196
DCIGKDARDAMDRIF
>Non_AVP_0160
DDHETDMELKPANAA
>Non_AVP_0161
DMELKPANAATRTSR
>Non_AVP_0132
DNATVAAGHATLREH
>Non_AVP_0128
DPKPKKNKKPKNPTP
>Non_AVP_0427
DPTARLQLEARLQHLVAEILEREQSLALHA
>Non_AVP_0247
DSGLLDYTEVQRRNQ
>Non_AVP_0224
DVMAVSTCVPVAADN
>Non_AVP_0296
DVREEEQLGERATGLNLNI
>Non_AVP_0248
DYTEVQRRNQLHDLR
>Non_AVP_0219
EARKLNPNAIASVTV
>Non_AVP_0239
EEYAYSHQLSRADIT
>Non_AVP_0172
EFVLATGDFVYMSPF
>Non_AVP_0236
EPCTVGHRRYFTFGG
>Non_AVP_0207
EQSRKPPNPTPPPPG
>Non_AVP_0188
EVDEMLRSEYGGSFR
>Non_AVP_0152
FEDRAPVPFEEVIDK
>Non_AVP_0191
FSSDAISTTFTTNLT
>Non_AVP_0237
FTFGGGYVYFEEYAY
>Non_AVP_0139
GATVVQFEQPRRCPT
>Non_AVP_0082
GENNELRLTRDAI
>Non_AVP_0202
GGFLIAYQPLLSNTL
>Non_AVP_0190
GGSFRFSSDAISTTF
>Non_AVP_0150
GHRYSQFMGIFEDRA
>Non_AVP_0391
GIGKFLKKAKKFGKAFVKILKK
>Non_AVP_0222
GRRVSARMLGDVMAV
>Non_AVP_0176
GSHTEHTTYAADRFK
>Non_AVP_0122
GTPGVAAATQAANGG
>Non_AVP_0168
GTTVNCIVEEVDARS
>Non_AVP_0164
GWHTTDLKYNPSRVE
>Non_AVP_0238
GYVYFEEYAYSHQLS
>Non_AVP_0468
HATCSLAFALATSVALATRNDLLLRWAAARDAQTILSKRDR
>Non_AVP_0177
HTTYAADRFKQVDGF
>Non_AVP_0144
IAVVFKENIAPYKFK
>Non_AVP_0216
IAWCELQNHELTLWN
>Non_AVP_0243
IDLNITMLEDHEFVP
>Non_AVP_0262
IEFARLQFTYNHIQR
>Non_AVP_0155
INAKGVCRSTAKYVR
>Non_AVP_0192
ISTTFTTNLTEYPLS
>Non_AVP_0148
KDVTVSQVWFGHRYS
>Non_AVP_0145
KENIAPYKFKATMYY
>Non_AVP_0129
KNKKPKNPTPPRPAG
>Non_AVP_0130
KNPTPPRPAGDNATV
>Non_AVP_0455
KWKLFKKIEKVGQNIRDGIIKAGPAVAVVGQATQIAKb
>Non_AVP_0215
LGRVAIAWCELQNHE
>Non_AVP_0250
LHDLRFADIDTVIHA
>Non_AVP_0212
LQFTYNHIQRHVNDM
>Non_AVP_0278
LQLEARLQHLVAEILER
>Non_AVP_0217
LQNHELTLWNEARKL
>Non_AVP_0298
LQVAERLTRKYNELLKSYQ
>Non_AVP_0135
LRDIKAENTDANFYV
>Non_AVP_0288
LRKEKKRLLLRKEKKRLL
>Non_AVP_0189
LRSEYGGSFRFSSDA
>Non_AVP_0204
LSNTLAELYVREHLR
>Non_AVP_0218
LTLWNEARKLNPNAI
>Non_AVP_0230
LVSFRYEDQGPLVEG
>Non_AVP_0198
MDRIFARRYNATHIK
>Non_AVP_0187
MTKWQEVDEMLRSEY
>Non_AVP_0234
NELRLTRDAIEPCTV
>Non_AVP_0291
NFHAMFQPFLEMIHEAQQ
>Non_AVP_0213
NHIQRHVNDMLGRVA
>Non_AVP_0158
NNLETTAFHRDDHET
>Non_AVP_0220
NPNAIASVTVGRRVS
>Non_AVP_0143
NYTEGIAVVFKENIA
>Non_AVP_0162
PANAATRTSRGWHTT
>Non_AVP_0125
PATPAPPPLGAAPTG
>Non_AVP_0393
PLGEEMRDRARAHVDALRTHLA
>Non_AVP_0232
PLVEGQLGENNELRL
>Non_AVP_0208
PPNPTPPPPGASANA
>Non_AVP_0126
PPPLGAAPTGDPKPK
>Non_AVP_0209
PPPPGASANASVERI
>Non_AVP_0131
PRPAGDNATVAAGHA
>Non_AVP_0166
PSRVEAFHRYGTTVN
>Non_AVP_0186
PSVCTMTKWQEVDEM
>Non_AVP_0396
PVLDEFREKLNEELEALKQKMK
>Non_AVP_0394
PYSDELRQRLAARLEALKENGG
>Non_AVP_0140
QFEQPRRCPTRPEGQ
>Non_AVP_0151
QFMGIFEDRAPVPFE
>Non_AVP_0233
QLGENNELRLTRDAI
>Non_AVP_0249
QRRNQLHDLRFADID
>Non_AVP_0179
QVDGFYARDLTTKAR
>Non_AVP_0241
RADITTVSTFIDLNI
>Non_AVP_0282
RALVDTLKFVTQAEGAK
>Non_AVP_0206
REHLREQSRKPPNPT
>Non_AVP_0294
RGGRLAYARRRFAVAVGRb
>Non_AVP_0293
RGGRLAYCRRRFCVAVGRb
>Non_AVP_0246
RHEIKDSGLLDYTEV
>Non_AVP_0142
RPEGQNYTEGIAVVF
>Non_AVP_0141
RRCPTRPEGQNYTEG
>Non_AVP_0454
RSLEGTDRFPFVRLKNSRKLEFKDIKGIKREQFVKIL
>Non_AVP_0195
RVDLGDCIGKDARDA
>Non_AVP_0240
SHQLSRADITTVSTF
>Non_AVP_0227
SMRISSRPGACYSRP
>Non_AVP_0149
SQVWFGHRYSQFMGI
>Non_AVP_0228
SRPGACYSRPLVSFR
>Non_AVP_0225
STCVPVAADNVIVQN
>Non_AVP_0211
SVERIKTTSSIEFAR
>Non_AVP_0429
SWLSKTAKKLENSAKKRISEGIAIAIQGGPR
>Non_AVP_0419
TAAGDARANAVAKAGLHDLNIETDTERNH
>Non_AVP_0159
TAFHRDDHETDMELK
>Non_AVP_0173
TGDFVYMSPFYGYRE
>Non_AVP_0134
TLREHLRDIKAENTD
>Non_AVP_0244
TMLEDHEFVPLEVYT
>Non_AVP_0235
TRDAIEPCTVGHRRY
>Non_AVP_0183
TRNLLTTPKFTVAWD
>Non_AVP_0163
TRTSRGWHTTDLKYN
>Non_AVP_0181
TTKARATAPTTRNLL
>Non_AVP_0193
TTNLTEYPLSRVDLG
>Non_AVP_0184
TVAWDWVPKRPSVCT
>Non_AVP_0471
TWLATRGLLRSPGRYVYFSPSASTWPVGIWTTGELVLGCDAAL
>Non_AVP_0263
VAADNVIVQNSMRIS
>Non_AVP_0156
VCRSTAKYVRNNLET
>Non_AVP_0170
VDARSVYPYDEFVLA
>Non_AVP_0295
VEGQLGENNELRLTRDAIE
>Non_AVP_0397
VFQFLGKIIHHVGNFVHGFSHVF
>Non_AVP_0408
VFQFLGKIIHHVGNFVHGFSHVFb
>Non_AVP_0261
VGQPQYYLANGGFLI
>Non_AVP_0226
VIVQNSMRISSRPGA
>Non_AVP_0290
VTDYGKDLMEKVKEWLNS
>Non_AVP_0289
VTDYGKDLMEKVKSPELQ
>Non_AVP_0171
VYPYDEFVLATGDFV
>Non_AVP_0185
WVPKRPSVCTMTKWQ
>Non_AVP_0180
YARDLTTKARATAPT
>Non_AVP_0231
YEDQGPLVEGQLGEN
>Non_AVP_0175
YGYREGSHTEHTTYA
>Non_AVP_0174
YMSPFYGYREGSHTE
>Non_AVP_0451
YQFHLVLHEALRAQALSRQLILGRELAQELVAELAT
>Non_AVP_0201
YYQANGGFLIAYQPL
>Non_AVP_0123
AAATQAANGGPATPA
>Non_AVP_0133
AAGHATLREHLRDIK
>Non_AVP_0124
AANGGPATPAPPPLG
>Non_AVP_0127
AAPTGDPKPKKNKKP
>Non_AVP_0178
ADRFKQVDGFYARDL
>Non_AVP_0205
AELYVREHLREQSRK
>Non_AVP_0136
AENTDANFYVCPPPT
>Non_AVP_0167
AFHRYGTTVNCIVEE
>Non_AVP_0157
AKYVRNNLETTAFHR
>Non_AVP_0137
ANFYVCPPPTGATVV
>Non_AVP_0395
ARLAEYHAKATEHLSTLSEKAK
>Non_AVP_0223
ARMLGDVMAVSTCVP
>Non_AVP_0199
ARRYNATHIKVGQPQ
>Non_AVP_0210
ASANASVERIKTTSS
>Non_AVP_0221
ASVTVGRRVSARMLG
>Non_AVP_0182
ATAPTTRNLLTTPKF
>Non_AVP_0200
ATHIKVGQPQYYQAN
>Non_AVP_0147
ATMYYKDVTVSQVWF
>Non_AVP_0432
DITLNNSVALDPIDISIELNKAKSDLEESKEWIR
>Non_AVP_0448
NDITLNNSVALDPIDISIELNKAKSDLEESKEWIR
>Non_AVP_0446
TPNDITLNNSVALDPIDISIELNKAKSDLEESKEW
>Non_AVP_0433
VALDPIDISIELNKAKSDLEESKEWIRRSNQKLD
>Non_AVP_0445
YTPNDITLNNSVALDPIDISIELNKAKSDLEESKE
>Non_AVP_0016
GPGRAF
>Non_AVP_0070
GRKKRRQRRRC
>Non_AVP_0339
ANGSRIPTGERVWDRGNVTL
>Non_AVP_0409
AQLLESVLQEERILALHAQARERLT
>Non_AVP_0087
ARANVKHLKILNT
>Non_AVP_0094
ARLKNNNRQVCID
>Non_AVP_0092
CALQIVARLKNNN
>Non_AVP_0354
CGTCVRDCWPETGSVRFPFH
>Non_AVP_0029
CPCRFFES
>Non_AVP_0338
CRANGSRIPTGERVWDRGNV
>Non_AVP_0004
CRFFES
>Non_AVP_0343
CSCRANGSRIPTGERVWDRG
>Non_AVP_0357
DLEAVPFVNRTTPFTIRGPL
>Non_AVP_0098
DPKLKWIQEYLEK
>Non_AVP_0352
ELSEWGVPCVTCILDRRPAS
>Non_AVP_0355
ETGSVRFPFHRCGTGPRLTK
>Non_AVP_0085
FFESHVARANVKH
>Non_AVP_0341
GAPASVLGSRPFDYGLKWQS
>Non_AVP_0287
GICICICGRGICYCICGR
>Non_AVP_0286
GICICICGYGICRCICGR
>Non_AVP_0285
GICYCICGRGICRCICGR
>Non_AVP_0366
GLTGGFYEPLVRRCSELMGR
>Non_AVP_0359
GNQGRGNPVRSPLGFGSYTM
>Non_AVP_0340
GSRIPTGERVWDRGNVTLLC
>Non_AVP_0009
HCKFWA
>Non_AVP_0010
HCKFWD
>Non_AVP_0012
HCKFWL
>Non_AVP_0013
HCKFWT
>Non_AVP_0089
HLKILNTPNCALQ
>Non_AVP_0345
HWSHGQNQWPLSCPQYVYGS
>Non_AVP_0090
ILNTPNCALQIVA
>Non_AVP_0253
ISSEVHIPLGDARLV
>Non_AVP_0268
ITTYWGLHTGERDWHL
>Non_AVP_0031
IVWQVDRM
>Non_AVP_0362
KCPTPAIEPPTGTFGFFPGV
>Non_AVP_0095
KNNNRQVCIDPKL
>Non_AVP_0003
KPVSLS
>Non_AVP_0019
KPVSLSY
>Non_AVP_0028
KPVSLSYR
>Non_AVP_0039
KPVSLSYRC
>Non_AVP_0054
KPVSLSYRCP
>Non_AVP_0116
KPVSLSYRCPCRFFE
>Non_AVP_0267
KPVSLSYRCPCRFFES
>Non_AVP_0269
LGDARLVITTYWGLHT
>Non_AVP_0351
LGSSDRDTVVELSEWGVPCV
>Non_AVP_0279
LQARILAVERYLKDQQQ
>Non_AVP_0346
LSCPQYVYGSVSVTCVWGSV
>Non_AVP_0369
LSSGRPDGFIHVQGHLQEVD
>Non_AVP_0073
LSYRCPCRFFES
>Non_AVP_0030
MENRWQVM
>Non_AVP_0008
NRGLAA
>Non_AVP_0096
NRQVCIDPKLKWI
>Non_AVP_0088
NVKHLKILNTPNC
>Non_AVP_0020
PCRFFES
>Non_AVP_0084
PCRFFESHVARAN
>Non_AVP_0342
PFDYGLKWQSCSCRANGSRI
>Non_AVP_0364
PPINNCMPLGTEVSEALGGA
>Non_AVP_0117
PVSLSYRCPCRFFES
>Non_AVP_0344
QAVGWGDPITHWSHGQNQWP
>Non_AVP_0093
QIVARLKNNNRQV
>Non_AVP_0356
RCGTGPRLTKDLEAVPFVNR
>Non_AVP_0040
RCPCRFFES
>Non_AVP_0252
RHHYESPHPRISSEV
>Non_AVP_0100
RIRTWKSLVKHHM
>Non_AVP_0368
RNPVCPGYAWLSSGRPDGFI
>Non_AVP_0086
SHVARANVKHLKI
>Non_AVP_0349
SKIDVWSLVPVGSASCTIAA
>Non_AVP_0056
SLSYRCPCRF
>Non_AVP_0099
SLSYRCPCRFFES
>Non_AVP_0452
SSESFTLLEQWNNWKLQLAEQWLEQINEKHYLEDIS
>Non_AVP_0348
SWFASTGGRDSKIDVWSLVP
>Non_AVP_0005
SYRCPC
>Non_AVP_0353
TCILDRRPASCGTCVRDCWP
>Non_AVP_0365
TEVSEALGGAGLTGGFYEPL
>Non_AVP_0363
TGTFGFFPGVPPINNCMPLG
>Non_AVP_0361
TKIRDSLHLVKCPTPAIEPP
>Non_AVP_0091
TPNCALQIVARLK
>Non_AVP_0358
TTPFTIRGPLGNQGRGNPVR
>Non_AVP_0097
VCIDPKLKWIQEY
>Non_AVP_0350
VGSASCTIAALGSSDRDTVV
>Non_AVP_0367
VRRCSELMGRRNPVCPGYAW
>Non_AVP_0074
VSLSYRCPCRFF
>Non_AVP_0108
VSLSYRCPCRFFES
>Non_AVP_0347
VSVTCVWGSVSWFASTGGRD
>Non_AVP_0055
YRCPCRFFES
>Non_AVP_0083
YRCPCRFFESHVA
>Non_AVP_0076
SVSVGMKPSPRP
>Non_AVP_0077
SVSVGTKPRPRP
>Non_AVP_0078
SVSWGMKPSPRQ
>Non_AVP_0023
TSYHRSA
>Non_AVP_0387
CKWEEAKVKFHCQRTQSQPGSW
>Non_AVP_0390
CTSDLPSSWGYMNCNCTNSSSS
>Non_AVP_0307
EGPTLGNGAREIWATLFKKA
>Non_AVP_0388
FHCQRTQSQPGSWFRAISSWKQ
>Non_AVP_0324
FLYTAFAMQELGCNQNQFFC
>Non_AVP_0313
GGKMLYNKVTKQLSYCTDPL
>Non_AVP_0312
GKINISLCLTGGKMLYNKVT
>Non_AVP_0304
GNTPNVSGANPVDCTMYSNK
>Non_AVP_0389
GSWFRAISSWKQRNRWEWRPDF
>Non_AVP_0303
GWWNQMAYYNSCKWEEAKVK
>Non_AVP_0386
IFWDCWAPEEPACQDFLGAMIH
>Non_AVP_0305
KIPLELWTRYNMTINQTIWN
>Non_AVP_0398
KQRNRWEWRPDFKSKKVKISLPC
>Non_AVP_0300
KRWNETITGPSGCANNTCYN
>Non_AVP_0317
KSKKVKISLPCNSTKNLTFA
>Non_AVP_0309
LKAKTNISIREGPTLGNWAR
>Non_AVP_0329
MPEVEGEEIQPQMELRRNGR
>Non_AVP_0323
NIAGNWSCTSDLPSSWGYMN
>Non_AVP_0326
NMTINQTIWNHGNITLGEWY
>Non_AVP_0315
PNQTCMWNTSQIQDPEIPKC
>Non_AVP_0385
PPLVVPVEESEIIFWDCWAPEE
>Non_AVP_0330
PQMELRRNGRQCGMSEKEEE
>Non_AVP_0321
PVDCTMYSNKMYNCSLQNGF
>Non_AVP_0302
QIPLINYTFGPNQTCMWNTS
>Non_AVP_0316
QIQDPEIPKCGWWNQMAYYN
>Non_AVP_0319
RNKSNLHTEARFRIRCRWNV
>Non_AVP_0310
SGCANNTCYNVSVIVPDYQC
>Non_AVP_0318
TGAWIEFGCHRNKSNLHTEA
>Non_AVP_0327
TLVDCIRNCIHKILGYTVIA
>Non_AVP_0311
YLDRVDTWLQGKINISLCLT
>Non_AVP_0259
FDSQQGWFEGWFNRS
>Non_AVP_0255
GLVRDNMAKLRERLK
>Non_AVP_0411
KQRQQLFDSQQGWFEGWFNRSPWFT
>Non_AVP_0258
QRQQLFDSQQGWFEG
>Non_AVP_0257
RERLKQRQQLFDSQQ
>Non_AVP_0254
YADHTGLVRDNMAKL
>Non_AVP_0423
TTVKVHASDERLGPMPCRPKEIVSSAGPVM
>Non_AVP_0428
VEDTLYGDHECGSLLQDAALYLVDGMTNTI
>Non_AVP_0425
VKQCRWCGFDFDGPDGLPHYPIGKCILANE
>Non_AVP_0422
VPTHLATDVELKEIQGMMDASEGTNYTCCK
>Non_AVP_0421
WCNWHNIDPWIQLMNRTQADLAEGPPVKEC
>Non_AVP_0264
FDIVKKIAGHIAGSI
>Non_AVP_0112
GLFDIVKKIAGHIA
>Non_AVP_0400
GLLQTIKEKLKEFAGGVVTGVQS
>Non_AVP_0111
LDIVKKVVGAFGSL
>Non_AVP_0061
AVSNPEATKC
>Non_AVP_0027
CIKRDSP
>Non_AVP_0299
DSHAKRHHGYKRKFHEKHH
>Non_AVP_0376
FIQYLAPLIPHAVKAISDLI
>Non_AVP_0266
FKCRRWQWRMKKAGA
>Non_AVP_0414
FLEGFLVPKVVPGPTAALLKKALDD
>Non_AVP_0384
GFMKYIGPLIPHAVKAISDLI
>Non_AVP_0401
GLIQTIKEKLKELAGGLVTGIQS
>Non_AVP_0375
GLLASLGKVLGGYLAEKLKP
>Non_AVP_0382
GLLASLGKVLGGYLAEKLKPK
>Non_AVP_0412
GLLDIVTGLLGNLIVDVLKPKTPAS
>Non_AVP_0381
GLLGSIGKVLGGYLAEKLKPK
>Non_AVP_0374
GLLGSIGNAIGAFIANKLKP
>Non_AVP_0380
GLLGSIGNAIGAFIANKLKPK
>Non_AVP_0404
GLLQTIKEKLKELATGLVIGVQS
>Non_AVP_0403
GLLQTITEKLKEFAGGLVTGVQS
>Non_AVP_0407
GLWQLIKDKFKDAATGFVTGIQS
>Non_AVP_0405
GLWQLIKDKIKDAATGFVTGIQS
>Non_AVP_0406
GLWQLIKDKLKDAATGFVTGIQS
>Non_AVP_0017
GRRRRS
>Non_AVP_0047
GRRRRSVQW
>Non_AVP_0081
ILGTILGLLKSL
>Non_AVP_0114
INWLKLGKAIIDAL
>Non_AVP_0277
IVSYPDDAGEHAHKMG
>Non_AVP_0037
KKKKKKKK
>Non_AVP_0272
KKKKKKKKLLLLLLLL
>Non_AVP_0275
KKWWKAKKFANSGPNA
>Non_AVP_0274
KKWWKAQKAVNSGPNA
>Non_AVP_0378
KLAKKLAKLAKKLAKLAKKLA
>Non_AVP_0053
KVLKVLKVL
>Non_AVP_0416
KWKSFIKKLTSAAKKVVTTAKPLISS
>Non_AVP_0113
LKLKLKLKLKLKLK
>Non_AVP_0273
LKLKLKLKLKLKLKLK
>Non_AVP_0292
RGGRLTYTRPRFTVTVGR
>Non_AVP_0276
RKVRGPPVSCIKRDSP
>Non_AVP_0026
RNMRKVR
>Non_AVP_0072
RRFPWWWPFRR
>Non_AVP_0018
RRWQWR
>Non_AVP_0049
TGCFQWQRN
>Non_AVP_0051
TKCFGWGRN
>Non_AVP_0052
TKCFQWQGN
>Non_AVP_0048
TKCFQWQRN
>Non_AVP_0377
VRNRVIARVGGVPYVGGPCYN
>Non_AVP_0106
VRRFPWWWPFLRR
>Non_AVP_0373
WALRWALRWALRWALRWALR
>Non_AVP_0071
IIYCNRRTGKC
>Non_AVP_0080
YCNRRTGKCQRM
>Non_AVP_0399
KCRRWQWRMKKLGAPSITCVRRA
