# Supplementary material for: Innovative Alignment-Based Method for Antiviral Peptide Prediction
Source: Antibiotics (Basel). 2024 Aug 14;13(8):768. doi: 10.3390/antibiotics13080768 (PMC11350826; doi:10.3390/antibiotics13080768)
Supplement: Supplementary file 1 [file antibiotics-13-00768-s001.zip › SuppInfo/SI2_Datasets/TS_starPep_AV .fasta]

>Sequence_0_AVP_testing
YTSLIHSLIEESQNQQEKNEQELLELDKWASLWNWF
>Sequence_1_AVP_testing
YTSLIHSLIEESQNQQEKNEQELLELDKWASLANWF
>Sequence_2_AVP_testing
YVSGKARGWFYRHHY
>Sequence_3_AVP_testing
YTPNDITLNNSVALDPIDISIELNKAKSDLEESKE
>Sequence_4_AVP_testing
YVREHGVPIHADKYFEQVLK
>Sequence_5_AVP_testing
YTSLIHSLIEESQNQQEKNQQELLQLDKWASLWNWF
>Sequence_6_AVP_testing
YTSLIHSLIEEDQNQQEKNEQELLELDKWASLWNWF
>Sequence_7_AVP_testing
YRWRGPTAAFLSLV
>Sequence_8_AVP_testing
YSYEL
>Sequence_9_AVP_testing
YTSLIHSLIEEPQNQQEKNEQELLELDKWASLWNWF
>Sequence_10_AVP_testing
YTSLIHSLIQQSQNQQQKNQQQLLQLDKWASLWNWF
>Sequence_11_AVP_testing
YTSLIHSLIEELQNQQEKNEQELLELDKWASLWNWF
>Sequence_12_AVP_testing
YTSVITIELSNIKENKCNGTDAKVKLIKQELDKYK
>Sequence_13_AVP_testing
YVSGKARGWFYRHHYESPHPRISSEVHIPLGDARLV
>Sequence_14_AVP_testing
YYQANGGFLIAYQPL
>Sequence_15_AVP_testing
YPLPHPMWSMLP
>Sequence_16_AVP_testing
YGGIKKEIEAIKKEQEAIKKKIEAIEKEIEA
>Sequence_17_AVP_testing
YLQELLGE
>Sequence_18_AVP_testing
YNTPVFAIKKKDSTKWRKLV
>Sequence_19_AVP_testing
YLDRVDTWLQGKINISLCLT
>Sequence_20_AVP_testing
YGRKKRRQRRRGSGIEPHDWTKNITDKIDQIIHDFVDK
>Sequence_21_AVP_testing
YDPLVFPSDEFDASISQVNEKINQSLAFIRKSDEL
>Sequence_22_AVP_testing
YQLLIRMIY
>Sequence_23_AVP_testing
YLTTLK
>Sequence_24_AVP_testing
YFLLKL
>Sequence_25_AVP_testing
YPYYPGEARGAP
>Sequence_26_AVP_testing
YPGHITGHRMANMMMNW
>Sequence_27_AVP_testing
YDHIQDHVNTMFSRLATSWCLLQNKERALWAEAA
>Sequence_28_AVP_testing
YKYRYL
>Sequence_29_AVP_testing
YKGYQPIDVVRDLPSGFNTL
>Sequence_30_AVP_testing
YENQKQIANQFNKAISQIQESLTTTSTA
>Sequence_31_AVP_testing
YKFACPECPKRFMRSDHLSKHITLHELLGEERR
>Sequence_32_AVP_testing
YQDVNCTDVSTAIHADQLTP
>Sequence_33_AVP_testing
YGAVVNDL
>Sequence_34_AVP_testing
YEPLVRRRSELMGRRNPV
>Sequence_35_AVP_testing
YQLLIAMIYKNI
>Sequence_36_AVP_testing
YQSTCSAVSKGYLSALR
>Sequence_37_AVP_testing
YEIIMDIEQNNVQGKTGIQQ
>Sequence_38_AVP_testing
YGYREGSHTEHTTYA
>Sequence_39_AVP_testing
YPFPG
>Sequence_40_AVP_testing
YALLIRMIYKNI
>Sequence_41_AVP_testing
YARDLTTKARATAPT
>Sequence_42_AVP_testing
YADHTGLVRDNMAKLRERLKQRQQLFDSQQGWFEGWFNRSPWFTT
>Sequence_43_AVP_testing
WVPKRPSVCTMTKWQ
>Sequence_44_AVP_testing
WNSLKADNLDV
>Sequence_45_AVP_testing
WSFFSNI
>Sequence_46_AVP_testing
WNSLKIDNLDV
>Sequence_47_AVP_testing
WPTNPTTVPVPS
>Sequence_48_AVP_testing
WVPAFCQAVGWGDPITHWSH
>Sequence_49_AVP_testing
WVRLGRYLLRRLKTPFTR
>Sequence_50_AVP_testing
WVAVTPTVATRDGKLPTT
>Sequence_51_AVP_testing
WQEWERKVDFLEENITALLEEAQIQQEKNMYELQK
>Sequence_52_AVP_testing
WRRRRL
>Sequence_53_AVP_testing
WTDMFTAWWSTP
>Sequence_54_AVP_testing
WLVFFVIFYFFRRRKK
>Sequence_55_AVP_testing
WLWSEKNS
>Sequence_56_AVP_testing
WLYKREDY
>Sequence_57_AVP_testing
WHSRGSTWLYRETANLNAMLTITTARSKYPY
>Sequence_58_AVP_testing
WMEWDREIEELAKKAEELAKKAEELAKKAWASLWNWF
>Sequence_59_AVP_testing
WMEWDREIEEYTKKIEEYTKKIEEYTKKIEEYTKKI
>Sequence_60_AVP_testing
WLVFFVRRKK
>Sequence_61_AVP_testing
VTTAQETKRGRIQTKKEVSI
>Sequence_62_AVP_testing
WAPEWAPEWILE
>Sequence_63_AVP_testing
WASLWNWF
>Sequence_64_AVP_testing
WEAWVRWI
>Sequence_65_AVP_testing
VSVIVPDYQCYLDRVDTWLQ
>Sequence_66_AVP_testing
WDWICEVLSDFK
>Sequence_67_AVP_testing
WDRGNVTLLCDCPNGPWVWV
>Sequence_68_AVP_testing
VVTLTDTTNQKTELQAIYLA
>Sequence_69_AVP_testing
VSIEWRKK
>Sequence_70_AVP_testing
VSFAIKWEYVLL
>Sequence_71_AVP_testing
VTNTATIM
>Sequence_72_AVP_testing
WEDWVRWA
>Sequence_73_AVP_testing
WEDWVAWI
>Sequence_74_AVP_testing
VYLHRIDLGPPISLERLDVGTNLQNAIAKLEDAKE
>Sequence_75_AVP_testing
WEEWDKKIEEYTKKIEELIKKSEEQQKN
>Sequence_76_AVP_testing
VNKKIEEIDKKIEELNKKLEELEKKLEEVNKK
>Sequence_77_AVP_testing
VPCSICSNNPTCWAICKRIPNKKPGKK
>Sequence_78_AVP_testing
VLYNSTFFSTFKCYGVSATK
>Sequence_79_AVP_testing
VRLGRYLLRRLKTPFTRL
>Sequence_80_AVP_testing
VRDQAEHLKT
>Sequence_81_AVP_testing
VNPTLLFLKVPAQNAISTTFPYT
>Sequence_82_AVP_testing
VNKIALLSTNKAVVSLSNGVSVLTSKVLDLKNY
>Sequence_83_AVP_testing
VETTVTTAQETKRGRIQTKK
>Sequence_84_AVP_testing
VKKRRHGDEDMFYMH
>Sequence_85_AVP_testing
VHVASGY
>Sequence_86_AVP_testing
TTWEAWDRAIAEYAARIEALIRAAQELQEKNEAALREL
>Sequence_87_AVP_testing
VAVSKVLHLEGEVNKIALLSTNKAVVSLSNGVS
>Sequence_88_AVP_testing
TVAWDWVPKRPSVCT
>Sequence_89_AVP_testing
TYGDTWAGVEAIIRI
>Sequence_90_AVP_testing
TTPKFTVAWDWVPKR
>Sequence_91_AVP_testing
VAGLRQSLEQYQVVKQPDYL
>Sequence_92_AVP_testing
TTTPAKRKKTKK
>Sequence_93_AVP_testing
TSYHRSA
>Sequence_94_AVP_testing
TVSTFIDLNITMLED
>Sequence_95_AVP_testing
VEGQLGENNELRLTRDAIE
>Sequence_96_AVP_testing
TTWEAWDRAIAEYAARIEALIRAAQEQQEKNEAALREL
>Sequence_97_AVP_testing
VALDPIDISIELNKAKSDLEESKEWIRRSNQKLDS
>Sequence_98_AVP_testing
TTVKVHASDERLGPMPCRPKEIVSSAGPVM
>Sequence_99_AVP_testing
VALDPIDISIELNKAKSDLEESKEWIRR
>Sequence_100_AVP_testing
VDGIPVSWDADARAPA
>Sequence_101_AVP_testing
TMKVDDLIVHFNMTKAVEMV
>Sequence_102_AVP_testing
TPDKKHQKEPPFLWMGYELH
>Sequence_103_AVP_testing
TSPDVDLGDISGINASVVNIQKEIDRLNEVAKNLNESLIDLQELGKYE
>Sequence_104_AVP_testing
TNDCPNSSVVYEAADAIL
>Sequence_105_AVP_testing
TRTSRGWHTTDLKYN
>Sequence_106_AVP_testing
TPKFKLPIQKETWETWWTEY
>Sequence_107_AVP_testing
TLPRPGP
>Sequence_108_AVP_testing
TLKPIFKLPLGINITNFR
>Sequence_109_AVP_testing
TDVILMCFSIDSPDSLEAI
>Sequence_110_AVP_testing
TGPEFPGRPTRP
>Sequence_111_AVP_testing
TITYDY
>Sequence_112_AVP_testing
SWLRDIWDWACEVLSDFK
>Sequence_113_AVP_testing
SWLRDIWDWIEEVLSDFK
>Sequence_114_AVP_testing
SVTKLTEDRWNKPQK
>Sequence_115_AVP_testing
SVERIKTTSSIEFAR
>Sequence_116_AVP_testing
SVSVGTKPRPRP
>Sequence_117_AVP_testing
TAALRLGIKLTQHYFGLLTAFGSNFGTIG
>Sequence_118_AVP_testing
SWLRDIWDWSCEVLSDFK
>Sequence_119_AVP_testing
TAYALLKLAGRW
>Sequence_120_AVP_testing
STLPLPP
>Sequence_121_AVP_testing
TAAFLLKLAGRW
>Sequence_122_AVP_testing
TAVILMCFSIDSPDSLENI
>Sequence_123_AVP_testing
SWLRDIWDWLCELLSDFK
>Sequence_124_AVP_testing
SWLRDIWDWICELLSDFK
>Sequence_125_AVP_testing
STSYAGAVVNDL
>Sequence_126_AVP_testing
SWLRDIWDWICEVLSDFKTW
>Sequence_127_AVP_testing
STTVKAASWWA
>Sequence_128_AVP_testing
SVITIELSNIKENKCNGTDAKVKLIKQELDKYKNA
>Sequence_129_AVP_testing
SMTDFYHSKRRLIFS
>Sequence_130_AVP_testing
SQNQQEKNEQELLELDKWASLWNWFNITNWLWLIKI
>Sequence_131_AVP_testing
SRPGACYSRPLVSFR
>Sequence_132_AVP_testing
STCVPVAADNVIVQN
>Sequence_133_AVP_testing
SSSTSTQVQILSNAL
>Sequence_134_AVP_testing
SPRGSRPSWGPTDPRRRS
>Sequence_135_AVP_testing
STFTHPR
>Sequence_136_AVP_testing
SNIKENKCNGTDAKVKLIKQELDKYKNAVTELQLL
>Sequence_137_AVP_testing
SSPLAHYLNAPT
>Sequence_138_AVP_testing
SNASVWECCSTGSWVPFTCC
>Sequence_139_AVP_testing
SGTKMACPSNRGILRNWYNP
>Sequence_140_AVP_testing
SLLGRMKGA
>Sequence_141_AVP_testing
SLKIPNLD
>Sequence_142_AVP_testing
SIWRDWVDLICEFLSDWK
>Sequence_143_AVP_testing
SLIGGLVSAFK
>Sequence_144_AVP_testing
SISCSRGLVCLLPRLTNESGNDRFDS
>Sequence_145_AVP_testing
SDIEKLKEAIRDTNKAVQSVQSSIGNLIVAIKSVQ
>Sequence_146_AVP_testing
SGGSNRSP
>Sequence_147_AVP_testing
SEDVVSSSMSYTFT
>Sequence_148_AVP_testing
SDWDPLFTHK
>Sequence_149_AVP_testing
SAQITAAVALVEAKQARSDIEKLKEAIRDTNKAVQ
>Sequence_150_AVP_testing
SGIVQQQNNLLRAIEAQQHLLQLTVWGIKQLQARIL
>Sequence_151_AVP_testing
SEPHLPFPVLPH
>Sequence_152_AVP_testing
RWWCC
>Sequence_153_AVP_testing
RVGRNPNQVGD
>Sequence_154_AVP_testing
RRWWCRL
>Sequence_155_AVP_testing
RSISGWILSTYLGRP
>Sequence_156_AVP_testing
RSLLGRMKGA
>Sequence_157_AVP_testing
RRWWCRF
>Sequence_158_AVP_testing
RSDIEKLKEAIRDTNKAVQSVQSSIGNLIVAIKSV
>Sequence_159_AVP_testing
RRWWCRG
>Sequence_160_AVP_testing
RTQRRGRTGRGKPGIYR
>Sequence_161_AVP_testing
RRWWCRQ
>Sequence_162_AVP_testing
RRWWCRC
>Sequence_163_AVP_testing
RRKKAAVALLPAVKLALLAP
>Sequence_164_AVP_testing
RRKKAAVAL
>Sequence_165_AVP_testing
RRLHLEPAFLPYSVKAHECC
>Sequence_166_AVP_testing
RRKKLLALLAP
>Sequence_167_AVP_testing
RRKKAAVALLPAVLLALLAP
>Sequence_168_AVP_testing
RRKKRRRRRR
>Sequence_169_AVP_testing
RRKKALLPAVLLALLAP
>Sequence_170_AVP_testing
RRKRRR
>Sequence_171_AVP_testing
RRKKAAVALLPAVLLALL
>Sequence_172_AVP_testing
RRKKAAVAKLPAVLLALLAP
>Sequence_173_AVP_testing
RRKKAVLLALLAP
>Sequence_174_AVP_testing
RRKKAAVALL
>Sequence_175_AVP_testing
RRKKAAVALLPAVL
>Sequence_176_AVP_testing
RRKKP
>Sequence_177_AVP_testing
RRKKA
>Sequence_178_AVP_testing
RRKKAAVALLKAVLLALKAP
>Sequence_179_AVP_testing
RRKKIFYFFR
>Sequence_180_AVP_testing
RMKQIEDKIEEIESKQKKIENEIARIKKLLQLTVWGIKQLQARIL
>Sequence_181_AVP_testing
RNTREVFAQVKQMYKTPTLKYFG
>Sequence_182_AVP_testing
RLGVRATRKTSERSQPRG
>Sequence_183_AVP_testing
RINNIPWSEAMM
>Sequence_184_AVP_testing
RGNVTLLCDCPNGPWVWVPA
>Sequence_185_AVP_testing
RHHYESTHPRISSEV
>Sequence_186_AVP_testing
RDWHLGQGVSIEWRK
>Sequence_187_AVP_testing
RDVSDFTDSVRDPKTSEILD
>Sequence_188_AVP_testing
QMMLTLLWAFWY
>Sequence_189_AVP_testing
QKWEDWVRWIGN
>Sequence_190_AVP_testing
QMRRKVELFTYMRFD
>Sequence_191_AVP_testing
QTKDLQQKFYEIIMDIEQNNVQGKKGIQQLQKWED
>Sequence_192_AVP_testing
QLLIRMIYKNILFYLVPGPGHGAEPERRNIKYL
>Sequence_193_AVP_testing
QLIHLYYFDCFSESA
>Sequence_194_AVP_testing
QRRNQLHDLRFADID
>Sequence_195_AVP_testing
QKKIRWRLSA
>Sequence_196_AVP_testing
PSVCTMTKWQEVDEM
>Sequence_197_AVP_testing
PSRVEAFHRYGTTVN
>Sequence_198_AVP_testing
QHLLQLTVWGIKQLQARILAVERYLKDQ
>Sequence_199_AVP_testing
QITAAVALVEAKQARSDIEKLKEAIRDTNKAVQSV
>Sequence_200_AVP_testing
PKDGPSPGGTLMDLSERQEVSSVRSLSST
>Sequence_201_AVP_testing
PGGETARKDKFLHMVLPRRL
>Sequence_202_AVP_testing
PNQTCMWNTSQIQDPEIPKC
>Sequence_203_AVP_testing
PPPPGASANASVERI
>Sequence_204_AVP_testing
PLNNCLLLGTEVSEALGGAGLTGG
>Sequence_205_AVP_testing
PPEPSDLPPGNPVPPPLNYGDPTKLRSPP
>Sequence_206_AVP_testing
PPINNCMPLGTEVSEALGGA
>Sequence_207_AVP_testing
PDKWTVQPIVLPEKDSWTVN
>Sequence_208_AVP_testing
PNGPWVWVPAFCQAVGWGDP
>Sequence_209_AVP_testing
PLNNCLLLGTEVSEALGGAG
>Sequence_210_AVP_testing
PPSHSFRPESLERLHLLRRVLLLMRIVH
>Sequence_211_AVP_testing
PPVYTKDVDISSQISSMNQSLQQSKDYIKEAQKILDTVNPSL
>Sequence_212_AVP_testing
PHENACETYLKRR
>Sequence_213_AVP_testing
PPDTSLLPPVGLHLVVRLFLLRLSVH
>Sequence_214_AVP_testing
PPDQTTYPSAECPPPPLVSILLIGLWLH
>Sequence_215_AVP_testing
PLVEGQLGENNELRL
>Sequence_216_AVP_testing
PPGETPTPVSDLWPPPSYQGRPSRQGHPP
>Sequence_217_AVP_testing
PRPGP
>Sequence_218_AVP_testing
PPIPIPDPPQRNRPPPRWFISLMVIRIH
>Sequence_219_AVP_testing
NVTLLCDCPNGPWVWVPAFC
>Sequence_220_AVP_testing
PALEDPALVGPALI
>Sequence_221_AVP_testing
PACQDFLGAMIHLKAKTNISIR
>Sequence_222_AVP_testing
NKSLEQIWNNMTWMEWDREINNYTSLIHSLIEESQN
>Sequence_223_AVP_testing
NPTCWAICKRIPNKK
>Sequence_224_AVP_testing
NLYIQWLKDGGPSSGRPPPS
>Sequence_225_AVP_testing
NPRLYE
>Sequence_226_AVP_testing
NNYTSLIHSLIEESQNQQEKNEQELLELDKWASLWN
>Sequence_227_AVP_testing
NNTRKSIRIQRGPGRAFVTIGKIG
>Sequence_228_AVP_testing
NMAKLRERLKQRQQL
>Sequence_229_AVP_testing
NNLETTAFHRDDHET
>Sequence_230_AVP_testing
NNSVALDPIDISIELNKAKSDLEESKEWIRRSNQ
>Sequence_231_AVP_testing
NNMTWMEWDREINNYTSLIHSLIEESQNQQEKNEQE
>Sequence_232_AVP_testing
NRRPQDVKFPGGGQIVGGVY
>Sequence_233_AVP_testing
NRRPQDVKFPGGGQIVGGVYL
>Sequence_234_AVP_testing
NASDMEIKKVNKKIEEYIKKIEEVEKKLEEVNKK
>Sequence_235_AVP_testing
NELRLTRDAIEPCTV
>Sequence_236_AVP_testing
NDITLNNSVALDPIDISIELNKAKSDLEESKEWIR
>Sequence_237_AVP_testing
NEELGKKYEETKKKQEEFYKKIEEIEKKNEEVKKKLEELQKK
>Sequence_238_AVP_testing
MTWMEWDREINNYTSLIHSLIEESQNQQEKNEQELLEL
>Sequence_239_AVP_testing
MSTNPKPQRKTKRNTNRRPQ
>Sequence_240_AVP_testing
MNSKYLFVFLILNVIFIDLCQGFLFNVIPHAINATASLIKKGTRRRELGSQYDYLQDFRKRELDLDDLLSKFPDY
>Sequence_241_AVP_testing
MPEVEGEEIQPQMELRRNGR
>Sequence_242_AVP_testing
MKIPLILVTIAIILLMVPTESDAFDLGGLIKGVVDLFGRRSLKNRDYFDYMQDPSLSNADLRELEELLEDY
>Sequence_243_AVP_testing
MKNNTILFTFLIVFLIASQIEAINWDILIDTIKDKLGKRSEDREFFDFFTDDNLAALEKALKEY
>Sequence_244_AVP_testing
MDVNPYLLFLKVPAQ
>Sequence_245_AVP_testing
MDVNPTLLFIDVPAQ
>Sequence_246_AVP_testing
MDVNPHLLFLKVPAQ
>Sequence_247_AVP_testing
MDVNPFLLFLKVPAQ
>Sequence_248_AVP_testing
MEWDREINNYTSLIHSLIEESQNQQEKNEQELLELD
>Sequence_249_AVP_testing
MDVNPTL
>Sequence_250_AVP_testing
MDVNPTLLFLKVP
>Sequence_251_AVP_testing
MANSGLQLLGFSMALLGW
>Sequence_252_AVP_testing
MEQAPEDQGPQREPY
>Sequence_253_AVP_testing
MDVNPT
>Sequence_254_AVP_testing
MASAGMQILGVVLTLLGW
>Sequence_255_AVP_testing
LVFPSDEFDASISQVNEKINQSLAFIRKSDELLHN
>Sequence_256_AVP_testing
MANAGLQLLGFILAFLGWIGAIVS
>Sequence_257_AVP_testing
MANAGLQLLGFILA
>Sequence_258_AVP_testing
MANAGLQLLGFILAFLGW
>Sequence_259_AVP_testing
MANAGLQLLGFILAFLGWIG
>Sequence_260_AVP_testing
LVRRRSELMGRRNPVCPG
>Sequence_261_AVP_testing
LVKCPTPAIEPPTGTFGF
>Sequence_262_AVP_testing
LWDENEKW
>Sequence_263_AVP_testing
MAGRSGDSDEELLKTVRLIKFLYQSNPPPS
>Sequence_264_AVP_testing
LPRRLHLEPAFLPYSVKAHECC
>Sequence_265_AVP_testing
LQQLLFIHFRIGCQH
>Sequence_266_AVP_testing
LQFTYNHIQRHVNDM
>Sequence_267_AVP_testing
LQEVDAGNFIPPPRWLLL
>Sequence_268_AVP_testing
LRSEYGGSFRFSSDA
>Sequence_269_AVP_testing
LSSGRPDGFIHVQGHLQEVD
>Sequence_270_AVP_testing
LLGRM
>Sequence_271_AVP_testing
LLGDLLDDVTSIRHAVLQNRAAIDF
>Sequence_272_AVP_testing
LMRIR
>Sequence_273_AVP_testing
LNITNSHVSILQERPPLENRVL
>Sequence_274_AVP_testing
LLLGTEVSEALGGAGLTG
>Sequence_275_AVP_testing
LLEYVY
>Sequence_276_AVP_testing
LLEYVM
>Sequence_277_AVP_testing
LKARTVTFGVVTSVI
>Sequence_278_AVP_testing
LLDCWVRLGRYLLRRLKTPFT
>Sequence_279_AVP_testing
LLFLKVPAQNAISTTFPYT
>Sequence_280_AVP_testing
LEAIPCSIPPCFLFGKPFVF
>Sequence_281_AVP_testing
LDKYFKNHTSPDVDLGDISGINASVVNIQKEIDRLNEVAK
>Sequence_282_AVP_testing
LEAIPCSIPPCVFFNKPFVF
>Sequence_283_AVP_testing
LEAIPMSIPPEVKANKPFVF
>Sequence_284_AVP_testing
LEAIPMSIPPEVKFNKPFVA
>Sequence_285_AVP_testing
LGSSDRDTVVELSEWGVPCV
>Sequence_286_AVP_testing
LEAIPCSIPPCFAFNKPFVF
>Sequence_287_AVP_testing
LEAIPCSIPPCVLFNKPFVF
>Sequence_288_AVP_testing
LGQGVSIE
>Sequence_289_AVP_testing
LGRVAIAWCELQNHE
>Sequence_290_AVP_testing
LGEWYNQTKELQQKFYEIIMNIEQNNVQVKKGLQQ
>Sequence_291_AVP_testing
LGPPISLERLDVGTNLGNAIAKLEAKELLESSDQ
>Sequence_292_AVP_testing
LEAAPMSIPPEVKFNKPFVF
>Sequence_293_AVP_testing
LEAIPMSIPPAVKFNKPFVF
>Sequence_294_AVP_testing
KWLTEWIPLTAEAEC
>Sequence_295_AVP_testing
KWLDAFYKDVAKELEKAF
>Sequence_296_AVP_testing
KVLTTGLPALISWIKRKRQQ
>Sequence_297_AVP_testing
KSKKVKISLPCNSTKNLTFA
>Sequence_298_AVP_testing
KTELQAIYLALQDSGLEVNI
>Sequence_299_AVP_testing
KVDFLEENITALLEEAQIQQEKNMYELQKLNSWDV
>Sequence_300_AVP_testing
KVDISSQISSMNQSLQQSKDYIKEAQRLLDTVNPSL
>Sequence_301_AVP_testing
KSNVVRGWVFGSTMNNKSQS
>Sequence_302_AVP_testing
KQNAANILRLKESIAATNEAVHEV
>Sequence_303_AVP_testing
KNPTPPRPAGDNATV
>Sequence_304_AVP_testing
KPNNDFHFEVFNFVPCSICSNNPTCWAICKRI
>Sequence_305_AVP_testing
KQARSDIEKLKEAIRDTNKAVQSVQSSIGNLIVAI
>Sequence_306_AVP_testing
KNGRKLCLDLQAALY
>Sequence_307_AVP_testing
KQLSSNFGAISSVLNDILSRLDKVEAEVQIDRLITG
>Sequence_308_AVP_testing
KKKKVLAATYVLV
>Sequence_309_AVP_testing
KKKKLVAAFYVLV
>Sequence_310_AVP_testing
KKKKVVAATYVLL
>Sequence_311_AVP_testing
KKKKVEAATYVLV
>Sequence_312_AVP_testing
KKKKVVEATYVLV
>Sequence_313_AVP_testing
KKKKVLAATYFLV
>Sequence_314_AVP_testing
KKKKVVTSTYVLVEA
>Sequence_315_AVP_testing
KKKKVVAPTYVLF
>Sequence_316_AVP_testing
KKKKVVAATTVLV
>Sequence_317_AVP_testing
KKKKLLLAFLFFF
>Sequence_318_AVP_testing
KKKKVVAATYKKKK
>Sequence_319_AVP_testing
KKKKVVAATYALV
>Sequence_320_AVP_testing
KKKKVVAATEVLV
>Sequence_321_AVP_testing
KKKKLLLPTLFFV
>Sequence_322_AVP_testing
KKKKVLLPFLFFV
>Sequence_323_AVP_testing
KKKKVLAPTYVLV
>Sequence_324_AVP_testing
KKKKVVAPTLVLV
>Sequence_325_AVP_testing
KKKKLLLPTLFFF
>Sequence_326_AVP_testing
KKKKVLLPFLFFF
>Sequence_327_AVP_testing
KKKKVTAATYVLV
>Sequence_328_AVP_testing
KKKKVAAATYVLV
>Sequence_329_AVP_testing
KKKKVVAATYVLV
>Sequence_330_AVP_testing
KKKKVVAATYVLK
>Sequence_331_AVP_testing
KKKKVVGATYVLV
>Sequence_332_AVP_testing
KKKKVVALTYVLV
>Sequence_333_AVP_testing
KKKKVVAATLVLF
>Sequence_334_AVP_testing
KKKKVVAATYVFF
>Sequence_335_AVP_testing
KKKKGVAATYVLV
>Sequence_336_AVP_testing
KKKKLLLATLFFF
>Sequence_337_AVP_testing
KKKKLLLPTLFLF
>Sequence_338_AVP_testing
KGLSGPWCRWWLV
>Sequence_339_AVP_testing
KGLSGPCGWWVWSRGSGK
>Sequence_340_AVP_testing
KKCCYHCQ
>Sequence_341_AVP_testing
KILEPFRKQNPDIVIYQYMD
>Sequence_342_AVP_testing
KGSPAIFQSSMTKIL
>Sequence_343_AVP_testing
KGACELLGWEWAWLCAA
>Sequence_344_AVP_testing
KEAIRDTNKAVQSVQSSIGNLIVAIKSVQDYVNKE
>Sequence_345_AVP_testing
KCQLKGEAMHGQVDC
>Sequence_346_AVP_testing
KAAKKAAKAAKKAAKWAKKAA
>Sequence_347_AVP_testing
KFDSLVECIWDWIDRLWS
>Sequence_348_AVP_testing
IPESSELTLQELLGEERR
>Sequence_349_AVP_testing
IQAQPDQSESELVNQIIEQL
>Sequence_350_AVP_testing
IPQSLDSWWTSL
>Sequence_351_AVP_testing
ISGINASVVNIQKEIDRLNEVAKNLNESLIDLQELGKYEQYIKWPW
>Sequence_352_AVP_testing
ISIELNKAKSDLEESKEWIRRSNQKLDSIGNWHQ
>Sequence_353_AVP_testing
ISLERLDVGTNLGNAIAKLEDAKELLESSDQILRSM
>Sequence_354_AVP_testing
ITFEDLLDYYGP
>Sequence_355_AVP_testing
INNYTSLIHSLIEESQNQQEKNEQELLELDKWASL
>Sequence_356_AVP_testing
INWDILIDTIKDKL
>Sequence_357_AVP_testing
ILMCFSIDSPDSLENI
>Sequence_358_AVP_testing
ILPWGWPWWPWRR
>Sequence_359_AVP_testing
INASVVNIQKEIDRLNEVAKNLNESLIDLQELGKYEQYIKWPW
>Sequence_360_AVP_testing
INAKGVCRSTAKYVR
>Sequence_361_AVP_testing
IMDMIAGAHWGVLAGIKY
>Sequence_362_AVP_testing
IKENKCNGTDAKVKLIKQELDKYKNAVTELQLLMQ
>Sequence_363_AVP_testing
ILMCFSI
>Sequence_364_AVP_testing
IKQEF
>Sequence_365_AVP_testing
IEPHDWTKNITDKIDQIIHDFVDKT
>Sequence_366_AVP_testing
IDISIELNKAKSDLEESKEWIRRSNQKLDSIGNW
>Sequence_367_AVP_testing
IDLGPPISLERLDVGTNLGNAIAKLEDAKELLESS
>Sequence_368_AVP_testing
HWGMWSY
>Sequence_369_AVP_testing
IGITQQRRARNGASR
>Sequence_370_AVP_testing
IFWDCWAPEEPACQDFLGAMIH
>Sequence_371_AVP_testing
IELSNIKENKCNGTDAKVKLIKQELDKYKNAVTEL
>Sequence_372_AVP_testing
IDLGPPISLERLDVGTNLGNAIAKLEAKELLESS
>Sequence_373_AVP_testing
IEESQNQQEKNEQELLELDKWASLWNWFNITNWLWL
>Sequence_374_AVP_testing
IEFARLQFTYNHIQR
>Sequence_375_AVP_testing
IGNIPQYLKGLLGGILGIGL
>Sequence_376_AVP_testing
HTDNGSNF
>Sequence_377_AVP_testing
HCKFWM
>Sequence_378_AVP_testing
HGLASTLTRWAHYNALIRAF
>Sequence_379_AVP_testing
HHKRRR
>Sequence_380_AVP_testing
HRILMRIAQMMT
>Sequence_381_AVP_testing
HCKFWL
>Sequence_382_AVP_testing
HCKFWK
>Sequence_383_AVP_testing
GYRARPKFKAGKR
>Sequence_384_AVP_testing
HCKFWF
>Sequence_385_AVP_testing
HCKFWA
>Sequence_386_AVP_testing
HRSLLGRMKGA
>Sequence_387_AVP_testing
HFFATSTGDVVYISPFYNGTNRNASYFG
>Sequence_388_AVP_testing
GWWYKGRARAVSAVA
>Sequence_389_AVP_testing
GTKALTEVIPLTEEAEC
>Sequence_390_AVP_testing
GSWFRAISSWKQRNRWEWRPDF
>Sequence_391_AVP_testing
GTKWLTEWIPLTAEC
>Sequence_392_AVP_testing
GTPGVAAATQAANGG
>Sequence_393_AVP_testing
GTEVSEALGGAGLTGGFY
>Sequence_394_AVP_testing
GTKWLTEVWPLC
>Sequence_395_AVP_testing
GTKWATEWAPLTAEAEC
>Sequence_396_AVP_testing
GTAALTEVIPLTEEAEC
>Sequence_397_AVP_testing
GSCDGFRVCYMH
>Sequence_398_AVP_testing
GRWPVKT
>Sequence_399_AVP_testing
GSATLCSALYVGDLCGSV
>Sequence_400_AVP_testing
GRFKRFRKKFKKLFK
>Sequence_401_AVP_testing
GNQGRGNPVRSPLGFGSYTM
>Sequence_402_AVP_testing
GNITLGEWYNQTKDLQQKFYEIIMDIEQNNVQG
>Sequence_403_AVP_testing
GLPVCGETCVGGTCNTPGCTCSWPVCTRK
>Sequence_404_AVP_testing
GLWEKIDKFASII
>Sequence_405_AVP_testing
GLPVCGETCFTGTCYTNGCTCDPWPVCTRN
>Sequence_406_AVP_testing
GKVIDTLTCGFADLMGYI
>Sequence_407_AVP_testing
GIPCAESCVWIPCTVTALLGCSCSNNVCYN
>Sequence_408_AVP_testing
GINASVVNIQKEIDRLNEVAKNL
>Sequence_409_AVP_testing
GIPCGESCVFIPCLTTVAGCSCKNKVCYRN
>Sequence_410_AVP_testing
GKINISLCLTGGKMLYNKVT
>Sequence_411_AVP_testing
GIKEFKRIVQRIKDFLRNLV
>Sequence_412_AVP_testing
GHKARVLAEAMSQVTNPATIM
>Sequence_413_AVP_testing
GHRRYFTFGGGYVYF
>Sequence_414_AVP_testing
GIGDPVTCLKSGAIA
>Sequence_415_AVP_testing
GGASCCLYCRCH
>Sequence_416_AVP_testing
GGKMLYNKVTKQLSYCTDPL
>Sequence_417_AVP_testing
GFLDIIEKIAKSW
>Sequence_418_AVP_testing
GCVPCVREGNASRCWVAV
>Sequence_419_AVP_testing
GENNELRLTRDAI
>Sequence_420_AVP_testing
GCKKYRRFRWKFKGKFWFWG
>Sequence_421_AVP_testing
GAIVSTALPQWRIYSYAG
>Sequence_422_AVP_testing
FTFGGGYVYFEEYAY
>Sequence_423_AVP_testing
FYEIIMDIEQNNVQGKKGLQQLQKWEDWVNGWIGNI
>Sequence_424_AVP_testing
FYAGAVVNDL
>Sequence_425_AVP_testing
FNKAISQIQESLTTTSTALGKLQDVVNQNAQALNTLVKQL
>Sequence_426_AVP_testing
FRFKIKFRLKFRFKARFKFRAKFRA
>Sequence_427_AVP_testing
FLKVPAQNAISTTFPYT
>Sequence_428_AVP_testing
FLHFLHHLF
>Sequence_429_AVP_testing
FKKIRVRL
>Sequence_430_AVP_testing
FLDSKAELEKARKILSEVGRWY
>Sequence_431_AVP_testing
FGIPYNPQSQ
>Sequence_432_AVP_testing
FEPIPIHYCAFPGF
>Sequence_433_AVP_testing
FCLEGGCLVALGCTICTD
>Sequence_434_AVP_testing
ELLEELKNEAVRHFP
>Sequence_435_AVP_testing
ETGSVRFPFHRCGTGPRLTK
>Sequence_436_AVP_testing
EVSHPKVG
>Sequence_437_AVP_testing
ELELAENREILK
>Sequence_438_AVP_testing
EWDREINNYTSLIHSLIEESQNQQEKNEQELLELDK
>Sequence_439_AVP_testing
ELNKAKSDLEESKEWIRRSNQKLDSIGNWHQSST
>Sequence_440_AVP_testing
ELQREESPTGPPGSIRTWFQRIPLGWFHCTYQKGKQHCRLRIRQKVEE
>Sequence_441_AVP_testing
ESGRIKKEEFAEIMKICSTIEELRRQK
>Sequence_442_AVP_testing
EWRKKRYS
>Sequence_443_AVP_testing
EQVLKAVTNVLSPVFPGGET
>Sequence_444_AVP_testing
EVDEMLRSEYGGSFR
>Sequence_445_AVP_testing
ENKCNGTDAKVKLIKQELDKYKNAVTELQLLMQST
>Sequence_446_AVP_testing
EVNKIALLSTNKAVVSLSNGVSVLTSKVLDLKN
>Sequence_447_AVP_testing
EWERKVDFLEENITALLEEAQIQQEKNMYELQKLN
>Sequence_448_AVP_testing
DWVAVKQSYF
>Sequence_449_AVP_testing
EERKKLGEEIKKEAEEAKKQIEETKKNDEE
>Sequence_450_AVP_testing
DWVRWI
>Sequence_451_AVP_testing
EAVRHFPRIWLHSLG
>Sequence_452_AVP_testing
EESQNQQEKNEQELLELDKWASLWNWFNITNWLWLI
>Sequence_453_AVP_testing
DYTEVQRRNQLHDLR
>Sequence_454_AVP_testing
EIWATLFKKATRQCRRGRIW
>Sequence_455_AVP_testing
EEYAYSHQLSRADIT
>Sequence_456_AVP_testing
EEAAKKLEEAAKKLEEAAKKLEEAAKKLWASLWNWF
>Sequence_457_AVP_testing
DVREEEQLGERATGLNLNI
>Sequence_458_AVP_testing
DPVTCLKSGAICHPVFCPRRYKQIGTCGLPGTKCCKP
>Sequence_459_AVP_testing
DVILMCFSIDSPDSLENI
>Sequence_460_AVP_testing
DPIDISIELNKAKSDLEESKEWIRRSNQKLDSIG
>Sequence_461_AVP_testing
DLKGKYVQIP
>Sequence_462_AVP_testing
DQAEHLKTAVQMAVFIHNYKA
>Sequence_463_AVP_testing
DMELKPANAATRTSR
>Sequence_464_AVP_testing
DWLKAFYDKVAEKLKEAF
>Sequence_465_AVP_testing
DLSLDFEKLNVTLLDLTYEMNRIQDAIKKLNESYINLKE
>Sequence_466_AVP_testing
DVAARLRAGFGAVGAGTAEETRRMLHRAFDTLA
>Sequence_467_AVP_testing
DLYVGSDLEIGQHRTKIEEL
>Sequence_468_AVP_testing
DSCNLKCFRYRLNDKY
>Sequence_469_AVP_testing
DLGPPISLERLDVGTNLGNAIAKLEAKELLESSD
>Sequence_470_AVP_testing
DDSVVAAMSYSFA
>Sequence_471_AVP_testing
DDSVVAAMSYSHA
>Sequence_472_AVP_testing
DEVVCC
>Sequence_473_AVP_testing
DDDEVVAATYVLVA
>Sequence_474_AVP_testing
DILRG
>Sequence_475_AVP_testing
DHILEPSIPWKSKLLTLVQL
>Sequence_476_AVP_testing
DISIELNKAKSDLEESKEWIRRSNQKLDSIGNWHQ
>Sequence_477_AVP_testing
DDGLALICHAC
>Sequence_478_AVP_testing
CTQSGLLSC
>Sequence_479_AVP_testing
CTMCRYQQNCFTRRLIVGGMLLVFV
>Sequence_480_AVP_testing
CTPGRSATC
>Sequence_481_AVP_testing
CYHPSFNTC
>Sequence_482_AVP_testing
CTQKNIAAC
>Sequence_483_AVP_testing
CSSQNGRIC
>Sequence_484_AVP_testing
CTNRHAAGC
>Sequence_485_AVP_testing
CTSAAVHMC
>Sequence_486_AVP_testing
CYSRPLVSFRYEDQG
>Sequence_487_AVP_testing
CTESTINTC
>Sequence_488_AVP_testing
CSQWLQGS
>Sequence_489_AVP_testing
CTEMEKEGKISKIGP
>Sequence_490_AVP_testing
CTNPATPFC
>Sequence_491_AVP_testing
CYSLLPRVC
>Sequence_492_AVP_testing
CVMSKHQHC
>Sequence_493_AVP_testing
CSPYAKHNC
>Sequence_494_AVP_testing
CTPTVTRSC
>Sequence_495_AVP_testing
CTGYHNNTC
>Sequence_496_AVP_testing
CPGHIHRTC
>Sequence_497_AVP_testing
CQSQTRNHC
>Sequence_498_AVP_testing
CMQSAAAHC
>Sequence_499_AVP_testing
CQWPGQSGC
>Sequence_500_AVP_testing
CPKHVLKVC
>Sequence_501_AVP_testing
CSLSSPRIC
>Sequence_502_AVP_testing
CPHDPNHPC
>Sequence_503_AVP_testing
CQRTTEANC
>Sequence_504_AVP_testing
CNSSSPTAC
>Sequence_505_AVP_testing
CKSLGSSQC
>Sequence_506_AVP_testing
CPSRLSSQC
>Sequence_507_AVP_testing
CLLLGTEVSEALGGAGLTG
>Sequence_508_AVP_testing
CQGPVKPLC
>Sequence_509_AVP_testing
CQRCGWETGVGVSGFLVRILRFVVL
>Sequence_510_AVP_testing
CQATTARNC
>Sequence_511_AVP_testing
CLTSPTSTC
>Sequence_512_AVP_testing
CNGVIHNQC
>Sequence_513_AVP_testing
CRDTTPWWC
>Sequence_514_AVP_testing
CKTGHMRIC
>Sequence_515_AVP_testing
CLCCDKVRTCRRLLGLVMVLSVVRC
>Sequence_516_AVP_testing
CLHKPWSRC
>Sequence_517_AVP_testing
CSGVINTTC
>Sequence_518_AVP_testing
CQPSDPHLC
>Sequence_519_AVP_testing
CIHAPHTQC
>Sequence_520_AVP_testing
CHQLMQNLC
>Sequence_521_AVP_testing
CHTKIFPNC
>Sequence_522_AVP_testing
CGESCVYIPCISGVIGCSCTDKVCYLNGTP
>Sequence_523_AVP_testing
CFQWQRNMRKVRGPPVSCIKRDSPIQ
>Sequence_524_AVP_testing
CHRCFHFRRHPVAVF
>Sequence_525_AVP_testing
CGESCVWIPCISAAVGCSCKSKVCYKNGTLP
>Sequence_526_AVP_testing
CGYGLC
>Sequence_527_AVP_testing
CHNLESGTC
>Sequence_528_AVP_testing
CGESCVFIPCITSVAGCSCKSKVCYRNGIP
>Sequence_529_AVP_testing
CEYQAGHNKVGSLQY
>Sequence_530_AVP_testing
CEWTESMMC
>Sequence_531_AVP_testing
CDVIALLACHLNT
>Sequence_532_AVP_testing
CANLLLQYGSFCTQLNRALSGIA
>Sequence_533_AVP_testing
AVYLHRIDLGPPISLERLDVGTNLQNAIAKLEDAK
>Sequence_534_AVP_testing
CEKLHTASC
>Sequence_535_AVP_testing
CAGKRKSG
>Sequence_536_AVP_testing
CDVIALLACHLNTPSFNTTHYRESWY
>Sequence_537_AVP_testing
CCFLRIQNDSIIRLGDLQPLSQRVSTDWQ
>Sequence_538_AVP_testing
AVGIGALFLGFLGAAGSTMGARSAMTLTVQRQL
>Sequence_539_AVP_testing
ARRAKRRARRAKRRARRKKRR
>Sequence_540_AVP_testing
AVGIGAMFLGFLGAAGSTMGAAS
>Sequence_541_AVP_testing
ATAEETRRMLHRAFDTAA
>Sequence_542_AVP_testing
ATCYCRTGRCATRESLSGVCEIRGRLYRLCCR
>Sequence_543_AVP_testing
ARRAWRRARRAARRARRAARR
>Sequence_544_AVP_testing
ARSDIEKLKEAIRDTNKAVQSVQSSIGNLIVAIKS
>Sequence_545_AVP_testing
ATAEETRRMLHRAFDALA
>Sequence_546_AVP_testing
ASLRVRIKK
>Sequence_547_AVP_testing
ATHQEAIEKVTGALKINNLR
>Sequence_548_AVP_testing
ATCYCRRGRCATRESLSGVCEISGRLYRLCCR
>Sequence_549_AVP_testing
ATSSANSKA
>Sequence_550_AVP_testing
ATAEETRRMLARAFDTLA
>Sequence_551_AVP_testing
APKEWMEWDREINNYTSLIHSLIKQGI
>Sequence_552_AVP_testing
ANFYVCPPPTGATVV
>Sequence_553_AVP_testing
AQITAAVALVEAKQARSDIEKLKEAIRDTNKAVQS
>Sequence_554_AVP_testing
AKTIRLESEVTAIKNALKKTNEAVSTLGNGVRVLATAVRELKDFVSKN
>Sequence_555_AVP_testing
AKDLEVVTSTYVLVEA
>Sequence_556_AVP_testing
ALDPIDISIELNKAKSDLEESKEWIRRSNQKLDSI
>Sequence_557_AVP_testing
AKLKVVAATYVKKK
>Sequence_558_AVP_testing
ALLGRMKG
>Sequence_559_AVP_testing
ALGVATSAQITAAVALVEAKQARSDIEKLKEAIRD
>Sequence_560_AVP_testing
ALVEAKQARSDIEKLKEAIRDTNKAVQSVQSSIGN
>Sequence_561_AVP_testing
AKLEVVAATYKKKK
>Sequence_562_AVP_testing
AIKWEYVLLLFLL
>Sequence_563_AVP_testing
AGVLW
>Sequence_564_AVP_testing
AGVKDGKLDF
>Sequence_565_AVP_testing
AGVEAIIRILQQLLF
>Sequence_566_AVP_testing
AEAMSQV
>Sequence_567_AVP_testing
AGVSGHGQHGVHG
>Sequence_568_AVP_testing
ADVILMCFSIDSPDSLENI
>Sequence_569_AVP_testing
AGERIVDIIATDIQ
>Sequence_570_AVP_testing
AEDWVRWI
>Sequence_571_AVP_testing
ADGTQRSLLGRMKGA
>Sequence_572_AVP_testing
AALVVAQLLRIPQAIMDM
>Sequence_573_AVP_testing
AANGGPATPAPPPLG
>Sequence_574_AVP_testing
AALYKKKIIKKLLES
>Sequence_575_AVP_testing
AAHLIDALYAEFLGGRVLTT
>Sequence_576_AVP_testing
AAQRRGRVGRNPNQVGD
>Sequence_577_AVP_testing
AATLEEMMTACQGVGGPGHKARVLA
>Sequence_578_AVP_testing
AAQRRGRIGRNPSQVGD
>Sequence_579_AVP_testing
ACWWAGIKQEA
>Sequence_580_AVP_testing
ACWWAGIAQEF
>Sequence_581_AVP_testing
AAHLIDALYAEFLGGRVLTTPVVHRALFYASAVLRQPFLAGVPSA
>Sequence_582_AVP_testing
ACWWAGIKQAF
>Sequence_583_AVP_testing
YENQKQIANQFNKAISQIQESLTTTSTALGKLQDVVNQNAQALNTLVKQLSSNFGAISSV
>Sequence_584_AVP_testing
WQSLTLTHRG
>Sequence_585_AVP_testing
WEEWDKKIEEYTKKIEELIKKS
>Sequence_586_AVP_testing
VPRRKAKI
>Sequence_587_AVP_testing
RMKQIEDKIEEIESKQKKIENEIARIKKLLQLTVWDIKQLQARIL
>Sequence_588_AVP_testing
RILQQLLFIHFRIGRRRRRRRR
>Sequence_589_AVP_testing
RIRTWKSLVKHHM
>Sequence_590_AVP_testing
MYILITYDVSTETEAGKKRLRKVAQVCKDFGQRVQKSVFECSVNEAQFEQLKHRLLQCIDEKSDSLRIYRLREPAKKYIQEYGVNLTIDFDAPLVL
>Sequence_591_AVP_testing
MVYVLIAYDISNDSKRLKAAQKLLQMGFARVQKSVYIAKGGRSLAKEAYRALQRLADSGKDKIMVMVIPGDSVRDAYGLGGSLEDGKRVVVV
>Sequence_592_AVP_testing
MRVLYIIAYDITDARRLGQIRYFLKGYSTGGQKSVYECFLEREELKFIISKIKRLINPNEDRVHIFRIDGRSKVITLGIAVPPIDPEYFYIG
>Sequence_593_AVP_testing
MQCLVIYDIPNDRARQRVADACLDYGLQRIQYSAFAGNLSRTHQRALFGEITRRVKGHTANVQLFVFDSKTWSDRRILEQQYDDA
>Sequence_594_AVP_testing
MLHLVVYDISDDGSRARLAKLLEKFGLQRVQYSAFRGELNPNDREVLARQVGKFVRDDRDCIFIIPLCQRCSSTAIVISNTGVELVKEKGVEFV
>Sequence_595_AVP_testing
MPKTRRRPRRSQRKRPPTPWPYGRKKRRQRRR
>Sequence_596_AVP_testing
MLIIVTYDVSTETRAGRKRLRRVAKLCESIGQRVQKSVFECRINLMQYEELERRLLSEIDEQEDNLRLYRLTEPAELHVKEYGNFKAIDFEGPLTI
>Sequence_597_AVP_testing
MKLLVVYDVSDDSKRNKLANNLKKLGLERIQRSAFEGDIDSQRVKDLVRVVKLIVDTNTDIVHIIPLGIRDWERRIVIGREGLEEWLV
>Sequence_598_AVP_testing
MFYLISYDISVDQRRLKIAKLLEGYGQRVLESVFECDLELPAYRQLRQKLNRLIKDEEGDRLRIYRLCASCREQIEIIGDGPPPETSQDIYII
>Sequence_599_AVP_testing
MAEPRRWYLITYDIRDPKRWRKVHALLKGYGEWLQLSVFRCSLTDRDREKLRWELSRRMDAVDTLLVIGLCGGCVERVRAINAKEDWPEEPAPFKVL
>Sequence_600_AVP_testing
LQQLLAIHFRIGRRRRRRRR
>Sequence_601_AVP_testing
LGASWHRPDKCCLGYQKRPLPQVLLSSWYPTSQLCSKPGVIFLTKRGRQVCADKSKDWVKKLMQQLPVTAR
>Sequence_602_AVP_testing
KRSKLLLGIGILVLLIIVILGVPLIIFTIKKKKKK
>Sequence_603_AVP_testing
KPVSLSYRCPCRFFESHVARANVKRLKILNTPNCALQIVARLKNNNRQVCIDPKLKWIQEYLEKALNK
>Sequence_604_AVP_testing
KIKKIENEIARIKKLLQLTVWGIKQLQARIL
>Sequence_605_AVP_testing
IRILQQLLFIHFRIGRRRRRRRR
>Sequence_606_AVP_testing
IEAQQHLLQLTVWGIKQLQARIL
>Sequence_607_AVP_testing
GVVDTLKNLLMGLL
>Sequence_608_AVP_testing
GFNEIVQDIEDFLQNLV
>Sequence_609_AVP_testing
FLVGILPRMRGFITPFLKKVR
>Sequence_610_AVP_testing
FLWSLIPSAISAVTSLIKK
>Sequence_611_AVP_testing
FKNHTSPDVDLGDISGINASVVNIQKEIDRLNEVAKNLNESLIDLQELGKYE
>Sequence_612_AVP_testing
EEYTKKIEEYTKKIEEYTKKIEEYTKKIEEYTKKI
>Sequence_613_AVP_testing
EAEIRIKQQLLFIHFRIGRRRRRRRR
>Sequence_614_AVP_testing
EAIERILKQLLFIHFRIGRRRRRRRR
>Sequence_615_AVP_testing
EAIIRILQQLLFIEFRIKRRRRRRRR
>Sequence_616_AVP_testing
EEIIRKLQQLLFIEFRIKRRRRRRRR
>Sequence_617_AVP_testing
AYRFNGIQVTQNVLYENQKQIANQFNKAISQIQESLTTTSTALGKLQDVVNQNAQALNTLVKQLSSNFGAISSVLNDILSRLDKVEAEVQIDRLIT
>Sequence_618_AVP_testing
WMEWDREINNYTSLIHSLIEESQNQQEKNEQELLELDKWASLWNWFNITNWLWYIK
>Sequence_619_AVP_testing
VCTRNGLPVCGETCVGGTCNTPGCTCS
>Sequence_620_AVP_testing
SWETWEREIENYTRQIYRILEESQEQQDRNERDLLE
>Sequence_621_AVP_testing
NHTTWMEWDREINNYTSLIHSLIEESQNQQEKNEQELLELDKWASLWNWFNIKIL
>Sequence_622_AVP_testing
GTCNTPGCTCSWPVCTRNGLPVCGETCVG
>Sequence_0_nonAVP_testing
DVQLEGKANITFDENRVNVAQLIEVIEDAGFDATEM
>Sequence_1_nonAVP_testing
QYGYSQYKMSKFEEYDLYVRNKDFLVSDRVITFT
>Sequence_2_nonAVP_testing
VLAAGRESMTIIASI
>Sequence_3_nonAVP_testing
LSSFKVGQFGSLM
>Sequence_4_nonAVP_testing
MESQPLQAPT
>Sequence_5_nonAVP_testing
INFAKAYNDLQK
>Sequence_6_nonAVP_testing
LDTIMSDQLLHI
>Sequence_7_nonAVP_testing
ISNEMYKILVIN
>Sequence_8_nonAVP_testing
IIQAMDSGDMPLETALAS
>Sequence_9_nonAVP_testing
NAVEYVQKRLNSESKCYN
>Sequence_10_nonAVP_testing
AGNLFKYTCFQVRS
>Sequence_11_nonAVP_testing
LENAVATHIKREFVKRYKGVW
>Sequence_12_nonAVP_testing
QVELAGKLADGSLYREAPAEVDRINGELAKLESEL
>Sequence_13_nonAVP_testing
LLLICVDLRKENERLKNTVSQQTTELEALTQERQATEEKVSY
>Sequence_14_nonAVP_testing
IKKDGK
>Sequence_15_nonAVP_testing
EITVTRVGGSTVDGK
>Sequence_16_nonAVP_testing
LIQWFAPLGHSHQMRLAVRR
>Sequence_17_nonAVP_testing
YSSIPVIQGIVNEVRQSMQ
>Sequence_18_nonAVP_testing
GYVQPLLMQ
>Sequence_19_nonAVP_testing
YAAKQWVEVIPYGDRLLNIR
>Sequence_20_nonAVP_testing
ENRPAFSAAAPAETGMQIFLAKIDLRFQLPHLRKLANVYEYCIYTFCAKGVSVQTGVFGANMEVNLLNDGPVTISVEIMNKQNNS
>Sequence_21_nonAVP_testing
PMSQKQLPPVKV
>Sequence_22_nonAVP_testing
EQEPMSQRLSNNEVLMVYDSPRRMCA
>Sequence_23_nonAVP_testing
IGQGLLGEGIQVTVVAVQGNRVRLGITAPAEVSIR
>Sequence_24_nonAVP_testing
EEVGPSEWKIYIKVK
>Sequence_25_nonAVP_testing
KMLAFFKVTYALFMGSSDRLFNRQRTVHQILGG
>Sequence_26_nonAVP_testing
PEWSN
>Sequence_27_nonAVP_testing
LQKLEEKAMMLLSELETLRN
>Sequence_28_nonAVP_testing
APLGVTSPSAPPL
>Sequence_29_nonAVP_testing
SQEFSSDDVVT
>Sequence_30_nonAVP_testing
FNMEYGLLYGFDWVVWLTVL
>Sequence_31_nonAVP_testing
KKDAGLPF
>Sequence_32_nonAVP_testing
EEYRLINCNTSTVTQACPKV
>Sequence_33_nonAVP_testing
AKASILAAIKARAGPLGVRPEVSRDAPEVSVSLG
>Sequence_34_nonAVP_testing
RDGDLSSQPQPSFEELLSSLEQTIGRLAEGTAPLDEL
>Sequence_35_nonAVP_testing
LARAAARTGDDDRAREYVRLARR
>Sequence_36_nonAVP_testing
QGESSAAFQ
>Sequence_37_nonAVP_testing
ASTNPLLQRWWPQLG
>Sequence_38_nonAVP_testing
LNNGFKAYI
>Sequence_39_nonAVP_testing
QTLLIELLTEELPPK
>Sequence_40_nonAVP_testing
IFTDMSISPSLS
>Sequence_41_nonAVP_testing
GGGNIKDKEDMRVDDTLV
>Sequence_42_nonAVP_testing
DAEEA
>Sequence_43_nonAVP_testing
MDTNYDN
>Sequence_44_nonAVP_testing
GCKKAGGPIRIYYARWKEEQ
>Sequence_45_nonAVP_testing
FLMMDMLGVGDAIN
>Sequence_46_nonAVP_testing
KSIEELITRLEEIT
>Sequence_47_nonAVP_testing
LPSFEYEDFPQGLVMLYHSPRQLCSLAEGLVTGAG
>Sequence_48_nonAVP_testing
AKQNMRSYETMYVLSPDLNE
>Sequence_49_nonAVP_testing
ERFGHIKGIQFMEKLVKL
>Sequence_50_nonAVP_testing
ESKKLDL
>Sequence_51_nonAVP_testing
APQAPVL
>Sequence_52_nonAVP_testing
SIERGEDSI
>Sequence_53_nonAVP_testing
RSVRLVVSATENG
>Sequence_54_nonAVP_testing
HADDGDDAL
>Sequence_55_nonAVP_testing
PEDRIKKRM
>Sequence_56_nonAVP_testing
AMRRLGMQNIRNTRVGKLIEFDIEA
>Sequence_57_nonAVP_testing
QQSLAEYDSLLTSMS
>Sequence_58_nonAVP_testing
GLGLVVMVVGVGYSILNQLPQFNMPQYFAHGAVLS
>Sequence_59_nonAVP_testing
LVREALMNWLEGENTR
>Sequence_60_nonAVP_testing
IVALQKAFAVQIRDSAKVREVRTLGDLYRVVLEIK
>Sequence_61_nonAVP_testing
QLTKPVLIN
>Sequence_62_nonAVP_testing
QNRIEE
>Sequence_63_nonAVP_testing
SEFYLVRVHVTLKKGVMDPQ
>Sequence_64_nonAVP_testing
LNEKLLEHAGIGKDCVLVG
>Sequence_65_nonAVP_testing
NYITTKNKRTNPERIEMK
>Sequence_66_nonAVP_testing
NELGICILNGYIFVF
>Sequence_67_nonAVP_testing
QKLVVVISNIESGEVLERWQFDIECDKSARDDSA
>Sequence_68_nonAVP_testing
QRVLESVFECDLELPAYRQL
>Sequence_69_nonAVP_testing
KGALRRELSEKVYPKN
>Sequence_70_nonAVP_testing
NVKIYRQEIYQTVAEQNK
>Sequence_71_nonAVP_testing
KKKELDVDEPMPD
>Sequence_72_nonAVP_testing
QLFSVDQQR
>Sequence_73_nonAVP_testing
AKKMFLLEKKILSNNNRNDL
>Sequence_74_nonAVP_testing
LLDSKEYPLRAELSAMLILTRKSGEGIRIGDSITLK
>Sequence_75_nonAVP_testing
RLKDRHMSDPDLELRKQIQSHLIQTGTYERLTNELKTSLLEN
>Sequence_76_nonAVP_testing
IEVDESSEDAARQKGQ
>Sequence_77_nonAVP_testing
EVYIEDSLVASVA
>Sequence_78_nonAVP_testing
KDPAERAALAREL
>Sequence_79_nonAVP_testing
MKIKTGSVKR
>Sequence_80_nonAVP_testing
IIPDHHAEAFSPPRLAPSGFVD
>Sequence_81_nonAVP_testing
ERDIARHMKARLD
>Sequence_82_nonAVP_testing
RTYHQLILFIY
>Sequence_83_nonAVP_testing
MKTAKKEKYT
>Sequence_84_nonAVP_testing
EVRILTMTIAA
>Sequence_85_nonAVP_testing
VNEEGIIENTYRLSCNHVYLLLDTHSLKTVLLDMPSIGSQVLRKAPAS
>Sequence_86_nonAVP_testing
KEFTKKPSN
>Sequence_87_nonAVP_testing
QRFFDVDTQDVCTRILYSFVPQLNSNFITFHLRPTPD
>Sequence_88_nonAVP_testing
FYRLREFLLAQS
>Sequence_89_nonAVP_testing
CFMKTLVLVAVLGLA
>Sequence_90_nonAVP_testing
DDANGDV
>Sequence_91_nonAVP_testing
KGEVADAVEEQYDVTVEQVN
>Sequence_92_nonAVP_testing
AEDVLILDIGSFT
>Sequence_93_nonAVP_testing
DYTALYKENAALKAKLKMLAEKVEEYRRNRIMAKEEKVTL
>Sequence_94_nonAVP_testing
LDHTNVIKLFHLKNNQDLKWVTVDGSDHMSEVD
>Sequence_95_nonAVP_testing
LRQNSEGANELADSRIKR
>Sequence_96_nonAVP_testing
KMSAIQRTVTIVHAQGLHARPAAMFVQLAKRFKSR
>Sequence_97_nonAVP_testing
VFAAIEPVLHGLFEEFAGDS
>Sequence_98_nonAVP_testing
EQDGKPKAIPIEEHEFPTLFLKRAEMYSHHQIQLEPLSVRERMSNVLEVVKNSSDFVSFNKLFT
>Sequence_99_nonAVP_testing
KVQVLTDSLEESALD
>Sequence_100_nonAVP_testing
EAFEKGIKLTRECQSALRQAEQKVL
>Sequence_101_nonAVP_testing
TMTAIRPVK
>Sequence_102_nonAVP_testing
ENMANEIEH
>Sequence_103_nonAVP_testing
LTRKLGEKIQIGDDIRISFLEVRGKQVKVGVEAPGSV
>Sequence_104_nonAVP_testing
SQVEIT
>Sequence_105_nonAVP_testing
GKMSALYIDIAKKN
>Sequence_106_nonAVP_testing
SEEAAEGIATVG
>Sequence_107_nonAVP_testing
QSLLNLLSSEDDILFTEDGV
>Sequence_108_nonAVP_testing
PDAAAPVEGPAAAAEEPSPAEVIIESVPAEPAADV
>Sequence_109_nonAVP_testing
DAGGISIKPSADMDEMKYMD
>Sequence_110_nonAVP_testing
LEIYKTSKSPEGKEKLQKIL
>Sequence_111_nonAVP_testing
ELMSQAKQQ
>Sequence_112_nonAVP_testing
EKWSGFAFGLGMDRLAMI
>Sequence_113_nonAVP_testing
ARLNGERGSIQGRVMK
>Sequence_114_nonAVP_testing
ALILCHSNGFSDPST
>Sequence_115_nonAVP_testing
QVKDYFERALAGELNL
>Sequence_116_nonAVP_testing
FCRRRDFPPLPGG
>Sequence_117_nonAVP_testing
ILAYVAGRLRMNKIKILPGDTV
>Sequence_118_nonAVP_testing
GPDEDKAIEALDVLITNNFYEDMYASISSLIQNAVRGIPIGQTD
>Sequence_119_nonAVP_testing
EKMRAAAETTPTGDSLRLAVLAALNIADELFRCRDTTLERDGRLAERA
>Sequence_120_nonAVP_testing
IEEDTCKFILKSVVQ
>Sequence_121_nonAVP_testing
LNDDLSGSLEDLVGN
>Sequence_122_nonAVP_testing
ENRSEDAIKNFFNEV
>Sequence_123_nonAVP_testing
LLCSASAGPMASTEHSKE
>Sequence_124_nonAVP_testing
FSKDEIRQRVHFMMDQAMLRKMQKLQ
>Sequence_125_nonAVP_testing
RAAHNDAVAKLK
>Sequence_126_nonAVP_testing
LDLVELTIEFEKVFKITIP
>Sequence_127_nonAVP_testing
SPALTEMS
>Sequence_128_nonAVP_testing
LARLEFDDKSLEAFSTDFNKILSWIDKLNEVNTDN
>Sequence_129_nonAVP_testing
NVNIKRMKDFIMPRTFPCPRCGQPSVWEGNESRPFCSE
>Sequence_130_nonAVP_testing
AIDSAVEQTTDMFTG
>Sequence_131_nonAVP_testing
KINLLEQKIHKTINLINQLRQENRHLKEEIALREE
>Sequence_132_nonAVP_testing
VHDLLKTTLNDDLAI
>Sequence_133_nonAVP_testing
ERSIRHA
>Sequence_134_nonAVP_testing
HYLRTTEEIKKQVSK
>Sequence_135_nonAVP_testing
TSKIHRAAATQADPHRVG
>Sequence_136_nonAVP_testing
IATAGDVNAEEQ
>Sequence_137_nonAVP_testing
GKKCVKQKEQKKEKE
>Sequence_138_nonAVP_testing
EEHDPDIFV
>Sequence_139_nonAVP_testing
HRITGPIVLKQNT
>Sequence_140_nonAVP_testing
NQVLPESMYTRKATIAASVGLHARPAAVFVRAVNQTGL
>Sequence_141_nonAVP_testing
FAEKVKRMFSGNVVLVDETLTTESAER
>Sequence_142_nonAVP_testing
RGEIAQGMFVNFKNVLD
>Sequence_143_nonAVP_testing
IEKRQDLQFFS
>Sequence_144_nonAVP_testing
EGFPHVQIKFNFPLDDF
>Sequence_145_nonAVP_testing
YDAHFFDKIRQTESVLHPSIPFGFSL
>Sequence_146_nonAVP_testing
RNESKEYLMCRMQRQLMAPEPLEKLGFRDLMEGKPEAKDE
>Sequence_147_nonAVP_testing
LDLDLPAVIEALVA
>Sequence_148_nonAVP_testing
EKAMVKLNEIVYKIENSELP
>Sequence_149_nonAVP_testing
DHLPDGLT
>Sequence_150_nonAVP_testing
GDKHQPAFA
>Sequence_151_nonAVP_testing
ADYHQLVDLTVEH
>Sequence_152_nonAVP_testing
LEAVAGENRAATADPASLRDLFREPGFPPFPTRPSAAPQAEEKKTPPRDMRAMPKSPTGPGRSGFGPALAISYDSGSGNGRFGLGWS
>Sequence_153_nonAVP_testing
REEQVDLKLFF
>Sequence_154_nonAVP_testing
KLATQKFQEDPIVLNIKTPIY
>Sequence_155_nonAVP_testing
DRNGLYYCCEACADG
>Sequence_156_nonAVP_testing
RALHWECCPNCCPKLCPDFKKRSDE
>Sequence_157_nonAVP_testing
NYQGNVNKQGKVPKSLIKKEENLPVGPILLGVFLFVVVGSALFQILNVASSGQEI
>Sequence_158_nonAVP_testing
SSGLKTAAARMLILLNPGLSFHIYPLFGI
>Sequence_159_nonAVP_testing
INKEIAEGNFFKNPA
>Sequence_160_nonAVP_testing
KVGFDVRREMKGDRAVNVRVLSTMQTLLDTAHCRLT
>Sequence_161_nonAVP_testing
VDAVRVAGLASIAAAQSLDE
>Sequence_162_nonAVP_testing
KIVKSIRLDDRTGEEQNEVRMAMFRSQTT
>Sequence_163_nonAVP_testing
LVMAFEEEFGIA
>Sequence_164_nonAVP_testing
KQMFLVKVQVKLKSTVNDPE
>Sequence_165_nonAVP_testing
KELCFANCPPLEM
>Sequence_166_nonAVP_testing
EYSAEIVREVAG
>Sequence_167_nonAVP_testing
IDLALIQGIPDFVSA
>Sequence_168_nonAVP_testing
EPLADRVVLKQLVAEETTKSGIVLPGQSKENHSRQK
>Sequence_169_nonAVP_testing
ILRFYTDDS
>Sequence_170_nonAVP_testing
HGDTLCTDDQGIYAN
>Sequence_171_nonAVP_testing
LADLNKETKDDKATN
>Sequence_172_nonAVP_testing
KTMFMTL
>Sequence_173_nonAVP_testing
PLHRVLMIRRKSDDALIWKRGDMVPVTLYVDIDLEEYIKSYG
>Sequence_174_nonAVP_testing
LNYPQSQISGPPFAVDED
>Sequence_175_nonAVP_testing
RCCQAFLEKNSMKVLLFVGLL
>Sequence_176_nonAVP_testing
IEHGLSVLPQPLKLFYFGPM
>Sequence_177_nonAVP_testing
NLIEKKMMNTLLSFGLPKGS
>Sequence_178_nonAVP_testing
GEHVLANLCLEKSEADQPVT
>Sequence_179_nonAVP_testing
QGVQFNELKEGDQ
>Sequence_180_nonAVP_testing
PLGRILIGASFPFDS
>Sequence_181_nonAVP_testing
LMKPIQLEYSSKKG
>Sequence_182_nonAVP_testing
QPDASFEESLARLENLVEELES
>Sequence_183_nonAVP_testing
KRKAEALVAALQTCRVQDPPGTSTDCYLLPVLKPGH
>Sequence_184_nonAVP_testing
EAADHPAHQ
>Sequence_185_nonAVP_testing
SEEDIEKSVKDGK
>Sequence_186_nonAVP_testing
TFDADAFED
>Sequence_187_nonAVP_testing
GFADVGPEGLTILAEHAVEAACPVAEEHFLVPAHEA
>Sequence_188_nonAVP_testing
EGTAPLDELVAAHERAARLL
>Sequence_189_nonAVP_testing
QTLVKIVGKDDNE
>Sequence_190_nonAVP_testing
KVELALAR
>Sequence_191_nonAVP_testing
SPPAPMSMEFNKDEE
>Sequence_192_nonAVP_testing
EDVLESGVPTQKD
>Sequence_193_nonAVP_testing
AMAPGLWEQ
>Sequence_194_nonAVP_testing
VAILYSMYNKIKNSQNPNPS
>Sequence_195_nonAVP_testing
KLSRSLQKKLTSA
>Sequence_196_nonAVP_testing
VIVSKATFEAYKKAA
>Sequence_197_nonAVP_testing
IGADGAYAFTPVK
>Sequence_198_nonAVP_testing
DLGADSLDLA
>Sequence_199_nonAVP_testing
FAVRQGGDTSVDVYRQGDDKA
>Sequence_200_nonAVP_testing
EASRTARESLELVFRMSNILDTGLDRHTLS
>Sequence_201_nonAVP_testing
RSRDERFNWNKMSDGEKQEVLRLCRQRLMRKLRVN
>Sequence_202_nonAVP_testing
SIFYNNALFLLLVLFMSFFALKSQDPNMY
>Sequence_203_nonAVP_testing
FFKILQSLELSMTLCDAKNASPEAAEQQDLEWLLVYDNLLLNDKNEMNKDSSYDKKTNALDNYKNDSTIDMEKKMTLAQFAMIFWHDLAAPILAGI
>Sequence_204_nonAVP_testing
FRLEHIKELKDLP
>Sequence_205_nonAVP_testing
IVTVLQVTGQTVKIGI
>Sequence_206_nonAVP_testing
DEEKCLADGMGRLQHNAFYMHRALDSNNLKDALRA
>Sequence_207_nonAVP_testing
GYYDSPYSYYGMETTSFGFAASLLF
>Sequence_208_nonAVP_testing
TSQLI
>Sequence_209_nonAVP_testing
LAMEVNH
>Sequence_210_nonAVP_testing
AAPQAQ
>Sequence_211_nonAVP_testing
LEDMLRGSSIEKINDIIRDFYNQGVITPGVEPEDFI
>Sequence_212_nonAVP_testing
QLDGRSATVHVLYFEIAC
>Sequence_213_nonAVP_testing
VTDVTAQMAEGK
>Sequence_214_nonAVP_testing
DFLIIREKDILAIVGMNR
>Sequence_215_nonAVP_testing
RIKLNEKLLEHA
>Sequence_216_nonAVP_testing
YSQEQQNDSQ
>Sequence_217_nonAVP_testing
CVTCGKVVFSRMGSKCCKTIHDGVLGKAED
>Sequence_218_nonAVP_testing
CATVATATAALLRVWSLGDF
>Sequence_219_nonAVP_testing
GVEESTQKISWVPDPKTGYYRPETGSNEIDAAELRA
>Sequence_220_nonAVP_testing
ITSSMIIDVLYVGKIYERCRLGCRTRTQGMFRVVLNAQLNIQMKCLIILVIFAIA
>Sequence_221_nonAVP_testing
DDIRIFLNLGKKSSKPSASI
>Sequence_222_nonAVP_testing
NIRVIK
>Sequence_223_nonAVP_testing
SLTMPQMAP
>Sequence_224_nonAVP_testing
KRAYPASSP
>Sequence_225_nonAVP_testing
KHTYEVEILGQKF
>Sequence_226_nonAVP_testing
GPKAANVRVVKMLRKAFVMQ
>Sequence_227_nonAVP_testing
ELGVDRYCCRRTLFTSVT
>Sequence_228_nonAVP_testing
CLEDALDRGER
>Sequence_229_nonAVP_testing
FAGYQHT
>Sequence_230_nonAVP_testing
EDHMNPAAANGQVPNQNQPVDPSQL
>Sequence_231_nonAVP_testing
PSRKDLVDEALLRPGRME
>Sequence_232_nonAVP_testing
KEQALIFVCLNLCREQLKLERQYSQNERNIEEKIK
>Sequence_233_nonAVP_testing
PAEQMESPELPLETIVEKYE
>Sequence_234_nonAVP_testing
PPPSSLAGESCGTIP
>Sequence_235_nonAVP_testing
HYPYRQKNQMNRSSEQQTQMVKATILIRVREGILDP
>Sequence_236_nonAVP_testing
VYEKESVEEIMDKY
>Sequence_237_nonAVP_testing
LILQATKVERVHADK
>Sequence_238_nonAVP_testing
FQEARQYAHDMKLTNYLLLALAGFQFPWAWWLALA
>Sequence_239_nonAVP_testing
EGFGAEV
>Sequence_240_nonAVP_testing
GCRRCAVVGNSGNLRESSYGPEIDSHDFVLRMNKA
>Sequence_241_nonAVP_testing
FTCSQTCEIENNGYA
>Sequence_242_nonAVP_testing
GFFSPSERKAYEEEMEAATRRRQLLGAAGGPGVAFVQARQGLYYIVLAVLELHLMRTLQKKHICVISQLQD
>Sequence_243_nonAVP_testing
DMKDDPGSPATFGQNLDELERIVRRLETDT
>Sequence_244_nonAVP_testing
DLQADSLDFVELIMLLEEEF
>Sequence_245_nonAVP_testing
GEPMPVKELADRV
>Sequence_246_nonAVP_testing
INAIESLSFEQAMQQLEQIVTQL
>Sequence_247_nonAVP_testing
VKWFNDAKGFGFITQDGGGEDVFCHHTAINMDGFR
>Sequence_248_nonAVP_testing
VAGRAGEVL
>Sequence_249_nonAVP_testing
LGWLQEQGTNPSQ
>Sequence_250_nonAVP_testing
IEKPDGKECLGRTSCPRLAMEYKKRVDALVFFS
>Sequence_251_nonAVP_testing
QQQAKAQESALAGEELRR
>Sequence_252_nonAVP_testing
QLIRLQGQLAPGARVVAA
>Sequence_253_nonAVP_testing
RGKEMSLPRQQR
>Sequence_254_nonAVP_testing
NMFTVLAIA
>Sequence_255_nonAVP_testing
HHSDPTHVIWTQ
>Sequence_256_nonAVP_testing
PRSAEELWEGTYTLVVAFVLAFLVYSDYLSNLSPF
>Sequence_257_nonAVP_testing
LKPGVIDAEGETIRKSLKLL
>Sequence_258_nonAVP_testing
IRKLSRDIDHEYPTVRKL
>Sequence_259_nonAVP_testing
DLEDKFEITIEDDQAENLKTVGDVVSYIETQVMAPFP
>Sequence_260_nonAVP_testing
NTPQVNT
>Sequence_261_nonAVP_testing
EEEEHYPYTIDTCCKPCGAGVRFTIIATPSAV
>Sequence_262_nonAVP_testing
NKMPDPTLEKD
>Sequence_263_nonAVP_testing
WLTYREDFPPLP
>Sequence_264_nonAVP_testing
RLLANNQYSFIVSPKSDKPTIKAAIEYLFN
>Sequence_265_nonAVP_testing
DILIYHLKMRDSAKDAVIPGL
>Sequence_266_nonAVP_testing
TEIEIKDIL
>Sequence_267_nonAVP_testing
LYNNYTFKMSVARNLWRVAD
>Sequence_268_nonAVP_testing
NDYYLADPITR
>Sequence_269_nonAVP_testing
ILAGHQVYDRISMG
>Sequence_270_nonAVP_testing
TTYHCKEEECEGDMA
>Sequence_271_nonAVP_testing
DREAELHAKLEQVQCAVNSVKTAIAVMEFEDHIKQ
>Sequence_272_nonAVP_testing
EARIAIE
>Sequence_273_nonAVP_testing
FYIMHGLT
>Sequence_274_nonAVP_testing
TLIRHTKRKGVVSARLSGIQVATADVVVFLDGHTEV
>Sequence_275_nonAVP_testing
REYQSSLEDLTFNSK
>Sequence_276_nonAVP_testing
WPELVGKTPEEAR
>Sequence_277_nonAVP_testing
DKSDVFLFIDDDYEFN
>Sequence_278_nonAVP_testing
DFRGEFPEEFIHQGNDVKIYATHGHLYGIKQTLQKLHYR
>Sequence_279_nonAVP_testing
ATPLAAIASARHETQYSRLFRSME
>Sequence_280_nonAVP_testing
IVYRCINLIAQSAGHVPWKVLKSKTGEVIFRLSGALFTNKTESQKSRSGFCMIITIEEEVYNNLKKRAEKEEISIPAIVRKFIVSYFNLEDS
>Sequence_281_nonAVP_testing
ARSEHVKILMAVDK
>Sequence_282_nonAVP_testing
KNFGVTRHHRVIFYD
>Sequence_283_nonAVP_testing
EPWNKLGPNDQYKFYSV
>Sequence_284_nonAVP_testing
AAAAPSSGAEAVLPESSAAGGDGGAPEPAARDKPVC
>Sequence_285_nonAVP_testing
AGAMENWGLITYRLTSLLYD
>Sequence_286_nonAVP_testing
RGLAMTLEEIQTRLK
>Sequence_287_nonAVP_testing
MTNDADLSYYGVVSI
>Sequence_288_nonAVP_testing
TAYLQERSFPPTLIEMKRLLSDLQR
>Sequence_289_nonAVP_testing
LMAPEHKEELEDLLLTALNRALKDA
>Sequence_290_nonAVP_testing
SHEAQYLIIKESAQEMNNS
>Sequence_291_nonAVP_testing
AKIRVFRGDFGEIIH
>Sequence_292_nonAVP_testing
EDNSLIRMSQSPEPVTVR
>Sequence_293_nonAVP_testing
YARQAVETHGSLR
>Sequence_294_nonAVP_testing
TGVIPTGKLIHDEILPYLPWW
>Sequence_295_nonAVP_testing
LESVATGG
>Sequence_296_nonAVP_testing
PAAARHAIELLGGELLEVHASPSAARGAGTIVEIGKSR
>Sequence_297_nonAVP_testing
ITLEQVIKRLDVSEED
>Sequence_298_nonAVP_testing
RIESMDLDTLRRQTPEDAMAALDACIRTRLAG
>Sequence_299_nonAVP_testing
YNAQTDINGASGNQAFASYMN
>Sequence_300_nonAVP_testing
GQRFQFERF
>Sequence_301_nonAVP_testing
LKEKFDFFKGKELCLPLVKVGGRFLAMKSVECQQELEQAEGAIRA
>Sequence_302_nonAVP_testing
VKDGANAMQSDGS
>Sequence_303_nonAVP_testing
AEHARGEALLKRC
>Sequence_304_nonAVP_testing
QVMLPNITEGGSLSNMLENCMVSICFRLNFSLSN
>Sequence_305_nonAVP_testing
AADVSFAESRVRPETIAA
>Sequence_306_nonAVP_testing
QPLTDLKSAYYSVVGLRKLG
>Sequence_307_nonAVP_testing
DLLQEIKAPMLV
>Sequence_308_nonAVP_testing
VEAETIREVRKKISDSDHNYNIEFVQPLDEAHLQY
>Sequence_309_nonAVP_testing
LTRKESQTIHIGDDIVIQIVHAGK
>Sequence_310_nonAVP_testing
PQDFM
>Sequence_311_nonAVP_testing
SIVIYSKEHCPYCVRAKQLLEAK
>Sequence_312_nonAVP_testing
PMLLNAMSKLHLLIVYMGKTGSVTWVKIKKRNSNEYRLVPTKWQDYKKPGPNQKYTSDGKKRRRIRRSQKSILGVRSMTISRTEQRVL
>Sequence_313_nonAVP_testing
PPGVKNIAPEVSLIYTSG
>Sequence_314_nonAVP_testing
PNCPDCGEKMVHD
>Sequence_315_nonAVP_testing
QQMLDNINMGRIKPFRTILKKEITMSLEILDQLEEKIK
>Sequence_316_nonAVP_testing
GNWHEDAAL
>Sequence_317_nonAVP_testing
CEPSLAALPVGRTCQ
>Sequence_318_nonAVP_testing
KSIMTMGVPKQYEAHIVTTAEAEKLLSSDDGKTK
>Sequence_319_nonAVP_testing
LQPGDVLVFNETKVISAMIK
>Sequence_320_nonAVP_testing
VKSRYMVNSQRMRM
>Sequence_321_nonAVP_testing
WTSVARARSVWKGPNVVDFG
>Sequence_322_nonAVP_testing
TITLFILMQLKISLHNFPQT
>Sequence_323_nonAVP_testing
QLTTHMIANKHDFHTKRSLLTLVGRRRRLLSYMR
>Sequence_324_nonAVP_testing
LGTDEIKEDLDLDMFENELLDSLAIIEVLLGIEEKLGLSLQPT
>Sequence_325_nonAVP_testing
DLLAMVAFLSLEEK
>Sequence_326_nonAVP_testing
GLSRIKEQGGVTLAQAPE
>Sequence_327_nonAVP_testing
NAVILASMPWHTEAVCRRDEAGLFFAPSKEPT
>Sequence_328_nonAVP_testing
DPELLF
>Sequence_329_nonAVP_testing
LEPMLRDAVAAPEQTAPYGLGNPPRRRRRSLPRR
>Sequence_330_nonAVP_testing
QEKLVSSGRRIY
>Sequence_331_nonAVP_testing
KKAEGEIVAVGNGDAIAKLGL
>Sequence_332_nonAVP_testing
IVTID
>Sequence_333_nonAVP_testing
AFKGWVRASWSRPTGEGLEAIEQKLKIHKL
>Sequence_334_nonAVP_testing
AGRTDRKEFVRKKSKMNPHA
>Sequence_335_nonAVP_testing
YKILEPNKWV
>Sequence_336_nonAVP_testing
ADAQREAEVVSV
>Sequence_337_nonAVP_testing
GLKLEEMMSSA
>Sequence_338_nonAVP_testing
VKGAANNINSDKYAGQQVFLIVKSPQALRGLVDAGVELPQINVGNMSTKAGSRQIKKSVSVTDENLEDF
>Sequence_339_nonAVP_testing
LQSGASDESVSPSMNYPNGKPYSKNKSLDGRNPSP
>Sequence_340_nonAVP_testing
IELRMEPTASLIVVTPICSHALNSRSIVFADKDEIVI
>Sequence_341_nonAVP_testing
YPGFVELATRFDKVN
>Sequence_342_nonAVP_testing
LGKIKFYTKQFLKLLEENKIEEAKKV
>Sequence_343_nonAVP_testing
DEAVAALVAWAKMGPPLAHVERVDLSETEGEY
>Sequence_344_nonAVP_testing
LLNKKFQNINWTPEEIHN
>Sequence_345_nonAVP_testing
LVIPDS
>Sequence_346_nonAVP_testing
EMEKKMD
>Sequence_347_nonAVP_testing
DVVGVVIMDTKG
>Sequence_348_nonAVP_testing
QSPNSFFMDVKCQGCFNITTVFSHSQTVVMCGSCS
>Sequence_349_nonAVP_testing
DTSDPIMCSYKLVNVSFD
>Sequence_350_nonAVP_testing
FNKDKGFGFLQKLDSDSQDIFFHQTDIKCEGFR
>Sequence_351_nonAVP_testing
TGLHLQMQEAPCDYRHGNRF
>Sequence_352_nonAVP_testing
RKPRHSWADP
>Sequence_353_nonAVP_testing
ELQLKAAEGDPSTSR
>Sequence_354_nonAVP_testing
IKEKFMLKEAIMLKPLRDYVV
>Sequence_355_nonAVP_testing
TMRNTAAVTTDYDRE
>Sequence_356_nonAVP_testing
TSESGA
>Sequence_357_nonAVP_testing
YTGSLQTLAALREPVDAFFTDVMVNAEQADLRLNR
>Sequence_358_nonAVP_testing
VAMMADQN
>Sequence_359_nonAVP_testing
LTVKQDKSLTWDMNRGKHTTRHVELHET
>Sequence_360_nonAVP_testing
ERFAR
>Sequence_361_nonAVP_testing
KNPKLDKSEETCLANCVERF
>Sequence_362_nonAVP_testing
SWRSTE
>Sequence_363_nonAVP_testing
CALCGHTYRKVISKSSHY
>Sequence_364_nonAVP_testing
ANVNQQRMQQKLIRQQMV
>Sequence_365_nonAVP_testing
PSQGEIVAVGPGKMSD
>Sequence_366_nonAVP_testing
NLSRPDGPEVPVSLFNLLQIGAASGHRVRLRAVGEDEREAIRALAALIEQQGGERQKMQQDMEEAR
>Sequence_367_nonAVP_testing
EDEMTK
>Sequence_368_nonAVP_testing
QALSPTPPERGSFPLDHEGE
>Sequence_369_nonAVP_testing
IEAKSDYVPPVPEKKMISQKLNWNAQSK
>Sequence_370_nonAVP_testing
GLVMRVCQSISLLELLHIYIGIESNHLFPRFLQLM
>Sequence_371_nonAVP_testing
VIDYRPGAGIRVAPHFYTTD
>Sequence_372_nonAVP_testing
TSSEIVNYILTRPDALMGHH
>Sequence_373_nonAVP_testing
VPFSVSEIEQRVTVT
>Sequence_374_nonAVP_testing
DVCAELEKRMRMARGLLHLR
>Sequence_375_nonAVP_testing
GRTQAVNITAYEPVKSNM
>Sequence_376_nonAVP_testing
FVEFVRPGDVVVVNHTRVMPARVILHRASGGGVEALL
>Sequence_377_nonAVP_testing
AALRLFVQSSNETVRALQRL
>Sequence_378_nonAVP_testing
MVSNYLEQVNIQFETVDVTQEPEVAARFGVMGVPVTILLSDQ
>Sequence_379_nonAVP_testing
TSRTSGMA
>Sequence_380_nonAVP_testing
AEQLKPEAPLAELGLDSL
>Sequence_381_nonAVP_testing
FLKTDRVIVEGVNKVKKHQKPTQAEPKGGIIE
>Sequence_382_nonAVP_testing
KSVGINNQR
>Sequence_383_nonAVP_testing
ADNPRPLNVVGVGASAGGVEAPKSF
>Sequence_384_nonAVP_testing
QVRGAWVQLGESFKE
>Sequence_385_nonAVP_testing
RNGIILKKEIL
>Sequence_386_nonAVP_testing
SSQLEQ
>Sequence_387_nonAVP_testing
TAVEAMEKF
>Sequence_388_nonAVP_testing
YADEVAKKLTNNGFRVEKDLRNEK
>Sequence_389_nonAVP_testing
IPLSLHSFSSSSYYSFSLLQLPHKMASPRPPPASLR
>Sequence_390_nonAVP_testing
EQWKQKVEHHFNHYKDLK
>Sequence_391_nonAVP_testing
QHKGYPTAFHLEK
>Sequence_392_nonAVP_testing
EAVRVALVRSMESAARR
>Sequence_393_nonAVP_testing
IDKLLSMTDSKYRLSVVTAKRALQLRSGAPSVL
>Sequence_394_nonAVP_testing
YIVSKQMTEGLDSDPAVTYKLVFKTVLKEADSIRR
>Sequence_395_nonAVP_testing
YMNLVLDDAEEIHSKTKSRKQLGRIMLKGDNITLLQ
>Sequence_396_nonAVP_testing
SFPDNG
>Sequence_397_nonAVP_testing
NGLENFDSKGDMHFI
>Sequence_398_nonAVP_testing
LPHGAAEAAEAHVMAAQGYGYY
>Sequence_399_nonAVP_testing
ARNTHIRSTMRSLVK
>Sequence_400_nonAVP_testing
VYCLEEDLK
>Sequence_401_nonAVP_testing
VFLGLDNAGKTTLLHMLKDDRLGQYV
>Sequence_402_nonAVP_testing
KMATEAKDKKSTAAKNFQPLGDRLFVTYTEEMER
>Sequence_403_nonAVP_testing
VKQLLEKDKETVTDLNSLNELKVKYLGKKGMITELN
>Sequence_404_nonAVP_testing
ADSLDLFEMVMAFEE
>Sequence_405_nonAVP_testing
HSAGAVPVNLKAAGADYAIG
>Sequence_406_nonAVP_testing
QPAAEHTMKRIKIWCE
>Sequence_407_nonAVP_testing
YIHPDEFFQNPEITSSLIFGIQAFTPWEYQPQNAARSIVAPMVFRPQFVTIQFGKEVDWTRFAYIQYVTNTDYLCNSVMLFEALYRLDSKPDRLMMYPD
>Sequence_408_nonAVP_testing
IQRDLIWKNGFESVKSVRVAKLLKIVIQ
>Sequence_409_nonAVP_testing
ANTNLPDEQAETERSRVSRR
>Sequence_410_nonAVP_testing
LVFEEKVAL
>Sequence_411_nonAVP_testing
SIQKDESSSEKWSLLENKIEQLDQLITD
>Sequence_412_nonAVP_testing
ELHRKFLYKCSVVGDRLSLWV
>Sequence_413_nonAVP_testing
PHILKEKRI
>Sequence_414_nonAVP_testing
DADDRDEVSEITSKILAN
>Sequence_415_nonAVP_testing
ALCGQLSIGCLCVQPIDVCRAARLL
>Sequence_416_nonAVP_testing
SSDILLATL
>Sequence_417_nonAVP_testing
PRDAERRGGTVA
>Sequence_418_nonAVP_testing
SVKSKKSEERLSMTNENQPQDLQEAK
>Sequence_419_nonAVP_testing
YLNEEDLNELKVKNE
>Sequence_420_nonAVP_testing
RHIGVGCDQV
>Sequence_421_nonAVP_testing
CLETLATEGIN
>Sequence_422_nonAVP_testing
NQVIIIREKEMASSDKAFTLDIVTPQKLFFSGEINSVIAP
>Sequence_423_nonAVP_testing
LIFKSSIKN
>Sequence_424_nonAVP_testing
IGCTVDMK
>Sequence_425_nonAVP_testing
LACVLEVSLCQHWSYGWLPGGKRSVGEVEATFRMM
>Sequence_426_nonAVP_testing
QKNYKHLFDVN
>Sequence_427_nonAVP_testing
ARKAKDFAKADQIRDDLKAQ
>Sequence_428_nonAVP_testing
KVVLDLKSDVNDALVRIILP
>Sequence_429_nonAVP_testing
GIKLEDALDGADMSS
>Sequence_430_nonAVP_testing
EAMASAFGVTVDFID
>Sequence_431_nonAVP_testing
TLSLCVAYIGYLHATQEN
>Sequence_432_nonAVP_testing
TAALGRVMKIMSHNKQTAFMEDYTLDL
>Sequence_433_nonAVP_testing
ATGRMQRLV
>Sequence_434_nonAVP_testing
IEHFFTHYKDLEKKKWVR
>Sequence_435_nonAVP_testing
KWYDAVKGFGFIQTE
>Sequence_436_nonAVP_testing
TGFYMGAAIGIVEPV
>Sequence_437_nonAVP_testing
VISLAAQSKYVQMLKLVILLCVIESIYSLS
>Sequence_438_nonAVP_testing
AVGSAEGKTPPSPPTQQLEDDASDEVSAQRKALDVLNTVGIS
>Sequence_439_nonAVP_testing
SGEFLQALGSSQTSIIKGDANSLSIAAA
>Sequence_440_nonAVP_testing
KATELDVQKILKELDGNEEIQEDSTVELMIFEIVRQVTAHKMNIEEQKITLKSAFKNDLKVD
>Sequence_441_nonAVP_testing
NFIELNDIAYGNLI
>Sequence_442_nonAVP_testing
SVVEFSSKW
>Sequence_443_nonAVP_testing
AVCQKRFGDTPPTDARDY
>Sequence_444_nonAVP_testing
NAGRLETLLQGKG
>Sequence_445_nonAVP_testing
VVVRTLTAEQALDQAPAADD
>Sequence_446_nonAVP_testing
IIILNAYYGLWPMVPNLMTDIEKLQVQVDELEM
>Sequence_447_nonAVP_testing
SDSAIRVQVEQ
>Sequence_448_nonAVP_testing
FVKVRTENGYAHLRIYKPFSGAASLVSVQDGKAKDD
>Sequence_449_nonAVP_testing
EDGWRPA
>Sequence_450_nonAVP_testing
AKALRPLTDVWAWQLKAQ
>Sequence_451_nonAVP_testing
LNPIIEEKKYPKLWYEQTRRVIILKKGSKRKILSLISDE
>Sequence_452_nonAVP_testing
VEIPRWTNAKMEICL
>Sequence_453_nonAVP_testing
AELVKNEIL
>Sequence_454_nonAVP_testing
SSVFLGPLLFGRPLLRPPKPPLFCCMESNFLLF
>Sequence_455_nonAVP_testing
NAKTIMELL
>Sequence_456_nonAVP_testing
GFPGVPLAILTPDVEWTLLDSVMSANDVFPEEFRHFLCG
>Sequence_457_nonAVP_testing
EERVRKLQVHMTCTTFIRELVGKLEGVHKQDELQSEGIEHP
>Sequence_458_nonAVP_testing
YIGLSGLATDAQTLYQRL
>Sequence_459_nonAVP_testing
EIGPIKS
>Sequence_460_nonAVP_testing
PPLEAGAYYVADLVGLAVETLEGAPLGTLAEVIET
>Sequence_461_nonAVP_testing
NRMLTFDSV
>Sequence_462_nonAVP_testing
VQHLVRVVDEKMSEIKFYLV
>Sequence_463_nonAVP_testing
RQILQHILFGNLIDFM
>Sequence_464_nonAVP_testing
DRPGKTVSARSLLNLMVLGI
>Sequence_465_nonAVP_testing
LMSEEQTKQNVSLEETFEQIETIIKQLE
>Sequence_466_nonAVP_testing
RLNETGWVDSLRDKSKESARSMETLRFEKLMETLNPHAQGSVPEGVRAEFVEQIRKFLESQIESIFRLVKEQALYRKEAEEQQKKLDKFIAEGAE
>Sequence_467_nonAVP_testing
STLEWFLLLDNSNRS
>Sequence_468_nonAVP_testing
AALEEVRACIARYGA
>Sequence_469_nonAVP_testing
EATAGINHIPTAAFWYASFLGTFLIP
>Sequence_470_nonAVP_testing
QLNECKQLSESQVKSLCEKM
>Sequence_471_nonAVP_testing
EECCYQSCTLDELLTYCMSFKKLTNVWNVQEQLSL
>Sequence_472_nonAVP_testing
AYYESFMILMITSTT
>Sequence_473_nonAVP_testing
QIRIVDKDGIHELPNLPLKPAKAMNEPNHIILISGKRKSGKD
>Sequence_474_nonAVP_testing
SFPVEKYSTSEVPFNPPFIT
>Sequence_475_nonAVP_testing
YNGTRYFSE
>Sequence_476_nonAVP_testing
VTGFSTEHSRQWP
>Sequence_477_nonAVP_testing
FVASEA
>Sequence_478_nonAVP_testing
DLFSGAASRIEVV
>Sequence_479_nonAVP_testing
EIYKLASKLLKLLDEIKSFELKESASLMLI
>Sequence_480_nonAVP_testing
TTLADLRERHILD
>Sequence_481_nonAVP_testing
DYISSSKIK
>Sequence_482_nonAVP_testing
SNGKGKDCV
>Sequence_483_nonAVP_testing
ISKNSLQQA
>Sequence_484_nonAVP_testing
IEASQNILWQQGMA
>Sequence_485_nonAVP_testing
GEVRFGLTAPHHVAILRSELLDRHADHPSRNPKH
>Sequence_486_nonAVP_testing
ALGLQVDLTDKGHGI
>Sequence_487_nonAVP_testing
LLDLNRKIDVQTGYSRYM
>Sequence_488_nonAVP_testing
KVEAVATSKLHKRGVS
>Sequence_489_nonAVP_testing
VDTLMHKVQNDIPNQSDF
>Sequence_490_nonAVP_testing
LEGYKLDLLRMLSVTRNRPVIQQSQCQSPLTPEEKQ
>Sequence_491_nonAVP_testing
SVSSFSIISTPARSD
>Sequence_492_nonAVP_testing
IKRSQELVAAELGKVTGGLP
>Sequence_493_nonAVP_testing
MFDINKA
>Sequence_494_nonAVP_testing
DELQVSVSDDKIKD
>Sequence_495_nonAVP_testing
FYIMIGWYQRCMAARPLLTQMITSGTISGTGDVIAQFAIEKRTLREYDAVRTARFVVLAGGIIA
>Sequence_496_nonAVP_testing
INYQFGEIDAHGAAIRA
>Sequence_497_nonAVP_testing
GVKNIMTQNVERIL
>Sequence_498_nonAVP_testing
AGKPQLSEFLEVIAKEIKKAMLERPNGRVRPSSDDQPWQMYVDRA
>Sequence_499_nonAVP_testing
EHLGFWDDSIAVEGQGQLS
>Sequence_500_nonAVP_testing
AALYTAKEPDPIEEMKDY
>Sequence_501_nonAVP_testing
YAMVKPQAESMVPDEVRQEIMTRIR
>Sequence_502_nonAVP_testing
EAAIYWYRGIPLATHDDDDEGALVC
>Sequence_503_nonAVP_testing
SNVRVKSFADYTMSDGS
>Sequence_504_nonAVP_testing
THGWETEAQCINTFEQIITSCHGQSNGGTLELNSGR
>Sequence_505_nonAVP_testing
LRNKQDDIKTRVESMLSRLDVVQMLEAEIYITL
>Sequence_506_nonAVP_testing
LEVHFMVDLDVLTFVPLDFTYKKENITYFHVACSVAGDDGRVQIRWCP
>Sequence_507_nonAVP_testing
TEYPLVKIEVSSESHPFYT
>Sequence_508_nonAVP_testing
KAAGGVHTLEQCQQLIEAGA
>Sequence_509_nonAVP_testing
AIVGELVASAINDANQKLEALKQDSMGSLTQGLN
>Sequence_510_nonAVP_testing
EILGRLENGDTPLEE
>Sequence_511_nonAVP_testing
TVSDYVSELYDKPLYKMKERQREKQRTTVSIYGQQ
>Sequence_512_nonAVP_testing
MLAKAMSLLMMFLLVLVIGSVMVSADDAPACPVGT
>Sequence_513_nonAVP_testing
AYVERVGNKKMETGIVTVSNNLNGYGFIRREKGKD
>Sequence_514_nonAVP_testing
GVLFDELDW
>Sequence_515_nonAVP_testing
KKWSVE
>Sequence_516_nonAVP_testing
LDVDSLGLLTIATQVEERFGVALDDSLIPTLPTVG
>Sequence_517_nonAVP_testing
SFFGPFKERAVFLLVLMTLSL
>Sequence_518_nonAVP_testing
NPLLMVPTDIIGGDK
>Sequence_519_nonAVP_testing
QYPFEKAMERLERIVEEL
>Sequence_520_nonAVP_testing
DRILHTSTHYPANYGFIPRT
>Sequence_521_nonAVP_testing
PELGKRVVQLSKEMKPEAALSVSRIFTHYCVNR
>Sequence_522_nonAVP_testing
TKRIDSLPLTENVSR
>Sequence_523_nonAVP_testing
ELEDAHVEE
>Sequence_524_nonAVP_testing
SQATLVVNRASHKLRLKTIQEL
>Sequence_525_nonAVP_testing
YQREKQNHPLKKALSFHLLKNFCQSMKMAEEKT
>Sequence_526_nonAVP_testing
RFFDAERFRIILLDQRGA
>Sequence_527_nonAVP_testing
LYICSIRMFSNEDVTV
>Sequence_528_nonAVP_testing
GKASLFVEGITGD
>Sequence_529_nonAVP_testing
EGVEKIKQAGGKAIAEDERSCIVYGMPKAIVDRGL
>Sequence_530_nonAVP_testing
KLSEINSLDLSPK
>Sequence_531_nonAVP_testing
IFCQGVELPAEMKEVKFCNLV
>Sequence_532_nonAVP_testing
APRTKGLVLGIYSKEKEDDA
>Sequence_533_nonAVP_testing
EPYGIWGGLDRAERVKVAETLRKMYKTEVYILGQKY
>Sequence_534_nonAVP_testing
QRLDVTSARVQVVDKGAL
>Sequence_535_nonAVP_testing
RVRASLSRGHGPLMIRQLVAVAKHSHAHSDLKD
>Sequence_536_nonAVP_testing
HVVRHAQGFHNLA
>Sequence_537_nonAVP_testing
TRKKSESIHLGNDIVIKVVQ
>Sequence_538_nonAVP_testing
RRQAEKGNYSDCH
>Sequence_539_nonAVP_testing
SKRPELVDMKKLSKEDKKLIDKIKSGDENIMALMSL
>Sequence_540_nonAVP_testing
GDLYVDWNSKINVISRKDMESFYIHHVLHSLGVAKLLSFEP
>Sequence_541_nonAVP_testing
GGAQVSEKHAGFVVNRGGATADDVRRLMELVQETVLRETGVA
>Sequence_542_nonAVP_testing
GIHLSRQCEQRLQ
>Sequence_543_nonAVP_testing
QSVVQYTFKIDILEK
>Sequence_544_nonAVP_testing
KVNAQFSKTQLLHKLGAG
>Sequence_545_nonAVP_testing
KSLLEQGPIRKKIILDTLKK
>Sequence_546_nonAVP_testing
IDGRLIESPAPGII
>Sequence_547_nonAVP_testing
SLHLPVQEILMSQPPEQLGLQTNLGNQESSGMMKLFMPRP
>Sequence_548_nonAVP_testing
LPPSAGAQL
>Sequence_549_nonAVP_testing
VNLRGLHARAAARLVQTA
>Sequence_550_nonAVP_testing
GIWLEQL
>Sequence_551_nonAVP_testing
EMIIKNK
>Sequence_552_nonAVP_testing
AGKRTVAGGRGVVGIWYTLEQLDALELLEYVSGPL
>Sequence_553_nonAVP_testing
PYSVFSYSRPLWNCMIRNLPEGTK
>Sequence_554_nonAVP_testing
INRMGFNNQGIDRLLENVQKARFDGILGINIGKNFD
>Sequence_555_nonAVP_testing
VFGNTSGPSSAWATT
>Sequence_556_nonAVP_testing
RRITDFLAGSTYSIRGQFREIGNGVYLF
>Sequence_557_nonAVP_testing
FDAGMLYVIYAQDKA
>Sequence_558_nonAVP_testing
DEAREFVLTL
>Sequence_559_nonAVP_testing
QVLRHALVGVVDT
>Sequence_560_nonAVP_testing
TAKPT
>Sequence_561_nonAVP_testing
QEVMGGAEQAGSMVM
>Sequence_562_nonAVP_testing
LLKKFKDSPLILCGHSMHTG
>Sequence_563_nonAVP_testing
KMNSYYDQKGSSSV
>Sequence_564_nonAVP_testing
FVECCDINKL
>Sequence_565_nonAVP_testing
TSLPNLK
>Sequence_566_nonAVP_testing
QVAQEN
>Sequence_567_nonAVP_testing
DNIEVTRNIPHVLAVSLV
>Sequence_568_nonAVP_testing
IGYNQFVDLTLKHQQQLA
>Sequence_569_nonAVP_testing
AHRLVNTGEK
>Sequence_570_nonAVP_testing
LEARREASAGGGAVK
>Sequence_571_nonAVP_testing
SIHFQSLSADFIIDLSSAKCLAFVAIETSFAMAYYLYMLRCEDGSIYTGVAKDYLKRYEEHLSAKGAKYTKSHKVVKIERVFLCDSRSIACSLE
>Sequence_572_nonAVP_testing
EEFLENAKKL
>Sequence_573_nonAVP_testing
KTLKSARKRLDLVEASLHAE
>Sequence_574_nonAVP_testing
KMDFNFIEFLGYMAT
>Sequence_575_nonAVP_testing
KSRSDA
>Sequence_576_nonAVP_testing
LGADIVQKVRMIN
>Sequence_577_nonAVP_testing
QSQSLSLSP
>Sequence_578_nonAVP_testing
LDADDEEALNTEE
>Sequence_579_nonAVP_testing
NGQPYRINTTELNKV
>Sequence_580_nonAVP_testing
CRMAIRVSDILDKPI
>Sequence_581_nonAVP_testing
TPSHYAMWPKKLGEMWNGLT
>Sequence_582_nonAVP_testing
RPAHLARLQLLHDEGR
>Sequence_583_nonAVP_testing
EHGGSGLYQPID
>Sequence_584_nonAVP_testing
SILWFDRARGFGFIRPDMGPKDVF
>Sequence_585_nonAVP_testing
DEPQELSVR
>Sequence_586_nonAVP_testing
ESSGRNEKICADILNECSSKLDELSKLIDSNLMAKR
>Sequence_587_nonAVP_testing
LKNGERYGVWGGLTEQQ
>Sequence_588_nonAVP_testing
EESINIGDDIIIKVIETSKNSVKLGIEAPQNI
>Sequence_589_nonAVP_testing
PNLAPLADTWEWQQHGRCQGMDESIFFPPTGERGN
>Sequence_590_nonAVP_testing
SKPRISLHQIAV
>Sequence_591_nonAVP_testing
GIIIINSDGIPIKSTLDNTTSVHYASHIHSLVSKA
>Sequence_592_nonAVP_testing
QILKEK
>Sequence_593_nonAVP_testing
AVRTLQDVINALQGLMQPEAGAA
>Sequence_594_nonAVP_testing
LVVGKNAQGKTNLLEAIHFVSTSKSHRTFLDDELIKHDDSWF
>Sequence_595_nonAVP_testing
KDMNPDNYLVVSASYKAKKEIKTETTAATADDTV
>Sequence_596_nonAVP_testing
YLKQMRHVSQLKKFGQIVYVSRKMGFAMIYVDDTAI
>Sequence_597_nonAVP_testing
VRQLWLEVKGVDLGEFPIMTFAEAERRY
>Sequence_598_nonAVP_testing
QQFHIGNDVVITITE
>Sequence_599_nonAVP_testing
CYLVVLSSSQNPVERFEYKY
>Sequence_600_nonAVP_testing
IFELCSVTL
>Sequence_601_nonAVP_testing
LFFVEINV
>Sequence_602_nonAVP_testing
INQKQNEMMEIIKNDKMINESTVLSKNPEMPSRKYLKS
>Sequence_603_nonAVP_testing
EEYGTK
>Sequence_604_nonAVP_testing
WHMEVERCKNPLDDQACILKVSNLRHVG
>Sequence_605_nonAVP_testing
PPLLINPID
>Sequence_606_nonAVP_testing
TVKDIWNKEVRNTADWLYSWGKTVKTKDRSLSAQYEH
>Sequence_607_nonAVP_testing
QLLANPVIENYSFELKQLATTVGGR
>Sequence_608_nonAVP_testing
DNIPMNEMK
>Sequence_609_nonAVP_testing
SDATDV
>Sequence_610_nonAVP_testing
EFKAQNCTQMAV
>Sequence_611_nonAVP_testing
ISEVMELLSLQKMEIEEL
>Sequence_612_nonAVP_testing
DGKFILEPFSSSG
>Sequence_613_nonAVP_testing
LHYGNHQGRIFLAQHLRDFA
>Sequence_614_nonAVP_testing
ALGGTGADSDLGALSHLDPNQLMRMVSKLLNSKHY
>Sequence_615_nonAVP_testing
LENLQTSN
>Sequence_616_nonAVP_testing
DEREDWTARADCRFVEPSVFFGPDDEPRGVRLRRE
>Sequence_617_nonAVP_testing
TGVLDLLARLGITPLP
>Sequence_618_nonAVP_testing
YCAHQQKIR
>Sequence_619_nonAVP_testing
YLGFKRGADPGMPEPTVLSLLWGMDQIFQKPFQTLMFLVRDWSFPYEYSYGLEGGMAFLEKRLQMKEHQHEEIQNVRKHIHSCFSSVNCFL
>Sequence_620_nonAVP_testing
RADQTKADIKEAV
>Sequence_621_nonAVP_testing
ECVAKVQKQAEMTEEKLAAA
>Sequence_622_nonAVP_testing
EAAMARLQEVVAALE
