# Supplementary material for: Innovative Alignment-Based Method for Antiviral Peptide Prediction
Source: Antibiotics (Basel). 2024 Aug 14;13(8):768. doi: 10.3390/antibiotics13080768 (PMC11350826; doi:10.3390/antibiotics13080768)
Supplement: Supplementary file 1 [file antibiotics-13-00768-s001.zip › SuppInfo/SI3_MQSS performance.xlsx]

## Sheet: Evaluation
	Accuraccy	Correctly Classified Instances	Incorrectly Classified Instances	Kappa statistic	Average Recall	Average Precision	Recall -> Positive	Recall -> Negative	Precision -> Positive	Precision -> Negative
AI4AVP_E1	0.941	31991	1999	0.545	0.746	0.807	0.515	0.977	0.655	0.96
AI4AVP_E2	0.936	31808	2182	0.472	0.7	0.791	0.421	0.979	0.63	0.953
AI4AVP_M12	0.916	31119	2871	0.584	0.913	0.735	0.911	0.916	0.477	0.992
AI4AVP_M12+	0.713	24233	9757	0.241	0.818	0.6	0.943	0.694	0.206	0.993
AI4AVP_M13	0.922	31354	2636	0.546	0.826	0.738	0.711	0.94	0.501	0.975
AI4AVP_M13+	0.928	31534	2456	0.599	0.876	0.753	0.815	0.937	0.522	0.984
AI4AVP_M3	0.883	30003	3987	0.472	0.865	0.685	0.845	0.886	0.384	0.985
AI4AVP_M3+	0.882	29989	4001	0.491	0.896	0.691	0.911	0.88	0.39	0.992
AI4AVP_M7+	0.713	24247	9743	0.24	0.816	0.599	0.938	0.694	0.205	0.993
Al4AVP_M7	0.918	31209	2781	0.584	0.901	0.737	0.88	0.921	0.485	0.989
ampfun_E1	0.91	5301	525	0.79	0.877	0.925	0.771	0.982	0.958	0.891
ampfun_E2	0.866	5048	778	0.679	0.813	0.896	0.644	0.983	0.951	0.841
AMPfun_M12	0.801	4666	1160	0.609	0.844	0.811	0.981	0.707	0.636	0.986
ampfun_M12+	0.622	3623	2203	0.335	0.711	0.735	0.996	0.426	0.476	0.995
ampfun_M13	0.767	4471	1355	0.515	0.774	0.751	0.795	0.753	0.627	0.875
ampfun_M13+	0.812	4732	1094	0.62	0.84	0.807	0.927	0.752	0.662	0.952
AMPfun_M3	0.753	4385	1441	0.508	0.783	0.756	0.882	0.685	0.594	0.917
ampfun_M3+	0.787	4586	1240	0.586	0.834	0.804	0.984	0.684	0.62	0.988
AMPfun_M7	0.789	4595	1231	0.581	0.825	0.794	0.942	0.709	0.628	0.959
ampfun_M7+	0.621	3616	2210	0.332	0.709	0.732	0.991	0.427	0.475	0.989
AVPIden_E1	0.845	6569	1209	0.621	0.783	0.877	0.587	0.978	0.934	0.82
AVPIden_E2	0.81	6304	1474	0.526	0.733	0.853	0.489	0.978	0.92	0.786
AVPIden_M12	0.79	6145	1633	0.589	0.834	0.802	0.974	0.694	0.624	0.981
AVPIden_M12+	0.64	4977	2801	0.356	0.721	0.731	0.977	0.464	0.487	0.975
AVPIden_M13	0.764	5941	1837	0.505	0.768	0.746	0.78	0.755	0.624	0.869
AVPIden_M13+	0.795	6187	1591	0.582	0.816	0.786	0.88	0.751	0.648	0.923
AVPIden_M3	0.733	5703	2075	0.477	0.77	0.744	0.887	0.653	0.571	0.917
AVPIden_M3+	0.75	5831	1947	0.517	0.798	0.772	0.952	0.645	0.582	0.962
AVPIden_M7	0.779	6056	1722	0.563	0.817	0.786	0.94	0.695	0.616	0.957
AVPIden_M7+	0.638	4962	2816	0.352	0.718	0.728	0.973	0.464	0.486	0.971
CoV_Imb_E1	0.971	5199	155	0.534	0.832	0.724	0.686	0.979	0.456	0.992
CoV_Imb_E2	0.966	5174	180	0.421	0.745	0.685	0.511	0.978	0.383	0.987
CoV_Imb_M12	0.699	3745	1609	0.095	0.817	0.536	0.942	0.693	0.075	0.998
CoV_Imb_M12+	0.479	2562	2792	0.039	0.715	0.522	0.964	0.466	0.045	0.998
CoV_Imb_M13	0.749	4010	1344	0.055	0.647	0.519	0.54	0.754	0.055	0.984
CoV_Imb_M13+	0.75	4018	1336	0.092	0.755	0.533	0.759	0.75	0.074	0.992
CoV_Imb_M3	0.655	3507	1847	0.051	0.684	0.52	0.715	0.653	0.051	0.989
CoV_Imb_M3+	0.652	3491	1863	0.078	0.797	0.532	0.949	0.644	0.065	0.998
CoV_Imb_M7	0.697	3734	1620	0.083	0.774	0.531	0.854	0.693	0.068	0.995
CoV_Imb_M7+	0.478	2559	2795	0.039	0.714	0.522	0.964	0.465	0.045	0.998
ENNAVIA-A_E1	0.579	577	420	0.118	0.558	0.561	0.692	0.424	0.622	0.5
ENNAVIA-A_E2	0.526	524	473	0.045	0.523	0.522	0.541	0.505	0.6	0.444
ENNAVIA-A_M12	0.553	551	446	0.055	0.527	0.529	0.692	0.362	0.598	0.461
ENNAVIA-A_M12+	0.624	622	375	0.125	0.555	0.766	0.993	0.117	0.607	0.925
ENNAVIA-A_M13	0.551	549	448	0.05	0.524	0.527	0.692	0.357	0.596	0.457
ENNAVIA-A_M13+	0.647	645	352	0.212	0.597	0.669	0.913	0.281	0.636	0.702
ENNAVIA-A_M3	0.625	623	374	0.174	0.581	0.62	0.86	0.302	0.629	0.611
ENNAVIA-A_M3+	0.663	661	336	0.224	0.6	0.816	1	0.2	0.632	1
ENNAVIA-A_M7	0.566	564	433	0.022	0.51	0.519	0.865	0.155	0.584	0.455
ENNAVIA-A_M7+	0.626	624	373	0.129	0.557	0.784	0.997	0.117	0.608	0.961
ENNAVIA-B_E1	0.848	996	178	0.695	0.846	0.885	0.692	1	1	0.77
ENNAVIA-B_E2	0.774	909	265	0.545	0.77	0.846	0.541	1	1	0.693
ENNAVIA-B_M12	0.959	1126	48	0.918	0.958	0.963	0.919	0.998	0.998	0.927
ENNAVIA-B_M12+	0.859	1008	166	0.718	0.861	0.885	0.993	0.729	0.78	0.991
ENNAVIA-B_M13	0.848	996	178	0.695	0.846	0.885	0.692	1	1	0.77
ENNAVIA-B_M13+	0.957	1124	50	0.915	0.957	0.961	0.913	1	1	0.923
ENNAVIA-B_M3	0.931	1093	81	0.862	0.93	0.94	0.86	1	1	0.881
ENNAVIA-B_M3+	1	1174	0	1	1	1	1	1	1	1
ENNAVIA-B_M7	0.933	1095	79	0.865	0.932	0.941	0.865	0.998	0.998	0.884
ENNAVIA-B_M7+	0.86	1010	164	0.722	0.863	0.888	0.997	0.729	0.78	0.995
ENNAVIA-C_E1	0.505	235	230	0.113	0.588	0.566	0.743	0.433	0.286	0.846
ENNAVIA-C_E2	0.512	238	227	0.036	0.525	0.518	0.55	0.5	0.252	0.784
ENNAVIA-C_M12	0.333	155	310	0.05	0.549	0.582	0.954	0.143	0.254	0.911
ENNAVIA-C_M12+	0.318	148	317	0.042	0.542	0.583	0.963	0.121	0.251	0.915
ENNAVIA-C_M13	0.398	185	280	-0.045	0.464	0.471	0.587	0.34	0.214	0.729
ENNAVIA-C_M13+	0.398	185	280	0.045	0.54	0.538	0.807	0.272	0.254	0.822
ENNAVIA-C_M3	0.413	192	273	0.05	0.543	0.539	0.789	0.298	0.256	0.822
ENNAVIA-C_M3+	0.383	178	287	0.083	0.578	0.597	0.945	0.211	0.268	0.926
ENNAVIA-C_M7	0.335	156	309	0.045	0.544	0.569	0.936	0.152	0.252	0.885
ENNAVIA-C_M7+	0.318	148	317	0.042	0.542	0.583	0.963	0.121	0.251	0.915
ENNAVIA-D_E1	0.957	620	28	0.828	0.872	0.975	0.743	1	1	0.951
ENNAVIA-D_E2	0.924	599	49	0.671	0.775	0.958	0.55	1	1	0.917
ENNAVIA-D_M12	0.991	642	6	0.966	0.976	0.991	0.954	0.998	0.99	0.991
ENNAVIA-D_M12+	0.769	498	150	0.456	0.846	0.704	0.963	0.729	0.418	0.99
ENNAVIA-D_M13	0.931	603	45	0.703	0.794	0.961	0.587	1	1	0.923
ENNAVIA-D_M13+	0.968	627	21	0.875	0.904	0.981	0.807	1	1	0.963
ENNAVIA-D_M3	0.965	625	23	0.862	0.894	0.98	0.789	1	1	0.959
ENNAVIA-D_M3+	0.991	642	6	0.966	0.972	0.994	0.945	1	1	0.989
ENNAVIA-D_M7	0.988	640	8	0.955	0.967	0.989	0.936	0.998	0.99	0.987
ENNAVIA-D_M7+	0.769	498	150	0.456	0.846	0.704	0.963	0.729	0.418	0.99
EX_E1	0.916	10992	1009	0.282	0.59	0.957	0.18	1	1	0.914
EX_E2	0.914	10973	1028	0.261	0.582	0.956	0.164	1	1	0.913
EX_M12	0.997	11967	34	0.985	0.996	0.989	0.993	0.998	0.979	0.999
EX_M12+	0.819	9828	2173	0.447	0.898	0.681	0.998	0.798	0.361	1
EX_M13	0.995	11941	60	0.972	0.976	0.997	0.951	1	1	0.994
EX_M13+	0.998	11972	29	0.987	0.988	0.999	0.976	1	1	0.997
EX_M3	0.992	11905	96	0.955	0.962	0.995	0.924	1	0.998	0.991
EX_M3+	0.994	11928	73	0.966	0.971	0.996	0.942	1	0.998	0.993
EX_M7	0.998	11973	28	0.987	0.998	0.99	0.998	0.998	0.979	1
EX_M7+	0.997	11967	34	0.985	0.996	0.989	0.993	0.998	0.979	0.999
Expanded_E1	0.966	53899	1923	0.597	0.738	0.909	0.481	0.995	0.848	0.969
Expanded_E2	0.961	53663	2159	0.522	0.697	0.901	0.398	0.995	0.837	0.965
Expanded_M12	0.958	53481	2341	0.686	0.927	0.79	0.891	0.962	0.587	0.993
Expanded_M12+	0.736	41105	14717	0.212	0.831	0.582	0.937	0.724	0.17	0.995
Expanded_M13	0.964	53806	2016	0.667	0.837	0.83	0.694	0.98	0.679	0.981
Expanded_M13+	0.969	54084	1738	0.729	0.89	0.842	0.802	0.979	0.697	0.988
Expanded_M3	0.935	52185	3637	0.545	0.863	0.722	0.782	0.944	0.458	0.986
Expanded_M3+	0.935	52206	3616	0.575	0.907	0.728	0.876	0.939	0.464	0.992
Expanded_M7	0.958	53501	2321	0.684	0.918	0.792	0.873	0.964	0.591	0.992
Expanded_M7+	0.736	41102	14720	0.211	0.829	0.582	0.933	0.724	0.17	0.994
Imb_E1	0.956	11654	541	0.827	0.887	0.946	0.785	0.989	0.933	0.959
Imb_E2	0.937	11425	770	0.741	0.83	0.931	0.671	0.989	0.922	0.939
Imb_M12	0.867	10572	1623	0.631	0.916	0.775	0.989	0.843	0.553	0.997
Imb_M12+	0.771	9401	2794	0.464	0.861	0.708	0.996	0.727	0.417	0.999
Imb_M13	0.866	10558	1637	0.587	0.848	0.762	0.822	0.874	0.562	0.962
Imb_M13+	0.884	10776	1419	0.657	0.907	0.789	0.942	0.872	0.591	0.987
Imb_M3	0.831	10137	2058	0.531	0.848	0.731	0.873	0.823	0.492	0.971
Imb_M3+	0.846	10319	1876	0.59	0.903	0.757	0.988	0.818	0.516	0.997
Imb_M7	0.862	10508	1687	0.613	0.9	0.767	0.956	0.843	0.544	0.99
Imb_M7+	0.77	9388	2807	0.461	0.859	0.706	0.991	0.726	0.415	0.998
Sharma_E1	0.697	4559	1985	0.393	0.697	0.811	0.394	1	0.999	0.622
Sharma_E2	0.659	4311	2233	0.318	0.659	0.797	0.318	1	0.999	0.594
Sharma_M12	0.971	6352	192	0.941	0.971	0.972	0.942	0.999	0.999	0.945
Sharma_M12+	0.88	5759	785	0.76	0.88	0.889	0.957	0.803	0.829	0.949
Sharma_M13	0.885	5791	753	0.77	0.885	0.906	0.77	1	1	0.813
Sharma_M13+	0.926	6060	484	0.852	0.926	0.935	0.852	1	1	0.871
Sharma_M3	0.937	6133	411	0.874	0.937	0.944	0.875	1	1	0.889
Sharma_M3+	0.964	6309	235	0.928	0.964	0.966	0.928	1	1	0.933
Sharma_M7	0.961	6290	254	0.922	0.961	0.964	0.923	0.999	0.999	0.929
Sharma_M7+	0.878	5748	796	0.757	0.878	0.887	0.954	0.803	0.829	0.946
Thakur_E1	0.577	604	443	0.124	0.561	0.564	0.676	0.447	0.617	0.511
Thakur_E2	0.528	553	494	0.055	0.528	0.528	0.528	0.529	0.596	0.46
Thakur_M12	0.586	614	433	0.076	0.535	0.583	0.914	0.155	0.587	0.579
Thakur_M12+	0.617	646	401	0.129	0.558	0.752	0.99	0.126	0.599	0.905
Thakur_M13	0.555	581	466	0.068	0.533	0.536	0.692	0.374	0.593	0.48
Thakur_M13+	0.649	680	367	0.232	0.608	0.679	0.913	0.303	0.633	0.725
Thakur_M3	0.623	652	395	0.183	0.586	0.623	0.855	0.316	0.622	0.624
Thakur_M3+	0.659	690	357	0.234	0.606	0.798	0.995	0.217	0.626	0.97
Thakur_M7	0.564	591	456	0.037	0.517	0.533	0.864	0.17	0.578	0.487
Thakur_M7+	0.619	648	399	0.133	0.56	0.767	0.993	0.126	0.599	0.934
TR_E1	0.767	3561	1081	0.534	0.767	0.841	0.534	1	1	0.682
TR_E2	0.72	3343	1299	0.44	0.72	0.821	0.44	1	1	0.641
TR_M12	0.996	4622	20	0.991	0.996	0.996	0.994	0.998	0.998	0.994
TR_M12+	0.939	4358	284	0.878	0.939	0.945	0.996	0.882	0.894	0.996
TR_M13	0.898	4167	475	0.795	0.898	0.915	0.795	1	1	0.83
TR_M13+	0.943	4376	266	0.885	0.943	0.949	0.885	1	1	0.897
TR_M3	0.938	4355	287	0.876	0.938	0.945	0.876	1	1	0.89
TR_M3+	0.977	4537	105	0.955	0.977	0.978	0.955	1	1	0.957
TR_M7	0.982	4557	85	0.963	0.982	0.982	0.966	0.998	0.998	0.967
TR_M7+	0.937	4348	294	0.873	0.937	0.942	0.992	0.882	0.893	0.991
TS_E1	0.791	986	260	0.583	0.791	0.853	0.583	1	1	0.706
TS_E2	0.729	908	338	0.457	0.729	0.824	0.457	1	1	0.648
TS_M12	0.94	1171	75	0.88	0.94	0.946	0.998	0.881	0.894	0.998
TS_M12+	0.941	1172	74	0.881	0.941	0.947	1	0.881	0.894	1
TS_M13	0.9	1122	124	0.801	0.9	0.917	0.801	1	1	0.834
TS_M13+	0.949	1183	63	0.899	0.949	0.954	0.899	1	1	0.908
TS_M3	0.934	1164	82	0.868	0.934	0.942	0.868	1	1	0.884
TS_M3+	0.98	1221	25	0.96	0.98	0.981	0.96	1	1	0.961
TS_M7	0.986	1228	18	0.971	0.986	0.986	0.973	0.998	0.998	0.973
TS_M7+	0.986	1228	18	0.971	0.986	0.986	0.973	0.998	0.998	0.973

## Sheet: TS
	Activity_Obs	TS_E1	TS_E2	TS_M13	TS_M3+	TS_M7+	TS_M12+	TS_M13+	TS_M3	TS_M7	TS_M12
Sequence_0_AVP_testing	Positive	Positive	Positive	Positive	Positive	Positive	Positive	Positive	Positive	Positive	Positive
Sequence_1_AVP_testing	Positive	Positive	Positive	Positive	Positive	Positive	Positive	Positive	Positive	Positive	Positive
Sequence_2_AVP_testing	Positive	Positive	Negative	Negative	Positive	Positive	Positive	Positive	Negative	Positive	Positive
Sequence_3_AVP_testing	Positive	Positive	Positive	Positive	Positive	Positive	Positive	Positive	Positive	Positive	Positive
Sequence_4_AVP_testing	Positive	Positive	Positive	Positive	Positive	Positive	Positive	Positive	Positive	Positive	Positive
Sequence_5_AVP_testing	Positive	Positive	Positive	Positive	Positive	Positive	Positive	Positive	Positive	Positive	Positive
Sequence_6_AVP_testing	Positive	Positive	Positive	Positive	Positive	Positive	Positive	Positive	Positive	Positive	Positive
Sequence_7_AVP_testing	Positive	Positive	Positive	Positive	Positive	Positive	Positive	Positive	Positive	Positive	Positive
Sequence_8_AVP_testing	Positive	Negative	Negative	Positive	Positive	Positive	Positive	Positive	Positive	Positive	Positive
Sequence_9_AVP_testing	Positive	Positive	Positive	Positive	Positive	Positive	Positive	Positive	Positive	Positive	Positive
Sequence_10_AVP_testing	Positive	Negative	Negative	Positive	Positive	Positive	Positive	Positive	Positive	Positive	Positive
Sequence_11_AVP_testing	Positive	Positive	Positive	Positive	Positive	Positive	Positive	Positive	Positive	Positive	Positive
Sequence_12_AVP_testing	Positive	Positive	Positive	Positive	Positive	Positive	Positive	Positive	Positive	Positive	Positive
Sequence_13_AVP_testing	Positive	Positive	Positive	Positive	Positive	Positive	Positive	Positive	Positive	Positive	Positive
Sequence_14_AVP_testing	Positive	Positive	Positive	Positive	Positive	Positive	Positive	Positive	Positive	Positive	Positive
Sequence_15_AVP_testing	Positive	Negative	Negative	Positive	Positive	Positive	Positive	Positive	Positive	Positive	Positive
Sequence_16_AVP_testing	Positive	Negative	Negative	Positive	Positive	Positive	Positive	Positive	Positive	Positive	Positive
Sequence_17_AVP_testing	Positive	Positive	Negative	Positive	Positive	Positive	Positive	Positive	Positive	Positive	Positive
Sequence_18_AVP_testing	Positive	Negative	Negative	Positive	Positive	Positive	Positive	Positive	Positive	Positive	Positive
Sequence_19_AVP_testing	Positive	Positive	Positive	Positive	Positive	Positive	Positive	Positive	Positive	Positive	Positive
Sequence_20_AVP_testing	Positive	Positive	Negative	Positive	Positive	Positive	Positive	Positive	Positive	Positive	Positive
Sequence_21_AVP_testing	Positive	Negative	Negative	Negative	Positive	Positive	Positive	Negative	Positive	Positive	Positive
Sequence_22_AVP_testing	Positive	Positive	Negative	Negative	Positive	Positive	Positive	Positive	Negative	Positive	Positive
Sequence_23_AVP_testing	Positive	Positive	Positive	Positive	Positive	Positive	Positive	Positive	Positive	Positive	Positive
Sequence_24_AVP_testing	Positive	Negative	Negative	Negative	Negative	Positive	Positive	Negative	Negative	Positive	Positive
Sequence_25_AVP_testing	Positive	Positive	Positive	Positive	Positive	Positive	Positive	Positive	Positive	Positive	Positive
Sequence_26_AVP_testing	Positive	Positive	Positive	Positive	Positive	Positive	Positive	Positive	Positive	Positive	Positive
Sequence_27_AVP_testing	Positive	Positive	Positive	Positive	Positive	Positive	Positive	Positive	Positive	Positive	Positive
Sequence_28_AVP_testing	Positive	Positive	Negative	Negative	Positive	Positive	Positive	Positive	Negative	Positive	Positive
Sequence_29_AVP_testing	Positive	Positive	Positive	Positive	Positive	Positive	Positive	Positive	Positive	Positive	Positive
Sequence_30_AVP_testing	Positive	Positive	Negative	Negative	Positive	Positive	Positive	Positive	Negative	Positive	Positive
Sequence_31_AVP_testing	Positive	Positive	Positive	Positive	Positive	Positive	Positive	Positive	Positive	Positive	Positive
Sequence_32_AVP_testing	Positive	Positive	Positive	Positive	Positive	Positive	Positive	Positive	Positive	Positive	Positive
Sequence_33_AVP_testing	Positive	Positive	Negative	Positive	Positive	Positive	Positive	Positive	Positive	Positive	Positive
Sequence_34_AVP_testing	Positive	Negative	Negative	Positive	Positive	Positive	Positive	Positive	Positive	Positive	Positive
Sequence_35_AVP_testing	Positive	Negative	Negative	Positive	Positive	Positive	Positive	Positive	Positive	Positive	Positive
Sequence_36_AVP_testing	Positive	Positive	Positive	Positive	Positive	Positive	Positive	Positive	Positive	Positive	Positive
Sequence_37_AVP_testing	Positive	Positive	Negative	Negative	Positive	Positive	Positive	Positive	Negative	Positive	Positive
Sequence_38_AVP_testing	Positive	Positive	Positive	Positive	Positive	Positive	Positive	Positive	Positive	Positive	Positive
Sequence_39_AVP_testing	Positive	Negative	Negative	Positive	Positive	Positive	Positive	Positive	Positive	Positive	Positive
Sequence_40_AVP_testing	Positive	Negative	Negative	Positive	Positive	Positive	Positive	Positive	Positive	Positive	Positive
Sequence_41_AVP_testing	Positive	Positive	Positive	Positive	Positive	Positive	Positive	Positive	Positive	Positive	Positive
Sequence_42_AVP_testing	Positive	Positive	Negative	Positive	Positive	Positive	Positive	Positive	Positive	Positive	Positive
Sequence_43_AVP_testing	Positive	Positive	Positive	Positive	Positive	Positive	Positive	Positive	Positive	Positive	Positive
Sequence_44_AVP_testing	Positive	Negative	Negative	Positive	Positive	Positive	Positive	Positive	Positive	Positive	Positive
Sequence_45_AVP_testing	Positive	Positive	Positive	Positive	Positive	Positive	Positive	Positive	Positive	Positive	Positive
Sequence_46_AVP_testing	Positive	Negative	Negative	Positive	Positive	Positive	Positive	Positive	Positive	Positive	Positive
Sequence_47_AVP_testing	Positive	Negative	Negative	Positive	Positive	Positive	Positive	Positive	Positive	Positive	Positive
Sequence_48_AVP_testing	Positive	Negative	Negative	Positive	Positive	Positive	Positive	Positive	Positive	Positive	Positive
Sequence_49_AVP_testing	Positive	Positive	Negative	Negative	Positive	Positive	Positive	Positive	Positive	Positive	Positive
Sequence_50_AVP_testing	Positive	Positive	Positive	Positive	Positive	Positive	Positive	Positive	Positive	Positive	Positive
Sequence_51_AVP_testing	Positive	Positive	Negative	Positive	Positive	Positive	Positive	Positive	Positive	Positive	Positive
Sequence_52_AVP_testing	Positive	Negative	Negative	Positive	Positive	Positive	Positive	Positive	Positive	Positive	Positive
Sequence_53_AVP_testing	Positive	Positive	Positive	Positive	Positive	Positive	Positive	Positive	Positive	Positive	Positive
Sequence_54_AVP_testing	Positive	Positive	Negative	Positive	Positive	Positive	Positive	Positive	Positive	Positive	Positive
Sequence_55_AVP_testing	Positive	Negative	Negative	Positive	Positive	Positive	Positive	Positive	Positive	Positive	Positive
Sequence_56_AVP_testing	Positive	Negative	Negative	Positive	Positive	Positive	Positive	Positive	Positive	Positive	Positive
Sequence_57_AVP_testing	Positive	Positive	Positive	Positive	Positive	Positive	Positive	Positive	Positive	Positive	Positive
Sequence_58_AVP_testing	Positive	Positive	Positive	Positive	Positive	Positive	Positive	Positive	Positive	Positive	Positive
Sequence_59_AVP_testing	Positive	Negative	Negative	Positive	Positive	Positive	Positive	Positive	Positive	Positive	Positive
Sequence_60_AVP_testing	Positive	Positive	Positive	Negative	Positive	Positive	Positive	Positive	Negative	Positive	Positive
Sequence_61_AVP_testing	Positive	Positive	Positive	Positive	Positive	Positive	Positive	Positive	Positive	Positive	Positive
Sequence_62_AVP_testing	Positive	Negative	Negative	Positive	Positive	Positive	Positive	Positive	Positive	Positive	Positive
Sequence_63_AVP_testing	Positive	Negative	Negative	Negative	Negative	Positive	Positive	Negative	Negative	Positive	Positive
Sequence_64_AVP_testing	Positive	Positive	Negative	Positive	Positive	Positive	Positive	Positive	Positive	Positive	Positive
Sequence_65_AVP_testing	Positive	Positive	Positive	Positive	Positive	Positive	Positive	Positive	Positive	Positive	Positive
Sequence_66_AVP_testing	Positive	Positive	Negative	Negative	Positive	Positive	Positive	Positive	Negative	Positive	Positive
Sequence_67_AVP_testing	Positive	Positive	Positive	Positive	Positive	Positive	Positive	Positive	Positive	Positive	Positive
Sequence_68_AVP_testing	Positive	Negative	Negative	Positive	Positive	Positive	Positive	Positive	Positive	Positive	Positive
Sequence_69_AVP_testing	Positive	Negative	Negative	Negative	Negative	Positive	Positive	Negative	Negative	Positive	Positive
Sequence_70_AVP_testing	Positive	Positive	Positive	Negative	Positive	Positive	Positive	Positive	Positive	Positive	Positive
Sequence_71_AVP_testing	Positive	Negative	Negative	Negative	Negative	Positive	Positive	Negative	Negative	Positive	Positive
Sequence_72_AVP_testing	Positive	Positive	Negative	Positive	Positive	Positive	Positive	Positive	Positive	Positive	Positive
Sequence_73_AVP_testing	Positive	Positive	Negative	Positive	Positive	Positive	Positive	Positive	Positive	Positive	Positive
Sequence_74_AVP_testing	Positive	Negative	Negative	Positive	Positive	Positive	Positive	Positive	Positive	Positive	Positive
Sequence_75_AVP_testing	Positive	Negative	Negative	Negative	Positive	Positive	Positive	Negative	Positive	Positive	Positive
Sequence_76_AVP_testing	Positive	Positive	Positive	Positive	Positive	Positive	Positive	Positive	Positive	Positive	Positive
Sequence_77_AVP_testing	Positive	Positive	Positive	Negative	Positive	Positive	Positive	Positive	Negative	Positive	Positive
Sequence_78_AVP_testing	Positive	Positive	Positive	Positive	Positive	Positive	Positive	Positive	Positive	Positive	Positive
Sequence_79_AVP_testing	Positive	Negative	Positive	Negative	Positive	Positive	Positive	Positive	Positive	Positive	Positive
Sequence_80_AVP_testing	Positive	Negative	Negative	Negative	Negative	Positive	Positive	Negative	Negative	Positive	Positive
Sequence_81_AVP_testing	Positive	Positive	Positive	Positive	Positive	Positive	Positive	Positive	Positive	Positive	Positive
Sequence_82_AVP_testing	Positive	Positive	Negative	Negative	Positive	Positive	Positive	Positive	Positive	Positive	Positive
Sequence_83_AVP_testing	Positive	Positive	Negative	Positive	Positive	Positive	Positive	Positive	Positive	Positive	Positive
Sequence_84_AVP_testing	Positive	Positive	Negative	Positive	Positive	Positive	Positive	Positive	Positive	Positive	Positive
Sequence_85_AVP_testing	Positive	Negative	Negative	Negative	Negative	Positive	Positive	Negative	Negative	Positive	Positive
Sequence_86_AVP_testing	Positive	Positive	Positive	Positive	Positive	Positive	Positive	Positive	Positive	Positive	Positive
Sequence_87_AVP_testing	Positive	Positive	Negative	Negative	Positive	Negative	Positive	Positive	Negative	Negative	Positive
Sequence_88_AVP_testing	Positive	Positive	Positive	Positive	Positive	Positive	Positive	Positive	Positive	Positive	Positive
Sequence_89_AVP_testing	Positive	Negative	Negative	Positive	Positive	Positive	Positive	Positive	Positive	Positive	Positive
Sequence_90_AVP_testing	Positive	Positive	Positive	Positive	Positive	Positive	Positive	Positive	Positive	Positive	Positive
Sequence_91_AVP_testing	Positive	Positive	Positive	Positive	Positive	Positive	Positive	Positive	Positive	Positive	Positive
Sequence_92_AVP_testing	Positive	Positive	Positive	Positive	Positive	Positive	Positive	Positive	Positive	Positive	Positive
Sequence_93_AVP_testing	Positive	Positive	Positive	Positive	Positive	Positive	Positive	Positive	Positive	Positive	Positive
Sequence_94_AVP_testing	Positive	Positive	Positive	Positive	Positive	Positive	Positive	Positive	Positive	Positive	Positive
Sequence_95_AVP_testing	Positive	Positive	Positive	Positive	Positive	Positive	Positive	Positive	Positive	Positive	Positive
Sequence_96_AVP_testing	Positive	Positive	Positive	Positive	Positive	Positive	Positive	Positive	Positive	Positive	Positive
Sequence_97_AVP_testing	Positive	Positive	Positive	Positive	Positive	Positive	Positive	Positive	Positive	Positive	Positive
Sequence_98_AVP_testing	Positive	Positive	Positive	Positive	Positive	Positive	Positive	Positive	Positive	Positive	Positive
Sequence_99_AVP_testing	Positive	Negative	Negative	Negative	Positive	Positive	Positive	Negative	Positive	Positive	Positive
Sequence_100_AVP_testing	Positive	Negative	Negative	Positive	Positive	Positive	Positive	Positive	Positive	Positive	Positive
Sequence_101_AVP_testing	Positive	Positive	Positive	Positive	Positive	Positive	Positive	Positive	Positive	Positive	Positive
Sequence_102_AVP_testing	Positive	Negative	Negative	Positive	Positive	Positive	Positive	Positive	Positive	Positive	Positive
Sequence_103_AVP_testing	Positive	Positive	Negative	Negative	Positive	Negative	Positive	Positive	Positive	Negative	Positive
Sequence_104_AVP_testing	Positive	Positive	Positive	Positive	Positive	Positive	Positive	Positive	Positive	Positive	Positive
Sequence_105_AVP_testing	Positive	Positive	Positive	Positive	Positive	Positive	Positive	Positive	Positive	Positive	Positive
Sequence_106_AVP_testing	Positive	Negative	Negative	Positive	Positive	Positive	Positive	Positive	Positive	Positive	Positive
Sequence_107_AVP_testing	Positive	Positive	Positive	Positive	Positive	Positive	Positive	Positive	Positive	Positive	Positive
Sequence_108_AVP_testing	Positive	Positive	Positive	Positive	Positive	Positive	Positive	Positive	Positive	Positive	Positive
Sequence_109_AVP_testing	Positive	Negative	Negative	Positive	Positive	Positive	Positive	Positive	Positive	Positive	Positive
Sequence_110_AVP_testing	Positive	Positive	Positive	Positive	Positive	Positive	Positive	Positive	Positive	Positive	Positive
Sequence_111_AVP_testing	Positive	Negative	Negative	Positive	Positive	Positive	Positive	Positive	Positive	Positive	Positive
Sequence_112_AVP_testing	Positive	Negative	Positive	Positive	Positive	Positive	Positive	Positive	Positive	Positive	Positive
Sequence_113_AVP_testing	Positive	Negative	Positive	Positive	Positive	Positive	Positive	Positive	Positive	Positive	Positive
Sequence_114_AVP_testing	Positive	Negative	Negative	Positive	Positive	Positive	Positive	Positive	Positive	Positive	Positive
Sequence_115_AVP_testing	Positive	Positive	Positive	Positive	Positive	Positive	Positive	Positive	Positive	Positive	Positive
Sequence_116_AVP_testing	Positive	Negative	Negative	Positive	Positive	Positive	Positive	Positive	Positive	Positive	Positive
Sequence_117_AVP_testing	Positive	Negative	Negative	Positive	Positive	Positive	Positive	Positive	Positive	Positive	Positive
Sequence_118_AVP_testing	Positive	Negative	Positive	Positive	Positive	Positive	Positive	Positive	Positive	Positive	Positive
Sequence_119_AVP_testing	Positive	Negative	Negative	Positive	Positive	Positive	Positive	Positive	Positive	Positive	Positive
Sequence_120_AVP_testing	Positive	Positive	Positive	Positive	Positive	Positive	Positive	Positive	Positive	Positive	Positive
Sequence_121_AVP_testing	Positive	Negative	Negative	Positive	Positive	Positive	Positive	Positive	Positive	Positive	Positive
Sequence_122_AVP_testing	Positive	Negative	Negative	Positive	Positive	Positive	Positive	Positive	Positive	Positive	Positive
Sequence_123_AVP_testing	Positive	Positive	Negative	Positive	Positive	Positive	Positive	Positive	Positive	Positive	Positive
Sequence_124_AVP_testing	Positive	Negative	Positive	Positive	Positive	Positive	Positive	Positive	Positive	Positive	Positive
Sequence_125_AVP_testing	Positive	Positive	Negative	Negative	Positive	Positive	Positive	Positive	Positive	Positive	Positive
Sequence_126_AVP_testing	Positive	Positive	Positive	Positive	Positive	Positive	Positive	Positive	Positive	Positive	Positive
Sequence_127_AVP_testing	Positive	Negative	Negative	Positive	Positive	Positive	Positive	Positive	Positive	Positive	Positive
Sequence_128_AVP_testing	Positive	Negative	Positive	Positive	Positive	Positive	Positive	Positive	Positive	Positive	Positive
Sequence_129_AVP_testing	Positive	Positive	Positive	Positive	Positive	Positive	Positive	Positive	Positive	Positive	Positive
Sequence_130_AVP_testing	Positive	Negative	Negative	Positive	Positive	Positive	Positive	Positive	Positive	Positive	Positive
Sequence_131_AVP_testing	Positive	Positive	Positive	Positive	Positive	Positive	Positive	Positive	Positive	Positive	Positive
Sequence_132_AVP_testing	Positive	Positive	Positive	Positive	Positive	Positive	Positive	Positive	Positive	Positive	Positive
Sequence_133_AVP_testing	Positive	Positive	Positive	Positive	Positive	Positive	Positive	Positive	Positive	Positive	Positive
Sequence_134_AVP_testing	Positive	Positive	Positive	Positive	Positive	Positive	Positive	Positive	Positive	Positive	Positive
Sequence_135_AVP_testing	Positive	Negative	Negative	Positive	Positive	Positive	Positive	Positive	Positive	Positive	Positive
Sequence_136_AVP_testing	Positive	Positive	Positive	Positive	Positive	Positive	Positive	Positive	Positive	Positive	Positive
Sequence_137_AVP_testing	Positive	Positive	Positive	Positive	Positive	Positive	Positive	Positive	Positive	Positive	Positive
Sequence_138_AVP_testing	Positive	Positive	Positive	Positive	Positive	Positive	Positive	Positive	Positive	Positive	Positive
Sequence_139_AVP_testing	Positive	Positive	Positive	Positive	Positive	Positive	Positive	Positive	Positive	Positive	Positive
Sequence_140_AVP_testing	Positive	Positive	Negative	Negative	Positive	Positive	Positive	Positive	Negative	Positive	Positive
Sequence_141_AVP_testing	Positive	Negative	Negative	Positive	Positive	Positive	Positive	Positive	Positive	Positive	Positive
Sequence_142_AVP_testing	Positive	Positive	Positive	Positive	Positive	Positive	Positive	Positive	Positive	Positive	Positive
Sequence_143_AVP_testing	Positive	Positive	Negative	Negative	Positive	Positive	Positive	Positive	Negative	Positive	Positive
Sequence_144_AVP_testing	Positive	Positive	Positive	Positive	Positive	Positive	Positive	Positive	Positive	Positive	Positive
Sequence_145_AVP_testing	Positive	Negative	Positive	Positive	Positive	Positive	Positive	Positive	Positive	Positive	Positive
Sequence_146_AVP_testing	Positive	Positive	Positive	Positive	Positive	Positive	Positive	Positive	Positive	Positive	Positive
Sequence_147_AVP_testing	Positive	Positive	Positive	Positive	Positive	Positive	Positive	Positive	Positive	Positive	Positive
Sequence_148_AVP_testing	Positive	Positive	Positive	Positive	Positive	Positive	Positive	Positive	Positive	Positive	Positive
Sequence_149_AVP_testing	Positive	Positive	Positive	Positive	Positive	Positive	Positive	Positive	Positive	Positive	Positive
Sequence_150_AVP_testing	Positive	Negative	Negative	Negative	Positive	Positive	Positive	Negative	Positive	Positive	Positive
Sequence_151_AVP_testing	Positive	Negative	Negative	Positive	Positive	Positive	Positive	Positive	Positive	Positive	Positive
Sequence_152_AVP_testing	Positive	Negative	Negative	Negative	Negative	Positive	Positive	Negative	Negative	Positive	Positive
Sequence_153_AVP_testing	Positive	Negative	Negative	Negative	Positive	Positive	Positive	Negative	Negative	Positive	Positive
Sequence_154_AVP_testing	Positive	Negative	Negative	Positive	Positive	Positive	Positive	Positive	Positive	Positive	Positive
Sequence_155_AVP_testing	Positive	Negative	Negative	Negative	Negative	Positive	Positive	Negative	Negative	Positive	Positive
Sequence_156_AVP_testing	Positive	Positive	Negative	Negative	Positive	Positive	Positive	Positive	Negative	Positive	Positive
Sequence_157_AVP_testing	Positive	Negative	Negative	Positive	Positive	Positive	Positive	Positive	Positive	Positive	Positive
Sequence_158_AVP_testing	Positive	Positive	Positive	Positive	Positive	Positive	Positive	Positive	Positive	Positive	Positive
Sequence_159_AVP_testing	Positive	Negative	Negative	Positive	Positive	Positive	Positive	Positive	Positive	Positive	Positive
Sequence_160_AVP_testing	Positive	Positive	Positive	Positive	Positive	Positive	Positive	Positive	Positive	Positive	Positive
Sequence_161_AVP_testing	Positive	Negative	Negative	Positive	Positive	Positive	Positive	Positive	Positive	Positive	Positive
Sequence_162_AVP_testing	Positive	Negative	Negative	Positive	Positive	Positive	Positive	Positive	Positive	Positive	Positive
Sequence_163_AVP_testing	Positive	Negative	Positive	Positive	Positive	Negative	Positive	Positive	Positive	Negative	Positive
Sequence_164_AVP_testing	Positive	Positive	Negative	Negative	Positive	Positive	Positive	Positive	Negative	Positive	Positive
Sequence_165_AVP_testing	Positive	Positive	Negative	Positive	Positive	Positive	Positive	Positive	Positive	Positive	Positive
Sequence_166_AVP_testing	Positive	Positive	Positive	Positive	Positive	Positive	Positive	Positive	Positive	Positive	Positive
Sequence_167_AVP_testing	Positive	Positive	Positive	Positive	Positive	Positive	Positive	Positive	Positive	Positive	Positive
Sequence_168_AVP_testing	Positive	Negative	Negative	Positive	Positive	Positive	Positive	Positive	Positive	Positive	Positive
Sequence_169_AVP_testing	Positive	Negative	Negative	Negative	Positive	Positive	Positive	Negative	Positive	Positive	Positive
Sequence_170_AVP_testing	Positive	Negative	Negative	Positive	Positive	Positive	Positive	Positive	Positive	Positive	Positive
Sequence_171_AVP_testing	Positive	Negative	Negative	Negative	Positive	Negative	Positive	Negative	Positive	Negative	Positive
Sequence_172_AVP_testing	Positive	Negative	Positive	Positive	Positive	Negative	Positive	Positive	Positive	Negative	Positive
Sequence_173_AVP_testing	Positive	Negative	Positive	Negative	Positive	Positive	Positive	Positive	Positive	Positive	Positive
Sequence_174_AVP_testing	Positive	Positive	Negative	Negative	Positive	Positive	Positive	Positive	Negative	Positive	Positive
Sequence_175_AVP_testing	Positive	Negative	Negative	Negative	Positive	Positive	Positive	Negative	Negative	Positive	Positive
Sequence_176_AVP_testing	Positive	Negative	Negative	Positive	Negative	Positive	Positive	Positive	Negative	Positive	Positive
Sequence_177_AVP_testing	Positive	Negative	Negative	Negative	Positive	Positive	Positive	Negative	Positive	Positive	Positive
Sequence_178_AVP_testing	Positive	Positive	Negative	Positive	Positive	Positive	Positive	Positive	Positive	Positive	Positive
Sequence_179_AVP_testing	Positive	Positive	Positive	Negative	Positive	Positive	Positive	Positive	Negative	Positive	Positive
Sequence_180_AVP_testing	Positive	Negative	Negative	Negative	Negative	Positive	Positive	Negative	Negative	Positive	Positive
Sequence_181_AVP_testing	Positive	Positive	Positive	Positive	Positive	Positive	Positive	Positive	Positive	Positive	Positive
Sequence_182_AVP_testing	Positive	Positive	Positive	Positive	Positive	Positive	Positive	Positive	Positive	Positive	Positive
Sequence_183_AVP_testing	Positive	Negative	Negative	Positive	Positive	Positive	Positive	Positive	Positive	Positive	Positive
Sequence_184_AVP_testing	Positive	Negative	Negative	Negative	Positive	Positive	Positive	Negative	Positive	Positive	Positive
Sequence_185_AVP_testing	Positive	Negative	Negative	Positive	Positive	Positive	Positive	Positive	Positive	Positive	Positive
Sequence_186_AVP_testing	Positive	Negative	Negative	Positive	Positive	Positive	Positive	Positive	Positive	Positive	Positive
Sequence_187_AVP_testing	Positive	Positive	Positive	Positive	Positive	Positive	Positive	Positive	Positive	Positive	Positive
Sequence_188_AVP_testing	Positive	Positive	Positive	Positive	Positive	Positive	Positive	Positive	Positive	Positive	Positive
Sequence_189_AVP_testing	Positive	Positive	Negative	Negative	Positive	Positive	Positive	Positive	Negative	Positive	Positive
Sequence_190_AVP_testing	Positive	Negative	Negative	Positive	Positive	Positive	Positive	Positive	Positive	Positive	Positive
Sequence_191_AVP_testing	Positive	Positive	Positive	Positive	Positive	Positive	Positive	Positive	Positive	Positive	Positive
Sequence_192_AVP_testing	Positive	Positive	Negative	Positive	Positive	Positive	Positive	Positive	Positive	Positive	Positive
Sequence_193_AVP_testing	Positive	Negative	Negative	Positive	Positive	Positive	Positive	Positive	Positive	Positive	Positive
Sequence_194_AVP_testing	Positive	Positive	Positive	Positive	Positive	Positive	Positive	Positive	Positive	Positive	Positive
Sequence_195_AVP_testing	Positive	Negative	Negative	Positive	Positive	Positive	Positive	Positive	Positive	Positive	Positive
Sequence_196_AVP_testing	Positive	Positive	Positive	Positive	Positive	Positive	Positive	Positive	Positive	Positive	Positive
Sequence_197_AVP_testing	Positive	Positive	Positive	Positive	Positive	Positive	Positive	Positive	Positive	Positive	Positive
Sequence_198_AVP_testing	Positive	Negative	Negative	Negative	Positive	Positive	Positive	Negative	Negative	Positive	Positive
Sequence_199_AVP_testing	Positive	Negative	Negative	Positive	Positive	Positive	Positive	Positive	Positive	Positive	Positive
Sequence_200_AVP_testing	Positive	Negative	Negative	Positive	Positive	Positive	Positive	Positive	Positive	Positive	Positive
Sequence_201_AVP_testing	Positive	Positive	Positive	Positive	Positive	Positive	Positive	Positive	Positive	Positive	Positive
Sequence_202_AVP_testing	Positive	Positive	Positive	Positive	Positive	Positive	Positive	Positive	Positive	Positive	Positive
Sequence_203_AVP_testing	Positive	Positive	Positive	Positive	Positive	Positive	Positive	Positive	Positive	Positive	Positive
Sequence_204_AVP_testing	Positive	Negative	Negative	Positive	Positive	Positive	Positive	Positive	Positive	Positive	Positive
Sequence_205_AVP_testing	Positive	Positive	Positive	Positive	Positive	Positive	Positive	Positive	Positive	Positive	Positive
Sequence_206_AVP_testing	Positive	Negative	Negative	Positive	Positive	Positive	Positive	Positive	Positive	Positive	Positive
Sequence_207_AVP_testing	Positive	Negative	Negative	Positive	Positive	Positive	Positive	Positive	Positive	Positive	Positive
Sequence_208_AVP_testing	Positive	Positive	Negative	Positive	Positive	Positive	Positive	Positive	Positive	Positive	Positive
Sequence_209_AVP_testing	Positive	Negative	Negative	Negative	Positive	Positive	Positive	Negative	Positive	Positive	Positive
Sequence_210_AVP_testing	Positive	Positive	Positive	Positive	Positive	Positive	Positive	Positive	Positive	Positive	Positive
Sequence_211_AVP_testing	Positive	Negative	Negative	Positive	Positive	Positive	Positive	Positive	Positive	Positive	Positive
Sequence_212_AVP_testing	Positive	Negative	Negative	Negative	Positive	Positive	Positive	Negative	Positive	Positive	Positive
Sequence_213_AVP_testing	Positive	Positive	Positive	Positive	Positive	Positive	Positive	Positive	Positive	Positive	Positive
Sequence_214_AVP_testing	Positive	Positive	Positive	Positive	Positive	Positive	Positive	Positive	Positive	Positive	Positive
Sequence_215_AVP_testing	Positive	Positive	Negative	Positive	Positive	Positive	Positive	Positive	Positive	Positive	Positive
Sequence_216_AVP_testing	Positive	Positive	Positive	Positive	Positive	Positive	Positive	Positive	Positive	Positive	Positive
Sequence_217_AVP_testing	Positive	Negative	Negative	Negative	Positive	Positive	Positive	Negative	Positive	Positive	Positive
Sequence_218_AVP_testing	Positive	Positive	Positive	Positive	Positive	Positive	Positive	Positive	Positive	Positive	Positive
Sequence_219_AVP_testing	Positive	Negative	Negative	Negative	Positive	Positive	Positive	Negative	Positive	Positive	Positive
Sequence_220_AVP_testing	Positive	Negative	Negative	Positive	Positive	Positive	Positive	Positive	Positive	Positive	Positive
Sequence_221_AVP_testing	Positive	Positive	Positive	Positive	Positive	Positive	Positive	Positive	Positive	Positive	Positive
Sequence_222_AVP_testing	Positive	Negative	Negative	Positive	Positive	Positive	Positive	Positive	Positive	Positive	Positive
Sequence_223_AVP_testing	Positive	Positive	Negative	Negative	Positive	Negative	Positive	Positive	Negative	Negative	Positive
Sequence_224_AVP_testing	Positive	Positive	Negative	Positive	Positive	Positive	Positive	Positive	Positive	Positive	Positive
Sequence_225_AVP_testing	Positive	Negative	Negative	Positive	Positive	Positive	Positive	Positive	Positive	Positive	Positive
Sequence_226_AVP_testing	Positive	Negative	Negative	Negative	Positive	Positive	Positive	Negative	Positive	Positive	Positive
Sequence_227_AVP_testing	Positive	Negative	Negative	Negative	Negative	Positive	Positive	Negative	Negative	Positive	Positive
Sequence_228_AVP_testing	Positive	Positive	Negative	Negative	Positive	Positive	Positive	Positive	Negative	Positive	Positive
Sequence_229_AVP_testing	Positive	Positive	Positive	Positive	Positive	Positive	Positive	Positive	Positive	Positive	Positive
Sequence_230_AVP_testing	Positive	Positive	Negative	Negative	Positive	Negative	Positive	Positive	Positive	Negative	Positive
Sequence_231_AVP_testing	Positive	Negative	Negative	Positive	Positive	Positive	Positive	Positive	Positive	Positive	Positive
Sequence_232_AVP_testing	Positive	Positive	Negative	Negative	Positive	Positive	Positive	Positive	Negative	Positive	Positive
Sequence_233_AVP_testing	Positive	Positive	Negative	Negative	Positive	Positive	Positive	Positive	Negative	Positive	Positive
Sequence_234_AVP_testing	Positive	Positive	Positive	Positive	Positive	Positive	Positive	Positive	Positive	Positive	Positive
Sequence_235_AVP_testing	Positive	Positive	Positive	Positive	Positive	Positive	Positive	Positive	Positive	Positive	Positive
Sequence_236_AVP_testing	Positive	Negative	Negative	Positive	Positive	Positive	Positive	Positive	Positive	Positive	Positive
Sequence_237_AVP_testing	Positive	Positive	Positive	Positive	Positive	Positive	Positive	Positive	Positive	Positive	Positive
Sequence_238_AVP_testing	Positive	Positive	Positive	Negative	Positive	Positive	Positive	Positive	Positive	Positive	Positive
Sequence_239_AVP_testing	Positive	Positive	Negative	Negative	Positive	Positive	Positive	Positive	Negative	Positive	Positive
Sequence_240_AVP_testing	Positive	Negative	Negative	Positive	Negative	Positive	Positive	Positive	Negative	Positive	Positive
Sequence_241_AVP_testing	Positive	Positive	Positive	Positive	Positive	Positive	Positive	Positive	Positive	Positive	Positive
Sequence_242_AVP_testing	Positive	Negative	Negative	Positive	Negative	Positive	Positive	Positive	Negative	Positive	Positive
Sequence_243_AVP_testing	Positive	Negative	Negative	Positive	Negative	Positive	Positive	Positive	Negative	Positive	Positive
Sequence_244_AVP_testing	Positive	Positive	Negative	Positive	Positive	Positive	Positive	Positive	Positive	Positive	Positive
Sequence_245_AVP_testing	Positive	Negative	Negative	Positive	Positive	Positive	Positive	Positive	Positive	Positive	Positive
Sequence_246_AVP_testing	Positive	Positive	Negative	Positive	Positive	Positive	Positive	Positive	Positive	Positive	Positive
Sequence_247_AVP_testing	Positive	Positive	Negative	Positive	Positive	Positive	Positive	Positive	Positive	Positive	Positive
Sequence_248_AVP_testing	Positive	Negative	Negative	Negative	Positive	Negative	Positive	Negative	Positive	Negative	Positive
Sequence_249_AVP_testing	Positive	Positive	Negative	Negative	Positive	Positive	Positive	Positive	Negative	Positive	Positive
Sequence_250_AVP_testing	Positive	Negative	Negative	Negative	Positive	Positive	Positive	Negative	Positive	Positive	Positive
Sequence_251_AVP_testing	Positive	Positive	Positive	Positive	Positive	Positive	Positive	Positive	Positive	Positive	Positive
Sequence_252_AVP_testing	Positive	Negative	Negative	Positive	Positive	Positive	Positive	Positive	Positive	Positive	Positive
Sequence_253_AVP_testing	Positive	Negative	Negative	Negative	Positive	Positive	Positive	Negative	Negative	Positive	Positive
Sequence_254_AVP_testing	Positive	Positive	Positive	Positive	Positive	Positive	Positive	Positive	Positive	Positive	Positive
Sequence_255_AVP_testing	Positive	Positive	Positive	Negative	Positive	Positive	Positive	Positive	Positive	Positive	Positive
Sequence_256_AVP_testing	Positive	Positive	Positive	Positive	Positive	Positive	Positive	Positive	Positive	Positive	Positive
Sequence_257_AVP_testing	Positive	Positive	Negative	Negative	Positive	Positive	Positive	Positive	Negative	Positive	Positive
Sequence_258_AVP_testing	Positive	Positive	Negative	Negative	Positive	Positive	Positive	Positive	Positive	Positive	Positive
Sequence_259_AVP_testing	Positive	Positive	Positive	Negative	Positive	Positive	Positive	Positive	Positive	Positive	Positive
Sequence_260_AVP_testing	Positive	Negative	Negative	Positive	Positive	Positive	Positive	Positive	Positive	Positive	Positive
Sequence_261_AVP_testing	Positive	Negative	Negative	Positive	Positive	Positive	Positive	Positive	Positive	Positive	Positive
Sequence_262_AVP_testing	Positive	Negative	Negative	Positive	Positive	Positive	Positive	Positive	Positive	Positive	Positive
Sequence_263_AVP_testing	Positive	Negative	Negative	Positive	Positive	Positive	Positive	Positive	Positive	Positive	Positive
Sequence_264_AVP_testing	Positive	Positive	Positive	Positive	Positive	Positive	Positive	Positive	Positive	Positive	Positive
Sequence_265_AVP_testing	Positive	Negative	Negative	Positive	Positive	Positive	Positive	Positive	Positive	Positive	Positive
Sequence_266_AVP_testing	Positive	Positive	Positive	Positive	Positive	Positive	Positive	Positive	Positive	Positive	Positive
Sequence_267_AVP_testing	Positive	Negative	Negative	Positive	Positive	Positive	Positive	Positive	Positive	Positive	Positive
Sequence_268_AVP_testing	Positive	Positive	Positive	Positive	Positive	Positive	Positive	Positive	Positive	Positive	Positive
Sequence_269_AVP_testing	Positive	Negative	Negative	Positive	Positive	Positive	Positive	Positive	Positive	Positive	Positive
Sequence_270_AVP_testing	Positive	Positive	Negative	Negative	Positive	Positive	Positive	Positive	Negative	Positive	Positive
Sequence_271_AVP_testing	Positive	Positive	Positive	Positive	Positive	Positive	Positive	Positive	Positive	Positive	Positive
Sequence_272_AVP_testing	Positive	Positive	Negative	Negative	Positive	Positive	Positive	Positive	Negative	Positive	Positive
Sequence_273_AVP_testing	Positive	Negative	Negative	Negative	Positive	Positive	Positive	Negative	Positive	Positive	Positive
Sequence_274_AVP_testing	Positive	Negative	Negative	Negative	Positive	Positive	Positive	Negative	Positive	Positive	Positive
Sequence_275_AVP_testing	Positive	Negative	Negative	Positive	Positive	Positive	Positive	Positive	Positive	Positive	Positive
Sequence_276_AVP_testing	Positive	Negative	Negative	Positive	Positive	Positive	Positive	Positive	Positive	Positive	Positive
Sequence_277_AVP_testing	Positive	Negative	Negative	Positive	Positive	Positive	Positive	Positive	Positive	Positive	Positive
Sequence_278_AVP_testing	Positive	Positive	Positive	Positive	Positive	Positive	Positive	Positive	Positive	Positive	Positive
Sequence_279_AVP_testing	Positive	Positive	Negative	Negative	Positive	Positive	Positive	Positive	Positive	Positive	Positive
Sequence_280_AVP_testing	Positive	Positive	Positive	Positive	Positive	Positive	Positive	Positive	Positive	Positive	Positive
Sequence_281_AVP_testing	Positive	Positive	Negative	Negative	Positive	Negative	Positive	Positive	Negative	Negative	Positive
Sequence_282_AVP_testing	Positive	Positive	Positive	Positive	Positive	Positive	Positive	Positive	Positive	Positive	Positive
Sequence_283_AVP_testing	Positive	Negative	Negative	Positive	Positive	Positive	Positive	Positive	Positive	Positive	Positive
Sequence_284_AVP_testing	Positive	Negative	Negative	Positive	Positive	Positive	Positive	Positive	Positive	Positive	Positive
Sequence_285_AVP_testing	Positive	Negative	Negative	Positive	Positive	Positive	Positive	Positive	Positive	Positive	Positive
Sequence_286_AVP_testing	Positive	Positive	Positive	Positive	Positive	Positive	Positive	Positive	Positive	Positive	Positive
Sequence_287_AVP_testing	Positive	Positive	Positive	Positive	Positive	Positive	Positive	Positive	Positive	Positive	Positive
Sequence_288_AVP_testing	Positive	Negative	Negative	Negative	Negative	Positive	Positive	Negative	Negative	Positive	Positive
Sequence_289_AVP_testing	Positive	Positive	Positive	Positive	Positive	Positive	Positive	Positive	Positive	Positive	Positive
Sequence_290_AVP_testing	Positive	Negative	Negative	Positive	Positive	Positive	Positive	Positive	Positive	Positive	Positive
Sequence_291_AVP_testing	Positive	Positive	Negative	Positive	Positive	Positive	Positive	Positive	Positive	Positive	Positive
Sequence_292_AVP_testing	Positive	Negative	Negative	Positive	Positive	Positive	Positive	Positive	Positive	Positive	Positive
Sequence_293_AVP_testing	Positive	Negative	Negative	Positive	Positive	Positive	Positive	Positive	Positive	Positive	Positive
Sequence_294_AVP_testing	Positive	Negative	Negative	Negative	Positive	Positive	Positive	Negative	Positive	Positive	Positive
Sequence_295_AVP_testing	Positive	Negative	Negative	Positive	Positive	Positive	Positive	Positive	Positive	Positive	Positive
Sequence_296_AVP_testing	Positive	Positive	Positive	Negative	Positive	Positive	Positive	Positive	Positive	Positive	Positive
Sequence_297_AVP_testing	Positive	Positive	Positive	Positive	Positive	Positive	Positive	Positive	Positive	Positive	Positive
Sequence_298_AVP_testing	Positive	Negative	Negative	Positive	Positive	Positive	Positive	Positive	Positive	Positive	Positive
Sequence_299_AVP_testing	Positive	Positive	Positive	Positive	Positive	Positive	Positive	Positive	Positive	Positive	Positive
Sequence_300_AVP_testing	Positive	Positive	Negative	Positive	Positive	Positive	Positive	Positive	Positive	Positive	Positive
Sequence_301_AVP_testing	Positive	Positive	Positive	Positive	Positive	Positive	Positive	Positive	Positive	Positive	Positive
Sequence_302_AVP_testing	Positive	Positive	Positive	Positive	Positive	Positive	Positive	Positive	Positive	Positive	Positive
Sequence_303_AVP_testing	Positive	Positive	Positive	Positive	Positive	Positive	Positive	Positive	Positive	Positive	Positive
Sequence_304_AVP_testing	Positive	Positive	Positive	Negative	Positive	Negative	Positive	Positive	Negative	Negative	Positive
Sequence_305_AVP_testing	Positive	Negative	Negative	Positive	Positive	Positive	Positive	Positive	Positive	Positive	Positive
Sequence_306_AVP_testing	Positive	Positive	Positive	Positive	Positive	Positive	Positive	Positive	Positive	Positive	Positive
Sequence_307_AVP_testing	Positive	Positive	Negative	Negative	Positive	Positive	Positive	Positive	Positive	Positive	Positive
Sequence_308_AVP_testing	Positive	Positive	Positive	Positive	Positive	Positive	Positive	Positive	Positive	Positive	Positive
Sequence_309_AVP_testing	Positive	Negative	Negative	Positive	Positive	Positive	Positive	Positive	Positive	Positive	Positive
Sequence_310_AVP_testing	Positive	Positive	Negative	Positive	Positive	Positive	Positive	Positive	Positive	Positive	Positive
Sequence_311_AVP_testing	Positive	Positive	Negative	Positive	Positive	Positive	Positive	Positive	Positive	Positive	Positive
Sequence_312_AVP_testing	Positive	Positive	Negative	Positive	Positive	Positive	Positive	Positive	Positive	Positive	Positive
Sequence_313_AVP_testing	Positive	Negative	Negative	Positive	Positive	Positive	Positive	Positive	Positive	Positive	Positive
Sequence_314_AVP_testing	Positive	Positive	Positive	Positive	Positive	Positive	Positive	Positive	Positive	Positive	Positive
Sequence_315_AVP_testing	Positive	Negative	Negative	Positive	Positive	Positive	Positive	Positive	Positive	Positive	Positive
Sequence_316_AVP_testing	Positive	Positive	Negative	Positive	Positive	Positive	Positive	Positive	Positive	Positive	Positive
Sequence_317_AVP_testing	Positive	Positive	Positive	Positive	Positive	Positive	Positive	Positive	Positive	Positive	Positive
Sequence_318_AVP_testing	Positive	Positive	Negative	Positive	Positive	Positive	Positive	Positive	Positive	Positive	Positive
Sequence_319_AVP_testing	Positive	Positive	Negative	Positive	Positive	Positive	Positive	Positive	Positive	Positive	Positive
Sequence_320_AVP_testing	Positive	Positive	Negative	Positive	Positive	Positive	Positive	Positive	Positive	Positive	Positive
Sequence_321_AVP_testing	Positive	Positive	Positive	Positive	Positive	Positive	Positive	Positive	Positive	Positive	Positive
Sequence_322_AVP_testing	Positive	Negative	Positive	Positive	Positive	Positive	Positive	Positive	Positive	Positive	Positive
Sequence_323_AVP_testing	Positive	Negative	Negative	Positive	Positive	Positive	Positive	Positive	Positive	Positive	Positive
Sequence_324_AVP_testing	Positive	Negative	Negative	Positive	Positive	Positive	Positive	Positive	Positive	Positive	Positive
Sequence_325_AVP_testing	Positive	Positive	Positive	Positive	Positive	Positive	Positive	Positive	Positive	Positive	Positive
Sequence_326_AVP_testing	Positive	Positive	Positive	Positive	Positive	Positive	Positive	Positive	Positive	Positive	Positive
Sequence_327_AVP_testing	Positive	Positive	Negative	Positive	Positive	Positive	Positive	Positive	Positive	Positive	Positive
Sequence_328_AVP_testing	Positive	Positive	Negative	Positive	Positive	Positive	Positive	Positive	Positive	Positive	Positive
Sequence_329_AVP_testing	Positive	Positive	Negative	Positive	Positive	Positive	Positive	Positive	Positive	Positive	Positive
Sequence_330_AVP_testing	Positive	Positive	Negative	Positive	Positive	Positive	Positive	Positive	Positive	Positive	Positive
Sequence_331_AVP_testing	Positive	Positive	Negative	Positive	Positive	Positive	Positive	Positive	Positive	Positive	Positive
Sequence_332_AVP_testing	Positive	Positive	Negative	Positive	Positive	Positive	Positive	Positive	Positive	Positive	Positive
Sequence_333_AVP_testing	Positive	Negative	Negative	Positive	Positive	Positive	Positive	Positive	Positive	Positive	Positive
Sequence_334_AVP_testing	Positive	Negative	Negative	Positive	Positive	Positive	Positive	Positive	Positive	Positive	Positive
Sequence_335_AVP_testing	Positive	Positive	Negative	Positive	Positive	Positive	Positive	Positive	Positive	Positive	Positive
Sequence_336_AVP_testing	Positive	Positive	Negative	Positive	Positive	Positive	Positive	Positive	Positive	Positive	Positive
Sequence_337_AVP_testing	Positive	Positive	Negative	Positive	Positive	Positive	Positive	Positive	Positive	Positive	Positive
Sequence_338_AVP_testing	Positive	Negative	Negative	Positive	Positive	Positive	Positive	Positive	Positive	Positive	Positive
Sequence_339_AVP_testing	Positive	Negative	Negative	Positive	Positive	Positive	Positive	Positive	Positive	Positive	Positive
Sequence_340_AVP_testing	Positive	Negative	Negative	Negative	Positive	Positive	Positive	Negative	Positive	Positive	Positive
Sequence_341_AVP_testing	Positive	Negative	Negative	Positive	Positive	Positive	Positive	Positive	Positive	Positive	Positive
Sequence_342_AVP_testing	Positive	Negative	Negative	Positive	Positive	Positive	Positive	Positive	Positive	Positive	Positive
Sequence_343_AVP_testing	Positive	Negative	Negative	Positive	Positive	Positive	Positive	Positive	Positive	Positive	Positive
Sequence_344_AVP_testing	Positive	Negative	Negative	Positive	Positive	Positive	Positive	Positive	Positive	Positive	Positive
Sequence_345_AVP_testing	Positive	Negative	Negative	Positive	Positive	Positive	Positive	Positive	Positive	Positive	Positive
Sequence_346_AVP_testing	Positive	Positive	Positive	Positive	Positive	Positive	Positive	Positive	Positive	Positive	Positive
Sequence_347_AVP_testing	Positive	Positive	Positive	Positive	Positive	Positive	Positive	Positive	Positive	Positive	Positive
Sequence_348_AVP_testing	Positive	Positive	Positive	Positive	Positive	Positive	Positive	Positive	Positive	Positive	Positive
Sequence_349_AVP_testing	Positive	Negative	Negative	Positive	Positive	Positive	Positive	Positive	Positive	Positive	Positive
Sequence_350_AVP_testing	Positive	Positive	Positive	Positive	Positive	Positive	Positive	Positive	Positive	Positive	Positive
Sequence_351_AVP_testing	Positive	Positive	Negative	Positive	Positive	Positive	Positive	Positive	Positive	Positive	Positive
Sequence_352_AVP_testing	Positive	Negative	Positive	Positive	Positive	Positive	Positive	Positive	Positive	Positive	Positive
Sequence_353_AVP_testing	Positive	Negative	Positive	Positive	Positive	Positive	Positive	Positive	Positive	Positive	Positive
Sequence_354_AVP_testing	Positive	Negative	Negative	Positive	Positive	Positive	Positive	Positive	Positive	Positive	Positive
Sequence_355_AVP_testing	Positive	Negative	Negative	Negative	Positive	Positive	Positive	Negative	Positive	Positive	Positive
Sequence_356_AVP_testing	Positive	Positive	Positive	Negative	Positive	Positive	Positive	Positive	Negative	Positive	Positive
Sequence_357_AVP_testing	Positive	Negative	Negative	Negative	Positive	Positive	Positive	Negative	Positive	Positive	Positive
Sequence_358_AVP_testing	Positive	Positive	Positive	Positive	Positive	Positive	Positive	Positive	Positive	Positive	Positive
Sequence_359_AVP_testing	Positive	Positive	Negative	Positive	Positive	Positive	Positive	Positive	Positive	Positive	Positive
Sequence_360_AVP_testing	Positive	Positive	Positive	Positive	Positive	Positive	Positive	Positive	Positive	Positive	Positive
Sequence_361_AVP_testing	Positive	Positive	Positive	Positive	Positive	Positive	Positive	Positive	Positive	Positive	Positive
Sequence_362_AVP_testing	Positive	Negative	Negative	Positive	Positive	Positive	Positive	Positive	Positive	Positive	Positive
Sequence_363_AVP_testing	Positive	Negative	Negative	Negative	Positive	Positive	Positive	Negative	Negative	Positive	Positive
Sequence_364_AVP_testing	Positive	Negative	Negative	Negative	Negative	Positive	Positive	Negative	Negative	Positive	Positive
Sequence_365_AVP_testing	Positive	Positive	Positive	Negative	Positive	Positive	Positive	Positive	Positive	Positive	Positive
Sequence_366_AVP_testing	Positive	Negative	Positive	Positive	Positive	Positive	Positive	Positive	Positive	Positive	Positive
Sequence_367_AVP_testing	Positive	Positive	Positive	Positive	Positive	Positive	Positive	Positive	Positive	Positive	Positive
Sequence_368_AVP_testing	Positive	Negative	Negative	Positive	Positive	Positive	Positive	Positive	Positive	Positive	Positive
Sequence_369_AVP_testing	Positive	Negative	Negative	Positive	Positive	Positive	Positive	Positive	Positive	Positive	Positive
Sequence_370_AVP_testing	Positive	Positive	Positive	Positive	Positive	Positive	Positive	Positive	Positive	Positive	Positive
Sequence_371_AVP_testing	Positive	Negative	Negative	Positive	Positive	Positive	Positive	Positive	Positive	Positive	Positive
Sequence_372_AVP_testing	Positive	Positive	Positive	Positive	Positive	Positive	Positive	Positive	Positive	Positive	Positive
Sequence_373_AVP_testing	Positive	Negative	Negative	Negative	Positive	Positive	Positive	Negative	Positive	Positive	Positive
Sequence_374_AVP_testing	Positive	Positive	Positive	Positive	Positive	Positive	Positive	Positive	Positive	Positive	Positive
Sequence_375_AVP_testing	Positive	Positive	Positive	Positive	Positive	Positive	Positive	Positive	Positive	Positive	Positive
Sequence_376_AVP_testing	Positive	Negative	Negative	Negative	Negative	Positive	Positive	Negative	Negative	Positive	Positive
Sequence_377_AVP_testing	Positive	Negative	Negative	Positive	Positive	Positive	Positive	Positive	Positive	Positive	Positive
Sequence_378_AVP_testing	Positive	Positive	Positive	Positive	Positive	Positive	Positive	Positive	Positive	Positive	Positive
Sequence_379_AVP_testing	Positive	Negative	Negative	Positive	Positive	Positive	Positive	Positive	Positive	Positive	Positive
Sequence_380_AVP_testing	Positive	Negative	Negative	Positive	Positive	Positive	Positive	Positive	Positive	Positive	Positive
Sequence_381_AVP_testing	Positive	Negative	Negative	Positive	Positive	Positive	Positive	Positive	Positive	Positive	Positive
Sequence_382_AVP_testing	Positive	Negative	Negative	Positive	Positive	Positive	Positive	Positive	Positive	Positive	Positive
Sequence_383_AVP_testing	Positive	Positive	Positive	Positive	Positive	Positive	Positive	Positive	Positive	Positive	Positive
Sequence_384_AVP_testing	Positive	Negative	Negative	Positive	Positive	Positive	Positive	Positive	Positive	Positive	Positive
Sequence_385_AVP_testing	Positive	Negative	Negative	Positive	Positive	Positive	Positive	Positive	Positive	Positive	Positive
Sequence_386_AVP_testing	Positive	Positive	Negative	Negative	Positive	Positive	Positive	Positive	Positive	Positive	Positive
Sequence_387_AVP_testing	Positive	Positive	Positive	Positive	Positive	Positive	Positive	Positive	Positive	Positive	Positive
Sequence_388_AVP_testing	Positive	Negative	Negative	Positive	Positive	Positive	Positive	Positive	Positive	Positive	Positive
Sequence_389_AVP_testing	Positive	Positive	Negative	Positive	Positive	Positive	Positive	Positive	Positive	Positive	Positive
Sequence_390_AVP_testing	Positive	Positive	Positive	Positive	Positive	Positive	Positive	Positive	Positive	Positive	Positive
Sequence_391_AVP_testing	Positive	Negative	Positive	Positive	Positive	Positive	Positive	Positive	Positive	Positive	Positive
Sequence_392_AVP_testing	Positive	Positive	Positive	Positive	Positive	Positive	Positive	Positive	Positive	Positive	Positive
Sequence_393_AVP_testing	Positive	Negative	Negative	Positive	Positive	Positive	Positive	Positive	Positive	Positive	Positive
Sequence_394_AVP_testing	Positive	Negative	Negative	Positive	Positive	Positive	Positive	Positive	Positive	Positive	Positive
Sequence_395_AVP_testing	Positive	Negative	Negative	Positive	Positive	Positive	Positive	Positive	Positive	Positive	Positive
Sequence_396_AVP_testing	Positive	Positive	Negative	Positive	Positive	Positive	Positive	Positive	Positive	Positive	Positive
Sequence_397_AVP_testing	Positive	Positive	Positive	Positive	Positive	Positive	Positive	Positive	Positive	Positive	Positive
Sequence_398_AVP_testing	Positive	Negative	Negative	Negative	Negative	Positive	Positive	Negative	Negative	Positive	Positive
Sequence_399_AVP_testing	Positive	Positive	Positive	Positive	Positive	Positive	Positive	Positive	Positive	Positive	Positive
Sequence_400_AVP_testing	Positive	Negative	Negative	Negative	Positive	Positive	Positive	Negative	Positive	Positive	Positive
Sequence_401_AVP_testing	Positive	Negative	Negative	Positive	Positive	Positive	Positive	Positive	Positive	Positive	Positive
Sequence_402_AVP_testing	Positive	Positive	Negative	Negative	Positive	Positive	Positive	Positive	Positive	Positive	Positive
Sequence_403_AVP_testing	Positive	Negative	Negative	Positive	Positive	Positive	Positive	Positive	Positive	Positive	Positive
Sequence_404_AVP_testing	Positive	Negative	Negative	Positive	Positive	Positive	Positive	Positive	Positive	Positive	Positive
Sequence_405_AVP_testing	Positive	Negative	Positive	Positive	Positive	Positive	Positive	Positive	Positive	Positive	Positive
Sequence_406_AVP_testing	Positive	Positive	Positive	Positive	Positive	Positive	Positive	Positive	Positive	Positive	Positive
Sequence_407_AVP_testing	Positive	Positive	Positive	Negative	Positive	Negative	Positive	Positive	Positive	Negative	Positive
Sequence_408_AVP_testing	Positive	Positive	Negative	Negative	Positive	Positive	Positive	Positive	Negative	Positive	Positive
Sequence_409_AVP_testing	Positive	Positive	Positive	Positive	Positive	Positive	Positive	Positive	Positive	Positive	Positive
Sequence_410_AVP_testing	Positive	Positive	Positive	Positive	Positive	Positive	Positive	Positive	Positive	Positive	Positive
Sequence_411_AVP_testing	Positive	Positive	Negative	Positive	Positive	Positive	Positive	Positive	Positive	Positive	Positive
Sequence_412_AVP_testing	Positive	Negative	Negative	Positive	Positive	Positive	Positive	Positive	Positive	Positive	Positive
Sequence_413_AVP_testing	Positive	Positive	Positive	Positive	Positive	Positive	Positive	Positive	Positive	Positive	Positive
Sequence_414_AVP_testing	Positive	Negative	Negative	Positive	Positive	Positive	Positive	Positive	Positive	Positive	Positive
Sequence_415_AVP_testing	Positive	Positive	Negative	Negative	Positive	Positive	Positive	Positive	Negative	Positive	Positive
Sequence_416_AVP_testing	Positive	Positive	Positive	Positive	Positive	Positive	Positive	Positive	Positive	Positive	Positive
Sequence_417_AVP_testing	Positive	Positive	Positive	Positive	Positive	Positive	Positive	Positive	Positive	Positive	Positive
Sequence_418_AVP_testing	Positive	Positive	Positive	Positive	Positive	Positive	Positive	Positive	Positive	Positive	Positive
Sequence_419_AVP_testing	Positive	Negative	Negative	Negative	Positive	Positive	Positive	Negative	Negative	Positive	Positive
Sequence_420_AVP_testing	Positive	Negative	Negative	Positive	Positive	Positive	Positive	Positive	Positive	Positive	Positive
Sequence_421_AVP_testing	Positive	Positive	Negative	Positive	Positive	Positive	Positive	Positive	Positive	Positive	Positive
Sequence_422_AVP_testing	Positive	Positive	Positive	Positive	Positive	Positive	Positive	Positive	Positive	Positive	Positive
Sequence_423_AVP_testing	Positive	Negative	Negative	Positive	Positive	Positive	Positive	Positive	Positive	Positive	Positive
Sequence_424_AVP_testing	Positive	Negative	Negative	Positive	Positive	Positive	Positive	Positive	Positive	Positive	Positive
Sequence_425_AVP_testing	Positive	Negative	Negative	Negative	Positive	Positive	Positive	Negative	Negative	Positive	Positive
Sequence_426_AVP_testing	Positive	Positive	Positive	Positive	Positive	Positive	Positive	Positive	Positive	Positive	Positive
Sequence_427_AVP_testing	Positive	Negative	Negative	Negative	Positive	Positive	Positive	Negative	Negative	Positive	Positive
Sequence_428_AVP_testing	Positive	Positive	Negative	Positive	Positive	Positive	Positive	Positive	Positive	Positive	Positive
Sequence_429_AVP_testing	Positive	Positive	Positive	Positive	Positive	Positive	Positive	Positive	Positive	Positive	Positive
Sequence_430_AVP_testing	Positive	Negative	Positive	Positive	Positive	Positive	Positive	Positive	Positive	Positive	Positive
Sequence_431_AVP_testing	Positive	Negative	Negative	Positive	Positive	Positive	Positive	Positive	Positive	Positive	Positive
Sequence_432_AVP_testing	Positive	Negative	Negative	Positive	Positive	Positive	Positive	Positive	Positive	Positive	Positive
Sequence_433_AVP_testing	Positive	Negative	Negative	Positive	Positive	Positive	Positive	Positive	Positive	Positive	Positive
Sequence_434_AVP_testing	Positive	Negative	Negative	Positive	Positive	Positive	Positive	Positive	Positive	Positive	Positive
Sequence_435_AVP_testing	Positive	Negative	Negative	Positive	Positive	Positive	Positive	Positive	Positive	Positive	Positive
Sequence_436_AVP_testing	Positive	Positive	Positive	Positive	Positive	Positive	Positive	Positive	Positive	Positive	Positive
Sequence_437_AVP_testing	Positive	Negative	Negative	Negative	Negative	Positive	Positive	Negative	Negative	Positive	Positive
Sequence_438_AVP_testing	Positive	Negative	Negative	Negative	Positive	Negative	Positive	Negative	Positive	Negative	Positive
Sequence_439_AVP_testing	Positive	Positive	Negative	Positive	Positive	Positive	Positive	Positive	Positive	Positive	Positive
Sequence_440_AVP_testing	Positive	Positive	Negative	Positive	Positive	Positive	Positive	Positive	Positive	Positive	Positive
Sequence_441_AVP_testing	Positive	Positive	Positive	Positive	Positive	Positive	Positive	Positive	Positive	Positive	Positive
Sequence_442_AVP_testing	Positive	Negative	Negative	Negative	Positive	Positive	Positive	Negative	Positive	Positive	Positive
Sequence_443_AVP_testing	Positive	Positive	Positive	Positive	Positive	Positive	Positive	Positive	Positive	Positive	Positive
Sequence_444_AVP_testing	Positive	Positive	Positive	Positive	Positive	Positive	Positive	Positive	Positive	Positive	Positive
Sequence_445_AVP_testing	Positive	Positive	Negative	Positive	Positive	Negative	Positive	Positive	Positive	Negative	Positive
Sequence_446_AVP_testing	Positive	Negative	Negative	Negative	Positive	Positive	Positive	Negative	Positive	Positive	Positive
Sequence_447_AVP_testing	Positive	Negative	Negative	Positive	Positive	Positive	Positive	Positive	Positive	Positive	Positive
Sequence_448_AVP_testing	Positive	Positive	Positive	Positive	Positive	Positive	Positive	Positive	Positive	Positive	Positive
Sequence_449_AVP_testing	Positive	Positive	Positive	Positive	Positive	Positive	Positive	Positive	Positive	Positive	Positive
Sequence_450_AVP_testing	Positive	Positive	Negative	Negative	Positive	Positive	Positive	Positive	Positive	Positive	Positive
Sequence_451_AVP_testing	Positive	Negative	Negative	Positive	Positive	Positive	Positive	Positive	Positive	Positive	Positive
Sequence_452_AVP_testing	Positive	Negative	Negative	Negative	Positive	Positive	Positive	Negative	Positive	Positive	Positive
Sequence_453_AVP_testing	Positive	Positive	Positive	Positive	Positive	Positive	Positive	Positive	Positive	Positive	Positive
Sequence_454_AVP_testing	Positive	Positive	Positive	Positive	Positive	Positive	Positive	Positive	Positive	Positive	Positive
Sequence_455_AVP_testing	Positive	Positive	Positive	Positive	Positive	Positive	Positive	Positive	Positive	Positive	Positive
Sequence_456_AVP_testing	Positive	Negative	Negative	Positive	Positive	Positive	Positive	Positive	Positive	Positive	Positive
Sequence_457_AVP_testing	Positive	Positive	Positive	Positive	Positive	Positive	Positive	Positive	Positive	Positive	Positive
Sequence_458_AVP_testing	Positive	Positive	Positive	Positive	Positive	Negative	Positive	Positive	Positive	Negative	Positive
Sequence_459_AVP_testing	Positive	Negative	Negative	Positive	Positive	Positive	Positive	Positive	Positive	Positive	Positive
Sequence_460_AVP_testing	Positive	Negative	Negative	Negative	Positive	Positive	Positive	Negative	Positive	Positive	Positive
Sequence_461_AVP_testing	Positive	Positive	Positive	Positive	Positive	Positive	Positive	Positive	Positive	Positive	Positive
Sequence_462_AVP_testing	Positive	Negative	Negative	Positive	Positive	Positive	Positive	Positive	Positive	Positive	Positive
Sequence_463_AVP_testing	Positive	Positive	Positive	Positive	Positive	Positive	Positive	Positive	Positive	Positive	Positive
Sequence_464_AVP_testing	Positive	Positive	Positive	Positive	Positive	Positive	Positive	Positive	Positive	Positive	Positive
Sequence_465_AVP_testing	Positive	Positive	Positive	Positive	Positive	Positive	Positive	Positive	Positive	Positive	Positive
Sequence_466_AVP_testing	Positive	Negative	Negative	Positive	Positive	Negative	Positive	Positive	Positive	Negative	Negative
Sequence_467_AVP_testing	Positive	Negative	Negative	Positive	Positive	Positive	Positive	Positive	Positive	Positive	Positive
Sequence_468_AVP_testing	Positive	Negative	Negative	Positive	Positive	Positive	Positive	Positive	Positive	Positive	Positive
Sequence_469_AVP_testing	Positive	Positive	Negative	Positive	Positive	Positive	Positive	Positive	Positive	Positive	Positive
Sequence_470_AVP_testing	Positive	Negative	Positive	Positive	Positive	Positive	Positive	Positive	Positive	Positive	Positive
Sequence_471_AVP_testing	Positive	Negative	Positive	Positive	Positive	Positive	Positive	Positive	Positive	Positive	Positive
Sequence_472_AVP_testing	Positive	Positive	Positive	Negative	Positive	Positive	Positive	Positive	Positive	Positive	Positive
Sequence_473_AVP_testing	Positive	Positive	Positive	Positive	Positive	Positive	Positive	Positive	Positive	Positive	Positive
Sequence_474_AVP_testing	Positive	Negative	Negative	Negative	Positive	Positive	Positive	Negative	Positive	Positive	Positive
Sequence_475_AVP_testing	Positive	Positive	Positive	Positive	Positive	Positive	Positive	Positive	Positive	Positive	Positive
Sequence_476_AVP_testing	Positive	Negative	Positive	Positive	Positive	Positive	Positive	Positive	Positive	Positive	Positive
Sequence_477_AVP_testing	Positive	Negative	Negative	Positive	Positive	Positive	Positive	Positive	Positive	Positive	Positive
Sequence_478_AVP_testing	Positive	Positive	Positive	Positive	Positive	Positive	Positive	Positive	Positive	Positive	Positive
Sequence_479_AVP_testing	Positive	Positive	Positive	Positive	Positive	Positive	Positive	Positive	Positive	Positive	Positive
Sequence_480_AVP_testing	Positive	Positive	Positive	Positive	Positive	Positive	Positive	Positive	Positive	Positive	Positive
Sequence_481_AVP_testing	Positive	Positive	Positive	Positive	Positive	Positive	Positive	Positive	Positive	Positive	Positive
Sequence_482_AVP_testing	Positive	Positive	Positive	Positive	Positive	Positive	Positive	Positive	Positive	Positive	Positive
Sequence_483_AVP_testing	Positive	Positive	Positive	Positive	Positive	Positive	Positive	Positive	Positive	Positive	Positive
Sequence_484_AVP_testing	Positive	Positive	Positive	Positive	Positive	Positive	Positive	Positive	Positive	Positive	Positive
Sequence_485_AVP_testing	Positive	Positive	Positive	Positive	Positive	Positive	Positive	Positive	Positive	Positive	Positive
Sequence_486_AVP_testing	Positive	Positive	Positive	Positive	Positive	Positive	Positive	Positive	Positive	Positive	Positive
Sequence_487_AVP_testing	Positive	Positive	Positive	Positive	Positive	Positive	Positive	Positive	Positive	Positive	Positive
Sequence_488_AVP_testing	Positive	Positive	Positive	Positive	Positive	Positive	Positive	Positive	Positive	Positive	Positive
Sequence_489_AVP_testing	Positive	Negative	Negative	Negative	Positive	Positive	Positive	Negative	Positive	Positive	Positive
Sequence_490_AVP_testing	Positive	Positive	Positive	Positive	Positive	Positive	Positive	Positive	Positive	Positive	Positive
Sequence_491_AVP_testing	Positive	Positive	Positive	Positive	Positive	Positive	Positive	Positive	Positive	Positive	Positive
Sequence_492_AVP_testing	Positive	Positive	Positive	Positive	Positive	Positive	Positive	Positive	Positive	Positive	Positive
Sequence_493_AVP_testing	Positive	Positive	Positive	Positive	Positive	Positive	Positive	Positive	Positive	Positive	Positive
Sequence_494_AVP_testing	Positive	Positive	Positive	Positive	Positive	Positive	Positive	Positive	Positive	Positive	Positive
Sequence_495_AVP_testing	Positive	Positive	Positive	Positive	Positive	Positive	Positive	Positive	Positive	Positive	Positive
Sequence_496_AVP_testing	Positive	Positive	Positive	Positive	Positive	Positive	Positive	Positive	Positive	Positive	Positive
Sequence_497_AVP_testing	Positive	Positive	Positive	Positive	Positive	Positive	Positive	Positive	Positive	Positive	Positive
Sequence_498_AVP_testing	Positive	Positive	Positive	Positive	Positive	Positive	Positive	Positive	Positive	Positive	Positive
Sequence_499_AVP_testing	Positive	Positive	Positive	Positive	Positive	Positive	Positive	Positive	Positive	Positive	Positive
Sequence_500_AVP_testing	Positive	Positive	Positive	Positive	Positive	Positive	Positive	Positive	Positive	Positive	Positive
Sequence_501_AVP_testing	Positive	Positive	Positive	Positive	Positive	Positive	Positive	Positive	Positive	Positive	Positive
Sequence_502_AVP_testing	Positive	Positive	Positive	Positive	Positive	Positive	Positive	Positive	Positive	Positive	Positive
Sequence_503_AVP_testing	Positive	Positive	Positive	Positive	Positive	Positive	Positive	Positive	Positive	Positive	Positive
Sequence_504_AVP_testing	Positive	Positive	Positive	Positive	Positive	Positive	Positive	Positive	Positive	Positive	Positive
Sequence_505_AVP_testing	Positive	Positive	Positive	Positive	Positive	Positive	Positive	Positive	Positive	Positive	Positive
Sequence_506_AVP_testing	Positive	Positive	Positive	Positive	Positive	Positive	Positive	Positive	Positive	Positive	Positive
Sequence_507_AVP_testing	Positive	Negative	Negative	Negative	Positive	Positive	Positive	Negative	Positive	Positive	Positive
Sequence_508_AVP_testing	Positive	Positive	Positive	Positive	Positive	Positive	Positive	Positive	Positive	Positive	Positive
Sequence_509_AVP_testing	Positive	Positive	Positive	Positive	Positive	Positive	Positive	Positive	Positive	Positive	Positive
Sequence_510_AVP_testing	Positive	Positive	Positive	Positive	Positive	Positive	Positive	Positive	Positive	Positive	Positive
Sequence_511_AVP_testing	Positive	Positive	Positive	Positive	Positive	Positive	Positive	Positive	Positive	Positive	Positive
Sequence_512_AVP_testing	Positive	Positive	Positive	Positive	Positive	Positive	Positive	Positive	Positive	Positive	Positive
Sequence_513_AVP_testing	Positive	Positive	Positive	Positive	Positive	Positive	Positive	Positive	Positive	Positive	Positive
Sequence_514_AVP_testing	Positive	Positive	Positive	Positive	Positive	Positive	Positive	Positive	Positive	Positive	Positive
Sequence_515_AVP_testing	Positive	Positive	Positive	Positive	Positive	Positive	Positive	Positive	Positive	Positive	Positive
Sequence_516_AVP_testing	Positive	Positive	Positive	Positive	Positive	Positive	Positive	Positive	Positive	Positive	Positive
Sequence_517_AVP_testing	Positive	Positive	Positive	Positive	Positive	Positive	Positive	Positive	Positive	Positive	Positive
Sequence_518_AVP_testing	Positive	Positive	Positive	Positive	Positive	Positive	Positive	Positive	Positive	Positive	Positive
Sequence_519_AVP_testing	Positive	Positive	Positive	Positive	Positive	Positive	Positive	Positive	Positive	Positive	Positive
Sequence_520_AVP_testing	Positive	Positive	Positive	Positive	Positive	Positive	Positive	Positive	Positive	Positive	Positive
Sequence_521_AVP_testing	Positive	Positive	Positive	Positive	Positive	Positive	Positive	Positive	Positive	Positive	Positive
Sequence_522_AVP_testing	Positive	Negative	Negative	Positive	Positive	Positive	Positive	Positive	Positive	Positive	Positive
Sequence_523_AVP_testing	Positive	Positive	Negative	Negative	Positive	Positive	Positive	Positive	Negative	Positive	Positive
Sequence_524_AVP_testing	Positive	Positive	Positive	Positive	Positive	Positive	Positive	Positive	Positive	Positive	Positive
Sequence_525_AVP_testing	Positive	Negative	Negative	Positive	Positive	Positive	Positive	Positive	Positive	Positive	Positive
Sequence_526_AVP_testing	Positive	Positive	Negative	Positive	Positive	Negative	Positive	Positive	Negative	Negative	Positive
Sequence_527_AVP_testing	Positive	Positive	Positive	Positive	Positive	Positive	Positive	Positive	Positive	Positive	Positive
Sequence_528_AVP_testing	Positive	Negative	Negative	Positive	Positive	Positive	Positive	Positive	Positive	Positive	Positive
Sequence_529_AVP_testing	Positive	Negative	Negative	Positive	Positive	Positive	Positive	Positive	Positive	Positive	Positive
Sequence_530_AVP_testing	Positive	Positive	Positive	Positive	Positive	Positive	Positive	Positive	Positive	Positive	Positive
Sequence_531_AVP_testing	Positive	Positive	Negative	Negative	Positive	Positive	Positive	Positive	Positive	Positive	Positive
Sequence_532_AVP_testing	Positive	Positive	Negative	Positive	Positive	Positive	Positive	Positive	Positive	Positive	Positive
Sequence_533_AVP_testing	Positive	Negative	Negative	Negative	Positive	Positive	Positive	Negative	Positive	Positive	Positive
Sequence_534_AVP_testing	Positive	Positive	Positive	Positive	Positive	Positive	Positive	Positive	Positive	Positive	Positive
Sequence_535_AVP_testing	Positive	Negative	Negative	Positive	Positive	Positive	Positive	Positive	Positive	Positive	Positive
Sequence_536_AVP_testing	Positive	Positive	Positive	Positive	Positive	Positive	Positive	Positive	Positive	Positive	Positive
Sequence_537_AVP_testing	Positive	Positive	Positive	Positive	Positive	Positive	Positive	Positive	Positive	Positive	Positive
Sequence_538_AVP_testing	Positive	Positive	Positive	Positive	Positive	Positive	Positive	Positive	Positive	Positive	Positive
Sequence_539_AVP_testing	Positive	Negative	Positive	Positive	Positive	Positive	Positive	Positive	Positive	Positive	Positive
Sequence_540_AVP_testing	Positive	Negative	Negative	Positive	Positive	Positive	Positive	Positive	Positive	Positive	Positive
Sequence_541_AVP_testing	Positive	Negative	Negative	Positive	Positive	Positive	Positive	Positive	Positive	Positive	Positive
Sequence_542_AVP_testing	Positive	Positive	Positive	Positive	Positive	Positive	Positive	Positive	Positive	Positive	Positive
Sequence_543_AVP_testing	Positive	Positive	Negative	Positive	Positive	Positive	Positive	Positive	Positive	Positive	Positive
Sequence_544_AVP_testing	Positive	Positive	Negative	Positive	Positive	Positive	Positive	Positive	Positive	Positive	Positive
Sequence_545_AVP_testing	Positive	Negative	Negative	Positive	Positive	Positive	Positive	Positive	Positive	Positive	Positive
Sequence_546_AVP_testing	Positive	Positive	Positive	Negative	Positive	Positive	Positive	Positive	Positive	Positive	Positive
Sequence_547_AVP_testing	Positive	Positive	Negative	Positive	Positive	Positive	Positive	Positive	Positive	Positive	Positive
Sequence_548_AVP_testing	Positive	Positive	Positive	Positive	Positive	Positive	Positive	Positive	Positive	Positive	Positive
Sequence_549_AVP_testing	Positive	Positive	Positive	Positive	Positive	Positive	Positive	Positive	Positive	Positive	Positive
Sequence_550_AVP_testing	Positive	Negative	Negative	Positive	Positive	Positive	Positive	Positive	Positive	Positive	Positive
Sequence_551_AVP_testing	Positive	Negative	Negative	Positive	Positive	Positive	Positive	Positive	Positive	Positive	Positive
Sequence_552_AVP_testing	Positive	Positive	Positive	Positive	Positive	Positive	Positive	Positive	Positive	Positive	Positive
Sequence_553_AVP_testing	Positive	Positive	Negative	Positive	Positive	Positive	Positive	Positive	Positive	Positive	Positive
Sequence_554_AVP_testing	Positive	Positive	Positive	Positive	Positive	Positive	Positive	Positive	Positive	Positive	Positive
Sequence_555_AVP_testing	Positive	Positive	Positive	Positive	Positive	Positive	Positive	Positive	Positive	Positive	Positive
Sequence_556_AVP_testing	Positive	Positive	Negative	Positive	Positive	Positive	Positive	Positive	Positive	Positive	Positive
Sequence_557_AVP_testing	Positive	Positive	Positive	Positive	Positive	Positive	Positive	Positive	Positive	Positive	Positive
Sequence_558_AVP_testing	Positive	Negative	Negative	Positive	Positive	Positive	Positive	Positive	Positive	Positive	Positive
Sequence_559_AVP_testing	Positive	Negative	Negative	Positive	Positive	Positive	Positive	Positive	Positive	Positive	Positive
Sequence_560_AVP_testing	Positive	Positive	Positive	Positive	Positive	Positive	Positive	Positive	Positive	Positive	Positive
Sequence_561_AVP_testing	Positive	Positive	Positive	Positive	Positive	Positive	Positive	Positive	Positive	Positive	Positive
Sequence_562_AVP_testing	Positive	Positive	Positive	Negative	Positive	Positive	Positive	Positive	Positive	Positive	Positive
Sequence_563_AVP_testing	Positive	Negative	Negative	Positive	Positive	Positive	Positive	Positive	Positive	Positive	Positive
Sequence_564_AVP_testing	Positive	Positive	Positive	Positive	Positive	Positive	Positive	Positive	Positive	Positive	Positive
Sequence_565_AVP_testing	Positive	Negative	Negative	Positive	Positive	Positive	Positive	Positive	Positive	Positive	Positive
Sequence_566_AVP_testing	Positive	Negative	Negative	Negative	Negative	Positive	Positive	Negative	Negative	Positive	Positive
Sequence_567_AVP_testing	Positive	Positive	Positive	Positive	Positive	Positive	Positive	Positive	Positive	Positive	Positive
Sequence_568_AVP_testing	Positive	Negative	Negative	Positive	Positive	Positive	Positive	Positive	Positive	Positive	Positive
Sequence_569_AVP_testing	Positive	Negative	Negative	Positive	Positive	Positive	Positive	Positive	Positive	Positive	Positive
Sequence_570_AVP_testing	Positive	Positive	Negative	Positive	Positive	Positive	Positive	Positive	Positive	Positive	Positive
Sequence_571_AVP_testing	Positive	Negative	Positive	Positive	Positive	Positive	Positive	Positive	Positive	Positive	Positive
Sequence_572_AVP_testing	Positive	Positive	Positive	Positive	Positive	Positive	Positive	Positive	Positive	Positive	Positive
Sequence_573_AVP_testing	Positive	Positive	Positive	Positive	Positive	Positive	Positive	Positive	Positive	Positive	Positive
Sequence_574_AVP_testing	Positive	Positive	Positive	Positive	Positive	Positive	Positive	Positive	Positive	Positive	Positive
Sequence_575_AVP_testing	Positive	Positive	Negative	Negative	Positive	Positive	Positive	Positive	Negative	Positive	Positive
Sequence_576_AVP_testing	Positive	Negative	Negative	Positive	Positive	Positive	Positive	Positive	Positive	Positive	Positive
Sequence_577_AVP_testing	Positive	Negative	Negative	Positive	Positive	Positive	Positive	Positive	Positive	Positive	Positive
Sequence_578_AVP_testing	Positive	Positive	Negative	Positive	Positive	Positive	Positive	Positive	Positive	Positive	Positive
Sequence_579_AVP_testing	Positive	Negative	Negative	Positive	Positive	Positive	Positive	Positive	Positive	Positive	Positive
Sequence_580_AVP_testing	Positive	Negative	Negative	Positive	Positive	Positive	Positive	Positive	Positive	Positive	Positive
Sequence_581_AVP_testing	Positive	Positive	Positive	Positive	Positive	Positive	Positive	Positive	Positive	Positive	Positive
Sequence_582_AVP_testing	Positive	Negative	Negative	Positive	Positive	Positive	Positive	Positive	Positive	Positive	Positive
Sequence_583_AVP_testing	Positive	Positive	Negative	Negative	Positive	Positive	Positive	Positive	Negative	Positive	Positive
Sequence_584_AVP_testing	Positive	Negative	Negative	Positive	Positive	Positive	Positive	Positive	Positive	Positive	Positive
Sequence_585_AVP_testing	Positive	Negative	Negative	Negative	Negative	Positive	Positive	Negative	Negative	Positive	Positive
Sequence_586_AVP_testing	Positive	Negative	Negative	Positive	Positive	Positive	Positive	Positive	Positive	Positive	Positive
Sequence_587_AVP_testing	Positive	Negative	Negative	Negative	Negative	Positive	Positive	Negative	Negative	Positive	Positive
Sequence_588_AVP_testing	Positive	Negative	Negative	Negative	Positive	Positive	Positive	Negative	Positive	Positive	Positive
Sequence_589_AVP_testing	Positive	Negative	Negative	Positive	Positive	Positive	Positive	Positive	Positive	Positive	Positive
Sequence_590_AVP_testing	Positive	Positive	Positive	Positive	Positive	Positive	Positive	Positive	Negative	Positive	Positive
Sequence_591_AVP_testing	Positive	Positive	Positive	Positive	Positive	Positive	Positive	Positive	Negative	Positive	Positive
Sequence_592_AVP_testing	Positive	Positive	Positive	Positive	Positive	Positive	Positive	Positive	Negative	Positive	Positive
Sequence_593_AVP_testing	Positive	Positive	Positive	Positive	Positive	Positive	Positive	Positive	Negative	Positive	Positive
Sequence_594_AVP_testing	Positive	Positive	Positive	Positive	Positive	Positive	Positive	Positive	Negative	Positive	Positive
Sequence_595_AVP_testing	Positive	Negative	Negative	Positive	Positive	Positive	Positive	Positive	Positive	Positive	Positive
Sequence_596_AVP_testing	Positive	Positive	Positive	Positive	Positive	Positive	Positive	Positive	Negative	Positive	Positive
Sequence_597_AVP_testing	Positive	Positive	Positive	Positive	Positive	Positive	Positive	Positive	Negative	Positive	Positive
Sequence_598_AVP_testing	Positive	Positive	Positive	Positive	Positive	Positive	Positive	Positive	Negative	Positive	Positive
Sequence_599_AVP_testing	Positive	Positive	Positive	Positive	Positive	Positive	Positive	Positive	Negative	Positive	Positive
Sequence_600_AVP_testing	Positive	Negative	Negative	Negative	Negative	Positive	Positive	Negative	Negative	Positive	Positive
Sequence_601_AVP_testing	Positive	Positive	Positive	Positive	Positive	Positive	Positive	Positive	Negative	Positive	Positive
Sequence_602_AVP_testing	Positive	Positive	Positive	Positive	Positive	Positive	Positive	Positive	Positive	Positive	Positive
Sequence_603_AVP_testing	Positive	Positive	Positive	Positive	Positive	Positive	Positive	Positive	Negative	Positive	Positive
Sequence_604_AVP_testing	Positive	Negative	Negative	Negative	Negative	Positive	Positive	Negative	Negative	Positive	Positive
Sequence_605_AVP_testing	Positive	Negative	Negative	Negative	Positive	Positive	Positive	Negative	Positive	Positive	Positive
Sequence_606_AVP_testing	Positive	Negative	Negative	Negative	Negative	Positive	Positive	Negative	Negative	Positive	Positive
Sequence_607_AVP_testing	Positive	Positive	Positive	Negative	Positive	Positive	Positive	Positive	Negative	Positive	Positive
Sequence_608_AVP_testing	Positive	Positive	Positive	Positive	Positive	Positive	Positive	Positive	Positive	Positive	Positive
Sequence_609_AVP_testing	Positive	Positive	Positive	Negative	Positive	Positive	Positive	Positive	Negative	Positive	Positive
Sequence_610_AVP_testing	Positive	Positive	Positive	Negative	Positive	Positive	Positive	Positive	Positive	Positive	Positive
Sequence_611_AVP_testing	Positive	Positive	Negative	Negative	Positive	Negative	Positive	Positive	Negative	Negative	Positive
Sequence_612_AVP_testing	Positive	Negative	Negative	Positive	Positive	Positive	Positive	Positive	Positive	Positive	Positive
Sequence_613_AVP_testing	Positive	Negative	Negative	Positive	Positive	Positive	Positive	Positive	Positive	Positive	Positive
Sequence_614_AVP_testing	Positive	Negative	Negative	Positive	Positive	Positive	Positive	Positive	Positive	Positive	Positive
Sequence_615_AVP_testing	Positive	Negative	Negative	Positive	Positive	Positive	Positive	Positive	Positive	Positive	Positive
Sequence_616_AVP_testing	Positive	Negative	Negative	Positive	Positive	Positive	Positive	Positive	Positive	Positive	Positive
Sequence_617_AVP_testing	Positive	Negative	Negative	Positive	Positive	Positive	Positive	Positive	Negative	Positive	Positive
Sequence_618_AVP_testing	Positive	Negative	Negative	Positive	Positive	Positive	Positive	Positive	Positive	Positive	Positive
Sequence_619_AVP_testing	Positive	Negative	Negative	Positive	Positive	Positive	Positive	Positive	Positive	Positive	Positive
Sequence_620_AVP_testing	Positive	Negative	Negative	Positive	Positive	Positive	Positive	Positive	Positive	Positive	Positive
Sequence_621_AVP_testing	Positive	Negative	Negative	Positive	Positive	Positive	Positive	Positive	Positive	Positive	Positive
Sequence_622_AVP_testing	Positive	Negative	Negative	Positive	Positive	Positive	Positive	Positive	Positive	Positive	Positive
Sequence_0_nonAVP_testing	Negative	Negative	Negative	Negative	Negative	Negative	Negative	Negative	Negative	Negative	Negative
Sequence_1_nonAVP_testing	Negative	Negative	Negative	Negative	Negative	Negative	Negative	Negative	Negative	Negative	Negative
Sequence_2_nonAVP_testing	Negative	Negative	Negative	Negative	Negative	Negative	Negative	Negative	Negative	Negative	Negative
Sequence_3_nonAVP_testing	Negative	Negative	Negative	Negative	Negative	Negative	Negative	Negative	Negative	Negative	Negative
Sequence_4_nonAVP_testing	Negative	Negative	Negative	Negative	Negative	Negative	Negative	Negative	Negative	Negative	Negative
Sequence_5_nonAVP_testing	Negative	Negative	Negative	Negative	Negative	Negative	Negative	Negative	Negative	Negative	Negative
Sequence_6_nonAVP_testing	Negative	Negative	Negative	Negative	Negative	Negative	Negative	Negative	Negative	Negative	Negative
Sequence_7_nonAVP_testing	Negative	Negative	Negative	Negative	Negative	Negative	Negative	Negative	Negative	Negative	Negative
Sequence_8_nonAVP_testing	Negative	Negative	Negative	Negative	Negative	Negative	Negative	Negative	Negative	Negative	Negative
Sequence_9_nonAVP_testing	Negative	Negative	Negative	Negative	Negative	Negative	Negative	Negative	Negative	Negative	Negative
Sequence_10_nonAVP_testing	Negative	Negative	Negative	Negative	Negative	Negative	Negative	Negative	Negative	Negative	Negative
Sequence_11_nonAVP_testing	Negative	Negative	Negative	Negative	Negative	Negative	Negative	Negative	Negative	Negative	Negative
Sequence_12_nonAVP_testing	Negative	Negative	Negative	Negative	Negative	Negative	Negative	Negative	Negative	Negative	Negative
Sequence_13_nonAVP_testing	Negative	Negative	Negative	Negative	Negative	Negative	Negative	Negative	Negative	Negative	Negative
Sequence_14_nonAVP_testing	Negative	Negative	Negative	Negative	Negative	Negative	Negative	Negative	Negative	Negative	Negative
Sequence_15_nonAVP_testing	Negative	Negative	Negative	Negative	Negative	Negative	Negative	Negative	Negative	Negative	Negative
Sequence_16_nonAVP_testing	Negative	Negative	Negative	Negative	Negative	Negative	Negative	Negative	Negative	Negative	Negative
Sequence_17_nonAVP_testing	Negative	Negative	Negative	Negative	Negative	Negative	Negative	Negative	Negative	Negative	Negative
Sequence_18_nonAVP_testing	Negative	Negative	Negative	Negative	Negative	Negative	Negative	Negative	Negative	Negative	Negative
Sequence_19_nonAVP_testing	Negative	Negative	Negative	Negative	Negative	Negative	Negative	Negative	Negative	Negative	Negative
Sequence_20_nonAVP_testing	Negative	Negative	Negative	Negative	Negative	Negative	Positive	Negative	Negative	Negative	Positive
Sequence_21_nonAVP_testing	Negative	Negative	Negative	Negative	Negative	Negative	Negative	Negative	Negative	Negative	Negative
Sequence_22_nonAVP_testing	Negative	Negative	Negative	Negative	Negative	Negative	Negative	Negative	Negative	Negative	Negative
Sequence_23_nonAVP_testing	Negative	Negative	Negative	Negative	Negative	Negative	Negative	Negative	Negative	Negative	Negative
Sequence_24_nonAVP_testing	Negative	Negative	Negative	Negative	Negative	Negative	Positive	Negative	Negative	Negative	Positive
Sequence_25_nonAVP_testing	Negative	Negative	Negative	Negative	Negative	Negative	Negative	Negative	Negative	Negative	Negative
Sequence_26_nonAVP_testing	Negative	Negative	Negative	Negative	Negative	Negative	Negative	Negative	Negative	Negative	Negative
Sequence_27_nonAVP_testing	Negative	Negative	Negative	Negative	Negative	Negative	Negative	Negative	Negative	Negative	Negative
Sequence_28_nonAVP_testing	Negative	Negative	Negative	Negative	Negative	Negative	Negative	Negative	Negative	Negative	Negative
Sequence_29_nonAVP_testing	Negative	Negative	Negative	Negative	Negative	Negative	Negative	Negative	Negative	Negative	Negative
Sequence_30_nonAVP_testing	Negative	Negative	Negative	Negative	Negative	Negative	Negative	Negative	Negative	Negative	Negative
Sequence_31_nonAVP_testing	Negative	Negative	Negative	Negative	Negative	Negative	Negative	Negative	Negative	Negative	Negative
Sequence_32_nonAVP_testing	Negative	Negative	Negative	Negative	Negative	Negative	Negative	Negative	Negative	Negative	Negative
Sequence_33_nonAVP_testing	Negative	Negative	Negative	Negative	Negative	Negative	Positive	Negative	Negative	Negative	Positive
Sequence_34_nonAVP_testing	Negative	Negative	Negative	Negative	Negative	Negative	Negative	Negative	Negative	Negative	Negative
Sequence_35_nonAVP_testing	Negative	Negative	Negative	Negative	Negative	Negative	Negative	Negative	Negative	Negative	Negative
Sequence_36_nonAVP_testing	Negative	Negative	Negative	Negative	Negative	Negative	Negative	Negative	Negative	Negative	Negative
Sequence_37_nonAVP_testing	Negative	Negative	Negative	Negative	Negative	Negative	Positive	Negative	Negative	Negative	Positive
Sequence_38_nonAVP_testing	Negative	Negative	Negative	Negative	Negative	Negative	Negative	Negative	Negative	Negative	Negative
Sequence_39_nonAVP_testing	Negative	Negative	Negative	Negative	Negative	Negative	Negative	Negative	Negative	Negative	Negative
Sequence_40_nonAVP_testing	Negative	Negative	Negative	Negative	Negative	Negative	Negative	Negative	Negative	Negative	Negative
Sequence_41_nonAVP_testing	Negative	Negative	Negative	Negative	Negative	Negative	Negative	Negative	Negative	Negative	Negative
Sequence_42_nonAVP_testing	Negative	Negative	Negative	Negative	Negative	Negative	Negative	Negative	Negative	Negative	Negative
Sequence_43_nonAVP_testing	Negative	Negative	Negative	Negative	Negative	Negative	Negative	Negative	Negative	Negative	Negative
Sequence_44_nonAVP_testing	Negative	Negative	Negative	Negative	Negative	Negative	Positive	Negative	Negative	Negative	Positive
Sequence_45_nonAVP_testing	Negative	Negative	Negative	Negative	Negative	Negative	Negative	Negative	Negative	Negative	Negative
Sequence_46_nonAVP_testing	Negative	Negative	Negative	Negative	Negative	Negative	Negative	Negative	Negative	Negative	Negative
Sequence_47_nonAVP_testing	Negative	Negative	Negative	Negative	Negative	Negative	Positive	Negative	Negative	Negative	Positive
Sequence_48_nonAVP_testing	Negative	Negative	Negative	Negative	Negative	Negative	Negative	Negative	Negative	Negative	Negative
Sequence_49_nonAVP_testing	Negative	Negative	Negative	Negative	Negative	Negative	Negative	Negative	Negative	Negative	Negative
Sequence_50_nonAVP_testing	Negative	Negative	Negative	Negative	Negative	Negative	Negative	Negative	Negative	Negative	Negative
Sequence_51_nonAVP_testing	Negative	Negative	Negative	Negative	Negative	Negative	Negative	Negative	Negative	Negative	Negative
Sequence_52_nonAVP_testing	Negative	Negative	Negative	Negative	Negative	Negative	Negative	Negative	Negative	Negative	Negative
Sequence_53_nonAVP_testing	Negative	Negative	Negative	Negative	Negative	Negative	Negative	Negative	Negative	Negative	Negative
Sequence_54_nonAVP_testing	Negative	Negative	Negative	Negative	Negative	Negative	Negative	Negative	Negative	Negative	Negative
Sequence_55_nonAVP_testing	Negative	Negative	Negative	Negative	Negative	Negative	Negative	Negative	Negative	Negative	Negative
Sequence_56_nonAVP_testing	Negative	Negative	Negative	Negative	Negative	Negative	Negative	Negative	Negative	Negative	Negative
Sequence_57_nonAVP_testing	Negative	Negative	Negative	Negative	Negative	Negative	Negative	Negative	Negative	Negative	Negative
Sequence_58_nonAVP_testing	Negative	Negative	Negative	Negative	Negative	Negative	Negative	Negative	Negative	Negative	Negative
Sequence_59_nonAVP_testing	Negative	Negative	Negative	Negative	Negative	Negative	Negative	Negative	Negative	Negative	Negative
Sequence_60_nonAVP_testing	Negative	Negative	Negative	Negative	Negative	Negative	Negative	Negative	Negative	Negative	Negative
Sequence_61_nonAVP_testing	Negative	Negative	Negative	Negative	Negative	Negative	Negative	Negative	Negative	Negative	Negative
Sequence_62_nonAVP_testing	Negative	Negative	Negative	Negative	Negative	Negative	Negative	Negative	Negative	Negative	Negative
Sequence_63_nonAVP_testing	Negative	Negative	Negative	Negative	Negative	Negative	Negative	Negative	Negative	Negative	Negative
Sequence_64_nonAVP_testing	Negative	Negative	Negative	Negative	Negative	Negative	Negative	Negative	Negative	Negative	Negative
Sequence_65_nonAVP_testing	Negative	Negative	Negative	Negative	Negative	Negative	Negative	Negative	Negative	Negative	Negative
Sequence_66_nonAVP_testing	Negative	Negative	Negative	Negative	Negative	Negative	Negative	Negative	Negative	Negative	Negative
Sequence_67_nonAVP_testing	Negative	Negative	Negative	Negative	Negative	Negative	Positive	Negative	Negative	Negative	Positive
Sequence_68_nonAVP_testing	Negative	Negative	Negative	Negative	Negative	Positive	Positive	Negative	Negative	Positive	Positive
Sequence_69_nonAVP_testing	Negative	Negative	Negative	Negative	Negative	Negative	Negative	Negative	Negative	Negative	Negative
Sequence_70_nonAVP_testing	Negative	Negative	Negative	Negative	Negative	Negative	Negative	Negative	Negative	Negative	Negative
Sequence_71_nonAVP_testing	Negative	Negative	Negative	Negative	Negative	Negative	Negative	Negative	Negative	Negative	Negative
Sequence_72_nonAVP_testing	Negative	Negative	Negative	Negative	Negative	Negative	Negative	Negative	Negative	Negative	Negative
Sequence_73_nonAVP_testing	Negative	Negative	Negative	Negative	Negative	Negative	Negative	Negative	Negative	Negative	Negative
Sequence_74_nonAVP_testing	Negative	Negative	Negative	Negative	Negative	Negative	Negative	Negative	Negative	Negative	Negative
Sequence_75_nonAVP_testing	Negative	Negative	Negative	Negative	Negative	Negative	Negative	Negative	Negative	Negative	Negative
Sequence_76_nonAVP_testing	Negative	Negative	Negative	Negative	Negative	Negative	Negative	Negative	Negative	Negative	Negative
Sequence_77_nonAVP_testing	Negative	Negative	Negative	Negative	Negative	Negative	Negative	Negative	Negative	Negative	Negative
Sequence_78_nonAVP_testing	Negative	Negative	Negative	Negative	Negative	Negative	Negative	Negative	Negative	Negative	Negative
Sequence_79_nonAVP_testing	Negative	Negative	Negative	Negative	Negative	Negative	Negative	Negative	Negative	Negative	Negative
Sequence_80_nonAVP_testing	Negative	Negative	Negative	Negative	Negative	Negative	Negative	Negative	Negative	Negative	Negative
Sequence_81_nonAVP_testing	Negative	Negative	Negative	Negative	Negative	Negative	Negative	Negative	Negative	Negative	Negative
Sequence_82_nonAVP_testing	Negative	Negative	Negative	Negative	Negative	Negative	Negative	Negative	Negative	Negative	Negative
Sequence_83_nonAVP_testing	Negative	Negative	Negative	Negative	Negative	Negative	Negative	Negative	Negative	Negative	Negative
Sequence_84_nonAVP_testing	Negative	Negative	Negative	Negative	Negative	Negative	Negative	Negative	Negative	Negative	Negative
Sequence_85_nonAVP_testing	Negative	Negative	Negative	Negative	Negative	Negative	Negative	Negative	Negative	Negative	Negative
Sequence_86_nonAVP_testing	Negative	Negative	Negative	Negative	Negative	Negative	Negative	Negative	Negative	Negative	Negative
Sequence_87_nonAVP_testing	Negative	Negative	Negative	Negative	Negative	Negative	Positive	Negative	Negative	Negative	Positive
Sequence_88_nonAVP_testing	Negative	Negative	Negative	Negative	Negative	Negative	Negative	Negative	Negative	Negative	Negative
Sequence_89_nonAVP_testing	Negative	Negative	Negative	Negative	Negative	Negative	Negative	Negative	Negative	Negative	Negative
Sequence_90_nonAVP_testing	Negative	Negative	Negative	Negative	Negative	Negative	Negative	Negative	Negative	Negative	Negative
Sequence_91_nonAVP_testing	Negative	Negative	Negative	Negative	Negative	Negative	Negative	Negative	Negative	Negative	Negative
Sequence_92_nonAVP_testing	Negative	Negative	Negative	Negative	Negative	Negative	Negative	Negative	Negative	Negative	Negative
Sequence_93_nonAVP_testing	Negative	Negative	Negative	Negative	Negative	Negative	Negative	Negative	Negative	Negative	Negative
Sequence_94_nonAVP_testing	Negative	Negative	Negative	Negative	Negative	Negative	Negative	Negative	Negative	Negative	Negative
Sequence_95_nonAVP_testing	Negative	Negative	Negative	Negative	Negative	Negative	Negative	Negative	Negative	Negative	Negative
Sequence_96_nonAVP_testing	Negative	Negative	Negative	Negative	Negative	Negative	Positive	Negative	Negative	Negative	Positive
Sequence_97_nonAVP_testing	Negative	Negative	Negative	Negative	Negative	Negative	Negative	Negative	Negative	Negative	Negative
Sequence_98_nonAVP_testing	Negative	Negative	Negative	Negative	Negative	Negative	Negative	Negative	Negative	Negative	Negative
Sequence_99_nonAVP_testing	Negative	Negative	Negative	Negative	Negative	Negative	Negative	Negative	Negative	Negative	Negative
Sequence_100_nonAVP_testing	Negative	Negative	Negative	Negative	Negative	Negative	Negative	Negative	Negative	Negative	Negative
Sequence_101_nonAVP_testing	Negative	Negative	Negative	Negative	Negative	Negative	Positive	Negative	Negative	Negative	Positive
Sequence_102_nonAVP_testing	Negative	Negative	Negative	Negative	Negative	Negative	Negative	Negative	Negative	Negative	Negative
Sequence_103_nonAVP_testing	Negative	Negative	Negative	Negative	Negative	Negative	Negative	Negative	Negative	Negative	Negative
Sequence_104_nonAVP_testing	Negative	Negative	Negative	Negative	Negative	Negative	Negative	Negative	Negative	Negative	Negative
Sequence_105_nonAVP_testing	Negative	Negative	Negative	Negative	Negative	Negative	Negative	Negative	Negative	Negative	Negative
Sequence_106_nonAVP_testing	Negative	Negative	Negative	Negative	Negative	Negative	Negative	Negative	Negative	Negative	Negative
Sequence_107_nonAVP_testing	Negative	Negative	Negative	Negative	Negative	Negative	Negative	Negative	Negative	Negative	Negative
Sequence_108_nonAVP_testing	Negative	Negative	Negative	Negative	Negative	Negative	Positive	Negative	Negative	Negative	Positive
Sequence_109_nonAVP_testing	Negative	Negative	Negative	Negative	Negative	Negative	Negative	Negative	Negative	Negative	Negative
Sequence_110_nonAVP_testing	Negative	Negative	Negative	Negative	Negative	Negative	Negative	Negative	Negative	Negative	Negative
Sequence_111_nonAVP_testing	Negative	Negative	Negative	Negative	Negative	Negative	Negative	Negative	Negative	Negative	Negative
Sequence_112_nonAVP_testing	Negative	Negative	Negative	Negative	Negative	Negative	Negative	Negative	Negative	Negative	Negative
Sequence_113_nonAVP_testing	Negative	Negative	Negative	Negative	Negative	Negative	Negative	Negative	Negative	Negative	Negative
Sequence_114_nonAVP_testing	Negative	Negative	Negative	Negative	Negative	Negative	Negative	Negative	Negative	Negative	Negative
Sequence_115_nonAVP_testing	Negative	Negative	Negative	Negative	Negative	Negative	Negative	Negative	Negative	Negative	Negative
Sequence_116_nonAVP_testing	Negative	Negative	Negative	Negative	Negative	Negative	Negative	Negative	Negative	Negative	Negative
Sequence_117_nonAVP_testing	Negative	Negative	Negative	Negative	Negative	Negative	Negative	Negative	Negative	Negative	Negative
Sequence_118_nonAVP_testing	Negative	Negative	Negative	Negative	Negative	Negative	Positive	Negative	Negative	Negative	Positive
Sequence_119_nonAVP_testing	Negative	Negative	Negative	Negative	Negative	Negative	Negative	Negative	Negative	Negative	Negative
Sequence_120_nonAVP_testing	Negative	Negative	Negative	Negative	Negative	Negative	Negative	Negative	Negative	Negative	Negative
Sequence_121_nonAVP_testing	Negative	Negative	Negative	Negative	Negative	Negative	Negative	Negative	Negative	Negative	Negative
Sequence_122_nonAVP_testing	Negative	Negative	Negative	Negative	Negative	Negative	Negative	Negative	Negative	Negative	Negative
Sequence_123_nonAVP_testing	Negative	Negative	Negative	Negative	Negative	Negative	Positive	Negative	Negative	Negative	Positive
Sequence_124_nonAVP_testing	Negative	Negative	Negative	Negative	Negative	Negative	Negative	Negative	Negative	Negative	Negative
Sequence_125_nonAVP_testing	Negative	Negative	Negative	Negative	Negative	Negative	Negative	Negative	Negative	Negative	Negative
Sequence_126_nonAVP_testing	Negative	Negative	Negative	Negative	Negative	Negative	Negative	Negative	Negative	Negative	Negative
Sequence_127_nonAVP_testing	Negative	Negative	Negative	Negative	Negative	Negative	Negative	Negative	Negative	Negative	Negative
Sequence_128_nonAVP_testing	Negative	Negative	Negative	Negative	Negative	Negative	Negative	Negative	Negative	Negative	Negative
Sequence_129_nonAVP_testing	Negative	Negative	Negative	Negative	Negative	Negative	Positive	Negative	Negative	Negative	Positive
Sequence_130_nonAVP_testing	Negative	Negative	Negative	Negative	Negative	Negative	Negative	Negative	Negative	Negative	Negative
Sequence_131_nonAVP_testing	Negative	Negative	Negative	Negative	Negative	Negative	Negative	Negative	Negative	Negative	Negative
Sequence_132_nonAVP_testing	Negative	Negative	Negative	Negative	Negative	Negative	Negative	Negative	Negative	Negative	Negative
Sequence_133_nonAVP_testing	Negative	Negative	Negative	Negative	Negative	Negative	Negative	Negative	Negative	Negative	Negative
Sequence_134_nonAVP_testing	Negative	Negative	Negative	Negative	Negative	Negative	Negative	Negative	Negative	Negative	Negative
Sequence_135_nonAVP_testing	Negative	Negative	Negative	Negative	Negative	Negative	Negative	Negative	Negative	Negative	Negative
Sequence_136_nonAVP_testing	Negative	Negative	Negative	Negative	Negative	Negative	Negative	Negative	Negative	Negative	Negative
Sequence_137_nonAVP_testing	Negative	Negative	Negative	Negative	Negative	Negative	Negative	Negative	Negative	Negative	Negative
Sequence_138_nonAVP_testing	Negative	Negative	Negative	Negative	Negative	Negative	Negative	Negative	Negative	Negative	Negative
Sequence_139_nonAVP_testing	Negative	Negative	Negative	Negative	Negative	Negative	Positive	Negative	Negative	Negative	Positive
Sequence_140_nonAVP_testing	Negative	Negative	Negative	Negative	Negative	Negative	Positive	Negative	Negative	Negative	Positive
Sequence_141_nonAVP_testing	Negative	Negative	Negative	Negative	Negative	Negative	Negative	Negative	Negative	Negative	Negative
Sequence_142_nonAVP_testing	Negative	Negative	Negative	Negative	Negative	Negative	Negative	Negative	Negative	Negative	Negative
Sequence_143_nonAVP_testing	Negative	Negative	Negative	Negative	Negative	Negative	Negative	Negative	Negative	Negative	Negative
Sequence_144_nonAVP_testing	Negative	Negative	Negative	Negative	Negative	Negative	Negative	Negative	Negative	Negative	Negative
Sequence_145_nonAVP_testing	Negative	Negative	Negative	Negative	Negative	Negative	Negative	Negative	Negative	Negative	Negative
Sequence_146_nonAVP_testing	Negative	Negative	Negative	Negative	Negative	Negative	Negative	Negative	Negative	Negative	Negative
Sequence_147_nonAVP_testing	Negative	Negative	Negative	Negative	Negative	Negative	Negative	Negative	Negative	Negative	Negative
Sequence_148_nonAVP_testing	Negative	Negative	Negative	Negative	Negative	Negative	Negative	Negative	Negative	Negative	Negative
Sequence_149_nonAVP_testing	Negative	Negative	Negative	Negative	Negative	Negative	Negative	Negative	Negative	Negative	Negative
Sequence_150_nonAVP_testing	Negative	Negative	Negative	Negative	Negative	Negative	Negative	Negative	Negative	Negative	Negative
Sequence_151_nonAVP_testing	Negative	Negative	Negative	Negative	Negative	Negative	Negative	Negative	Negative	Negative	Negative
Sequence_152_nonAVP_testing	Negative	Negative	Negative	Negative	Negative	Negative	Positive	Negative	Negative	Negative	Positive
Sequence_153_nonAVP_testing	Negative	Negative	Negative	Negative	Negative	Negative	Negative	Negative	Negative	Negative	Negative
Sequence_154_nonAVP_testing	Negative	Negative	Negative	Negative	Negative	Negative	Negative	Negative	Negative	Negative	Negative
Sequence_155_nonAVP_testing	Negative	Negative	Negative	Negative	Negative	Negative	Negative	Negative	Negative	Negative	Negative
Sequence_156_nonAVP_testing	Negative	Negative	Negative	Negative	Negative	Negative	Negative	Negative	Negative	Negative	Negative
Sequence_157_nonAVP_testing	Negative	Negative	Negative	Negative	Negative	Negative	Positive	Negative	Negative	Negative	Positive
Sequence_158_nonAVP_testing	Negative	Negative	Negative	Negative	Negative	Negative	Negative	Negative	Negative	Negative	Negative
Sequence_159_nonAVP_testing	Negative	Negative	Negative	Negative	Negative	Negative	Negative	Negative	Negative	Negative	Negative
Sequence_160_nonAVP_testing	Negative	Negative	Negative	Negative	Negative	Negative	Negative	Negative	Negative	Negative	Negative
Sequence_161_nonAVP_testing	Negative	Negative	Negative	Negative	Negative	Negative	Negative	Negative	Negative	Negative	Negative
Sequence_162_nonAVP_testing	Negative	Negative	Negative	Negative	Negative	Negative	Negative	Negative	Negative	Negative	Negative
Sequence_163_nonAVP_testing	Negative	Negative	Negative	Negative	Negative	Negative	Negative	Negative	Negative	Negative	Negative
Sequence_164_nonAVP_testing	Negative	Negative	Negative	Negative	Negative	Negative	Negative	Negative	Negative	Negative	Negative
Sequence_165_nonAVP_testing	Negative	Negative	Negative	Negative	Negative	Negative	Negative	Negative	Negative	Negative	Negative
Sequence_166_nonAVP_testing	Negative	Negative	Negative	Negative	Negative	Negative	Negative	Negative	Negative	Negative	Negative
Sequence_167_nonAVP_testing	Negative	Negative	Negative	Negative	Negative	Negative	Negative	Negative	Negative	Negative	Negative
Sequence_168_nonAVP_testing	Negative	Negative	Negative	Negative	Negative	Negative	Negative	Negative	Negative	Negative	Negative
Sequence_169_nonAVP_testing	Negative	Negative	Negative	Negative	Negative	Negative	Negative	Negative	Negative	Negative	Negative
Sequence_170_nonAVP_testing	Negative	Negative	Negative	Negative	Negative	Negative	Negative	Negative	Negative	Negative	Negative
Sequence_171_nonAVP_testing	Negative	Negative	Negative	Negative	Negative	Negative	Negative	Negative	Negative	Negative	Negative
Sequence_172_nonAVP_testing	Negative	Negative	Negative	Negative	Negative	Negative	Negative	Negative	Negative	Negative	Negative
Sequence_173_nonAVP_testing	Negative	Negative	Negative	Negative	Negative	Negative	Negative	Negative	Negative	Negative	Negative
Sequence_174_nonAVP_testing	Negative	Negative	Negative	Negative	Negative	Negative	Positive	Negative	Negative	Negative	Positive
Sequence_175_nonAVP_testing	Negative	Negative	Negative	Negative	Negative	Negative	Negative	Negative	Negative	Negative	Negative
Sequence_176_nonAVP_testing	Negative	Negative	Negative	Negative	Negative	Negative	Positive	Negative	Negative	Negative	Positive
Sequence_177_nonAVP_testing	Negative	Negative	Negative	Negative	Negative	Negative	Negative	Negative	Negative	Negative	Negative
Sequence_178_nonAVP_testing	Negative	Negative	Negative	Negative	Negative	Negative	Negative	Negative	Negative	Negative	Negative
Sequence_179_nonAVP_testing	Negative	Negative	Negative	Negative	Negative	Negative	Negative	Negative	Negative	Negative	Negative
Sequence_180_nonAVP_testing	Negative	Negative	Negative	Negative	Negative	Negative	Negative	Negative	Negative	Negative	Negative
Sequence_181_nonAVP_testing	Negative	Negative	Negative	Negative	Negative	Negative	Negative	Negative	Negative	Negative	Negative
Sequence_182_nonAVP_testing	Negative	Negative	Negative	Negative	Negative	Negative	Negative	Negative	Negative	Negative	Negative
Sequence_183_nonAVP_testing	Negative	Negative	Negative	Negative	Negative	Negative	Negative	Negative	Negative	Negative	Negative
Sequence_184_nonAVP_testing	Negative	Negative	Negative	Negative	Negative	Negative	Negative	Negative	Negative	Negative	Negative
Sequence_185_nonAVP_testing	Negative	Negative	Negative	Negative	Negative	Negative	Negative	Negative	Negative	Negative	Negative
Sequence_186_nonAVP_testing	Negative	Negative	Negative	Negative	Negative	Negative	Negative	Negative	Negative	Negative	Negative
Sequence_187_nonAVP_testing	Negative	Negative	Negative	Negative	Negative	Negative	Positive	Negative	Negative	Negative	Positive
Sequence_188_nonAVP_testing	Negative	Negative	Negative	Negative	Negative	Negative	Negative	Negative	Negative	Negative	Negative
Sequence_189_nonAVP_testing	Negative	Negative	Negative	Negative	Negative	Negative	Negative	Negative	Negative	Negative	Negative
Sequence_190_nonAVP_testing	Negative	Negative	Negative	Negative	Negative	Negative	Negative	Negative	Negative	Negative	Negative
Sequence_191_nonAVP_testing	Negative	Negative	Negative	Negative	Negative	Negative	Negative	Negative	Negative	Negative	Negative
Sequence_192_nonAVP_testing	Negative	Negative	Negative	Negative	Negative	Negative	Negative	Negative	Negative	Negative	Negative
Sequence_193_nonAVP_testing	Negative	Negative	Negative	Negative	Negative	Negative	Negative	Negative	Negative	Negative	Negative
Sequence_194_nonAVP_testing	Negative	Negative	Negative	Negative	Negative	Negative	Negative	Negative	Negative	Negative	Negative
Sequence_195_nonAVP_testing	Negative	Negative	Negative	Negative	Negative	Negative	Negative	Negative	Negative	Negative	Negative
Sequence_196_nonAVP_testing	Negative	Negative	Negative	Negative	Negative	Negative	Negative	Negative	Negative	Negative	Negative
Sequence_197_nonAVP_testing	Negative	Negative	Negative	Negative	Negative	Negative	Negative	Negative	Negative	Negative	Negative
Sequence_198_nonAVP_testing	Negative	Negative	Negative	Negative	Negative	Negative	Negative	Negative	Negative	Negative	Negative
Sequence_199_nonAVP_testing	Negative	Negative	Negative	Negative	Negative	Negative	Negative	Negative	Negative	Negative	Negative
Sequence_200_nonAVP_testing	Negative	Negative	Negative	Negative	Negative	Negative	Negative	Negative	Negative	Negative	Negative
Sequence_201_nonAVP_testing	Negative	Negative	Negative	Negative	Negative	Negative	Negative	Negative	Negative	Negative	Negative
Sequence_202_nonAVP_testing	Negative	Negative	Negative	Negative	Negative	Negative	Negative	Negative	Negative	Negative	Negative
Sequence_203_nonAVP_testing	Negative	Negative	Negative	Negative	Negative	Negative	Negative	Negative	Negative	Negative	Negative
Sequence_204_nonAVP_testing	Negative	Negative	Negative	Negative	Negative	Negative	Negative	Negative	Negative	Negative	Negative
Sequence_205_nonAVP_testing	Negative	Negative	Negative	Negative	Negative	Negative	Negative	Negative	Negative	Negative	Negative
Sequence_206_nonAVP_testing	Negative	Negative	Negative	Negative	Negative	Negative	Negative	Negative	Negative	Negative	Negative
Sequence_207_nonAVP_testing	Negative	Negative	Negative	Negative	Negative	Negative	Negative	Negative	Negative	Negative	Negative
Sequence_208_nonAVP_testing	Negative	Negative	Negative	Negative	Negative	Negative	Negative	Negative	Negative	Negative	Negative
Sequence_209_nonAVP_testing	Negative	Negative	Negative	Negative	Negative	Negative	Negative	Negative	Negative	Negative	Negative
Sequence_210_nonAVP_testing	Negative	Negative	Negative	Negative	Negative	Negative	Negative	Negative	Negative	Negative	Negative
Sequence_211_nonAVP_testing	Negative	Negative	Negative	Negative	Negative	Negative	Negative	Negative	Negative	Negative	Negative
Sequence_212_nonAVP_testing	Negative	Negative	Negative	Negative	Negative	Negative	Negative	Negative	Negative	Negative	Negative
Sequence_213_nonAVP_testing	Negative	Negative	Negative	Negative	Negative	Negative	Negative	Negative	Negative	Negative	Negative
Sequence_214_nonAVP_testing	Negative	Negative	Negative	Negative	Negative	Negative	Negative	Negative	Negative	Negative	Negative
Sequence_215_nonAVP_testing	Negative	Negative	Negative	Negative	Negative	Negative	Negative	Negative	Negative	Negative	Negative
Sequence_216_nonAVP_testing	Negative	Negative	Negative	Negative	Negative	Negative	Negative	Negative	Negative	Negative	Negative
Sequence_217_nonAVP_testing	Negative	Negative	Negative	Negative	Negative	Negative	Negative	Negative	Negative	Negative	Negative
Sequence_218_nonAVP_testing	Negative	Negative	Negative	Negative	Negative	Negative	Negative	Negative	Negative	Negative	Negative
Sequence_219_nonAVP_testing	Negative	Negative	Negative	Negative	Negative	Negative	Positive	Negative	Negative	Negative	Positive
Sequence_220_nonAVP_testing	Negative	Negative	Negative	Negative	Negative	Negative	Negative	Negative	Negative	Negative	Negative
Sequence_221_nonAVP_testing	Negative	Negative	Negative	Negative	Negative	Negative	Negative	Negative	Negative	Negative	Negative
Sequence_222_nonAVP_testing	Negative	Negative	Negative	Negative	Negative	Negative	Negative	Negative	Negative	Negative	Negative
Sequence_223_nonAVP_testing	Negative	Negative	Negative	Negative	Negative	Negative	Negative	Negative	Negative	Negative	Negative
Sequence_224_nonAVP_testing	Negative	Negative	Negative	Negative	Negative	Negative	Negative	Negative	Negative	Negative	Negative
Sequence_225_nonAVP_testing	Negative	Negative	Negative	Negative	Negative	Negative	Negative	Negative	Negative	Negative	Negative
Sequence_226_nonAVP_testing	Negative	Negative	Negative	Negative	Negative	Negative	Positive	Negative	Negative	Negative	Positive
Sequence_227_nonAVP_testing	Negative	Negative	Negative	Negative	Negative	Negative	Negative	Negative	Negative	Negative	Negative
Sequence_228_nonAVP_testing	Negative	Negative	Negative	Negative	Negative	Negative	Negative	Negative	Negative	Negative	Negative
Sequence_229_nonAVP_testing	Negative	Negative	Negative	Negative	Negative	Negative	Negative	Negative	Negative	Negative	Negative
Sequence_230_nonAVP_testing	Negative	Negative	Negative	Negative	Negative	Negative	Negative	Negative	Negative	Negative	Negative
Sequence_231_nonAVP_testing	Negative	Negative	Negative	Negative	Negative	Negative	Positive	Negative	Negative	Negative	Positive
Sequence_232_nonAVP_testing	Negative	Negative	Negative	Negative	Negative	Negative	Negative	Negative	Negative	Negative	Negative
Sequence_233_nonAVP_testing	Negative	Negative	Negative	Negative	Negative	Negative	Negative	Negative	Negative	Negative	Negative
Sequence_234_nonAVP_testing	Negative	Negative	Negative	Negative	Negative	Negative	Negative	Negative	Negative	Negative	Negative
Sequence_235_nonAVP_testing	Negative	Negative	Negative	Negative	Negative	Negative	Negative	Negative	Negative	Negative	Negative
Sequence_236_nonAVP_testing	Negative	Negative	Negative	Negative	Negative	Negative	Negative	Negative	Negative	Negative	Negative
Sequence_237_nonAVP_testing	Negative	Negative	Negative	Negative	Negative	Negative	Negative	Negative	Negative	Negative	Negative
Sequence_238_nonAVP_testing	Negative	Negative	Negative	Negative	Negative	Negative	Negative	Negative	Negative	Negative	Negative
Sequence_239_nonAVP_testing	Negative	Negative	Negative	Negative	Negative	Negative	Negative	Negative	Negative	Negative	Negative
Sequence_240_nonAVP_testing	Negative	Negative	Negative	Negative	Negative	Negative	Positive	Negative	Negative	Negative	Positive
Sequence_241_nonAVP_testing	Negative	Negative	Negative	Negative	Negative	Negative	Positive	Negative	Negative	Negative	Positive
Sequence_242_nonAVP_testing	Negative	Negative	Negative	Negative	Negative	Negative	Positive	Negative	Negative	Negative	Positive
Sequence_243_nonAVP_testing	Negative	Negative	Negative	Negative	Negative	Negative	Negative	Negative	Negative	Negative	Negative
Sequence_244_nonAVP_testing	Negative	Negative	Negative	Negative	Negative	Negative	Negative	Negative	Negative	Negative	Negative
Sequence_245_nonAVP_testing	Negative	Negative	Negative	Negative	Negative	Negative	Negative	Negative	Negative	Negative	Negative
Sequence_246_nonAVP_testing	Negative	Negative	Negative	Negative	Negative	Negative	Negative	Negative	Negative	Negative	Negative
Sequence_247_nonAVP_testing	Negative	Negative	Negative	Negative	Negative	Negative	Negative	Negative	Negative	Negative	Negative
Sequence_248_nonAVP_testing	Negative	Negative	Negative	Negative	Negative	Negative	Negative	Negative	Negative	Negative	Negative
Sequence_249_nonAVP_testing	Negative	Negative	Negative	Negative	Negative	Negative	Negative	Negative	Negative	Negative	Negative
Sequence_250_nonAVP_testing	Negative	Negative	Negative	Negative	Negative	Negative	Negative	Negative	Negative	Negative	Negative
Sequence_251_nonAVP_testing	Negative	Negative	Negative	Negative	Negative	Negative	Negative	Negative	Negative	Negative	Negative
Sequence_252_nonAVP_testing	Negative	Negative	Negative	Negative	Negative	Negative	Negative	Negative	Negative	Negative	Negative
Sequence_253_nonAVP_testing	Negative	Negative	Negative	Negative	Negative	Negative	Positive	Negative	Negative	Negative	Positive
Sequence_254_nonAVP_testing	Negative	Negative	Negative	Negative	Negative	Negative	Negative	Negative	Negative	Negative	Negative
Sequence_255_nonAVP_testing	Negative	Negative	Negative	Negative	Negative	Negative	Negative	Negative	Negative	Negative	Negative
Sequence_256_nonAVP_testing	Negative	Negative	Negative	Negative	Negative	Negative	Negative	Negative	Negative	Negative	Negative
Sequence_257_nonAVP_testing	Negative	Negative	Negative	Negative	Negative	Negative	Negative	Negative	Negative	Negative	Negative
Sequence_258_nonAVP_testing	Negative	Negative	Negative	Negative	Negative	Negative	Negative	Negative	Negative	Negative	Negative
Sequence_259_nonAVP_testing	Negative	Negative	Negative	Negative	Negative	Negative	Negative	Negative	Negative	Negative	Negative
Sequence_260_nonAVP_testing	Negative	Negative	Negative	Negative	Negative	Negative	Negative	Negative	Negative	Negative	Negative
Sequence_261_nonAVP_testing	Negative	Negative	Negative	Negative	Negative	Negative	Negative	Negative	Negative	Negative	Negative
Sequence_262_nonAVP_testing	Negative	Negative	Negative	Negative	Negative	Negative	Negative	Negative	Negative	Negative	Negative
Sequence_263_nonAVP_testing	Negative	Negative	Negative	Negative	Negative	Negative	Negative	Negative	Negative	Negative	Negative
Sequence_264_nonAVP_testing	Negative	Negative	Negative	Negative	Negative	Negative	Negative	Negative	Negative	Negative	Negative
Sequence_265_nonAVP_testing	Negative	Negative	Negative	Negative	Negative	Negative	Negative	Negative	Negative	Negative	Negative
Sequence_266_nonAVP_testing	Negative	Negative	Negative	Negative	Negative	Negative	Negative	Negative	Negative	Negative	Negative
Sequence_267_nonAVP_testing	Negative	Negative	Negative	Negative	Negative	Negative	Negative	Negative	Negative	Negative	Negative
Sequence_268_nonAVP_testing	Negative	Negative	Negative	Negative	Negative	Negative	Negative	Negative	Negative	Negative	Negative
Sequence_269_nonAVP_testing	Negative	Negative	Negative	Negative	Negative	Negative	Negative	Negative	Negative	Negative	Negative
Sequence_270_nonAVP_testing	Negative	Negative	Negative	Negative	Negative	Negative	Negative	Negative	Negative	Negative	Negative
Sequence_271_nonAVP_testing	Negative	Negative	Negative	Negative	Negative	Negative	Negative	Negative	Negative	Negative	Negative
Sequence_272_nonAVP_testing	Negative	Negative	Negative	Negative	Negative	Negative	Negative	Negative	Negative	Negative	Negative
Sequence_273_nonAVP_testing	Negative	Negative	Negative	Negative	Negative	Negative	Negative	Negative	Negative	Negative	Negative
Sequence_274_nonAVP_testing	Negative	Negative	Negative	Negative	Negative	Negative	Negative	Negative	Negative	Negative	Negative
Sequence_275_nonAVP_testing	Negative	Negative	Negative	Negative	Negative	Negative	Negative	Negative	Negative	Negative	Negative
Sequence_276_nonAVP_testing	Negative	Negative	Negative	Negative	Negative	Negative	Negative	Negative	Negative	Negative	Negative
Sequence_277_nonAVP_testing	Negative	Negative	Negative	Negative	Negative	Negative	Negative	Negative	Negative	Negative	Negative
Sequence_278_nonAVP_testing	Negative	Negative	Negative	Negative	Negative	Negative	Negative	Negative	Negative	Negative	Negative
Sequence_279_nonAVP_testing	Negative	Negative	Negative	Negative	Negative	Negative	Negative	Negative	Negative	Negative	Negative
Sequence_280_nonAVP_testing	Negative	Negative	Negative	Negative	Negative	Negative	Negative	Negative	Negative	Negative	Negative
Sequence_281_nonAVP_testing	Negative	Negative	Negative	Negative	Negative	Negative	Negative	Negative	Negative	Negative	Negative
Sequence_282_nonAVP_testing	Negative	Negative	Negative	Negative	Negative	Negative	Negative	Negative	Negative	Negative	Negative
Sequence_283_nonAVP_testing	Negative	Negative	Negative	Negative	Negative	Negative	Positive	Negative	Negative	Negative	Positive
Sequence_284_nonAVP_testing	Negative	Negative	Negative	Negative	Negative	Negative	Negative	Negative	Negative	Negative	Negative
Sequence_285_nonAVP_testing	Negative	Negative	Negative	Negative	Negative	Negative	Negative	Negative	Negative	Negative	Negative
Sequence_286_nonAVP_testing	Negative	Negative	Negative	Negative	Negative	Negative	Negative	Negative	Negative	Negative	Negative
Sequence_287_nonAVP_testing	Negative	Negative	Negative	Negative	Negative	Negative	Negative	Negative	Negative	Negative	Negative
Sequence_288_nonAVP_testing	Negative	Negative	Negative	Negative	Negative	Negative	Negative	Negative	Negative	Negative	Negative
Sequence_289_nonAVP_testing	Negative	Negative	Negative	Negative	Negative	Negative	Negative	Negative	Negative	Negative	Negative
Sequence_290_nonAVP_testing	Negative	Negative	Negative	Negative	Negative	Negative	Negative	Negative	Negative	Negative	Negative
Sequence_291_nonAVP_testing	Negative	Negative	Negative	Negative	Negative	Negative	Negative	Negative	Negative	Negative	Negative
Sequence_292_nonAVP_testing	Negative	Negative	Negative	Negative	Negative	Negative	Negative	Negative	Negative	Negative	Negative
Sequence_293_nonAVP_testing	Negative	Negative	Negative	Negative	Negative	Negative	Negative	Negative	Negative	Negative	Negative
Sequence_294_nonAVP_testing	Negative	Negative	Negative	Negative	Negative	Negative	Negative	Negative	Negative	Negative	Negative
Sequence_295_nonAVP_testing	Negative	Negative	Negative	Negative	Negative	Negative	Negative	Negative	Negative	Negative	Negative
Sequence_296_nonAVP_testing	Negative	Negative	Negative	Negative	Negative	Negative	Negative	Negative	Negative	Negative	Negative
Sequence_297_nonAVP_testing	Negative	Negative	Negative	Negative	Negative	Negative	Negative	Negative	Negative	Negative	Negative
Sequence_298_nonAVP_testing	Negative	Negative	Negative	Negative	Negative	Negative	Negative	Negative	Negative	Negative	Negative
Sequence_299_nonAVP_testing	Negative	Negative	Negative	Negative	Negative	Negative	Negative	Negative	Negative	Negative	Negative
Sequence_300_nonAVP_testing	Negative	Negative	Negative	Negative	Negative	Negative	Negative	Negative	Negative	Negative	Negative
Sequence_301_nonAVP_testing	Negative	Negative	Negative	Negative	Negative	Negative	Negative	Negative	Negative	Negative	Negative
Sequence_302_nonAVP_testing	Negative	Negative	Negative	Negative	Negative	Negative	Negative	Negative	Negative	Negative	Negative
Sequence_303_nonAVP_testing	Negative	Negative	Negative	Negative	Negative	Negative	Negative	Negative	Negative	Negative	Negative
Sequence_304_nonAVP_testing	Negative	Negative	Negative	Negative	Negative	Negative	Negative	Negative	Negative	Negative	Negative
Sequence_305_nonAVP_testing	Negative	Negative	Negative	Negative	Negative	Negative	Positive	Negative	Negative	Negative	Positive
Sequence_306_nonAVP_testing	Negative	Negative	Negative	Negative	Negative	Negative	Negative	Negative	Negative	Negative	Negative
Sequence_307_nonAVP_testing	Negative	Negative	Negative	Negative	Negative	Negative	Negative	Negative	Negative	Negative	Negative
Sequence_308_nonAVP_testing	Negative	Negative	Negative	Negative	Negative	Negative	Negative	Negative	Negative	Negative	Negative
Sequence_309_nonAVP_testing	Negative	Negative	Negative	Negative	Negative	Negative	Negative	Negative	Negative	Negative	Negative
Sequence_310_nonAVP_testing	Negative	Negative	Negative	Negative	Negative	Negative	Negative	Negative	Negative	Negative	Negative
Sequence_311_nonAVP_testing	Negative	Negative	Negative	Negative	Negative	Negative	Negative	Negative	Negative	Negative	Negative
Sequence_312_nonAVP_testing	Negative	Negative	Negative	Negative	Negative	Negative	Positive	Negative	Negative	Negative	Positive
Sequence_313_nonAVP_testing	Negative	Negative	Negative	Negative	Negative	Negative	Negative	Negative	Negative	Negative	Negative
Sequence_314_nonAVP_testing	Negative	Negative	Negative	Negative	Negative	Negative	Negative	Negative	Negative	Negative	Negative
Sequence_315_nonAVP_testing	Negative	Negative	Negative	Negative	Negative	Negative	Negative	Negative	Negative	Negative	Negative
Sequence_316_nonAVP_testing	Negative	Negative	Negative	Negative	Negative	Negative	Negative	Negative	Negative	Negative	Negative
Sequence_317_nonAVP_testing	Negative	Negative	Negative	Negative	Negative	Negative	Negative	Negative	Negative	Negative	Negative
Sequence_318_nonAVP_testing	Negative	Negative	Negative	Negative	Negative	Negative	Negative	Negative	Negative	Negative	Negative
Sequence_319_nonAVP_testing	Negative	Negative	Negative	Negative	Negative	Negative	Negative	Negative	Negative	Negative	Negative
Sequence_320_nonAVP_testing	Negative	Negative	Negative	Negative	Negative	Negative	Negative	Negative	Negative	Negative	Negative
Sequence_321_nonAVP_testing	Negative	Negative	Negative	Negative	Negative	Negative	Positive	Negative	Negative	Negative	Positive
Sequence_322_nonAVP_testing	Negative	Negative	Negative	Negative	Negative	Negative	Negative	Negative	Negative	Negative	Negative
Sequence_323_nonAVP_testing	Negative	Negative	Negative	Negative	Negative	Negative	Negative	Negative	Negative	Negative	Negative
Sequence_324_nonAVP_testing	Negative	Negative	Negative	Negative	Negative	Negative	Negative	Negative	Negative	Negative	Negative
Sequence_325_nonAVP_testing	Negative	Negative	Negative	Negative	Negative	Negative	Negative	Negative	Negative	Negative	Negative
Sequence_326_nonAVP_testing	Negative	Negative	Negative	Negative	Negative	Negative	Negative	Negative	Negative	Negative	Negative
Sequence_327_nonAVP_testing	Negative	Negative	Negative	Negative	Negative	Negative	Negative	Negative	Negative	Negative	Negative
Sequence_328_nonAVP_testing	Negative	Negative	Negative	Negative	Negative	Negative	Negative	Negative	Negative	Negative	Negative
Sequence_329_nonAVP_testing	Negative	Negative	Negative	Negative	Negative	Negative	Positive	Negative	Negative	Negative	Positive
Sequence_330_nonAVP_testing	Negative	Negative	Negative	Negative	Negative	Negative	Negative	Negative	Negative	Negative	Negative
Sequence_331_nonAVP_testing	Negative	Negative	Negative	Negative	Negative	Negative	Negative	Negative	Negative	Negative	Negative
Sequence_332_nonAVP_testing	Negative	Negative	Negative	Negative	Negative	Negative	Negative	Negative	Negative	Negative	Negative
Sequence_333_nonAVP_testing	Negative	Negative	Negative	Negative	Negative	Negative	Positive	Negative	Negative	Negative	Positive
Sequence_334_nonAVP_testing	Negative	Negative	Negative	Negative	Negative	Negative	Negative	Negative	Negative	Negative	Negative
Sequence_335_nonAVP_testing	Negative	Negative	Negative	Negative	Negative	Negative	Negative	Negative	Negative	Negative	Negative
Sequence_336_nonAVP_testing	Negative	Negative	Negative	Negative	Negative	Negative	Negative	Negative	Negative	Negative	Negative
Sequence_337_nonAVP_testing	Negative	Negative	Negative	Negative	Negative	Negative	Negative	Negative	Negative	Negative	Negative
Sequence_338_nonAVP_testing	Negative	Negative	Negative	Negative	Negative	Negative	Negative	Negative	Negative	Negative	Negative
Sequence_339_nonAVP_testing	Negative	Negative	Negative	Negative	Negative	Negative	Negative	Negative	Negative	Negative	Negative
Sequence_340_nonAVP_testing	Negative	Negative	Negative	Negative	Negative	Negative	Positive	Negative	Negative	Negative	Positive
Sequence_341_nonAVP_testing	Negative	Negative	Negative	Negative	Negative	Negative	Negative	Negative	Negative	Negative	Negative
Sequence_342_nonAVP_testing	Negative	Negative	Negative	Negative	Negative	Negative	Negative	Negative	Negative	Negative	Negative
Sequence_343_nonAVP_testing	Negative	Negative	Negative	Negative	Negative	Negative	Positive	Negative	Negative	Negative	Positive
Sequence_344_nonAVP_testing	Negative	Negative	Negative	Negative	Negative	Negative	Negative	Negative	Negative	Negative	Negative
Sequence_345_nonAVP_testing	Negative	Negative	Negative	Negative	Negative	Negative	Negative	Negative	Negative	Negative	Negative
Sequence_346_nonAVP_testing	Negative	Negative	Negative	Negative	Negative	Negative	Negative	Negative	Negative	Negative	Negative
Sequence_347_nonAVP_testing	Negative	Negative	Negative	Negative	Negative	Negative	Negative	Negative	Negative	Negative	Negative
Sequence_348_nonAVP_testing	Negative	Negative	Negative	Negative	Negative	Negative	Positive	Negative	Negative	Negative	Positive
Sequence_349_nonAVP_testing	Negative	Negative	Negative	Negative	Negative	Negative	Positive	Negative	Negative	Negative	Positive
Sequence_350_nonAVP_testing	Negative	Negative	Negative	Negative	Negative	Negative	Negative	Negative	Negative	Negative	Negative
Sequence_351_nonAVP_testing	Negative	Negative	Negative	Negative	Negative	Negative	Negative	Negative	Negative	Negative	Negative
Sequence_352_nonAVP_testing	Negative	Negative	Negative	Negative	Negative	Negative	Negative	Negative	Negative	Negative	Negative
Sequence_353_nonAVP_testing	Negative	Negative	Negative	Negative	Negative	Negative	Negative	Negative	Negative	Negative	Negative
Sequence_354_nonAVP_testing	Negative	Negative	Negative	Negative	Negative	Negative	Negative	Negative	Negative	Negative	Negative
Sequence_355_nonAVP_testing	Negative	Negative	Negative	Negative	Negative	Negative	Negative	Negative	Negative	Negative	Negative
Sequence_356_nonAVP_testing	Negative	Negative	Negative	Negative	Negative	Negative	Negative	Negative	Negative	Negative	Negative
Sequence_357_nonAVP_testing	Negative	Negative	Negative	Negative	Negative	Negative	Negative	Negative	Negative	Negative	Negative
Sequence_358_nonAVP_testing	Negative	Negative	Negative	Negative	Negative	Negative	Negative	Negative	Negative	Negative	Negative
Sequence_359_nonAVP_testing	Negative	Negative	Negative	Negative	Negative	Negative	Negative	Negative	Negative	Negative	Negative
Sequence_360_nonAVP_testing	Negative	Negative	Negative	Negative	Negative	Negative	Negative	Negative	Negative	Negative	Negative
Sequence_361_nonAVP_testing	Negative	Negative	Negative	Negative	Negative	Negative	Negative	Negative	Negative	Negative	Negative
Sequence_362_nonAVP_testing	Negative	Negative	Negative	Negative	Negative	Negative	Negative	Negative	Negative	Negative	Negative
Sequence_363_nonAVP_testing	Negative	Negative	Negative	Negative	Negative	Negative	Negative	Negative	Negative	Negative	Negative
Sequence_364_nonAVP_testing	Negative	Negative	Negative	Negative	Negative	Negative	Negative	Negative	Negative	Negative	Negative
Sequence_365_nonAVP_testing	Negative	Negative	Negative	Negative	Negative	Negative	Positive	Negative	Negative	Negative	Positive
Sequence_366_nonAVP_testing	Negative	Negative	Negative	Negative	Negative	Negative	Positive	Negative	Negative	Negative	Positive
Sequence_367_nonAVP_testing	Negative	Negative	Negative	Negative	Negative	Negative	Negative	Negative	Negative	Negative	Negative
Sequence_368_nonAVP_testing	Negative	Negative	Negative	Negative	Negative	Negative	Negative	Negative	Negative	Negative	Negative
Sequence_369_nonAVP_testing	Negative	Negative	Negative	Negative	Negative	Negative	Negative	Negative	Negative	Negative	Negative
Sequence_370_nonAVP_testing	Negative	Negative	Negative	Negative	Negative	Negative	Negative	Negative	Negative	Negative	Negative
Sequence_371_nonAVP_testing	Negative	Negative	Negative	Negative	Negative	Negative	Positive	Negative	Negative	Negative	Positive
Sequence_372_nonAVP_testing	Negative	Negative	Negative	Negative	Negative	Negative	Positive	Negative	Negative	Negative	Positive
Sequence_373_nonAVP_testing	Negative	Negative	Negative	Negative	Negative	Negative	Negative	Negative	Negative	Negative	Negative
Sequence_374_nonAVP_testing	Negative	Negative	Negative	Negative	Negative	Negative	Negative	Negative	Negative	Negative	Negative
Sequence_375_nonAVP_testing	Negative	Negative	Negative	Negative	Negative	Negative	Negative	Negative	Negative	Negative	Negative
Sequence_376_nonAVP_testing	Negative	Negative	Negative	Negative	Negative	Negative	Positive	Negative	Negative	Negative	Positive
Sequence_377_nonAVP_testing	Negative	Negative	Negative	Negative	Negative	Negative	Negative	Negative	Negative	Negative	Negative
Sequence_378_nonAVP_testing	Negative	Negative	Negative	Negative	Negative	Negative	Negative	Negative	Negative	Negative	Negative
Sequence_379_nonAVP_testing	Negative	Negative	Negative	Negative	Negative	Negative	Negative	Negative	Negative	Negative	Negative
Sequence_380_nonAVP_testing	Negative	Negative	Negative	Negative	Negative	Negative	Negative	Negative	Negative	Negative	Negative
Sequence_381_nonAVP_testing	Negative	Negative	Negative	Negative	Negative	Negative	Negative	Negative	Negative	Negative	Negative
Sequence_382_nonAVP_testing	Negative	Negative	Negative	Negative	Negative	Negative	Negative	Negative	Negative	Negative	Negative
Sequence_383_nonAVP_testing	Negative	Negative	Negative	Negative	Negative	Negative	Positive	Negative	Negative	Negative	Positive
Sequence_384_nonAVP_testing	Negative	Negative	Negative	Negative	Negative	Negative	Negative	Negative	Negative	Negative	Negative
Sequence_385_nonAVP_testing	Negative	Negative	Negative	Negative	Negative	Negative	Negative	Negative	Negative	Negative	Negative
Sequence_386_nonAVP_testing	Negative	Negative	Negative	Negative	Negative	Negative	Negative	Negative	Negative	Negative	Negative
Sequence_387_nonAVP_testing	Negative	Negative	Negative	Negative	Negative	Negative	Negative	Negative	Negative	Negative	Negative
Sequence_388_nonAVP_testing	Negative	Negative	Negative	Negative	Negative	Negative	Negative	Negative	Negative	Negative	Negative
Sequence_389_nonAVP_testing	Negative	Negative	Negative	Negative	Negative	Negative	Positive	Negative	Negative	Negative	Positive
Sequence_390_nonAVP_testing	Negative	Negative	Negative	Negative	Negative	Negative	Negative	Negative	Negative	Negative	Negative
Sequence_391_nonAVP_testing	Negative	Negative	Negative	Negative	Negative	Negative	Negative	Negative	Negative	Negative	Negative
Sequence_392_nonAVP_testing	Negative	Negative	Negative	Negative	Negative	Negative	Negative	Negative	Negative	Negative	Negative
Sequence_393_nonAVP_testing	Negative	Negative	Negative	Negative	Negative	Negative	Negative	Negative	Negative	Negative	Negative
Sequence_394_nonAVP_testing	Negative	Negative	Negative	Negative	Negative	Negative	Negative	Negative	Negative	Negative	Negative
Sequence_395_nonAVP_testing	Negative	Negative	Negative	Negative	Negative	Negative	Negative	Negative	Negative	Negative	Negative
Sequence_396_nonAVP_testing	Negative	Negative	Negative	Negative	Negative	Negative	Negative	Negative	Negative	Negative	Negative
Sequence_397_nonAVP_testing	Negative	Negative	Negative	Negative	Negative	Negative	Negative	Negative	Negative	Negative	Negative
Sequence_398_nonAVP_testing	Negative	Negative	Negative	Negative	Negative	Negative	Negative	Negative	Negative	Negative	Negative
Sequence_399_nonAVP_testing	Negative	Negative	Negative	Negative	Negative	Negative	Negative	Negative	Negative	Negative	Negative
Sequence_400_nonAVP_testing	Negative	Negative	Negative	Negative	Negative	Negative	Negative	Negative	Negative	Negative	Negative
Sequence_401_nonAVP_testing	Negative	Negative	Negative	Negative	Negative	Negative	Negative	Negative	Negative	Negative	Negative
Sequence_402_nonAVP_testing	Negative	Negative	Negative	Negative	Negative	Negative	Negative	Negative	Negative	Negative	Negative
Sequence_403_nonAVP_testing	Negative	Negative	Negative	Negative	Negative	Negative	Negative	Negative	Negative	Negative	Negative
Sequence_404_nonAVP_testing	Negative	Negative	Negative	Negative	Negative	Negative	Negative	Negative	Negative	Negative	Negative
Sequence_405_nonAVP_testing	Negative	Negative	Negative	Negative	Negative	Negative	Negative	Negative	Negative	Negative	Negative
Sequence_406_nonAVP_testing	Negative	Negative	Negative	Negative	Negative	Negative	Negative	Negative	Negative	Negative	Negative
Sequence_407_nonAVP_testing	Negative	Negative	Negative	Negative	Negative	Negative	Positive	Negative	Negative	Negative	Positive
Sequence_408_nonAVP_testing	Negative	Negative	Negative	Negative	Negative	Negative	Negative	Negative	Negative	Negative	Negative
Sequence_409_nonAVP_testing	Negative	Negative	Negative	Negative	Negative	Negative	Negative	Negative	Negative	Negative	Negative
Sequence_410_nonAVP_testing	Negative	Negative	Negative	Negative	Negative	Negative	Negative	Negative	Negative	Negative	Negative
Sequence_411_nonAVP_testing	Negative	Negative	Negative	Negative	Negative	Negative	Negative	Negative	Negative	Negative	Negative
Sequence_412_nonAVP_testing	Negative	Negative	Negative	Negative	Negative	Negative	Positive	Negative	Negative	Negative	Positive
Sequence_413_nonAVP_testing	Negative	Negative	Negative	Negative	Negative	Negative	Negative	Negative	Negative	Negative	Negative
Sequence_414_nonAVP_testing	Negative	Negative	Negative	Negative	Negative	Negative	Negative	Negative	Negative	Negative	Negative
Sequence_415_nonAVP_testing	Negative	Negative	Negative	Negative	Negative	Negative	Negative	Negative	Negative	Negative	Negative
Sequence_416_nonAVP_testing	Negative	Negative	Negative	Negative	Negative	Negative	Negative	Negative	Negative	Negative	Negative
Sequence_417_nonAVP_testing	Negative	Negative	Negative	Negative	Negative	Negative	Negative	Negative	Negative	Negative	Negative
Sequence_418_nonAVP_testing	Negative	Negative	Negative	Negative	Negative	Negative	Negative	Negative	Negative	Negative	Negative
Sequence_419_nonAVP_testing	Negative	Negative	Negative	Negative	Negative	Negative	Negative	Negative	Negative	Negative	Negative
Sequence_420_nonAVP_testing	Negative	Negative	Negative	Negative	Negative	Negative	Negative	Negative	Negative	Negative	Negative
Sequence_421_nonAVP_testing	Negative	Negative	Negative	Negative	Negative	Negative	Negative	Negative	Negative	Negative	Negative
Sequence_422_nonAVP_testing	Negative	Negative	Negative	Negative	Negative	Negative	Negative	Negative	Negative	Negative	Negative
Sequence_423_nonAVP_testing	Negative	Negative	Negative	Negative	Negative	Negative	Negative	Negative	Negative	Negative	Negative
Sequence_424_nonAVP_testing	Negative	Negative	Negative	Negative	Negative	Negative	Negative	Negative	Negative	Negative	Negative
Sequence_425_nonAVP_testing	Negative	Negative	Negative	Negative	Negative	Negative	Negative	Negative	Negative	Negative	Negative
Sequence_426_nonAVP_testing	Negative	Negative	Negative	Negative	Negative	Negative	Negative	Negative	Negative	Negative	Negative
Sequence_427_nonAVP_testing	Negative	Negative	Negative	Negative	Negative	Negative	Negative	Negative	Negative	Negative	Negative
Sequence_428_nonAVP_testing	Negative	Negative	Negative	Negative	Negative	Negative	Negative	Negative	Negative	Negative	Negative
Sequence_429_nonAVP_testing	Negative	Negative	Negative	Negative	Negative	Negative	Negative	Negative	Negative	Negative	Negative
Sequence_430_nonAVP_testing	Negative	Negative	Negative	Negative	Negative	Negative	Negative	Negative	Negative	Negative	Negative
Sequence_431_nonAVP_testing	Negative	Negative	Negative	Negative	Negative	Negative	Negative	Negative	Negative	Negative	Negative
Sequence_432_nonAVP_testing	Negative	Negative	Negative	Negative	Negative	Negative	Negative	Negative	Negative	Negative	Negative
Sequence_433_nonAVP_testing	Negative	Negative	Negative	Negative	Negative	Negative	Negative	Negative	Negative	Negative	Negative
Sequence_434_nonAVP_testing	Negative	Negative	Negative	Negative	Negative	Negative	Negative	Negative	Negative	Negative	Negative
Sequence_435_nonAVP_testing	Negative	Negative	Negative	Negative	Negative	Negative	Negative	Negative	Negative	Negative	Negative
Sequence_436_nonAVP_testing	Negative	Negative	Negative	Negative	Negative	Negative	Negative	Negative	Negative	Negative	Negative
Sequence_437_nonAVP_testing	Negative	Negative	Negative	Negative	Negative	Negative	Negative	Negative	Negative	Negative	Negative
Sequence_438_nonAVP_testing	Negative	Negative	Negative	Negative	Negative	Negative	Negative	Negative	Negative	Negative	Negative
Sequence_439_nonAVP_testing	Negative	Negative	Negative	Negative	Negative	Negative	Negative	Negative	Negative	Negative	Negative
Sequence_440_nonAVP_testing	Negative	Negative	Negative	Negative	Negative	Negative	Negative	Negative	Negative	Negative	Negative
Sequence_441_nonAVP_testing	Negative	Negative	Negative	Negative	Negative	Negative	Negative	Negative	Negative	Negative	Negative
Sequence_442_nonAVP_testing	Negative	Negative	Negative	Negative	Negative	Negative	Negative	Negative	Negative	Negative	Negative
Sequence_443_nonAVP_testing	Negative	Negative	Negative	Negative	Negative	Negative	Negative	Negative	Negative	Negative	Negative
Sequence_444_nonAVP_testing	Negative	Negative	Negative	Negative	Negative	Negative	Negative	Negative	Negative	Negative	Negative
Sequence_445_nonAVP_testing	Negative	Negative	Negative	Negative	Negative	Negative	Negative	Negative	Negative	Negative	Negative
Sequence_446_nonAVP_testing	Negative	Negative	Negative	Negative	Negative	Negative	Negative	Negative	Negative	Negative	Negative
Sequence_447_nonAVP_testing	Negative	Negative	Negative	Negative	Negative	Negative	Negative	Negative	Negative	Negative	Negative
Sequence_448_nonAVP_testing	Negative	Negative	Negative	Negative	Negative	Negative	Negative	Negative	Negative	Negative	Negative
Sequence_449_nonAVP_testing	Negative	Negative	Negative	Negative	Negative	Negative	Positive	Negative	Negative	Negative	Positive
Sequence_450_nonAVP_testing	Negative	Negative	Negative	Negative	Negative	Negative	Positive	Negative	Negative	Negative	Positive
Sequence_451_nonAVP_testing	Negative	Negative	Negative	Negative	Negative	Negative	Negative	Negative	Negative	Negative	Negative
Sequence_452_nonAVP_testing	Negative	Negative	Negative	Negative	Negative	Negative	Positive	Negative	Negative	Negative	Positive
Sequence_453_nonAVP_testing	Negative	Negative	Negative	Negative	Negative	Negative	Negative	Negative	Negative	Negative	Negative
Sequence_454_nonAVP_testing	Negative	Negative	Negative	Negative	Negative	Negative	Positive	Negative	Negative	Negative	Positive
Sequence_455_nonAVP_testing	Negative	Negative	Negative	Negative	Negative	Negative	Negative	Negative	Negative	Negative	Negative
Sequence_456_nonAVP_testing	Negative	Negative	Negative	Negative	Negative	Negative	Negative	Negative	Negative	Negative	Negative
Sequence_457_nonAVP_testing	Negative	Negative	Negative	Negative	Negative	Negative	Negative	Negative	Negative	Negative	Negative
Sequence_458_nonAVP_testing	Negative	Negative	Negative	Negative	Negative	Negative	Negative	Negative	Negative	Negative	Negative
Sequence_459_nonAVP_testing	Negative	Negative	Negative	Negative	Negative	Negative	Positive	Negative	Negative	Negative	Positive
Sequence_460_nonAVP_testing	Negative	Negative	Negative	Negative	Negative	Negative	Negative	Negative	Negative	Negative	Negative
Sequence_461_nonAVP_testing	Negative	Negative	Negative	Negative	Negative	Negative	Negative	Negative	Negative	Negative	Negative
Sequence_462_nonAVP_testing	Negative	Negative	Negative	Negative	Negative	Negative	Negative	Negative	Negative	Negative	Negative
Sequence_463_nonAVP_testing	Negative	Negative	Negative	Negative	Negative	Negative	Negative	Negative	Negative	Negative	Negative
Sequence_464_nonAVP_testing	Negative	Negative	Negative	Negative	Negative	Negative	Positive	Negative	Negative	Negative	Positive
Sequence_465_nonAVP_testing	Negative	Negative	Negative	Negative	Negative	Negative	Negative	Negative	Negative	Negative	Negative
Sequence_466_nonAVP_testing	Negative	Negative	Negative	Negative	Negative	Negative	Negative	Negative	Negative	Negative	Negative
Sequence_467_nonAVP_testing	Negative	Negative	Negative	Negative	Negative	Negative	Negative	Negative	Negative	Negative	Negative
Sequence_468_nonAVP_testing	Negative	Negative	Negative	Negative	Negative	Negative	Negative	Negative	Negative	Negative	Negative
Sequence_469_nonAVP_testing	Negative	Negative	Negative	Negative	Negative	Negative	Negative	Negative	Negative	Negative	Negative
Sequence_470_nonAVP_testing	Negative	Negative	Negative	Negative	Negative	Negative	Negative	Negative	Negative	Negative	Negative
Sequence_471_nonAVP_testing	Negative	Negative	Negative	Negative	Negative	Negative	Negative	Negative	Negative	Negative	Negative
Sequence_472_nonAVP_testing	Negative	Negative	Negative	Negative	Negative	Negative	Negative	Negative	Negative	Negative	Negative
Sequence_473_nonAVP_testing	Negative	Negative	Negative	Negative	Negative	Negative	Negative	Negative	Negative	Negative	Negative
Sequence_474_nonAVP_testing	Negative	Negative	Negative	Negative	Negative	Negative	Negative	Negative	Negative	Negative	Negative
Sequence_475_nonAVP_testing	Negative	Negative	Negative	Negative	Negative	Negative	Negative	Negative	Negative	Negative	Negative
Sequence_476_nonAVP_testing	Negative	Negative	Negative	Negative	Negative	Negative	Negative	Negative	Negative	Negative	Negative
Sequence_477_nonAVP_testing	Negative	Negative	Negative	Negative	Negative	Negative	Negative	Negative	Negative	Negative	Negative
Sequence_478_nonAVP_testing	Negative	Negative	Negative	Negative	Negative	Negative	Negative	Negative	Negative	Negative	Negative
Sequence_479_nonAVP_testing	Negative	Negative	Negative	Negative	Negative	Negative	Negative	Negative	Negative	Negative	Negative
Sequence_480_nonAVP_testing	Negative	Negative	Negative	Negative	Negative	Negative	Negative	Negative	Negative	Negative	Negative
Sequence_481_nonAVP_testing	Negative	Negative	Negative	Negative	Negative	Negative	Negative	Negative	Negative	Negative	Negative
Sequence_482_nonAVP_testing	Negative	Negative	Negative	Negative	Negative	Negative	Negative	Negative	Negative	Negative	Negative
Sequence_483_nonAVP_testing	Negative	Negative	Negative	Negative	Negative	Negative	Negative	Negative	Negative	Negative	Negative
Sequence_484_nonAVP_testing	Negative	Negative	Negative	Negative	Negative	Negative	Negative	Negative	Negative	Negative	Negative
Sequence_485_nonAVP_testing	Negative	Negative	Negative	Negative	Negative	Negative	Negative	Negative	Negative	Negative	Negative
Sequence_486_nonAVP_testing	Negative	Negative	Negative	Negative	Negative	Negative	Negative	Negative	Negative	Negative	Negative
Sequence_487_nonAVP_testing	Negative	Negative	Negative	Negative	Negative	Negative	Negative	Negative	Negative	Negative	Negative
Sequence_488_nonAVP_testing	Negative	Negative	Negative	Negative	Negative	Negative	Negative	Negative	Negative	Negative	Negative
Sequence_489_nonAVP_testing	Negative	Negative	Negative	Negative	Negative	Negative	Negative	Negative	Negative	Negative	Negative
Sequence_490_nonAVP_testing	Negative	Negative	Negative	Negative	Negative	Negative	Positive	Negative	Negative	Negative	Positive
Sequence_491_nonAVP_testing	Negative	Negative	Negative	Negative	Negative	Negative	Negative	Negative	Negative	Negative	Negative
Sequence_492_nonAVP_testing	Negative	Negative	Negative	Negative	Negative	Negative	Negative	Negative	Negative	Negative	Negative
Sequence_493_nonAVP_testing	Negative	Negative	Negative	Negative	Negative	Negative	Negative	Negative	Negative	Negative	Negative
Sequence_494_nonAVP_testing	Negative	Negative	Negative	Negative	Negative	Negative	Negative	Negative	Negative	Negative	Negative
Sequence_495_nonAVP_testing	Negative	Negative	Negative	Negative	Negative	Negative	Positive	Negative	Negative	Negative	Positive
Sequence_496_nonAVP_testing	Negative	Negative	Negative	Negative	Negative	Negative	Negative	Negative	Negative	Negative	Negative
Sequence_497_nonAVP_testing	Negative	Negative	Negative	Negative	Negative	Negative	Negative	Negative	Negative	Negative	Negative
Sequence_498_nonAVP_testing	Negative	Negative	Negative	Negative	Negative	Negative	Positive	Negative	Negative	Negative	Positive
Sequence_499_nonAVP_testing	Negative	Negative	Negative	Negative	Negative	Negative	Negative	Negative	Negative	Negative	Negative
Sequence_500_nonAVP_testing	Negative	Negative	Negative	Negative	Negative	Negative	Negative	Negative	Negative	Negative	Negative
Sequence_501_nonAVP_testing	Negative	Negative	Negative	Negative	Negative	Negative	Negative	Negative	Negative	Negative	Negative
Sequence_502_nonAVP_testing	Negative	Negative	Negative	Negative	Negative	Negative	Negative	Negative	Negative	Negative	Negative
Sequence_503_nonAVP_testing	Negative	Negative	Negative	Negative	Negative	Negative	Negative	Negative	Negative	Negative	Negative
Sequence_504_nonAVP_testing	Negative	Negative	Negative	Negative	Negative	Negative	Negative	Negative	Negative	Negative	Negative
Sequence_505_nonAVP_testing	Negative	Negative	Negative	Negative	Negative	Negative	Negative	Negative	Negative	Negative	Negative
Sequence_506_nonAVP_testing	Negative	Negative	Negative	Negative	Negative	Negative	Positive	Negative	Negative	Negative	Positive
Sequence_507_nonAVP_testing	Negative	Negative	Negative	Negative	Negative	Negative	Negative	Negative	Negative	Negative	Negative
Sequence_508_nonAVP_testing	Negative	Negative	Negative	Negative	Negative	Negative	Negative	Negative	Negative	Negative	Negative
Sequence_509_nonAVP_testing	Negative	Negative	Negative	Negative	Negative	Negative	Negative	Negative	Negative	Negative	Negative
Sequence_510_nonAVP_testing	Negative	Negative	Negative	Negative	Negative	Negative	Negative	Negative	Negative	Negative	Negative
Sequence_511_nonAVP_testing	Negative	Negative	Negative	Negative	Negative	Negative	Negative	Negative	Negative	Negative	Negative
Sequence_512_nonAVP_testing	Negative	Negative	Negative	Negative	Negative	Negative	Negative	Negative	Negative	Negative	Negative
Sequence_513_nonAVP_testing	Negative	Negative	Negative	Negative	Negative	Negative	Negative	Negative	Negative	Negative	Negative
Sequence_514_nonAVP_testing	Negative	Negative	Negative	Negative	Negative	Negative	Negative	Negative	Negative	Negative	Negative
Sequence_515_nonAVP_testing	Negative	Negative	Negative	Negative	Negative	Negative	Negative	Negative	Negative	Negative	Negative
Sequence_516_nonAVP_testing	Negative	Negative	Negative	Negative	Negative	Negative	Positive	Negative	Negative	Negative	Positive
Sequence_517_nonAVP_testing	Negative	Negative	Negative	Negative	Negative	Negative	Positive	Negative	Negative	Negative	Positive
Sequence_518_nonAVP_testing	Negative	Negative	Negative	Negative	Negative	Negative	Negative	Negative	Negative	Negative	Negative
Sequence_519_nonAVP_testing	Negative	Negative	Negative	Negative	Negative	Negative	Negative	Negative	Negative	Negative	Negative
Sequence_520_nonAVP_testing	Negative	Negative	Negative	Negative	Negative	Negative	Negative	Negative	Negative	Negative	Negative
Sequence_521_nonAVP_testing	Negative	Negative	Negative	Negative	Negative	Negative	Negative	Negative	Negative	Negative	Negative
Sequence_522_nonAVP_testing	Negative	Negative	Negative	Negative	Negative	Negative	Negative	Negative	Negative	Negative	Negative
Sequence_523_nonAVP_testing	Negative	Negative	Negative	Negative	Negative	Negative	Negative	Negative	Negative	Negative	Negative
Sequence_524_nonAVP_testing	Negative	Negative	Negative	Negative	Negative	Negative	Negative	Negative	Negative	Negative	Negative
Sequence_525_nonAVP_testing	Negative	Negative	Negative	Negative	Negative	Negative	Negative	Negative	Negative	Negative	Negative
Sequence_526_nonAVP_testing	Negative	Negative	Negative	Negative	Negative	Negative	Negative	Negative	Negative	Negative	Negative
Sequence_527_nonAVP_testing	Negative	Negative	Negative	Negative	Negative	Negative	Positive	Negative	Negative	Negative	Positive
Sequence_528_nonAVP_testing	Negative	Negative	Negative	Negative	Negative	Negative	Negative	Negative	Negative	Negative	Negative
Sequence_529_nonAVP_testing	Negative	Negative	Negative	Negative	Negative	Negative	Negative	Negative	Negative	Negative	Negative
Sequence_530_nonAVP_testing	Negative	Negative	Negative	Negative	Negative	Negative	Negative	Negative	Negative	Negative	Negative
Sequence_531_nonAVP_testing	Negative	Negative	Negative	Negative	Negative	Negative	Negative	Negative	Negative	Negative	Negative
Sequence_532_nonAVP_testing	Negative	Negative	Negative	Negative	Negative	Negative	Negative	Negative	Negative	Negative	Negative
Sequence_533_nonAVP_testing	Negative	Negative	Negative	Negative	Negative	Negative	Negative	Negative	Negative	Negative	Negative
Sequence_534_nonAVP_testing	Negative	Negative	Negative	Negative	Negative	Negative	Negative	Negative	Negative	Negative	Negative
Sequence_535_nonAVP_testing	Negative	Negative	Negative	Negative	Negative	Negative	Positive	Negative	Negative	Negative	Positive
Sequence_536_nonAVP_testing	Negative	Negative	Negative	Negative	Negative	Negative	Negative	Negative	Negative	Negative	Negative
Sequence_537_nonAVP_testing	Negative	Negative	Negative	Negative	Negative	Negative	Negative	Negative	Negative	Negative	Negative
Sequence_538_nonAVP_testing	Negative	Negative	Negative	Negative	Negative	Negative	Negative	Negative	Negative	Negative	Negative
Sequence_539_nonAVP_testing	Negative	Negative	Negative	Negative	Negative	Negative	Positive	Negative	Negative	Negative	Positive
Sequence_540_nonAVP_testing	Negative	Negative	Negative	Negative	Negative	Negative	Negative	Negative	Negative	Negative	Negative
Sequence_541_nonAVP_testing	Negative	Negative	Negative	Negative	Negative	Negative	Negative	Negative	Negative	Negative	Negative
Sequence_542_nonAVP_testing	Negative	Negative	Negative	Negative	Negative	Negative	Negative	Negative	Negative	Negative	Negative
Sequence_543_nonAVP_testing	Negative	Negative	Negative	Negative	Negative	Negative	Negative	Negative	Negative	Negative	Negative
Sequence_544_nonAVP_testing	Negative	Negative	Negative	Negative	Negative	Negative	Negative	Negative	Negative	Negative	Negative
Sequence_545_nonAVP_testing	Negative	Negative	Negative	Negative	Negative	Negative	Positive	Negative	Negative	Negative	Positive
Sequence_546_nonAVP_testing	Negative	Negative	Negative	Negative	Negative	Negative	Negative	Negative	Negative	Negative	Negative
Sequence_547_nonAVP_testing	Negative	Negative	Negative	Negative	Negative	Negative	Positive	Negative	Negative	Negative	Positive
Sequence_548_nonAVP_testing	Negative	Negative	Negative	Negative	Negative	Negative	Negative	Negative	Negative	Negative	Negative
Sequence_549_nonAVP_testing	Negative	Negative	Negative	Negative	Negative	Negative	Negative	Negative	Negative	Negative	Negative
Sequence_550_nonAVP_testing	Negative	Negative	Negative	Negative	Negative	Negative	Negative	Negative	Negative	Negative	Negative
Sequence_551_nonAVP_testing	Negative	Negative	Negative	Negative	Negative	Negative	Negative	Negative	Negative	Negative	Negative
Sequence_552_nonAVP_testing	Negative	Negative	Negative	Negative	Negative	Negative	Positive	Negative	Negative	Negative	Positive
Sequence_553_nonAVP_testing	Negative	Negative	Negative	Negative	Negative	Negative	Positive	Negative	Negative	Negative	Positive
Sequence_554_nonAVP_testing	Negative	Negative	Negative	Negative	Negative	Negative	Negative	Negative	Negative	Negative	Negative
Sequence_555_nonAVP_testing	Negative	Negative	Negative	Negative	Negative	Negative	Positive	Negative	Negative	Negative	Positive
Sequence_556_nonAVP_testing	Negative	Negative	Negative	Negative	Negative	Negative	Negative	Negative	Negative	Negative	Negative
Sequence_557_nonAVP_testing	Negative	Negative	Negative	Negative	Negative	Negative	Negative	Negative	Negative	Negative	Negative
Sequence_558_nonAVP_testing	Negative	Negative	Negative	Negative	Negative	Negative	Negative	Negative	Negative	Negative	Negative
Sequence_559_nonAVP_testing	Negative	Negative	Negative	Negative	Negative	Negative	Negative	Negative	Negative	Negative	Negative
Sequence_560_nonAVP_testing	Negative	Negative	Negative	Negative	Negative	Negative	Negative	Negative	Negative	Negative	Negative
Sequence_561_nonAVP_testing	Negative	Negative	Negative	Negative	Negative	Negative	Negative	Negative	Negative	Negative	Negative
Sequence_562_nonAVP_testing	Negative	Negative	Negative	Negative	Negative	Negative	Negative	Negative	Negative	Negative	Negative
Sequence_563_nonAVP_testing	Negative	Negative	Negative	Negative	Negative	Negative	Negative	Negative	Negative	Negative	Negative
Sequence_564_nonAVP_testing	Negative	Negative	Negative	Negative	Negative	Negative	Negative	Negative	Negative	Negative	Negative
Sequence_565_nonAVP_testing	Negative	Negative	Negative	Negative	Negative	Negative	Negative	Negative	Negative	Negative	Negative
Sequence_566_nonAVP_testing	Negative	Negative	Negative	Negative	Negative	Negative	Negative	Negative	Negative	Negative	Negative
Sequence_567_nonAVP_testing	Negative	Negative	Negative	Negative	Negative	Negative	Negative	Negative	Negative	Negative	Negative
Sequence_568_nonAVP_testing	Negative	Negative	Negative	Negative	Negative	Negative	Negative	Negative	Negative	Negative	Negative
Sequence_569_nonAVP_testing	Negative	Negative	Negative	Negative	Negative	Negative	Negative	Negative	Negative	Negative	Negative
Sequence_570_nonAVP_testing	Negative	Negative	Negative	Negative	Negative	Negative	Negative	Negative	Negative	Negative	Negative
Sequence_571_nonAVP_testing	Negative	Negative	Negative	Negative	Negative	Negative	Positive	Negative	Negative	Negative	Positive
Sequence_572_nonAVP_testing	Negative	Negative	Negative	Negative	Negative	Negative	Negative	Negative	Negative	Negative	Negative
Sequence_573_nonAVP_testing	Negative	Negative	Negative	Negative	Negative	Negative	Negative	Negative	Negative	Negative	Negative
Sequence_574_nonAVP_testing	Negative	Negative	Negative	Negative	Negative	Negative	Negative	Negative	Negative	Negative	Negative
Sequence_575_nonAVP_testing	Negative	Negative	Negative	Negative	Negative	Negative	Negative	Negative	Negative	Negative	Negative
Sequence_576_nonAVP_testing	Negative	Negative	Negative	Negative	Negative	Negative	Negative	Negative	Negative	Negative	Negative
Sequence_577_nonAVP_testing	Negative	Negative	Negative	Negative	Negative	Negative	Negative	Negative	Negative	Negative	Negative
Sequence_578_nonAVP_testing	Negative	Negative	Negative	Negative	Negative	Negative	Negative	Negative	Negative	Negative	Negative
Sequence_579_nonAVP_testing	Negative	Negative	Negative	Negative	Negative	Negative	Negative	Negative	Negative	Negative	Negative
Sequence_580_nonAVP_testing	Negative	Negative	Negative	Negative	Negative	Negative	Negative	Negative	Negative	Negative	Negative
Sequence_581_nonAVP_testing	Negative	Negative	Negative	Negative	Negative	Negative	Negative	Negative	Negative	Negative	Negative
Sequence_582_nonAVP_testing	Negative	Negative	Negative	Negative	Negative	Negative	Positive	Negative	Negative	Negative	Positive
Sequence_583_nonAVP_testing	Negative	Negative	Negative	Negative	Negative	Negative	Negative	Negative	Negative	Negative	Negative
Sequence_584_nonAVP_testing	Negative	Negative	Negative	Negative	Negative	Negative	Positive	Negative	Negative	Negative	Positive
Sequence_585_nonAVP_testing	Negative	Negative	Negative	Negative	Negative	Negative	Negative	Negative	Negative	Negative	Negative
Sequence_586_nonAVP_testing	Negative	Negative	Negative	Negative	Negative	Negative	Positive	Negative	Negative	Negative	Positive
Sequence_587_nonAVP_testing	Negative	Negative	Negative	Negative	Negative	Negative	Negative	Negative	Negative	Negative	Negative
Sequence_588_nonAVP_testing	Negative	Negative	Negative	Negative	Negative	Negative	Negative	Negative	Negative	Negative	Negative
Sequence_589_nonAVP_testing	Negative	Negative	Negative	Negative	Negative	Negative	Negative	Negative	Negative	Negative	Negative
Sequence_590_nonAVP_testing	Negative	Negative	Negative	Negative	Negative	Negative	Negative	Negative	Negative	Negative	Negative
Sequence_591_nonAVP_testing	Negative	Negative	Negative	Negative	Negative	Negative	Negative	Negative	Negative	Negative	Negative
Sequence_592_nonAVP_testing	Negative	Negative	Negative	Negative	Negative	Negative	Negative	Negative	Negative	Negative	Negative
Sequence_593_nonAVP_testing	Negative	Negative	Negative	Negative	Negative	Negative	Negative	Negative	Negative	Negative	Negative
Sequence_594_nonAVP_testing	Negative	Negative	Negative	Negative	Negative	Negative	Negative	Negative	Negative	Negative	Negative
Sequence_595_nonAVP_testing	Negative	Negative	Negative	Negative	Negative	Negative	Negative	Negative	Negative	Negative	Negative
Sequence_596_nonAVP_testing	Negative	Negative	Negative	Negative	Negative	Negative	Negative	Negative	Negative	Negative	Negative
Sequence_597_nonAVP_testing	Negative	Negative	Negative	Negative	Negative	Negative	Negative	Negative	Negative	Negative	Negative
Sequence_598_nonAVP_testing	Negative	Negative	Negative	Negative	Negative	Negative	Negative	Negative	Negative	Negative	Negative
Sequence_599_nonAVP_testing	Negative	Negative	Negative	Negative	Negative	Negative	Negative	Negative	Negative	Negative	Negative
Sequence_600_nonAVP_testing	Negative	Negative	Negative	Negative	Negative	Negative	Positive	Negative	Negative	Negative	Positive
Sequence_601_nonAVP_testing	Negative	Negative	Negative	Negative	Negative	Negative	Negative	Negative	Negative	Negative	Negative
Sequence_602_nonAVP_testing	Negative	Negative	Negative	Negative	Negative	Negative	Negative	Negative	Negative	Negative	Negative
Sequence_603_nonAVP_testing	Negative	Negative	Negative	Negative	Negative	Negative	Negative	Negative	Negative	Negative	Negative
Sequence_604_nonAVP_testing	Negative	Negative	Negative	Negative	Negative	Negative	Negative	Negative	Negative	Negative	Negative
Sequence_605_nonAVP_testing	Negative	Negative	Negative	Negative	Negative	Negative	Negative	Negative	Negative	Negative	Negative
Sequence_606_nonAVP_testing	Negative	Negative	Negative	Negative	Negative	Negative	Negative	Negative	Negative	Negative	Negative
Sequence_607_nonAVP_testing	Negative	Negative	Negative	Negative	Negative	Negative	Negative	Negative	Negative	Negative	Negative
Sequence_608_nonAVP_testing	Negative	Negative	Negative	Negative	Negative	Negative	Negative	Negative	Negative	Negative	Negative
Sequence_609_nonAVP_testing	Negative	Negative	Negative	Negative	Negative	Negative	Negative	Negative	Negative	Negative	Negative
Sequence_610_nonAVP_testing	Negative	Negative	Negative	Negative	Negative	Negative	Negative	Negative	Negative	Negative	Negative
Sequence_611_nonAVP_testing	Negative	Negative	Negative	Negative	Negative	Negative	Negative	Negative	Negative	Negative	Negative
Sequence_612_nonAVP_testing	Negative	Negative	Negative	Negative	Negative	Negative	Negative	Negative	Negative	Negative	Negative
Sequence_613_nonAVP_testing	Negative	Negative	Negative	Negative	Negative	Negative	Negative	Negative	Negative	Negative	Negative
Sequence_614_nonAVP_testing	Negative	Negative	Negative	Negative	Negative	Negative	Negative	Negative	Negative	Negative	Negative
Sequence_615_nonAVP_testing	Negative	Negative	Negative	Negative	Negative	Negative	Negative	Negative	Negative	Negative	Negative
Sequence_616_nonAVP_testing	Negative	Negative	Negative	Negative	Negative	Negative	Positive	Negative	Negative	Negative	Positive
Sequence_617_nonAVP_testing	Negative	Negative	Negative	Negative	Negative	Negative	Negative	Negative	Negative	Negative	Negative
Sequence_618_nonAVP_testing	Negative	Negative	Negative	Negative	Negative	Negative	Negative	Negative	Negative	Negative	Negative
Sequence_619_nonAVP_testing	Negative	Negative	Negative	Negative	Negative	Negative	Negative	Negative	Negative	Negative	Negative
Sequence_620_nonAVP_testing	Negative	Negative	Negative	Negative	Negative	Negative	Negative	Negative	Negative	Negative	Negative
Sequence_621_nonAVP_testing	Negative	Negative	Negative	Negative	Negative	Negative	Negative	Negative	Negative	Negative	Negative
Sequence_622_nonAVP_testing	Negative	Negative	Negative	Negative	Negative	Negative	Negative	Negative	Negative	Negative	Negative

## Sheet: TR
	Activity_Obs	TR_E1	TR_E2	TR_M13	TR_M3+	TR_M7+	TR_M12+	TR_M13+	TR_M3	TR_M7	TR_M12
Sequence_0_AVP_training	Positive	Negative	Negative	Negative	Negative	Positive	Positive	Negative	Negative	Positive	Positive
Sequence_1_AVP_training	Positive	Negative	Negative	Negative	Negative	Positive	Positive	Negative	Negative	Positive	Positive
Sequence_2_AVP_training	Positive	Negative	Negative	Negative	Positive	Positive	Positive	Negative	Positive	Positive	Positive
Sequence_3_AVP_training	Positive	Negative	Negative	Negative	Negative	Positive	Positive	Negative	Negative	Positive	Positive
Sequence_4_AVP_training	Positive	Negative	Negative	Negative	Negative	Positive	Positive	Negative	Negative	Positive	Positive
Sequence_5_AVP_training	Positive	Negative	Negative	Positive	Positive	Positive	Positive	Positive	Positive	Positive	Positive
Sequence_6_AVP_training	Positive	Negative	Negative	Negative	Negative	Positive	Positive	Negative	Negative	Positive	Positive
Sequence_7_AVP_training	Positive	Negative	Negative	Negative	Negative	Positive	Positive	Negative	Negative	Positive	Positive
Sequence_8_AVP_training	Positive	Negative	Negative	Negative	Negative	Positive	Positive	Negative	Negative	Positive	Positive
Sequence_9_AVP_training	Positive	Negative	Negative	Positive	Positive	Positive	Positive	Positive	Positive	Positive	Positive
Sequence_10_AVP_training	Positive	Negative	Negative	Negative	Negative	Positive	Positive	Negative	Negative	Positive	Positive
Sequence_11_AVP_training	Positive	Negative	Negative	Negative	Negative	Positive	Positive	Negative	Negative	Positive	Positive
Sequence_12_AVP_training	Positive	Negative	Negative	Positive	Positive	Positive	Positive	Positive	Positive	Positive	Positive
Sequence_13_AVP_training	Positive	Negative	Negative	Negative	Negative	Positive	Positive	Negative	Negative	Positive	Positive
Sequence_14_AVP_training	Positive	Negative	Negative	Positive	Positive	Positive	Positive	Positive	Positive	Positive	Positive
Sequence_15_AVP_training	Positive	Negative	Negative	Negative	Positive	Positive	Positive	Negative	Positive	Positive	Positive
Sequence_16_AVP_training	Positive	Negative	Negative	Negative	Positive	Positive	Positive	Negative	Positive	Positive	Positive
Sequence_17_AVP_training	Positive	Negative	Negative	Negative	Negative	Positive	Positive	Negative	Negative	Positive	Positive
Sequence_18_AVP_training	Positive	Negative	Negative	Negative	Negative	Positive	Positive	Negative	Negative	Positive	Positive
Sequence_19_AVP_training	Positive	Negative	Negative	Positive	Positive	Positive	Positive	Positive	Positive	Positive	Positive
Sequence_20_AVP_training	Positive	Negative	Negative	Positive	Positive	Positive	Positive	Positive	Positive	Positive	Positive
Sequence_21_AVP_training	Positive	Positive	Positive	Positive	Positive	Positive	Positive	Positive	Positive	Positive	Positive
Sequence_22_AVP_training	Positive	Negative	Negative	Negative	Negative	Positive	Positive	Negative	Negative	Positive	Positive
Sequence_23_AVP_training	Positive	Positive	Negative	Positive	Positive	Positive	Positive	Positive	Positive	Positive	Positive
Sequence_24_AVP_training	Positive	Negative	Negative	Negative	Positive	Positive	Positive	Negative	Positive	Positive	Positive
Sequence_25_AVP_training	Positive	Positive	Positive	Positive	Positive	Positive	Positive	Positive	Positive	Positive	Positive
Sequence_26_AVP_training	Positive	Negative	Negative	Positive	Positive	Positive	Positive	Positive	Positive	Positive	Positive
Sequence_27_AVP_training	Positive	Negative	Negative	Positive	Positive	Positive	Positive	Positive	Positive	Positive	Positive
Sequence_28_AVP_training	Positive	Positive	Negative	Negative	Positive	Positive	Positive	Positive	Negative	Positive	Positive
Sequence_29_AVP_training	Positive	Negative	Negative	Negative	Negative	Positive	Positive	Negative	Negative	Positive	Positive
Sequence_30_AVP_training	Positive	Positive	Positive	Positive	Positive	Positive	Positive	Positive	Positive	Positive	Positive
Sequence_31_AVP_training	Positive	Negative	Negative	Positive	Positive	Positive	Positive	Positive	Positive	Positive	Positive
Sequence_32_AVP_training	Positive	Positive	Positive	Positive	Positive	Positive	Positive	Positive	Positive	Positive	Positive
Sequence_33_AVP_training	Positive	Negative	Negative	Negative	Positive	Positive	Positive	Negative	Positive	Positive	Positive
Sequence_34_AVP_training	Positive	Negative	Negative	Positive	Positive	Positive	Positive	Positive	Positive	Positive	Positive
Sequence_35_AVP_training	Positive	Negative	Negative	Positive	Positive	Positive	Positive	Positive	Positive	Positive	Positive
Sequence_36_AVP_training	Positive	Negative	Negative	Negative	Positive	Positive	Positive	Negative	Positive	Positive	Positive
Sequence_37_AVP_training	Positive	Positive	Negative	Negative	Positive	Positive	Positive	Positive	Positive	Positive	Positive
Sequence_38_AVP_training	Positive	Negative	Negative	Positive	Positive	Positive	Positive	Positive	Positive	Positive	Positive
Sequence_39_AVP_training	Positive	Negative	Negative	Positive	Positive	Positive	Positive	Positive	Positive	Positive	Positive
Sequence_40_AVP_training	Positive	Negative	Negative	Negative	Positive	Negative	Negative	Negative	Positive	Negative	Negative
Sequence_41_AVP_training	Positive	Positive	Positive	Positive	Positive	Positive	Positive	Positive	Positive	Positive	Positive
Sequence_42_AVP_training	Positive	Negative	Negative	Positive	Positive	Positive	Positive	Positive	Positive	Positive	Positive
Sequence_43_AVP_training	Positive	Negative	Negative	Positive	Positive	Positive	Positive	Positive	Positive	Positive	Positive
Sequence_44_AVP_training	Positive	Negative	Negative	Positive	Positive	Positive	Positive	Positive	Positive	Positive	Positive
Sequence_45_AVP_training	Positive	Negative	Negative	Positive	Positive	Positive	Positive	Positive	Positive	Positive	Positive
Sequence_46_AVP_training	Positive	Negative	Negative	Positive	Positive	Positive	Positive	Positive	Positive	Positive	Positive
Sequence_47_AVP_training	Positive	Negative	Negative	Positive	Positive	Positive	Positive	Positive	Positive	Positive	Positive
Sequence_48_AVP_training	Positive	Negative	Negative	Positive	Positive	Negative	Positive	Positive	Positive	Negative	Positive
Sequence_49_AVP_training	Positive	Positive	Positive	Positive	Positive	Positive	Positive	Positive	Positive	Positive	Positive
Sequence_50_AVP_training	Positive	Positive	Negative	Negative	Positive	Positive	Positive	Positive	Negative	Positive	Positive
Sequence_51_AVP_training	Positive	Positive	Positive	Positive	Positive	Positive	Positive	Positive	Positive	Positive	Positive
Sequence_52_AVP_training	Positive	Negative	Negative	Positive	Positive	Positive	Positive	Positive	Positive	Positive	Positive
Sequence_53_AVP_training	Positive	Positive	Negative	Positive	Positive	Positive	Positive	Positive	Positive	Positive	Positive
Sequence_54_AVP_training	Positive	Negative	Negative	Negative	Negative	Negative	Negative	Negative	Negative	Negative	Negative
Sequence_55_AVP_training	Positive	Positive	Negative	Positive	Positive	Positive	Positive	Positive	Positive	Positive	Positive
Sequence_56_AVP_training	Positive	Positive	Positive	Positive	Positive	Positive	Positive	Positive	Positive	Positive	Positive
Sequence_57_AVP_training	Positive	Positive	Negative	Negative	Positive	Positive	Positive	Positive	Negative	Positive	Positive
Sequence_58_AVP_training	Positive	Negative	Negative	Negative	Positive	Positive	Positive	Negative	Negative	Positive	Positive
Sequence_59_AVP_training	Positive	Negative	Negative	Positive	Positive	Positive	Positive	Positive	Positive	Positive	Positive
Sequence_60_AVP_training	Positive	Negative	Negative	Negative	Negative	Positive	Positive	Negative	Negative	Positive	Positive
Sequence_61_AVP_training	Positive	Positive	Positive	Positive	Positive	Positive	Positive	Positive	Positive	Positive	Positive
Sequence_62_AVP_training	Positive	Negative	Negative	Negative	Positive	Positive	Positive	Negative	Negative	Positive	Positive
Sequence_63_AVP_training	Positive	Negative	Negative	Positive	Positive	Positive	Positive	Positive	Positive	Positive	Positive
Sequence_64_AVP_training	Positive	Positive	Positive	Positive	Positive	Positive	Positive	Positive	Positive	Positive	Positive
Sequence_65_AVP_training	Positive	Positive	Negative	Positive	Positive	Positive	Positive	Positive	Positive	Positive	Positive
Sequence_66_AVP_training	Positive	Positive	Positive	Positive	Positive	Positive	Positive	Positive	Positive	Positive	Positive
Sequence_67_AVP_training	Positive	Positive	Negative	Negative	Positive	Positive	Positive	Positive	Negative	Positive	Positive
Sequence_68_AVP_training	Positive	Positive	Positive	Positive	Positive	Positive	Positive	Positive	Positive	Positive	Positive
Sequence_69_AVP_training	Positive	Positive	Positive	Positive	Positive	Positive	Positive	Positive	Positive	Positive	Positive
Sequence_70_AVP_training	Positive	Negative	Negative	Positive	Positive	Positive	Positive	Positive	Positive	Positive	Positive
Sequence_71_AVP_training	Positive	Negative	Negative	Positive	Positive	Positive	Positive	Positive	Positive	Positive	Positive
Sequence_72_AVP_training	Positive	Negative	Negative	Positive	Positive	Positive	Positive	Positive	Positive	Positive	Positive
Sequence_73_AVP_training	Positive	Positive	Positive	Positive	Positive	Positive	Positive	Positive	Positive	Positive	Positive
Sequence_74_AVP_training	Positive	Positive	Positive	Positive	Positive	Positive	Positive	Positive	Positive	Positive	Positive
Sequence_75_AVP_training	Positive	Negative	Negative	Negative	Positive	Positive	Positive	Negative	Positive	Positive	Positive
Sequence_76_AVP_training	Positive	Positive	Positive	Positive	Positive	Positive	Positive	Positive	Positive	Positive	Positive
Sequence_77_AVP_training	Positive	Negative	Negative	Positive	Positive	Positive	Positive	Positive	Positive	Positive	Positive
Sequence_78_AVP_training	Positive	Negative	Negative	Positive	Positive	Positive	Positive	Positive	Positive	Positive	Positive
Sequence_79_AVP_training	Positive	Positive	Positive	Positive	Positive	Positive	Positive	Positive	Positive	Positive	Positive
Sequence_80_AVP_training	Positive	Positive	Positive	Positive	Positive	Positive	Positive	Positive	Positive	Positive	Positive
Sequence_81_AVP_training	Positive	Positive	Positive	Negative	Positive	Positive	Positive	Positive	Positive	Positive	Positive
Sequence_82_AVP_training	Positive	Negative	Negative	Positive	Positive	Positive	Positive	Positive	Positive	Positive	Positive
Sequence_83_AVP_training	Positive	Positive	Positive	Positive	Positive	Positive	Positive	Positive	Positive	Positive	Positive
Sequence_84_AVP_training	Positive	Negative	Negative	Positive	Positive	Positive	Positive	Positive	Positive	Positive	Positive
Sequence_85_AVP_training	Positive	Positive	Positive	Positive	Positive	Positive	Positive	Positive	Positive	Positive	Positive
Sequence_86_AVP_training	Positive	Positive	Positive	Positive	Positive	Positive	Positive	Positive	Positive	Positive	Positive
Sequence_87_AVP_training	Positive	Positive	Positive	Positive	Positive	Positive	Positive	Positive	Positive	Positive	Positive
Sequence_88_AVP_training	Positive	Negative	Negative	Positive	Positive	Positive	Positive	Positive	Positive	Positive	Positive
Sequence_89_AVP_training	Positive	Negative	Negative	Negative	Positive	Positive	Positive	Negative	Positive	Positive	Positive
Sequence_90_AVP_training	Positive	Positive	Negative	Positive	Positive	Positive	Positive	Positive	Positive	Positive	Positive
Sequence_91_AVP_training	Positive	Negative	Negative	Positive	Positive	Positive	Positive	Positive	Positive	Positive	Positive
Sequence_92_AVP_training	Positive	Positive	Positive	Positive	Positive	Positive	Positive	Positive	Positive	Positive	Positive
Sequence_93_AVP_training	Positive	Positive	Negative	Negative	Positive	Positive	Positive	Positive	Negative	Positive	Positive
Sequence_94_AVP_training	Positive	Negative	Negative	Positive	Positive	Positive	Positive	Positive	Positive	Positive	Positive
Sequence_95_AVP_training	Positive	Negative	Negative	Positive	Positive	Positive	Positive	Positive	Positive	Positive	Positive
Sequence_96_AVP_training	Positive	Positive	Positive	Positive	Positive	Positive	Positive	Positive	Positive	Positive	Positive
Sequence_97_AVP_training	Positive	Positive	Negative	Negative	Positive	Positive	Positive	Positive	Negative	Positive	Positive
Sequence_98_AVP_training	Positive	Positive	Positive	Positive	Positive	Positive	Positive	Positive	Positive	Positive	Positive
Sequence_99_AVP_training	Positive	Positive	Positive	Positive	Positive	Positive	Positive	Positive	Positive	Positive	Positive
Sequence_100_AVP_training	Positive	Negative	Negative	Positive	Positive	Positive	Positive	Positive	Positive	Positive	Positive
Sequence_101_AVP_training	Positive	Negative	Negative	Positive	Positive	Positive	Positive	Positive	Positive	Positive	Positive
Sequence_102_AVP_training	Positive	Positive	Positive	Positive	Positive	Positive	Positive	Positive	Positive	Positive	Positive
Sequence_103_AVP_training	Positive	Positive	Positive	Positive	Positive	Positive	Positive	Positive	Positive	Positive	Positive
Sequence_104_AVP_training	Positive	Positive	Positive	Positive	Positive	Positive	Positive	Positive	Positive	Positive	Positive
Sequence_105_AVP_training	Positive	Positive	Positive	Positive	Positive	Positive	Positive	Positive	Positive	Positive	Positive
Sequence_106_AVP_training	Positive	Positive	Positive	Positive	Positive	Positive	Positive	Positive	Positive	Positive	Positive
Sequence_107_AVP_training	Positive	Negative	Negative	Positive	Positive	Positive	Positive	Positive	Positive	Positive	Positive
Sequence_108_AVP_training	Positive	Positive	Positive	Positive	Positive	Positive	Positive	Positive	Positive	Positive	Positive
Sequence_109_AVP_training	Positive	Negative	Negative	Positive	Positive	Positive	Positive	Positive	Positive	Positive	Positive
Sequence_110_AVP_training	Positive	Positive	Positive	Positive	Positive	Positive	Positive	Positive	Positive	Positive	Positive
Sequence_111_AVP_training	Positive	Negative	Negative	Positive	Positive	Positive	Positive	Positive	Positive	Positive	Positive
Sequence_112_AVP_training	Positive	Positive	Positive	Positive	Positive	Positive	Positive	Positive	Positive	Positive	Positive
Sequence_113_AVP_training	Positive	Negative	Negative	Positive	Positive	Positive	Positive	Positive	Positive	Positive	Positive
Sequence_114_AVP_training	Positive	Positive	Negative	Positive	Positive	Positive	Positive	Positive	Positive	Positive	Positive
Sequence_115_AVP_training	Positive	Negative	Negative	Positive	Positive	Positive	Positive	Positive	Positive	Positive	Positive
Sequence_116_AVP_training	Positive	Positive	Negative	Negative	Positive	Positive	Positive	Positive	Negative	Positive	Positive
Sequence_117_AVP_training	Positive	Positive	Positive	Positive	Positive	Positive	Positive	Positive	Positive	Positive	Positive
Sequence_118_AVP_training	Positive	Positive	Negative	Negative	Positive	Positive	Positive	Positive	Negative	Positive	Positive
Sequence_119_AVP_training	Positive	Positive	Positive	Positive	Positive	Positive	Positive	Positive	Positive	Positive	Positive
Sequence_120_AVP_training	Positive	Negative	Negative	Positive	Positive	Positive	Positive	Positive	Positive	Positive	Positive
Sequence_121_AVP_training	Positive	Negative	Negative	Positive	Positive	Positive	Positive	Positive	Positive	Positive	Positive
Sequence_122_AVP_training	Positive	Positive	Positive	Positive	Positive	Positive	Positive	Positive	Positive	Positive	Positive
Sequence_123_AVP_training	Positive	Positive	Negative	Negative	Positive	Positive	Positive	Positive	Negative	Positive	Positive
Sequence_124_AVP_training	Positive	Positive	Positive	Positive	Positive	Positive	Positive	Positive	Positive	Positive	Positive
Sequence_125_AVP_training	Positive	Positive	Positive	Positive	Positive	Positive	Positive	Positive	Positive	Positive	Positive
Sequence_126_AVP_training	Positive	Positive	Positive	Negative	Positive	Positive	Positive	Positive	Negative	Positive	Positive
Sequence_127_AVP_training	Positive	Negative	Negative	Positive	Positive	Positive	Positive	Positive	Positive	Positive	Positive
Sequence_128_AVP_training	Positive	Negative	Negative	Negative	Positive	Positive	Positive	Negative	Negative	Positive	Positive
Sequence_129_AVP_training	Positive	Positive	Positive	Positive	Positive	Positive	Positive	Positive	Positive	Positive	Positive
Sequence_130_AVP_training	Positive	Positive	Positive	Positive	Positive	Positive	Positive	Positive	Positive	Positive	Positive
Sequence_131_AVP_training	Positive	Positive	Positive	Positive	Positive	Positive	Positive	Positive	Positive	Positive	Positive
Sequence_132_AVP_training	Positive	Negative	Negative	Negative	Positive	Positive	Positive	Negative	Negative	Positive	Positive
Sequence_133_AVP_training	Positive	Negative	Negative	Positive	Positive	Positive	Positive	Positive	Positive	Positive	Positive
Sequence_134_AVP_training	Positive	Negative	Negative	Positive	Positive	Positive	Positive	Positive	Positive	Positive	Positive
Sequence_135_AVP_training	Positive	Positive	Positive	Positive	Positive	Positive	Positive	Positive	Positive	Positive	Positive
Sequence_136_AVP_training	Positive	Positive	Positive	Positive	Positive	Positive	Positive	Positive	Positive	Positive	Positive
Sequence_137_AVP_training	Positive	Positive	Positive	Positive	Positive	Positive	Positive	Positive	Positive	Positive	Positive
Sequence_138_AVP_training	Positive	Negative	Negative	Positive	Positive	Positive	Positive	Positive	Positive	Positive	Positive
Sequence_139_AVP_training	Positive	Positive	Positive	Positive	Positive	Positive	Positive	Positive	Positive	Positive	Positive
Sequence_140_AVP_training	Positive	Positive	Positive	Positive	Positive	Positive	Positive	Positive	Positive	Positive	Positive
Sequence_141_AVP_training	Positive	Negative	Positive	Negative	Positive	Positive	Positive	Positive	Positive	Positive	Positive
Sequence_142_AVP_training	Positive	Negative	Negative	Positive	Positive	Positive	Positive	Positive	Positive	Positive	Positive
Sequence_143_AVP_training	Positive	Positive	Positive	Positive	Positive	Positive	Positive	Positive	Positive	Positive	Positive
Sequence_144_AVP_training	Positive	Positive	Positive	Positive	Positive	Positive	Positive	Positive	Positive	Positive	Positive
Sequence_145_AVP_training	Positive	Positive	Positive	Positive	Positive	Positive	Positive	Positive	Positive	Positive	Positive
Sequence_146_AVP_training	Positive	Positive	Positive	Positive	Positive	Positive	Positive	Positive	Positive	Positive	Positive
Sequence_147_AVP_training	Positive	Negative	Negative	Positive	Positive	Positive	Positive	Positive	Positive	Positive	Positive
Sequence_148_AVP_training	Positive	Positive	Positive	Positive	Positive	Positive	Positive	Positive	Positive	Positive	Positive
Sequence_149_AVP_training	Positive	Negative	Positive	Positive	Positive	Positive	Positive	Positive	Positive	Positive	Positive
Sequence_150_AVP_training	Positive	Negative	Negative	Positive	Positive	Positive	Positive	Positive	Positive	Positive	Positive
Sequence_151_AVP_training	Positive	Positive	Positive	Positive	Positive	Positive	Positive	Positive	Positive	Positive	Positive
Sequence_152_AVP_training	Positive	Positive	Positive	Positive	Positive	Positive	Positive	Positive	Positive	Positive	Positive
Sequence_153_AVP_training	Positive	Negative	Negative	Positive	Positive	Positive	Positive	Positive	Positive	Positive	Positive
Sequence_154_AVP_training	Positive	Negative	Negative	Positive	Positive	Positive	Positive	Positive	Positive	Positive	Positive
Sequence_155_AVP_training	Positive	Negative	Negative	Positive	Positive	Positive	Positive	Positive	Positive	Positive	Positive
Sequence_156_AVP_training	Positive	Positive	Positive	Positive	Positive	Positive	Positive	Positive	Positive	Positive	Positive
Sequence_157_AVP_training	Positive	Positive	Positive	Positive	Positive	Positive	Positive	Positive	Positive	Positive	Positive
Sequence_158_AVP_training	Positive	Negative	Negative	Positive	Positive	Positive	Positive	Positive	Positive	Positive	Positive
Sequence_159_AVP_training	Positive	Positive	Negative	Positive	Positive	Positive	Positive	Positive	Positive	Positive	Positive
Sequence_160_AVP_training	Positive	Negative	Negative	Negative	Positive	Positive	Positive	Negative	Negative	Positive	Positive
Sequence_161_AVP_training	Positive	Positive	Positive	Positive	Positive	Positive	Positive	Positive	Positive	Positive	Positive
Sequence_162_AVP_training	Positive	Negative	Negative	Positive	Positive	Positive	Positive	Positive	Positive	Positive	Positive
Sequence_163_AVP_training	Positive	Negative	Negative	Positive	Positive	Positive	Positive	Positive	Positive	Positive	Positive
Sequence_164_AVP_training	Positive	Positive	Positive	Positive	Positive	Positive	Positive	Positive	Positive	Positive	Positive
Sequence_165_AVP_training	Positive	Positive	Positive	Positive	Positive	Positive	Positive	Positive	Positive	Positive	Positive
Sequence_166_AVP_training	Positive	Positive	Positive	Positive	Positive	Positive	Positive	Positive	Positive	Positive	Positive
Sequence_167_AVP_training	Positive	Positive	Positive	Positive	Positive	Positive	Positive	Positive	Positive	Positive	Positive
Sequence_168_AVP_training	Positive	Negative	Negative	Negative	Positive	Positive	Positive	Negative	Negative	Negative	Positive
Sequence_169_AVP_training	Positive	Negative	Negative	Positive	Positive	Positive	Positive	Positive	Positive	Positive	Positive
Sequence_170_AVP_training	Positive	Positive	Positive	Positive	Positive	Positive	Positive	Positive	Negative	Positive	Positive
Sequence_171_AVP_training	Positive	Positive	Positive	Positive	Positive	Positive	Positive	Positive	Positive	Positive	Positive
Sequence_172_AVP_training	Positive	Negative	Negative	Positive	Positive	Positive	Positive	Positive	Positive	Positive	Positive
Sequence_173_AVP_training	Positive	Positive	Positive	Positive	Positive	Positive	Positive	Positive	Positive	Positive	Positive
Sequence_174_AVP_training	Positive	Positive	Positive	Positive	Positive	Positive	Positive	Positive	Positive	Positive	Positive
Sequence_175_AVP_training	Positive	Negative	Negative	Positive	Positive	Positive	Positive	Positive	Positive	Positive	Positive
Sequence_176_AVP_training	Positive	Positive	Positive	Positive	Positive	Positive	Positive	Positive	Positive	Positive	Positive
Sequence_177_AVP_training	Positive	Negative	Negative	Positive	Positive	Positive	Positive	Positive	Positive	Positive	Positive
Sequence_178_AVP_training	Positive	Positive	Positive	Positive	Positive	Positive	Positive	Positive	Positive	Positive	Positive
Sequence_179_AVP_training	Positive	Positive	Positive	Positive	Positive	Positive	Positive	Positive	Positive	Positive	Positive
Sequence_180_AVP_training	Positive	Positive	Positive	Positive	Positive	Positive	Positive	Positive	Positive	Positive	Positive
Sequence_181_AVP_training	Positive	Positive	Positive	Positive	Positive	Positive	Positive	Positive	Positive	Positive	Positive
Sequence_182_AVP_training	Positive	Positive	Positive	Positive	Positive	Positive	Positive	Positive	Positive	Positive	Positive
Sequence_183_AVP_training	Positive	Positive	Positive	Positive	Positive	Positive	Positive	Positive	Positive	Positive	Positive
Sequence_184_AVP_training	Positive	Positive	Positive	Negative	Positive	Positive	Positive	Positive	Negative	Negative	Positive
Sequence_185_AVP_training	Positive	Negative	Negative	Positive	Positive	Positive	Positive	Positive	Positive	Positive	Positive
Sequence_186_AVP_training	Positive	Positive	Negative	Positive	Positive	Positive	Positive	Positive	Positive	Positive	Positive
Sequence_187_AVP_training	Positive	Positive	Positive	Negative	Positive	Positive	Positive	Positive	Negative	Negative	Positive
Sequence_188_AVP_training	Positive	Positive	Negative	Negative	Positive	Positive	Positive	Positive	Negative	Positive	Positive
Sequence_189_AVP_training	Positive	Negative	Negative	Negative	Positive	Positive	Positive	Negative	Positive	Negative	Positive
Sequence_190_AVP_training	Positive	Negative	Negative	Positive	Positive	Positive	Positive	Positive	Positive	Positive	Positive
Sequence_191_AVP_training	Positive	Positive	Positive	Positive	Positive	Positive	Positive	Positive	Positive	Positive	Positive
Sequence_192_AVP_training	Positive	Negative	Negative	Positive	Positive	Positive	Positive	Positive	Positive	Positive	Positive
Sequence_193_AVP_training	Positive	Positive	Negative	Negative	Positive	Positive	Positive	Positive	Positive	Positive	Positive
Sequence_194_AVP_training	Positive	Negative	Negative	Positive	Positive	Positive	Positive	Positive	Positive	Positive	Positive
Sequence_195_AVP_training	Positive	Positive	Negative	Positive	Positive	Positive	Positive	Positive	Positive	Positive	Positive
Sequence_196_AVP_training	Positive	Negative	Negative	Positive	Positive	Positive	Positive	Positive	Positive	Positive	Positive
Sequence_197_AVP_training	Positive	Positive	Positive	Positive	Positive	Positive	Positive	Positive	Positive	Positive	Positive
Sequence_198_AVP_training	Positive	Positive	Positive	Positive	Positive	Positive	Positive	Positive	Positive	Positive	Positive
Sequence_199_AVP_training	Positive	Positive	Positive	Positive	Positive	Positive	Positive	Positive	Positive	Positive	Positive
Sequence_200_AVP_training	Positive	Negative	Negative	Positive	Positive	Positive	Positive	Positive	Positive	Positive	Positive
Sequence_201_AVP_training	Positive	Positive	Positive	Positive	Positive	Positive	Positive	Positive	Positive	Positive	Positive
Sequence_202_AVP_training	Positive	Positive	Negative	Negative	Positive	Positive	Positive	Positive	Positive	Positive	Positive
Sequence_203_AVP_training	Positive	Negative	Negative	Positive	Positive	Positive	Positive	Positive	Positive	Positive	Positive
Sequence_204_AVP_training	Positive	Positive	Negative	Positive	Positive	Positive	Positive	Positive	Positive	Positive	Positive
Sequence_205_AVP_training	Positive	Negative	Negative	Negative	Positive	Positive	Positive	Negative	Negative	Positive	Positive
Sequence_206_AVP_training	Positive	Positive	Positive	Positive	Positive	Positive	Positive	Positive	Positive	Positive	Positive
Sequence_207_AVP_training	Positive	Positive	Positive	Positive	Positive	Positive	Positive	Positive	Positive	Positive	Positive
Sequence_208_AVP_training	Positive	Negative	Negative	Positive	Positive	Positive	Positive	Positive	Positive	Positive	Positive
Sequence_209_AVP_training	Positive	Positive	Positive	Negative	Positive	Positive	Positive	Positive	Negative	Positive	Positive
Sequence_210_AVP_training	Positive	Positive	Positive	Positive	Positive	Positive	Positive	Positive	Positive	Positive	Positive
Sequence_211_AVP_training	Positive	Negative	Negative	Positive	Positive	Positive	Positive	Positive	Positive	Positive	Positive
Sequence_212_AVP_training	Positive	Positive	Positive	Positive	Positive	Positive	Positive	Positive	Positive	Positive	Positive
Sequence_213_AVP_training	Positive	Negative	Negative	Positive	Positive	Positive	Positive	Positive	Positive	Positive	Positive
Sequence_214_AVP_training	Positive	Positive	Positive	Positive	Positive	Positive	Positive	Positive	Positive	Positive	Positive
Sequence_215_AVP_training	Positive	Positive	Positive	Positive	Positive	Positive	Positive	Positive	Positive	Positive	Positive
Sequence_216_AVP_training	Positive	Positive	Positive	Positive	Positive	Positive	Positive	Positive	Positive	Positive	Positive
Sequence_217_AVP_training	Positive	Positive	Positive	Positive	Positive	Positive	Positive	Positive	Positive	Positive	Positive
Sequence_218_AVP_training	Positive	Negative	Negative	Positive	Positive	Positive	Positive	Positive	Positive	Positive	Positive
Sequence_219_AVP_training	Positive	Positive	Positive	Negative	Positive	Positive	Positive	Positive	Negative	Positive	Positive
Sequence_220_AVP_training	Positive	Positive	Positive	Positive	Positive	Positive	Positive	Positive	Positive	Positive	Positive
Sequence_221_AVP_training	Positive	Positive	Positive	Positive	Positive	Positive	Positive	Positive	Positive	Positive	Positive
Sequence_222_AVP_training	Positive	Negative	Negative	Positive	Positive	Positive	Positive	Positive	Positive	Positive	Positive
Sequence_223_AVP_training	Positive	Positive	Positive	Negative	Positive	Positive	Positive	Positive	Negative	Negative	Negative
Sequence_224_AVP_training	Positive	Positive	Positive	Positive	Positive	Positive	Positive	Positive	Positive	Positive	Positive
Sequence_225_AVP_training	Positive	Positive	Positive	Positive	Positive	Positive	Positive	Positive	Positive	Positive	Positive
Sequence_226_AVP_training	Positive	Positive	Positive	Positive	Positive	Positive	Positive	Positive	Positive	Positive	Positive
Sequence_227_AVP_training	Positive	Negative	Negative	Negative	Positive	Positive	Positive	Negative	Positive	Positive	Positive
Sequence_228_AVP_training	Positive	Positive	Positive	Positive	Positive	Positive	Positive	Positive	Positive	Positive	Positive
Sequence_229_AVP_training	Positive	Positive	Positive	Positive	Positive	Positive	Positive	Positive	Positive	Positive	Positive
Sequence_230_AVP_training	Positive	Negative	Negative	Positive	Positive	Positive	Positive	Positive	Positive	Positive	Positive
Sequence_231_AVP_training	Positive	Positive	Positive	Positive	Positive	Positive	Positive	Positive	Positive	Positive	Positive
Sequence_232_AVP_training	Positive	Negative	Negative	Negative	Positive	Positive	Positive	Negative	Negative	Positive	Positive
Sequence_233_AVP_training	Positive	Positive	Positive	Positive	Positive	Positive	Positive	Positive	Positive	Positive	Positive
Sequence_234_AVP_training	Positive	Positive	Positive	Positive	Positive	Positive	Positive	Positive	Positive	Positive	Positive
Sequence_235_AVP_training	Positive	Positive	Positive	Positive	Positive	Positive	Positive	Positive	Positive	Positive	Positive
Sequence_236_AVP_training	Positive	Positive	Positive	Positive	Positive	Positive	Positive	Positive	Positive	Positive	Positive
Sequence_237_AVP_training	Positive	Positive	Positive	Negative	Positive	Positive	Positive	Positive	Negative	Positive	Positive
Sequence_238_AVP_training	Positive	Negative	Negative	Positive	Positive	Positive	Positive	Positive	Positive	Positive	Positive
Sequence_239_AVP_training	Positive	Negative	Negative	Positive	Positive	Positive	Positive	Positive	Positive	Positive	Positive
Sequence_240_AVP_training	Positive	Positive	Positive	Positive	Positive	Positive	Positive	Positive	Positive	Positive	Positive
Sequence_241_AVP_training	Positive	Negative	Negative	Negative	Positive	Positive	Positive	Negative	Negative	Positive	Positive
Sequence_242_AVP_training	Positive	Positive	Positive	Positive	Positive	Positive	Positive	Positive	Positive	Positive	Positive
Sequence_243_AVP_training	Positive	Positive	Positive	Positive	Positive	Positive	Positive	Positive	Positive	Positive	Positive
Sequence_244_AVP_training	Positive	Positive	Positive	Positive	Positive	Positive	Positive	Positive	Positive	Positive	Positive
Sequence_245_AVP_training	Positive	Positive	Positive	Positive	Positive	Positive	Positive	Positive	Positive	Positive	Positive
Sequence_246_AVP_training	Positive	Positive	Positive	Positive	Positive	Positive	Positive	Positive	Positive	Positive	Positive
Sequence_247_AVP_training	Positive	Positive	Positive	Positive	Positive	Positive	Positive	Positive	Positive	Positive	Positive
Sequence_248_AVP_training	Positive	Positive	Positive	Negative	Positive	Positive	Positive	Positive	Negative	Positive	Positive
Sequence_249_AVP_training	Positive	Negative	Negative	Positive	Positive	Positive	Positive	Positive	Positive	Positive	Positive
Sequence_250_AVP_training	Positive	Positive	Positive	Positive	Positive	Positive	Positive	Positive	Positive	Positive	Positive
Sequence_251_AVP_training	Positive	Negative	Negative	Negative	Negative	Positive	Positive	Negative	Negative	Positive	Positive
Sequence_252_AVP_training	Positive	Positive	Positive	Positive	Positive	Positive	Positive	Positive	Positive	Positive	Positive
Sequence_253_AVP_training	Positive	Positive	Positive	Positive	Positive	Positive	Positive	Positive	Positive	Positive	Positive
Sequence_254_AVP_training	Positive	Negative	Negative	Positive	Positive	Positive	Positive	Positive	Positive	Positive	Positive
Sequence_255_AVP_training	Positive	Positive	Positive	Positive	Positive	Positive	Positive	Positive	Positive	Positive	Positive
Sequence_256_AVP_training	Positive	Positive	Positive	Positive	Positive	Positive	Positive	Positive	Positive	Positive	Positive
Sequence_257_AVP_training	Positive	Negative	Negative	Positive	Positive	Positive	Positive	Positive	Positive	Positive	Positive
Sequence_258_AVP_training	Positive	Positive	Negative	Positive	Positive	Positive	Positive	Positive	Positive	Positive	Positive
Sequence_259_AVP_training	Positive	Positive	Positive	Positive	Positive	Positive	Positive	Positive	Positive	Positive	Positive
Sequence_260_AVP_training	Positive	Negative	Positive	Positive	Positive	Positive	Positive	Positive	Positive	Positive	Positive
Sequence_261_AVP_training	Positive	Positive	Positive	Positive	Positive	Positive	Positive	Positive	Positive	Positive	Positive
Sequence_262_AVP_training	Positive	Positive	Positive	Positive	Positive	Positive	Positive	Positive	Positive	Positive	Positive
Sequence_263_AVP_training	Positive	Negative	Negative	Positive	Positive	Positive	Positive	Positive	Positive	Positive	Positive
Sequence_264_AVP_training	Positive	Negative	Negative	Negative	Negative	Positive	Positive	Negative	Negative	Positive	Positive
Sequence_265_AVP_training	Positive	Positive	Positive	Positive	Positive	Positive	Positive	Positive	Positive	Positive	Positive
Sequence_266_AVP_training	Positive	Positive	Positive	Positive	Positive	Positive	Positive	Positive	Positive	Positive	Positive
Sequence_267_AVP_training	Positive	Negative	Negative	Positive	Positive	Positive	Positive	Positive	Positive	Positive	Positive
Sequence_268_AVP_training	Positive	Positive	Positive	Positive	Positive	Positive	Positive	Positive	Positive	Positive	Positive
Sequence_269_AVP_training	Positive	Negative	Negative	Positive	Positive	Positive	Positive	Positive	Positive	Positive	Positive
Sequence_270_AVP_training	Positive	Positive	Positive	Positive	Positive	Positive	Positive	Positive	Positive	Positive	Positive
Sequence_271_AVP_training	Positive	Negative	Negative	Negative	Negative	Positive	Positive	Negative	Negative	Positive	Positive
Sequence_272_AVP_training	Positive	Positive	Positive	Positive	Positive	Positive	Positive	Positive	Positive	Positive	Positive
Sequence_273_AVP_training	Positive	Positive	Positive	Positive	Positive	Positive	Positive	Positive	Positive	Positive	Positive
Sequence_274_AVP_training	Positive	Positive	Positive	Positive	Positive	Positive	Positive	Positive	Positive	Positive	Positive
Sequence_275_AVP_training	Positive	Positive	Positive	Positive	Positive	Positive	Positive	Positive	Positive	Positive	Positive
Sequence_276_AVP_training	Positive	Negative	Negative	Positive	Positive	Positive	Positive	Positive	Positive	Positive	Positive
Sequence_277_AVP_training	Positive	Negative	Negative	Negative	Positive	Positive	Positive	Negative	Positive	Positive	Positive
Sequence_278_AVP_training	Positive	Positive	Positive	Positive	Positive	Positive	Positive	Positive	Positive	Positive	Positive
Sequence_279_AVP_training	Positive	Positive	Positive	Positive	Positive	Positive	Positive	Positive	Positive	Positive	Positive
Sequence_280_AVP_training	Positive	Positive	Positive	Positive	Positive	Positive	Positive	Positive	Positive	Positive	Positive
Sequence_281_AVP_training	Positive	Positive	Positive	Positive	Positive	Positive	Positive	Positive	Positive	Positive	Positive
Sequence_282_AVP_training	Positive	Positive	Positive	Positive	Positive	Positive	Positive	Positive	Positive	Positive	Positive
Sequence_283_AVP_training	Positive	Positive	Positive	Positive	Positive	Positive	Positive	Positive	Positive	Positive	Positive
Sequence_284_AVP_training	Positive	Negative	Negative	Negative	Negative	Positive	Positive	Negative	Negative	Positive	Positive
Sequence_285_AVP_training	Positive	Positive	Positive	Positive	Positive	Positive	Positive	Positive	Positive	Positive	Positive
Sequence_286_AVP_training	Positive	Positive	Positive	Positive	Positive	Positive	Positive	Positive	Positive	Positive	Positive
Sequence_287_AVP_training	Positive	Negative	Negative	Positive	Positive	Positive	Positive	Positive	Positive	Positive	Positive
Sequence_288_AVP_training	Positive	Positive	Positive	Positive	Positive	Positive	Positive	Positive	Positive	Positive	Positive
Sequence_289_AVP_training	Positive	Positive	Positive	Positive	Positive	Positive	Positive	Positive	Positive	Positive	Positive
Sequence_290_AVP_training	Positive	Positive	Positive	Positive	Positive	Positive	Positive	Positive	Positive	Positive	Positive
Sequence_291_AVP_training	Positive	Positive	Positive	Positive	Positive	Positive	Positive	Positive	Positive	Positive	Positive
Sequence_292_AVP_training	Positive	Negative	Negative	Positive	Positive	Positive	Positive	Positive	Positive	Positive	Positive
Sequence_293_AVP_training	Positive	Positive	Positive	Positive	Positive	Positive	Positive	Positive	Positive	Positive	Positive
Sequence_294_AVP_training	Positive	Positive	Positive	Positive	Positive	Positive	Positive	Positive	Positive	Positive	Positive
Sequence_295_AVP_training	Positive	Positive	Positive	Positive	Positive	Positive	Positive	Positive	Positive	Positive	Positive
Sequence_296_AVP_training	Positive	Positive	Positive	Positive	Positive	Positive	Positive	Positive	Positive	Positive	Positive
Sequence_297_AVP_training	Positive	Negative	Negative	Positive	Positive	Positive	Positive	Positive	Positive	Positive	Positive
Sequence_298_AVP_training	Positive	Positive	Positive	Positive	Positive	Positive	Positive	Positive	Positive	Positive	Positive
Sequence_299_AVP_training	Positive	Positive	Positive	Positive	Positive	Positive	Positive	Positive	Positive	Positive	Positive
Sequence_300_AVP_training	Positive	Negative	Negative	Negative	Negative	Positive	Positive	Negative	Negative	Positive	Positive
Sequence_301_AVP_training	Positive	Positive	Positive	Positive	Positive	Positive	Positive	Positive	Positive	Positive	Positive
Sequence_302_AVP_training	Positive	Positive	Positive	Positive	Positive	Positive	Positive	Positive	Positive	Positive	Positive
Sequence_303_AVP_training	Positive	Negative	Negative	Negative	Negative	Positive	Positive	Negative	Negative	Positive	Positive
Sequence_304_AVP_training	Positive	Positive	Positive	Positive	Positive	Positive	Positive	Positive	Positive	Positive	Positive
Sequence_305_AVP_training	Positive	Positive	Positive	Positive	Positive	Positive	Positive	Positive	Positive	Positive	Positive
Sequence_306_AVP_training	Positive	Positive	Negative	Positive	Positive	Positive	Positive	Positive	Positive	Positive	Positive
Sequence_307_AVP_training	Positive	Negative	Negative	Positive	Positive	Positive	Positive	Positive	Positive	Positive	Positive
Sequence_308_AVP_training	Positive	Positive	Positive	Positive	Positive	Positive	Positive	Positive	Positive	Positive	Positive
Sequence_309_AVP_training	Positive	Negative	Negative	Negative	Negative	Positive	Positive	Negative	Negative	Positive	Positive
Sequence_310_AVP_training	Positive	Negative	Negative	Positive	Positive	Positive	Positive	Positive	Positive	Positive	Positive
Sequence_311_AVP_training	Positive	Positive	Positive	Positive	Positive	Positive	Positive	Positive	Positive	Positive	Positive
Sequence_312_AVP_training	Positive	Positive	Positive	Positive	Positive	Positive	Positive	Positive	Positive	Positive	Positive
Sequence_313_AVP_training	Positive	Negative	Negative	Positive	Positive	Positive	Positive	Positive	Positive	Positive	Positive
Sequence_314_AVP_training	Positive	Positive	Positive	Positive	Positive	Positive	Positive	Positive	Positive	Positive	Positive
Sequence_315_AVP_training	Positive	Negative	Negative	Positive	Positive	Positive	Positive	Positive	Positive	Positive	Positive
Sequence_316_AVP_training	Positive	Negative	Negative	Positive	Positive	Positive	Positive	Positive	Positive	Positive	Positive
Sequence_317_AVP_training	Positive	Negative	Negative	Positive	Positive	Positive	Positive	Positive	Positive	Positive	Positive
Sequence_318_AVP_training	Positive	Positive	Positive	Positive	Positive	Positive	Positive	Positive	Positive	Positive	Positive
Sequence_319_AVP_training	Positive	Positive	Positive	Positive	Positive	Positive	Positive	Positive	Positive	Positive	Positive
Sequence_320_AVP_training	Positive	Negative	Negative	Positive	Positive	Positive	Positive	Positive	Positive	Positive	Positive
Sequence_321_AVP_training	Positive	Negative	Negative	Positive	Positive	Positive	Positive	Positive	Positive	Positive	Positive
Sequence_322_AVP_training	Positive	Negative	Negative	Positive	Positive	Positive	Positive	Positive	Positive	Positive	Positive
Sequence_323_AVP_training	Positive	Positive	Positive	Positive	Positive	Positive	Positive	Positive	Positive	Positive	Positive
Sequence_324_AVP_training	Positive	Positive	Positive	Positive	Positive	Positive	Positive	Positive	Positive	Positive	Positive
Sequence_325_AVP_training	Positive	Positive	Negative	Positive	Positive	Positive	Positive	Positive	Positive	Positive	Positive
Sequence_326_AVP_training	Positive	Positive	Positive	Positive	Positive	Positive	Positive	Positive	Positive	Positive	Positive
Sequence_327_AVP_training	Positive	Positive	Negative	Positive	Positive	Positive	Positive	Positive	Positive	Positive	Positive
Sequence_328_AVP_training	Positive	Positive	Negative	Positive	Positive	Positive	Positive	Positive	Positive	Positive	Positive
Sequence_329_AVP_training	Positive	Positive	Negative	Negative	Positive	Positive	Positive	Positive	Negative	Positive	Positive
Sequence_330_AVP_training	Positive	Positive	Negative	Positive	Positive	Positive	Positive	Positive	Positive	Positive	Positive
Sequence_331_AVP_training	Positive	Negative	Negative	Positive	Positive	Positive	Positive	Positive	Positive	Positive	Positive
Sequence_332_AVP_training	Positive	Positive	Positive	Positive	Positive	Positive	Positive	Positive	Positive	Positive	Positive
Sequence_333_AVP_training	Positive	Positive	Negative	Positive	Positive	Positive	Positive	Positive	Positive	Positive	Positive
Sequence_334_AVP_training	Positive	Positive	Positive	Positive	Positive	Positive	Positive	Positive	Positive	Positive	Positive
Sequence_335_AVP_training	Positive	Negative	Negative	Positive	Positive	Positive	Positive	Positive	Positive	Positive	Positive
Sequence_336_AVP_training	Positive	Negative	Negative	Positive	Positive	Positive	Positive	Positive	Positive	Positive	Positive
Sequence_337_AVP_training	Positive	Positive	Negative	Positive	Positive	Positive	Positive	Positive	Positive	Positive	Positive
Sequence_338_AVP_training	Positive	Positive	Positive	Positive	Positive	Positive	Positive	Positive	Positive	Positive	Positive
Sequence_339_AVP_training	Positive	Positive	Negative	Positive	Positive	Positive	Positive	Positive	Positive	Positive	Positive
Sequence_340_AVP_training	Positive	Negative	Negative	Positive	Positive	Positive	Positive	Positive	Positive	Positive	Positive
Sequence_341_AVP_training	Positive	Positive	Positive	Positive	Positive	Positive	Positive	Positive	Positive	Positive	Positive
Sequence_342_AVP_training	Positive	Positive	Negative	Positive	Positive	Positive	Positive	Positive	Positive	Positive	Positive
Sequence_343_AVP_training	Positive	Positive	Negative	Negative	Positive	Positive	Positive	Positive	Negative	Negative	Positive
Sequence_344_AVP_training	Positive	Positive	Negative	Positive	Positive	Positive	Positive	Positive	Positive	Positive	Positive
Sequence_345_AVP_training	Positive	Positive	Negative	Positive	Positive	Positive	Positive	Positive	Positive	Positive	Positive
Sequence_346_AVP_training	Positive	Negative	Negative	Positive	Positive	Positive	Positive	Positive	Positive	Positive	Positive
Sequence_347_AVP_training	Positive	Positive	Positive	Positive	Positive	Positive	Positive	Positive	Positive	Positive	Positive
Sequence_348_AVP_training	Positive	Positive	Negative	Positive	Positive	Positive	Positive	Positive	Positive	Positive	Positive
Sequence_349_AVP_training	Positive	Positive	Positive	Positive	Positive	Positive	Positive	Positive	Positive	Positive	Positive
Sequence_350_AVP_training	Positive	Positive	Negative	Positive	Positive	Positive	Positive	Positive	Positive	Positive	Positive
Sequence_351_AVP_training	Positive	Positive	Positive	Positive	Positive	Positive	Positive	Positive	Positive	Positive	Positive
Sequence_352_AVP_training	Positive	Positive	Negative	Positive	Positive	Positive	Positive	Positive	Positive	Positive	Positive
Sequence_353_AVP_training	Positive	Positive	Positive	Positive	Positive	Positive	Positive	Positive	Positive	Positive	Positive
Sequence_354_AVP_training	Positive	Negative	Negative	Positive	Positive	Positive	Positive	Positive	Positive	Positive	Positive
Sequence_355_AVP_training	Positive	Positive	Positive	Positive	Positive	Positive	Positive	Positive	Positive	Positive	Positive
Sequence_356_AVP_training	Positive	Positive	Positive	Positive	Positive	Positive	Positive	Positive	Positive	Positive	Positive
Sequence_357_AVP_training	Positive	Positive	Positive	Positive	Positive	Positive	Positive	Positive	Positive	Positive	Positive
Sequence_358_AVP_training	Positive	Positive	Negative	Positive	Positive	Positive	Positive	Positive	Positive	Positive	Positive
Sequence_359_AVP_training	Positive	Positive	Positive	Positive	Positive	Positive	Positive	Positive	Positive	Positive	Positive
Sequence_360_AVP_training	Positive	Positive	Positive	Positive	Positive	Positive	Positive	Positive	Positive	Positive	Positive
Sequence_361_AVP_training	Positive	Negative	Negative	Positive	Positive	Positive	Positive	Positive	Positive	Positive	Positive
Sequence_362_AVP_training	Positive	Positive	Negative	Positive	Positive	Positive	Positive	Positive	Positive	Positive	Positive
Sequence_363_AVP_training	Positive	Positive	Negative	Positive	Positive	Positive	Positive	Positive	Positive	Positive	Positive
Sequence_364_AVP_training	Positive	Negative	Negative	Positive	Positive	Positive	Positive	Positive	Positive	Positive	Positive
Sequence_365_AVP_training	Positive	Positive	Negative	Positive	Positive	Positive	Positive	Positive	Positive	Positive	Positive
Sequence_366_AVP_training	Positive	Positive	Positive	Positive	Positive	Positive	Positive	Positive	Positive	Positive	Positive
Sequence_367_AVP_training	Positive	Positive	Positive	Positive	Positive	Positive	Positive	Positive	Positive	Positive	Positive
Sequence_368_AVP_training	Positive	Positive	Positive	Positive	Positive	Positive	Positive	Positive	Positive	Positive	Positive
Sequence_369_AVP_training	Positive	Positive	Positive	Positive	Positive	Positive	Positive	Positive	Positive	Positive	Positive
Sequence_370_AVP_training	Positive	Negative	Negative	Positive	Positive	Negative	Positive	Positive	Positive	Negative	Positive
Sequence_371_AVP_training	Positive	Negative	Negative	Positive	Positive	Positive	Positive	Positive	Positive	Positive	Positive
Sequence_372_AVP_training	Positive	Negative	Negative	Positive	Positive	Positive	Positive	Positive	Positive	Positive	Positive
Sequence_373_AVP_training	Positive	Negative	Negative	Positive	Positive	Positive	Positive	Positive	Positive	Positive	Positive
Sequence_374_AVP_training	Positive	Negative	Negative	Positive	Positive	Positive	Positive	Positive	Positive	Positive	Positive
Sequence_375_AVP_training	Positive	Negative	Negative	Positive	Positive	Positive	Positive	Positive	Positive	Positive	Positive
Sequence_376_AVP_training	Positive	Negative	Negative	Positive	Positive	Positive	Positive	Positive	Positive	Positive	Positive
Sequence_377_AVP_training	Positive	Negative	Negative	Positive	Positive	Positive	Positive	Positive	Positive	Positive	Positive
Sequence_378_AVP_training	Positive	Negative	Positive	Positive	Positive	Positive	Positive	Positive	Positive	Positive	Positive
Sequence_379_AVP_training	Positive	Positive	Positive	Positive	Positive	Positive	Positive	Positive	Positive	Positive	Positive
Sequence_380_AVP_training	Positive	Positive	Negative	Positive	Positive	Positive	Positive	Positive	Positive	Positive	Positive
Sequence_381_AVP_training	Positive	Negative	Negative	Negative	Positive	Negative	Negative	Negative	Positive	Negative	Negative
Sequence_382_AVP_training	Positive	Negative	Positive	Positive	Positive	Positive	Positive	Positive	Positive	Positive	Positive
Sequence_383_AVP_training	Positive	Positive	Negative	Positive	Positive	Positive	Positive	Positive	Positive	Positive	Positive
Sequence_384_AVP_training	Positive	Negative	Negative	Positive	Positive	Positive	Positive	Positive	Positive	Positive	Positive
Sequence_385_AVP_training	Positive	Positive	Positive	Positive	Positive	Positive	Positive	Positive	Positive	Positive	Positive
Sequence_386_AVP_training	Positive	Negative	Negative	Positive	Positive	Positive	Positive	Positive	Positive	Positive	Positive
Sequence_387_AVP_training	Positive	Positive	Negative	Positive	Positive	Positive	Positive	Positive	Positive	Positive	Positive
Sequence_388_AVP_training	Positive	Negative	Negative	Positive	Positive	Positive	Positive	Positive	Positive	Positive	Positive
Sequence_389_AVP_training	Positive	Negative	Negative	Positive	Positive	Positive	Positive	Positive	Positive	Positive	Positive
Sequence_390_AVP_training	Positive	Negative	Negative	Positive	Positive	Positive	Positive	Positive	Positive	Positive	Positive
Sequence_391_AVP_training	Positive	Positive	Positive	Positive	Positive	Positive	Positive	Positive	Positive	Positive	Positive
Sequence_392_AVP_training	Positive	Negative	Negative	Positive	Positive	Negative	Positive	Positive	Positive	Negative	Positive
Sequence_393_AVP_training	Positive	Negative	Negative	Positive	Positive	Positive	Positive	Positive	Positive	Positive	Positive
Sequence_394_AVP_training	Positive	Positive	Negative	Positive	Positive	Positive	Positive	Positive	Positive	Positive	Positive
Sequence_395_AVP_training	Positive	Negative	Positive	Positive	Positive	Positive	Positive	Positive	Positive	Positive	Positive
Sequence_396_AVP_training	Positive	Positive	Negative	Negative	Positive	Positive	Positive	Positive	Positive	Negative	Positive
Sequence_397_AVP_training	Positive	Positive	Positive	Positive	Positive	Positive	Positive	Positive	Positive	Positive	Positive
Sequence_398_AVP_training	Positive	Positive	Negative	Positive	Positive	Positive	Positive	Positive	Positive	Positive	Positive
Sequence_399_AVP_training	Positive	Positive	Positive	Positive	Positive	Positive	Positive	Positive	Positive	Positive	Positive
Sequence_400_AVP_training	Positive	Positive	Positive	Positive	Positive	Positive	Positive	Positive	Positive	Positive	Positive
Sequence_401_AVP_training	Positive	Positive	Negative	Positive	Positive	Positive	Positive	Positive	Positive	Positive	Positive
Sequence_402_AVP_training	Positive	Negative	Negative	Negative	Positive	Negative	Negative	Negative	Positive	Negative	Negative
Sequence_403_AVP_training	Positive	Negative	Negative	Positive	Positive	Positive	Positive	Positive	Positive	Positive	Positive
Sequence_404_AVP_training	Positive	Negative	Positive	Positive	Positive	Positive	Positive	Positive	Positive	Positive	Positive
Sequence_405_AVP_training	Positive	Negative	Negative	Positive	Positive	Negative	Positive	Positive	Positive	Negative	Positive
Sequence_406_AVP_training	Positive	Negative	Negative	Positive	Positive	Positive	Positive	Positive	Positive	Positive	Positive
Sequence_407_AVP_training	Positive	Negative	Negative	Positive	Positive	Positive	Positive	Positive	Positive	Positive	Positive
Sequence_408_AVP_training	Positive	Negative	Negative	Positive	Positive	Positive	Positive	Positive	Positive	Positive	Positive
Sequence_409_AVP_training	Positive	Negative	Negative	Negative	Positive	Negative	Negative	Negative	Positive	Negative	Negative
Sequence_410_AVP_training	Positive	Positive	Negative	Positive	Positive	Positive	Positive	Positive	Positive	Positive	Positive
Sequence_411_AVP_training	Positive	Negative	Negative	Positive	Positive	Positive	Positive	Positive	Positive	Positive	Positive
Sequence_412_AVP_training	Positive	Positive	Negative	Positive	Positive	Positive	Positive	Positive	Positive	Positive	Positive
Sequence_413_AVP_training	Positive	Positive	Negative	Positive	Positive	Positive	Positive	Positive	Positive	Positive	Positive
Sequence_414_AVP_training	Positive	Negative	Positive	Positive	Positive	Positive	Positive	Positive	Positive	Positive	Positive
Sequence_415_AVP_training	Positive	Positive	Positive	Positive	Positive	Positive	Positive	Positive	Positive	Positive	Positive
Sequence_416_AVP_training	Positive	Negative	Negative	Positive	Positive	Positive	Positive	Positive	Positive	Positive	Positive
Sequence_417_AVP_training	Positive	Negative	Negative	Negative	Positive	Negative	Negative	Negative	Positive	Negative	Negative
Sequence_418_AVP_training	Positive	Positive	Negative	Positive	Positive	Positive	Positive	Positive	Positive	Positive	Positive
Sequence_419_AVP_training	Positive	Positive	Negative	Positive	Positive	Positive	Positive	Positive	Positive	Positive	Positive
Sequence_420_AVP_training	Positive	Negative	Negative	Positive	Positive	Positive	Positive	Positive	Positive	Positive	Positive
Sequence_421_AVP_training	Positive	Negative	Negative	Positive	Positive	Positive	Positive	Positive	Positive	Positive	Positive
Sequence_422_AVP_training	Positive	Negative	Negative	Positive	Positive	Negative	Positive	Positive	Positive	Negative	Positive
Sequence_423_AVP_training	Positive	Negative	Negative	Positive	Positive	Positive	Positive	Positive	Positive	Positive	Positive
Sequence_424_AVP_training	Positive	Negative	Negative	Positive	Positive	Positive	Positive	Positive	Positive	Positive	Positive
Sequence_425_AVP_training	Positive	Positive	Negative	Positive	Positive	Positive	Positive	Positive	Positive	Positive	Positive
Sequence_426_AVP_training	Positive	Positive	Negative	Positive	Positive	Positive	Positive	Positive	Positive	Positive	Positive
Sequence_427_AVP_training	Positive	Negative	Positive	Positive	Positive	Positive	Positive	Positive	Positive	Positive	Positive
Sequence_428_AVP_training	Positive	Negative	Negative	Positive	Positive	Positive	Negative	Positive	Positive	Positive	Negative
Sequence_429_AVP_training	Positive	Positive	Negative	Negative	Positive	Positive	Positive	Positive	Positive	Negative	Positive
Sequence_430_AVP_training	Positive	Negative	Negative	Positive	Positive	Positive	Positive	Positive	Positive	Positive	Positive
Sequence_431_AVP_training	Positive	Positive	Negative	Positive	Positive	Positive	Positive	Positive	Positive	Positive	Positive
Sequence_432_AVP_training	Positive	Negative	Negative	Positive	Positive	Positive	Positive	Positive	Positive	Positive	Positive
Sequence_433_AVP_training	Positive	Negative	Negative	Positive	Positive	Positive	Positive	Positive	Positive	Positive	Positive
Sequence_434_AVP_training	Positive	Negative	Negative	Positive	Positive	Positive	Positive	Positive	Positive	Positive	Positive
Sequence_435_AVP_training	Positive	Positive	Negative	Positive	Positive	Positive	Positive	Positive	Positive	Positive	Positive
Sequence_436_AVP_training	Positive	Negative	Negative	Positive	Positive	Positive	Positive	Positive	Positive	Positive	Positive
Sequence_437_AVP_training	Positive	Negative	Positive	Positive	Positive	Positive	Positive	Positive	Positive	Positive	Positive
Sequence_438_AVP_training	Positive	Negative	Positive	Positive	Positive	Positive	Positive	Positive	Positive	Positive	Positive
Sequence_439_AVP_training	Positive	Negative	Negative	Positive	Positive	Positive	Positive	Positive	Positive	Positive	Positive
Sequence_440_AVP_training	Positive	Negative	Positive	Positive	Positive	Positive	Positive	Positive	Positive	Positive	Positive
Sequence_441_AVP_training	Positive	Positive	Negative	Negative	Positive	Positive	Positive	Positive	Positive	Negative	Positive
Sequence_442_AVP_training	Positive	Negative	Positive	Positive	Positive	Positive	Positive	Positive	Positive	Positive	Positive
Sequence_443_AVP_training	Positive	Positive	Negative	Positive	Positive	Positive	Positive	Positive	Positive	Positive	Positive
Sequence_444_AVP_training	Positive	Positive	Negative	Positive	Positive	Positive	Positive	Positive	Positive	Positive	Positive
Sequence_445_AVP_training	Positive	Positive	Negative	Positive	Positive	Positive	Positive	Positive	Positive	Positive	Positive
Sequence_446_AVP_training	Positive	Positive	Negative	Positive	Positive	Positive	Positive	Positive	Positive	Positive	Positive
Sequence_447_AVP_training	Positive	Negative	Negative	Positive	Positive	Positive	Positive	Positive	Positive	Positive	Positive
Sequence_448_AVP_training	Positive	Negative	Negative	Positive	Positive	Positive	Positive	Positive	Positive	Positive	Positive
Sequence_449_AVP_training	Positive	Positive	Negative	Positive	Positive	Positive	Positive	Positive	Positive	Positive	Positive
Sequence_450_AVP_training	Positive	Negative	Negative	Positive	Positive	Positive	Positive	Positive	Positive	Negative	Positive
Sequence_451_AVP_training	Positive	Negative	Negative	Positive	Positive	Positive	Positive	Positive	Positive	Positive	Positive
Sequence_452_AVP_training	Positive	Negative	Negative	Positive	Positive	Positive	Positive	Positive	Positive	Positive	Positive
Sequence_453_AVP_training	Positive	Positive	Negative	Positive	Positive	Positive	Positive	Positive	Positive	Positive	Positive
Sequence_454_AVP_training	Positive	Negative	Positive	Positive	Positive	Positive	Positive	Positive	Positive	Positive	Positive
Sequence_455_AVP_training	Positive	Positive	Positive	Positive	Positive	Positive	Positive	Positive	Positive	Positive	Positive
Sequence_456_AVP_training	Positive	Negative	Negative	Positive	Positive	Positive	Positive	Positive	Positive	Positive	Positive
Sequence_457_AVP_training	Positive	Negative	Negative	Positive	Positive	Positive	Positive	Positive	Positive	Positive	Positive
Sequence_458_AVP_training	Positive	Negative	Negative	Positive	Positive	Positive	Positive	Positive	Positive	Positive	Positive
Sequence_459_AVP_training	Positive	Negative	Positive	Positive	Positive	Positive	Positive	Positive	Positive	Positive	Positive
Sequence_460_AVP_training	Positive	Negative	Negative	Positive	Positive	Positive	Positive	Positive	Positive	Positive	Positive
Sequence_461_AVP_training	Positive	Negative	Negative	Negative	Negative	Positive	Positive	Negative	Negative	Positive	Positive
Sequence_462_AVP_training	Positive	Negative	Negative	Positive	Positive	Positive	Positive	Positive	Positive	Positive	Positive
Sequence_463_AVP_training	Positive	Negative	Negative	Positive	Positive	Positive	Positive	Positive	Positive	Positive	Positive
Sequence_464_AVP_training	Positive	Negative	Negative	Negative	Negative	Positive	Positive	Negative	Negative	Positive	Positive
Sequence_465_AVP_training	Positive	Positive	Positive	Positive	Positive	Positive	Positive	Positive	Positive	Positive	Positive
Sequence_466_AVP_training	Positive	Positive	Positive	Positive	Positive	Positive	Positive	Positive	Positive	Positive	Positive
Sequence_467_AVP_training	Positive	Positive	Positive	Positive	Positive	Positive	Positive	Positive	Positive	Positive	Positive
Sequence_468_AVP_training	Positive	Positive	Positive	Positive	Positive	Positive	Positive	Positive	Positive	Positive	Positive
Sequence_469_AVP_training	Positive	Negative	Negative	Positive	Positive	Positive	Positive	Positive	Positive	Positive	Positive
Sequence_470_AVP_training	Positive	Negative	Negative	Positive	Positive	Positive	Positive	Positive	Positive	Positive	Positive
Sequence_471_AVP_training	Positive	Positive	Negative	Positive	Positive	Positive	Positive	Positive	Positive	Positive	Positive
Sequence_472_AVP_training	Positive	Negative	Negative	Negative	Negative	Positive	Positive	Negative	Negative	Positive	Positive
Sequence_473_AVP_training	Positive	Negative	Negative	Negative	Negative	Positive	Positive	Negative	Negative	Positive	Positive
Sequence_474_AVP_training	Positive	Negative	Negative	Positive	Positive	Positive	Positive	Positive	Positive	Positive	Positive
Sequence_475_AVP_training	Positive	Negative	Negative	Negative	Negative	Positive	Positive	Negative	Negative	Positive	Positive
Sequence_476_AVP_training	Positive	Positive	Negative	Positive	Positive	Positive	Positive	Positive	Positive	Positive	Positive
Sequence_477_AVP_training	Positive	Negative	Negative	Negative	Negative	Positive	Positive	Negative	Negative	Positive	Positive
Sequence_478_AVP_training	Positive	Positive	Positive	Positive	Positive	Positive	Positive	Positive	Positive	Positive	Positive
Sequence_479_AVP_training	Positive	Negative	Negative	Negative	Negative	Positive	Positive	Negative	Negative	Positive	Positive
Sequence_480_AVP_training	Positive	Negative	Negative	Negative	Negative	Positive	Positive	Negative	Negative	Positive	Positive
Sequence_481_AVP_training	Positive	Positive	Positive	Positive	Positive	Positive	Positive	Positive	Positive	Positive	Positive
Sequence_482_AVP_training	Positive	Negative	Negative	Positive	Positive	Positive	Positive	Positive	Positive	Positive	Positive
Sequence_483_AVP_training	Positive	Positive	Positive	Positive	Positive	Positive	Positive	Positive	Positive	Positive	Positive
Sequence_484_AVP_training	Positive	Negative	Negative	Negative	Negative	Positive	Positive	Negative	Negative	Positive	Positive
Sequence_485_AVP_training	Positive	Positive	Positive	Positive	Positive	Positive	Positive	Positive	Positive	Positive	Positive
Sequence_486_AVP_training	Positive	Negative	Negative	Negative	Negative	Positive	Positive	Negative	Negative	Positive	Positive
Sequence_487_AVP_training	Positive	Positive	Positive	Positive	Positive	Positive	Positive	Positive	Positive	Positive	Positive
Sequence_488_AVP_training	Positive	Positive	Positive	Positive	Positive	Positive	Positive	Positive	Positive	Positive	Positive
Sequence_489_AVP_training	Positive	Positive	Positive	Positive	Positive	Positive	Positive	Positive	Positive	Positive	Positive
Sequence_490_AVP_training	Positive	Negative	Negative	Negative	Negative	Positive	Positive	Negative	Negative	Positive	Positive
Sequence_491_AVP_training	Positive	Negative	Negative	Negative	Negative	Positive	Positive	Negative	Negative	Positive	Positive
Sequence_492_AVP_training	Positive	Positive	Positive	Positive	Positive	Positive	Positive	Positive	Positive	Positive	Positive
Sequence_493_AVP_training	Positive	Positive	Positive	Positive	Positive	Positive	Positive	Positive	Positive	Positive	Positive
Sequence_494_AVP_training	Positive	Negative	Negative	Negative	Negative	Positive	Positive	Negative	Negative	Positive	Positive
Sequence_495_AVP_training	Positive	Positive	Positive	Positive	Positive	Positive	Positive	Positive	Positive	Positive	Positive
Sequence_496_AVP_training	Positive	Positive	Positive	Positive	Positive	Positive	Positive	Positive	Positive	Positive	Positive
Sequence_497_AVP_training	Positive	Negative	Negative	Positive	Positive	Positive	Positive	Positive	Positive	Positive	Positive
Sequence_498_AVP_training	Positive	Positive	Positive	Positive	Positive	Positive	Positive	Positive	Positive	Positive	Positive
Sequence_499_AVP_training	Positive	Negative	Negative	Negative	Negative	Positive	Positive	Negative	Negative	Positive	Positive
Sequence_500_AVP_training	Positive	Positive	Positive	Positive	Positive	Positive	Positive	Positive	Positive	Positive	Positive
Sequence_501_AVP_training	Positive	Positive	Positive	Positive	Positive	Positive	Positive	Positive	Positive	Positive	Positive
Sequence_502_AVP_training	Positive	Positive	Positive	Positive	Positive	Positive	Positive	Positive	Positive	Positive	Positive
Sequence_503_AVP_training	Positive	Negative	Negative	Negative	Positive	Positive	Positive	Negative	Positive	Positive	Positive
Sequence_504_AVP_training	Positive	Negative	Negative	Negative	Negative	Positive	Positive	Negative	Negative	Positive	Positive
Sequence_505_AVP_training	Positive	Negative	Negative	Positive	Positive	Positive	Positive	Positive	Positive	Positive	Positive
Sequence_506_AVP_training	Positive	Positive	Positive	Positive	Positive	Positive	Positive	Positive	Positive	Positive	Positive
Sequence_507_AVP_training	Positive	Positive	Positive	Positive	Positive	Positive	Positive	Positive	Positive	Positive	Positive
Sequence_508_AVP_training	Positive	Positive	Positive	Positive	Positive	Positive	Positive	Positive	Positive	Positive	Positive
Sequence_509_AVP_training	Positive	Negative	Negative	Positive	Positive	Positive	Positive	Positive	Positive	Positive	Positive
Sequence_510_AVP_training	Positive	Negative	Positive	Positive	Positive	Positive	Positive	Positive	Positive	Positive	Positive
Sequence_511_AVP_training	Positive	Negative	Negative	Positive	Positive	Positive	Positive	Positive	Positive	Positive	Positive
Sequence_512_AVP_training	Positive	Negative	Negative	Negative	Negative	Positive	Positive	Negative	Negative	Positive	Positive
Sequence_513_AVP_training	Positive	Negative	Negative	Negative	Positive	Positive	Positive	Negative	Positive	Positive	Positive
Sequence_514_AVP_training	Positive	Negative	Negative	Negative	Negative	Positive	Positive	Negative	Negative	Positive	Positive
Sequence_515_AVP_training	Positive	Positive	Positive	Positive	Positive	Positive	Positive	Positive	Positive	Positive	Positive
Sequence_516_AVP_training	Positive	Positive	Positive	Positive	Positive	Positive	Positive	Positive	Positive	Positive	Positive
Sequence_517_AVP_training	Positive	Negative	Negative	Positive	Positive	Positive	Positive	Positive	Positive	Positive	Positive
Sequence_518_AVP_training	Positive	Positive	Positive	Positive	Positive	Positive	Positive	Positive	Positive	Positive	Positive
Sequence_519_AVP_training	Positive	Positive	Negative	Negative	Positive	Positive	Positive	Positive	Negative	Positive	Positive
Sequence_520_AVP_training	Positive	Positive	Positive	Positive	Positive	Positive	Positive	Positive	Positive	Positive	Positive
Sequence_521_AVP_training	Positive	Negative	Negative	Positive	Positive	Positive	Positive	Positive	Positive	Positive	Positive
Sequence_522_AVP_training	Positive	Positive	Positive	Positive	Positive	Positive	Positive	Positive	Positive	Positive	Positive
Sequence_523_AVP_training	Positive	Negative	Negative	Negative	Negative	Positive	Positive	Negative	Negative	Negative	Positive
Sequence_524_AVP_training	Positive	Positive	Positive	Positive	Positive	Positive	Positive	Positive	Positive	Positive	Positive
Sequence_525_AVP_training	Positive	Positive	Positive	Positive	Positive	Positive	Positive	Positive	Positive	Positive	Positive
Sequence_526_AVP_training	Positive	Negative	Negative	Positive	Positive	Positive	Positive	Positive	Positive	Positive	Positive
Sequence_527_AVP_training	Positive	Positive	Positive	Positive	Positive	Positive	Positive	Positive	Positive	Positive	Positive
Sequence_528_AVP_training	Positive	Negative	Negative	Positive	Positive	Positive	Positive	Positive	Positive	Positive	Positive
Sequence_529_AVP_training	Positive	Negative	Negative	Negative	Positive	Positive	Positive	Negative	Positive	Negative	Negative
Sequence_530_AVP_training	Positive	Negative	Negative	Negative	Negative	Positive	Positive	Negative	Negative	Positive	Positive
Sequence_531_AVP_training	Positive	Negative	Negative	Negative	Negative	Positive	Positive	Negative	Negative	Positive	Positive
Sequence_532_AVP_training	Positive	Positive	Positive	Positive	Positive	Positive	Positive	Positive	Positive	Positive	Positive
Sequence_533_AVP_training	Positive	Positive	Positive	Positive	Positive	Positive	Positive	Positive	Positive	Positive	Positive
Sequence_534_AVP_training	Positive	Negative	Negative	Positive	Positive	Positive	Positive	Positive	Positive	Positive	Positive
Sequence_535_AVP_training	Positive	Negative	Negative	Positive	Positive	Positive	Positive	Positive	Positive	Positive	Positive
Sequence_536_AVP_training	Positive	Negative	Negative	Positive	Positive	Positive	Positive	Positive	Positive	Positive	Positive
Sequence_537_AVP_training	Positive	Negative	Negative	Positive	Positive	Positive	Positive	Positive	Positive	Positive	Positive
Sequence_538_AVP_training	Positive	Negative	Negative	Positive	Positive	Positive	Positive	Positive	Positive	Positive	Positive
Sequence_539_AVP_training	Positive	Negative	Negative	Positive	Positive	Positive	Positive	Positive	Positive	Positive	Positive
Sequence_540_AVP_training	Positive	Negative	Negative	Positive	Positive	Positive	Positive	Positive	Positive	Positive	Positive
Sequence_541_AVP_training	Positive	Negative	Negative	Positive	Positive	Positive	Positive	Positive	Positive	Positive	Positive
Sequence_542_AVP_training	Positive	Negative	Negative	Positive	Positive	Positive	Positive	Positive	Positive	Positive	Positive
Sequence_543_AVP_training	Positive	Negative	Negative	Positive	Positive	Positive	Positive	Positive	Positive	Positive	Positive
Sequence_544_AVP_training	Positive	Negative	Negative	Positive	Positive	Positive	Positive	Positive	Positive	Positive	Positive
Sequence_545_AVP_training	Positive	Negative	Negative	Positive	Positive	Positive	Positive	Positive	Positive	Positive	Positive
Sequence_546_AVP_training	Positive	Negative	Negative	Positive	Positive	Positive	Positive	Positive	Positive	Positive	Positive
Sequence_547_AVP_training	Positive	Negative	Negative	Positive	Positive	Positive	Positive	Positive	Positive	Positive	Positive
Sequence_548_AVP_training	Positive	Positive	Negative	Positive	Positive	Positive	Positive	Positive	Positive	Positive	Positive
Sequence_549_AVP_training	Positive	Negative	Negative	Positive	Positive	Positive	Positive	Positive	Positive	Positive	Positive
Sequence_550_AVP_training	Positive	Negative	Negative	Positive	Positive	Positive	Positive	Positive	Positive	Positive	Positive
Sequence_551_AVP_training	Positive	Negative	Negative	Positive	Positive	Positive	Positive	Positive	Positive	Positive	Positive
Sequence_552_AVP_training	Positive	Negative	Negative	Negative	Negative	Positive	Positive	Negative	Negative	Positive	Positive
Sequence_553_AVP_training	Positive	Negative	Negative	Positive	Positive	Positive	Positive	Positive	Positive	Positive	Positive
Sequence_554_AVP_training	Positive	Negative	Negative	Positive	Positive	Positive	Positive	Positive	Positive	Positive	Positive
Sequence_555_AVP_training	Positive	Negative	Negative	Negative	Negative	Positive	Positive	Negative	Negative	Positive	Positive
Sequence_556_AVP_training	Positive	Negative	Negative	Negative	Positive	Positive	Positive	Negative	Positive	Positive	Positive
Sequence_557_AVP_training	Positive	Positive	Positive	Positive	Positive	Positive	Positive	Positive	Positive	Positive	Positive
Sequence_558_AVP_training	Positive	Negative	Negative	Negative	Positive	Positive	Positive	Negative	Positive	Positive	Positive
Sequence_559_AVP_training	Positive	Negative	Negative	Positive	Positive	Positive	Positive	Positive	Positive	Positive	Positive
Sequence_560_AVP_training	Positive	Positive	Positive	Positive	Positive	Positive	Positive	Positive	Positive	Positive	Positive
Sequence_561_AVP_training	Positive	Negative	Negative	Positive	Positive	Positive	Positive	Positive	Positive	Positive	Positive
Sequence_562_AVP_training	Positive	Negative	Negative	Negative	Positive	Positive	Positive	Negative	Positive	Positive	Positive
Sequence_563_AVP_training	Positive	Negative	Negative	Positive	Positive	Positive	Positive	Positive	Positive	Positive	Positive
Sequence_564_AVP_training	Positive	Negative	Negative	Negative	Positive	Positive	Positive	Negative	Positive	Positive	Positive
Sequence_565_AVP_training	Positive	Negative	Negative	Positive	Positive	Positive	Positive	Positive	Positive	Positive	Positive
Sequence_566_AVP_training	Positive	Negative	Negative	Negative	Positive	Positive	Positive	Negative	Positive	Positive	Positive
Sequence_567_AVP_training	Positive	Negative	Negative	Negative	Positive	Positive	Positive	Negative	Positive	Positive	Positive
Sequence_568_AVP_training	Positive	Negative	Negative	Negative	Positive	Positive	Positive	Negative	Positive	Positive	Positive
Sequence_569_AVP_training	Positive	Negative	Negative	Positive	Positive	Positive	Positive	Positive	Positive	Positive	Positive
Sequence_570_AVP_training	Positive	Positive	Negative	Negative	Positive	Positive	Positive	Positive	Positive	Positive	Positive
Sequence_571_AVP_training	Positive	Negative	Negative	Positive	Positive	Positive	Positive	Positive	Positive	Positive	Positive
Sequence_572_AVP_training	Positive	Negative	Negative	Positive	Positive	Positive	Positive	Positive	Positive	Positive	Positive
Sequence_573_AVP_training	Positive	Negative	Negative	Positive	Positive	Positive	Positive	Positive	Positive	Positive	Positive
Sequence_574_AVP_training	Positive	Positive	Negative	Negative	Positive	Positive	Positive	Positive	Negative	Positive	Positive
Sequence_575_AVP_training	Positive	Positive	Negative	Negative	Positive	Positive	Positive	Positive	Negative	Positive	Positive
Sequence_576_AVP_training	Positive	Negative	Negative	Positive	Positive	Positive	Positive	Positive	Positive	Positive	Positive
Sequence_577_AVP_training	Positive	Negative	Negative	Positive	Positive	Positive	Positive	Positive	Positive	Positive	Positive
Sequence_578_AVP_training	Positive	Positive	Negative	Positive	Positive	Positive	Positive	Positive	Positive	Positive	Positive
Sequence_579_AVP_training	Positive	Positive	Positive	Positive	Positive	Positive	Positive	Positive	Positive	Positive	Positive
Sequence_580_AVP_training	Positive	Positive	Positive	Positive	Positive	Positive	Positive	Positive	Positive	Positive	Positive
Sequence_581_AVP_training	Positive	Negative	Negative	Positive	Positive	Positive	Positive	Positive	Positive	Positive	Positive
Sequence_582_AVP_training	Positive	Positive	Positive	Positive	Positive	Positive	Positive	Positive	Positive	Positive	Positive
Sequence_583_AVP_training	Positive	Negative	Negative	Positive	Positive	Positive	Positive	Positive	Positive	Positive	Positive
Sequence_584_AVP_training	Positive	Positive	Positive	Positive	Positive	Positive	Positive	Positive	Positive	Positive	Positive
Sequence_585_AVP_training	Positive	Positive	Positive	Positive	Positive	Positive	Positive	Positive	Positive	Positive	Positive
Sequence_586_AVP_training	Positive	Negative	Negative	Positive	Positive	Positive	Positive	Positive	Positive	Positive	Positive
Sequence_587_AVP_training	Positive	Negative	Negative	Negative	Negative	Positive	Positive	Negative	Negative	Positive	Positive
Sequence_588_AVP_training	Positive	Positive	Positive	Negative	Positive	Positive	Positive	Positive	Positive	Positive	Positive
Sequence_589_AVP_training	Positive	Positive	Positive	Positive	Positive	Positive	Positive	Positive	Positive	Positive	Positive
Sequence_590_AVP_training	Positive	Negative	Negative	Positive	Positive	Positive	Positive	Positive	Positive	Positive	Positive
Sequence_591_AVP_training	Positive	Positive	Negative	Positive	Positive	Positive	Positive	Positive	Positive	Positive	Positive
Sequence_592_AVP_training	Positive	Positive	Positive	Positive	Positive	Positive	Positive	Positive	Positive	Positive	Positive
Sequence_593_AVP_training	Positive	Negative	Negative	Positive	Positive	Positive	Positive	Positive	Positive	Positive	Positive
Sequence_594_AVP_training	Positive	Negative	Negative	Negative	Positive	Positive	Positive	Negative	Positive	Positive	Positive
Sequence_595_AVP_training	Positive	Negative	Negative	Positive	Positive	Positive	Positive	Positive	Positive	Positive	Positive
Sequence_596_AVP_training	Positive	Negative	Positive	Negative	Positive	Positive	Positive	Positive	Positive	Positive	Positive
Sequence_597_AVP_training	Positive	Positive	Positive	Positive	Positive	Positive	Positive	Positive	Positive	Positive	Positive
Sequence_598_AVP_training	Positive	Negative	Negative	Positive	Positive	Positive	Positive	Positive	Positive	Positive	Positive
Sequence_599_AVP_training	Positive	Negative	Negative	Positive	Positive	Positive	Positive	Positive	Positive	Positive	Positive
Sequence_600_AVP_training	Positive	Negative	Negative	Negative	Negative	Positive	Positive	Negative	Negative	Positive	Positive
Sequence_601_AVP_training	Positive	Positive	Positive	Negative	Positive	Positive	Positive	Positive	Positive	Positive	Positive
Sequence_602_AVP_training	Positive	Positive	Negative	Positive	Positive	Positive	Positive	Positive	Positive	Positive	Positive
Sequence_603_AVP_training	Positive	Negative	Negative	Positive	Positive	Positive	Positive	Positive	Positive	Positive	Positive
Sequence_604_AVP_training	Positive	Positive	Positive	Positive	Positive	Positive	Positive	Positive	Positive	Positive	Positive
Sequence_605_AVP_training	Positive	Negative	Negative	Positive	Positive	Positive	Positive	Positive	Positive	Positive	Positive
Sequence_606_AVP_training	Positive	Negative	Positive	Negative	Positive	Positive	Positive	Positive	Positive	Positive	Positive
Sequence_607_AVP_training	Positive	Negative	Negative	Positive	Positive	Positive	Positive	Positive	Positive	Positive	Positive
Sequence_608_AVP_training	Positive	Negative	Negative	Positive	Positive	Positive	Positive	Positive	Positive	Positive	Positive
Sequence_609_AVP_training	Positive	Negative	Negative	Negative	Negative	Positive	Positive	Negative	Negative	Positive	Positive
Sequence_610_AVP_training	Positive	Negative	Negative	Positive	Positive	Positive	Positive	Positive	Positive	Positive	Positive
Sequence_611_AVP_training	Positive	Negative	Negative	Positive	Positive	Positive	Positive	Positive	Positive	Positive	Positive
Sequence_612_AVP_training	Positive	Negative	Negative	Positive	Positive	Positive	Positive	Positive	Positive	Positive	Positive
Sequence_613_AVP_training	Positive	Positive	Positive	Positive	Positive	Positive	Positive	Positive	Positive	Positive	Positive
Sequence_614_AVP_training	Positive	Positive	Positive	Positive	Positive	Positive	Positive	Positive	Positive	Positive	Positive
Sequence_615_AVP_training	Positive	Negative	Negative	Negative	Negative	Positive	Positive	Negative	Negative	Positive	Positive
Sequence_616_AVP_training	Positive	Positive	Positive	Positive	Positive	Positive	Positive	Positive	Positive	Positive	Positive
Sequence_617_AVP_training	Positive	Positive	Positive	Positive	Positive	Positive	Positive	Positive	Positive	Positive	Positive
Sequence_618_AVP_training	Positive	Negative	Negative	Positive	Positive	Positive	Positive	Positive	Positive	Positive	Positive
Sequence_619_AVP_training	Positive	Positive	Positive	Positive	Positive	Positive	Positive	Positive	Positive	Positive	Positive
Sequence_620_AVP_training	Positive	Positive	Positive	Negative	Positive	Positive	Positive	Positive	Negative	Positive	Positive
Sequence_621_AVP_training	Positive	Negative	Negative	Positive	Positive	Positive	Positive	Positive	Positive	Positive	Positive
Sequence_622_AVP_training	Positive	Negative	Negative	Positive	Positive	Positive	Positive	Positive	Positive	Positive	Positive
Sequence_623_AVP_training	Positive	Positive	Negative	Positive	Positive	Positive	Positive	Positive	Positive	Positive	Positive
Sequence_624_AVP_training	Positive	Positive	Positive	Positive	Positive	Positive	Positive	Positive	Positive	Positive	Positive
Sequence_625_AVP_training	Positive	Negative	Negative	Positive	Positive	Positive	Positive	Positive	Positive	Positive	Positive
Sequence_626_AVP_training	Positive	Negative	Negative	Positive	Positive	Positive	Positive	Positive	Positive	Positive	Positive
Sequence_627_AVP_training	Positive	Positive	Positive	Positive	Positive	Positive	Positive	Positive	Positive	Positive	Positive
Sequence_628_AVP_training	Positive	Negative	Negative	Positive	Positive	Positive	Positive	Positive	Positive	Positive	Positive
Sequence_629_AVP_training	Positive	Negative	Negative	Positive	Positive	Positive	Positive	Positive	Positive	Positive	Positive
Sequence_630_AVP_training	Positive	Positive	Positive	Positive	Positive	Positive	Positive	Positive	Positive	Positive	Positive
Sequence_631_AVP_training	Positive	Positive	Positive	Negative	Positive	Positive	Positive	Positive	Negative	Positive	Positive
Sequence_632_AVP_training	Positive	Negative	Negative	Positive	Positive	Positive	Positive	Positive	Positive	Positive	Positive
Sequence_633_AVP_training	Positive	Positive	Positive	Positive	Positive	Positive	Positive	Positive	Positive	Positive	Positive
Sequence_634_AVP_training	Positive	Negative	Negative	Positive	Positive	Positive	Positive	Positive	Positive	Positive	Positive
Sequence_635_AVP_training	Positive	Negative	Negative	Positive	Positive	Positive	Positive	Positive	Positive	Positive	Positive
Sequence_636_AVP_training	Positive	Negative	Negative	Negative	Negative	Positive	Positive	Negative	Negative	Positive	Positive
Sequence_637_AVP_training	Positive	Positive	Positive	Positive	Positive	Positive	Positive	Positive	Positive	Positive	Positive
Sequence_638_AVP_training	Positive	Negative	Negative	Negative	Positive	Positive	Positive	Negative	Positive	Positive	Positive
Sequence_639_AVP_training	Positive	Positive	Positive	Positive	Positive	Positive	Positive	Positive	Positive	Positive	Positive
Sequence_640_AVP_training	Positive	Positive	Negative	Positive	Positive	Positive	Positive	Positive	Negative	Positive	Positive
Sequence_641_AVP_training	Positive	Positive	Negative	Negative	Positive	Positive	Positive	Positive	Negative	Positive	Positive
Sequence_642_AVP_training	Positive	Negative	Negative	Negative	Positive	Positive	Positive	Negative	Positive	Positive	Positive
Sequence_643_AVP_training	Positive	Positive	Negative	Negative	Positive	Positive	Positive	Positive	Negative	Positive	Positive
Sequence_644_AVP_training	Positive	Positive	Positive	Positive	Positive	Positive	Positive	Positive	Positive	Positive	Positive
Sequence_645_AVP_training	Positive	Negative	Negative	Positive	Positive	Positive	Positive	Positive	Positive	Positive	Positive
Sequence_646_AVP_training	Positive	Negative	Negative	Positive	Positive	Positive	Positive	Positive	Positive	Positive	Positive
Sequence_647_AVP_training	Positive	Positive	Positive	Positive	Positive	Positive	Positive	Positive	Positive	Positive	Positive
Sequence_648_AVP_training	Positive	Positive	Positive	Positive	Positive	Positive	Positive	Positive	Positive	Positive	Positive
Sequence_649_AVP_training	Positive	Negative	Negative	Positive	Positive	Positive	Positive	Positive	Positive	Positive	Positive
Sequence_650_AVP_training	Positive	Positive	Positive	Positive	Positive	Positive	Positive	Positive	Positive	Positive	Positive
Sequence_651_AVP_training	Positive	Positive	Negative	Positive	Positive	Positive	Positive	Positive	Positive	Positive	Positive
Sequence_652_AVP_training	Positive	Positive	Negative	Positive	Positive	Positive	Positive	Positive	Positive	Positive	Positive
Sequence_653_AVP_training	Positive	Negative	Negative	Negative	Negative	Positive	Positive	Negative	Negative	Positive	Positive
Sequence_654_AVP_training	Positive	Positive	Positive	Positive	Positive	Positive	Positive	Positive	Positive	Positive	Positive
Sequence_655_AVP_training	Positive	Positive	Negative	Negative	Positive	Positive	Positive	Positive	Negative	Positive	Positive
Sequence_656_AVP_training	Positive	Negative	Negative	Negative	Negative	Positive	Positive	Negative	Negative	Positive	Positive
Sequence_657_AVP_training	Positive	Negative	Negative	Positive	Positive	Positive	Positive	Positive	Positive	Positive	Positive
Sequence_658_AVP_training	Positive	Negative	Negative	Positive	Positive	Positive	Positive	Positive	Positive	Positive	Positive
Sequence_659_AVP_training	Positive	Negative	Negative	Negative	Negative	Positive	Positive	Negative	Negative	Positive	Positive
Sequence_660_AVP_training	Positive	Positive	Positive	Negative	Positive	Positive	Positive	Positive	Positive	Positive	Positive
Sequence_661_AVP_training	Positive	Positive	Positive	Positive	Positive	Positive	Positive	Positive	Positive	Positive	Positive
Sequence_662_AVP_training	Positive	Negative	Negative	Positive	Positive	Positive	Positive	Positive	Positive	Positive	Positive
Sequence_663_AVP_training	Positive	Negative	Negative	Negative	Positive	Positive	Positive	Negative	Positive	Positive	Positive
Sequence_664_AVP_training	Positive	Positive	Positive	Positive	Positive	Positive	Positive	Positive	Positive	Positive	Positive
Sequence_665_AVP_training	Positive	Negative	Negative	Negative	Positive	Positive	Positive	Negative	Positive	Positive	Positive
Sequence_666_AVP_training	Positive	Negative	Positive	Positive	Positive	Positive	Positive	Positive	Positive	Positive	Positive
Sequence_667_AVP_training	Positive	Positive	Negative	Negative	Positive	Positive	Positive	Positive	Positive	Positive	Positive
Sequence_668_AVP_training	Positive	Negative	Negative	Negative	Negative	Negative	Positive	Negative	Negative	Negative	Positive
Sequence_669_AVP_training	Positive	Positive	Positive	Positive	Positive	Positive	Positive	Positive	Positive	Positive	Positive
Sequence_670_AVP_training	Positive	Negative	Positive	Negative	Positive	Positive	Positive	Positive	Positive	Positive	Positive
Sequence_671_AVP_training	Positive	Positive	Negative	Negative	Positive	Positive	Positive	Positive	Positive	Positive	Positive
Sequence_672_AVP_training	Positive	Positive	Negative	Positive	Positive	Positive	Positive	Positive	Positive	Positive	Positive
Sequence_673_AVP_training	Positive	Negative	Negative	Negative	Positive	Positive	Positive	Negative	Positive	Positive	Positive
Sequence_674_AVP_training	Positive	Negative	Negative	Positive	Positive	Positive	Positive	Positive	Positive	Positive	Positive
Sequence_675_AVP_training	Positive	Negative	Negative	Negative	Positive	Positive	Positive	Negative	Positive	Positive	Positive
Sequence_676_AVP_training	Positive	Positive	Negative	Positive	Positive	Positive	Positive	Positive	Positive	Positive	Positive
Sequence_677_AVP_training	Positive	Negative	Positive	Positive	Positive	Positive	Positive	Positive	Positive	Positive	Positive
Sequence_678_AVP_training	Positive	Negative	Negative	Negative	Negative	Positive	Positive	Negative	Negative	Positive	Positive
Sequence_679_AVP_training	Positive	Negative	Negative	Positive	Positive	Positive	Positive	Positive	Positive	Positive	Positive
Sequence_680_AVP_training	Positive	Negative	Negative	Positive	Positive	Positive	Positive	Positive	Positive	Positive	Positive
Sequence_681_AVP_training	Positive	Positive	Negative	Negative	Positive	Positive	Positive	Positive	Positive	Positive	Positive
Sequence_682_AVP_training	Positive	Negative	Negative	Positive	Positive	Positive	Positive	Positive	Positive	Positive	Positive
Sequence_683_AVP_training	Positive	Positive	Positive	Positive	Positive	Positive	Positive	Positive	Positive	Positive	Positive
Sequence_684_AVP_training	Positive	Negative	Negative	Positive	Positive	Positive	Positive	Positive	Positive	Positive	Positive
Sequence_685_AVP_training	Positive	Negative	Negative	Positive	Positive	Positive	Positive	Positive	Positive	Positive	Positive
Sequence_686_AVP_training	Positive	Negative	Positive	Positive	Positive	Positive	Positive	Positive	Positive	Positive	Positive
Sequence_687_AVP_training	Positive	Positive	Negative	Negative	Positive	Positive	Positive	Positive	Negative	Positive	Positive
Sequence_688_AVP_training	Positive	Positive	Negative	Positive	Positive	Positive	Positive	Positive	Positive	Positive	Positive
Sequence_689_AVP_training	Positive	Positive	Negative	Positive	Positive	Positive	Positive	Positive	Positive	Positive	Positive
Sequence_690_AVP_training	Positive	Negative	Positive	Positive	Positive	Positive	Positive	Positive	Positive	Positive	Positive
Sequence_691_AVP_training	Positive	Negative	Negative	Negative	Positive	Positive	Positive	Negative	Positive	Positive	Positive
Sequence_692_AVP_training	Positive	Negative	Positive	Positive	Positive	Positive	Positive	Positive	Positive	Positive	Positive
Sequence_693_AVP_training	Positive	Negative	Positive	Positive	Positive	Positive	Positive	Positive	Positive	Positive	Positive
Sequence_694_AVP_training	Positive	Positive	Positive	Positive	Positive	Positive	Positive	Positive	Positive	Positive	Positive
Sequence_695_AVP_training	Positive	Positive	Positive	Negative	Positive	Positive	Positive	Positive	Positive	Positive	Positive
Sequence_696_AVP_training	Positive	Positive	Negative	Positive	Positive	Positive	Positive	Positive	Positive	Positive	Positive
Sequence_697_AVP_training	Positive	Positive	Positive	Positive	Positive	Positive	Positive	Positive	Positive	Positive	Positive
Sequence_698_AVP_training	Positive	Positive	Negative	Positive	Positive	Positive	Positive	Positive	Positive	Positive	Positive
Sequence_699_AVP_training	Positive	Positive	Negative	Positive	Positive	Positive	Positive	Positive	Positive	Positive	Positive
Sequence_700_AVP_training	Positive	Negative	Negative	Negative	Positive	Positive	Positive	Negative	Positive	Positive	Positive
Sequence_701_AVP_training	Positive	Positive	Positive	Positive	Positive	Positive	Positive	Positive	Positive	Positive	Positive
Sequence_702_AVP_training	Positive	Negative	Positive	Positive	Positive	Positive	Positive	Positive	Positive	Positive	Positive
Sequence_703_AVP_training	Positive	Negative	Negative	Positive	Positive	Positive	Positive	Positive	Positive	Positive	Positive
Sequence_704_AVP_training	Positive	Positive	Positive	Positive	Positive	Positive	Positive	Positive	Positive	Positive	Positive
Sequence_705_AVP_training	Positive	Negative	Negative	Negative	Positive	Positive	Positive	Negative	Positive	Positive	Positive
Sequence_706_AVP_training	Positive	Positive	Negative	Positive	Positive	Positive	Positive	Positive	Positive	Positive	Positive
Sequence_707_AVP_training	Positive	Negative	Positive	Positive	Positive	Positive	Positive	Positive	Positive	Positive	Positive
Sequence_708_AVP_training	Positive	Negative	Negative	Negative	Positive	Positive	Positive	Negative	Positive	Positive	Positive
Sequence_709_AVP_training	Positive	Negative	Negative	Positive	Positive	Positive	Positive	Positive	Positive	Positive	Positive
Sequence_710_AVP_training	Positive	Negative	Negative	Negative	Positive	Positive	Positive	Negative	Positive	Positive	Positive
Sequence_711_AVP_training	Positive	Positive	Positive	Negative	Positive	Positive	Positive	Positive	Negative	Positive	Positive
Sequence_712_AVP_training	Positive	Negative	Negative	Positive	Positive	Positive	Positive	Positive	Positive	Positive	Positive
Sequence_713_AVP_training	Positive	Positive	Negative	Positive	Positive	Positive	Positive	Positive	Positive	Positive	Positive
Sequence_714_AVP_training	Positive	Positive	Positive	Positive	Positive	Positive	Positive	Positive	Positive	Positive	Positive
Sequence_715_AVP_training	Positive	Negative	Negative	Positive	Positive	Positive	Positive	Positive	Positive	Positive	Positive
Sequence_716_AVP_training	Positive	Positive	Positive	Positive	Positive	Positive	Positive	Positive	Positive	Positive	Positive
Sequence_717_AVP_training	Positive	Positive	Positive	Positive	Positive	Positive	Positive	Positive	Positive	Positive	Positive
Sequence_718_AVP_training	Positive	Positive	Negative	Negative	Positive	Positive	Positive	Positive	Positive	Positive	Positive
Sequence_719_AVP_training	Positive	Negative	Negative	Positive	Positive	Positive	Positive	Positive	Positive	Positive	Positive
Sequence_720_AVP_training	Positive	Negative	Negative	Positive	Positive	Positive	Positive	Positive	Positive	Positive	Positive
Sequence_721_AVP_training	Positive	Positive	Negative	Negative	Positive	Positive	Positive	Positive	Positive	Positive	Positive
Sequence_722_AVP_training	Positive	Negative	Positive	Negative	Positive	Positive	Positive	Positive	Positive	Positive	Positive
Sequence_723_AVP_training	Positive	Negative	Negative	Negative	Positive	Positive	Positive	Negative	Negative	Positive	Positive
Sequence_724_AVP_training	Positive	Positive	Negative	Positive	Positive	Positive	Positive	Positive	Positive	Positive	Positive
Sequence_725_AVP_training	Positive	Negative	Negative	Negative	Positive	Positive	Positive	Negative	Positive	Positive	Positive
Sequence_726_AVP_training	Positive	Negative	Negative	Negative	Positive	Positive	Positive	Negative	Positive	Positive	Positive
Sequence_727_AVP_training	Positive	Positive	Negative	Positive	Positive	Positive	Positive	Positive	Positive	Positive	Positive
Sequence_728_AVP_training	Positive	Negative	Negative	Negative	Positive	Positive	Positive	Negative	Positive	Positive	Positive
Sequence_729_AVP_training	Positive	Negative	Negative	Positive	Positive	Positive	Positive	Positive	Positive	Positive	Positive
Sequence_730_AVP_training	Positive	Positive	Negative	Negative	Positive	Positive	Positive	Positive	Positive	Positive	Positive
Sequence_731_AVP_training	Positive	Negative	Negative	Positive	Positive	Positive	Positive	Positive	Positive	Positive	Positive
Sequence_732_AVP_training	Positive	Positive	Negative	Positive	Positive	Positive	Positive	Positive	Positive	Positive	Positive
Sequence_733_AVP_training	Positive	Positive	Negative	Positive	Positive	Positive	Positive	Positive	Positive	Positive	Positive
Sequence_734_AVP_training	Positive	Positive	Positive	Positive	Positive	Positive	Positive	Positive	Positive	Positive	Positive
Sequence_735_AVP_training	Positive	Negative	Negative	Negative	Positive	Positive	Positive	Negative	Positive	Positive	Positive
Sequence_736_AVP_training	Positive	Positive	Positive	Positive	Positive	Positive	Positive	Positive	Positive	Positive	Positive
Sequence_737_AVP_training	Positive	Negative	Negative	Positive	Positive	Positive	Positive	Positive	Positive	Positive	Positive
Sequence_738_AVP_training	Positive	Positive	Positive	Positive	Positive	Positive	Positive	Positive	Positive	Positive	Positive
Sequence_739_AVP_training	Positive	Negative	Negative	Negative	Positive	Positive	Positive	Negative	Positive	Positive	Positive
Sequence_740_AVP_training	Positive	Negative	Negative	Positive	Positive	Positive	Positive	Positive	Positive	Positive	Positive
Sequence_741_AVP_training	Positive	Positive	Negative	Positive	Positive	Positive	Positive	Positive	Positive	Positive	Positive
Sequence_742_AVP_training	Positive	Positive	Positive	Positive	Positive	Positive	Positive	Positive	Positive	Positive	Positive
Sequence_743_AVP_training	Positive	Positive	Positive	Positive	Positive	Positive	Positive	Positive	Positive	Positive	Positive
Sequence_744_AVP_training	Positive	Positive	Negative	Negative	Positive	Positive	Positive	Positive	Negative	Positive	Positive
Sequence_745_AVP_training	Positive	Negative	Negative	Positive	Positive	Positive	Positive	Positive	Positive	Positive	Positive
Sequence_746_AVP_training	Positive	Positive	Positive	Positive	Positive	Positive	Positive	Positive	Positive	Positive	Positive
Sequence_747_AVP_training	Positive	Negative	Negative	Positive	Positive	Positive	Positive	Positive	Positive	Positive	Positive
Sequence_748_AVP_training	Positive	Negative	Negative	Positive	Positive	Positive	Positive	Positive	Positive	Positive	Positive
Sequence_749_AVP_training	Positive	Positive	Negative	Negative	Positive	Positive	Positive	Positive	Positive	Positive	Positive
Sequence_750_AVP_training	Positive	Negative	Negative	Negative	Negative	Positive	Positive	Negative	Negative	Positive	Positive
Sequence_751_AVP_training	Positive	Positive	Positive	Positive	Positive	Positive	Positive	Positive	Positive	Positive	Positive
Sequence_752_AVP_training	Positive	Negative	Negative	Positive	Positive	Positive	Positive	Positive	Positive	Positive	Positive
Sequence_753_AVP_training	Positive	Positive	Positive	Positive	Positive	Positive	Positive	Positive	Positive	Positive	Positive
Sequence_754_AVP_training	Positive	Positive	Positive	Positive	Positive	Positive	Positive	Positive	Positive	Positive	Positive
Sequence_755_AVP_training	Positive	Negative	Negative	Positive	Positive	Positive	Positive	Positive	Positive	Positive	Positive
Sequence_756_AVP_training	Positive	Negative	Negative	Positive	Positive	Positive	Positive	Positive	Positive	Positive	Positive
Sequence_757_AVP_training	Positive	Negative	Negative	Positive	Positive	Positive	Positive	Positive	Positive	Positive	Positive
Sequence_758_AVP_training	Positive	Negative	Negative	Positive	Positive	Positive	Positive	Positive	Positive	Positive	Positive
Sequence_759_AVP_training	Positive	Positive	Positive	Positive	Positive	Positive	Positive	Positive	Positive	Positive	Positive
Sequence_760_AVP_training	Positive	Positive	Positive	Positive	Positive	Positive	Positive	Positive	Positive	Positive	Positive
Sequence_761_AVP_training	Positive	Positive	Positive	Positive	Positive	Positive	Positive	Positive	Positive	Positive	Positive
Sequence_762_AVP_training	Positive	Positive	Positive	Positive	Positive	Positive	Positive	Positive	Positive	Positive	Positive
Sequence_763_AVP_training	Positive	Positive	Negative	Positive	Positive	Positive	Positive	Positive	Positive	Positive	Positive
Sequence_764_AVP_training	Positive	Positive	Negative	Negative	Positive	Positive	Positive	Positive	Negative	Positive	Positive
Sequence_765_AVP_training	Positive	Positive	Positive	Positive	Positive	Positive	Positive	Positive	Positive	Positive	Positive
Sequence_766_AVP_training	Positive	Positive	Positive	Positive	Positive	Positive	Positive	Positive	Positive	Positive	Positive
Sequence_767_AVP_training	Positive	Positive	Positive	Positive	Positive	Positive	Positive	Positive	Positive	Positive	Positive
Sequence_768_AVP_training	Positive	Negative	Negative	Positive	Positive	Positive	Positive	Positive	Positive	Positive	Positive
Sequence_769_AVP_training	Positive	Negative	Negative	Negative	Positive	Positive	Positive	Negative	Positive	Positive	Positive
Sequence_770_AVP_training	Positive	Positive	Negative	Negative	Positive	Positive	Positive	Positive	Positive	Positive	Positive
Sequence_771_AVP_training	Positive	Positive	Positive	Positive	Positive	Positive	Positive	Positive	Positive	Positive	Positive
Sequence_772_AVP_training	Positive	Positive	Negative	Negative	Positive	Positive	Positive	Positive	Positive	Positive	Positive
Sequence_773_AVP_training	Positive	Positive	Positive	Negative	Positive	Positive	Positive	Positive	Positive	Positive	Positive
Sequence_774_AVP_training	Positive	Positive	Negative	Positive	Positive	Positive	Positive	Positive	Positive	Positive	Positive
Sequence_775_AVP_training	Positive	Negative	Positive	Positive	Positive	Positive	Positive	Positive	Positive	Positive	Positive
Sequence_776_AVP_training	Positive	Positive	Positive	Positive	Positive	Positive	Positive	Positive	Positive	Positive	Positive
Sequence_777_AVP_training	Positive	Negative	Negative	Positive	Positive	Positive	Positive	Positive	Positive	Positive	Positive
Sequence_778_AVP_training	Positive	Positive	Positive	Positive	Positive	Positive	Positive	Positive	Positive	Positive	Positive
Sequence_779_AVP_training	Positive	Positive	Positive	Positive	Positive	Positive	Positive	Positive	Positive	Positive	Positive
Sequence_780_AVP_training	Positive	Positive	Positive	Positive	Positive	Positive	Positive	Positive	Positive	Positive	Positive
Sequence_781_AVP_training	Positive	Negative	Negative	Negative	Positive	Positive	Positive	Negative	Positive	Positive	Positive
Sequence_782_AVP_training	Positive	Positive	Positive	Positive	Positive	Positive	Positive	Positive	Positive	Positive	Positive
Sequence_783_AVP_training	Positive	Positive	Negative	Positive	Positive	Positive	Positive	Positive	Positive	Positive	Positive
Sequence_784_AVP_training	Positive	Negative	Negative	Positive	Positive	Positive	Positive	Positive	Positive	Positive	Positive
Sequence_785_AVP_training	Positive	Positive	Negative	Negative	Positive	Positive	Positive	Positive	Positive	Positive	Positive
Sequence_786_AVP_training	Positive	Negative	Negative	Positive	Positive	Positive	Positive	Positive	Positive	Positive	Positive
Sequence_787_AVP_training	Positive	Negative	Negative	Positive	Positive	Positive	Positive	Positive	Positive	Positive	Positive
Sequence_788_AVP_training	Positive	Negative	Negative	Positive	Positive	Positive	Positive	Positive	Positive	Positive	Positive
Sequence_789_AVP_training	Positive	Negative	Negative	Positive	Positive	Positive	Positive	Positive	Positive	Positive	Positive
Sequence_790_AVP_training	Positive	Negative	Negative	Positive	Positive	Positive	Positive	Positive	Positive	Positive	Positive
Sequence_791_AVP_training	Positive	Negative	Negative	Positive	Positive	Positive	Positive	Positive	Positive	Positive	Positive
Sequence_792_AVP_training	Positive	Negative	Negative	Positive	Positive	Positive	Positive	Positive	Positive	Positive	Positive
Sequence_793_AVP_training	Positive	Positive	Positive	Positive	Positive	Positive	Positive	Positive	Positive	Positive	Positive
Sequence_794_AVP_training	Positive	Negative	Negative	Positive	Positive	Positive	Positive	Positive	Positive	Positive	Positive
Sequence_795_AVP_training	Positive	Negative	Negative	Positive	Positive	Positive	Positive	Positive	Positive	Positive	Positive
Sequence_796_AVP_training	Positive	Negative	Negative	Positive	Positive	Positive	Positive	Positive	Positive	Positive	Positive
Sequence_797_AVP_training	Positive	Negative	Negative	Positive	Positive	Positive	Positive	Positive	Positive	Positive	Positive
Sequence_798_AVP_training	Positive	Negative	Negative	Positive	Positive	Positive	Positive	Positive	Positive	Positive	Positive
Sequence_799_AVP_training	Positive	Negative	Negative	Positive	Positive	Positive	Positive	Positive	Positive	Positive	Positive
Sequence_800_AVP_training	Positive	Negative	Negative	Positive	Positive	Positive	Positive	Positive	Positive	Positive	Positive
Sequence_801_AVP_training	Positive	Negative	Negative	Positive	Positive	Positive	Positive	Positive	Positive	Positive	Positive
Sequence_802_AVP_training	Positive	Negative	Negative	Positive	Positive	Positive	Positive	Positive	Positive	Positive	Positive
Sequence_803_AVP_training	Positive	Negative	Negative	Positive	Positive	Positive	Positive	Positive	Positive	Positive	Positive
Sequence_804_AVP_training	Positive	Negative	Negative	Positive	Positive	Positive	Positive	Positive	Positive	Positive	Positive
Sequence_805_AVP_training	Positive	Negative	Negative	Positive	Positive	Positive	Positive	Positive	Positive	Positive	Positive
Sequence_806_AVP_training	Positive	Positive	Positive	Positive	Positive	Positive	Positive	Positive	Positive	Positive	Positive
Sequence_807_AVP_training	Positive	Positive	Positive	Positive	Positive	Positive	Positive	Positive	Positive	Positive	Positive
Sequence_808_AVP_training	Positive	Positive	Positive	Positive	Positive	Positive	Positive	Positive	Positive	Positive	Positive
Sequence_809_AVP_training	Positive	Positive	Negative	Negative	Positive	Positive	Positive	Positive	Positive	Positive	Positive
Sequence_810_AVP_training	Positive	Positive	Positive	Positive	Positive	Positive	Positive	Positive	Positive	Positive	Positive
Sequence_811_AVP_training	Positive	Positive	Negative	Positive	Positive	Positive	Positive	Positive	Positive	Positive	Positive
Sequence_812_AVP_training	Positive	Positive	Negative	Positive	Positive	Positive	Positive	Positive	Positive	Positive	Positive
Sequence_813_AVP_training	Positive	Positive	Negative	Positive	Positive	Positive	Positive	Positive	Positive	Positive	Positive
Sequence_814_AVP_training	Positive	Negative	Negative	Positive	Positive	Positive	Positive	Positive	Positive	Positive	Positive
Sequence_815_AVP_training	Positive	Positive	Positive	Positive	Positive	Positive	Positive	Positive	Positive	Positive	Positive
Sequence_816_AVP_training	Positive	Positive	Positive	Positive	Positive	Positive	Positive	Positive	Positive	Positive	Positive
Sequence_817_AVP_training	Positive	Negative	Positive	Positive	Positive	Positive	Positive	Positive	Positive	Positive	Positive
Sequence_818_AVP_training	Positive	Negative	Positive	Positive	Positive	Positive	Positive	Positive	Positive	Positive	Positive
Sequence_819_AVP_training	Positive	Positive	Negative	Positive	Positive	Positive	Positive	Positive	Positive	Positive	Positive
Sequence_820_AVP_training	Positive	Negative	Negative	Positive	Positive	Positive	Positive	Positive	Positive	Positive	Positive
Sequence_821_AVP_training	Positive	Positive	Negative	Positive	Positive	Positive	Positive	Positive	Positive	Positive	Positive
Sequence_822_AVP_training	Positive	Negative	Positive	Negative	Positive	Positive	Positive	Positive	Positive	Positive	Positive
Sequence_823_AVP_training	Positive	Positive	Positive	Positive	Positive	Positive	Positive	Positive	Positive	Positive	Positive
Sequence_824_AVP_training	Positive	Positive	Positive	Positive	Positive	Positive	Positive	Positive	Positive	Positive	Positive
Sequence_825_AVP_training	Positive	Negative	Negative	Negative	Positive	Positive	Positive	Negative	Positive	Positive	Positive
Sequence_826_AVP_training	Positive	Negative	Negative	Positive	Positive	Positive	Positive	Positive	Positive	Positive	Positive
Sequence_827_AVP_training	Positive	Negative	Negative	Negative	Negative	Positive	Positive	Negative	Negative	Positive	Positive
Sequence_828_AVP_training	Positive	Positive	Positive	Positive	Positive	Positive	Positive	Positive	Positive	Positive	Positive
Sequence_829_AVP_training	Positive	Positive	Negative	Positive	Positive	Positive	Positive	Positive	Positive	Positive	Positive
Sequence_830_AVP_training	Positive	Positive	Positive	Positive	Positive	Positive	Positive	Positive	Positive	Positive	Positive
Sequence_831_AVP_training	Positive	Negative	Negative	Negative	Positive	Positive	Positive	Negative	Negative	Positive	Positive
Sequence_832_AVP_training	Positive	Positive	Negative	Positive	Positive	Positive	Positive	Positive	Positive	Positive	Positive
Sequence_833_AVP_training	Positive	Positive	Positive	Positive	Positive	Positive	Positive	Positive	Positive	Positive	Positive
Sequence_834_AVP_training	Positive	Positive	Negative	Positive	Positive	Positive	Positive	Positive	Positive	Positive	Positive
Sequence_835_AVP_training	Positive	Positive	Positive	Positive	Positive	Positive	Positive	Positive	Positive	Positive	Positive
Sequence_836_AVP_training	Positive	Negative	Negative	Positive	Positive	Positive	Positive	Positive	Positive	Positive	Positive
Sequence_837_AVP_training	Positive	Positive	Positive	Positive	Positive	Positive	Positive	Positive	Positive	Positive	Positive
Sequence_838_AVP_training	Positive	Negative	Negative	Positive	Positive	Positive	Positive	Positive	Positive	Positive	Positive
Sequence_839_AVP_training	Positive	Positive	Positive	Positive	Positive	Positive	Positive	Positive	Positive	Positive	Positive
Sequence_840_AVP_training	Positive	Positive	Positive	Positive	Positive	Positive	Positive	Positive	Positive	Positive	Positive
Sequence_841_AVP_training	Positive	Positive	Positive	Positive	Positive	Positive	Positive	Positive	Positive	Positive	Positive
Sequence_842_AVP_training	Positive	Positive	Positive	Positive	Positive	Positive	Positive	Positive	Positive	Positive	Positive
Sequence_843_AVP_training	Positive	Positive	Positive	Positive	Positive	Positive	Positive	Positive	Positive	Positive	Positive
Sequence_844_AVP_training	Positive	Positive	Positive	Positive	Positive	Positive	Positive	Positive	Positive	Positive	Positive
Sequence_845_AVP_training	Positive	Positive	Positive	Positive	Positive	Positive	Positive	Positive	Positive	Positive	Positive
Sequence_846_AVP_training	Positive	Negative	Negative	Positive	Positive	Positive	Positive	Positive	Positive	Positive	Positive
Sequence_847_AVP_training	Positive	Positive	Positive	Negative	Positive	Positive	Positive	Positive	Negative	Positive	Positive
Sequence_848_AVP_training	Positive	Positive	Positive	Positive	Positive	Positive	Positive	Positive	Positive	Positive	Positive
Sequence_849_AVP_training	Positive	Negative	Negative	Positive	Positive	Positive	Positive	Positive	Positive	Positive	Positive
Sequence_850_AVP_training	Positive	Positive	Negative	Negative	Positive	Positive	Positive	Positive	Positive	Positive	Positive
Sequence_851_AVP_training	Positive	Negative	Negative	Positive	Positive	Positive	Positive	Positive	Positive	Positive	Positive
Sequence_852_AVP_training	Positive	Positive	Positive	Positive	Positive	Positive	Positive	Positive	Positive	Positive	Positive
Sequence_853_AVP_training	Positive	Positive	Positive	Positive	Positive	Positive	Positive	Positive	Positive	Positive	Positive
Sequence_854_AVP_training	Positive	Positive	Negative	Positive	Positive	Positive	Positive	Positive	Positive	Positive	Positive
Sequence_855_AVP_training	Positive	Negative	Negative	Positive	Positive	Positive	Positive	Positive	Positive	Positive	Positive
Sequence_856_AVP_training	Positive	Negative	Negative	Positive	Positive	Positive	Positive	Positive	Positive	Positive	Positive
Sequence_857_AVP_training	Positive	Positive	Positive	Positive	Positive	Positive	Positive	Positive	Positive	Positive	Positive
Sequence_858_AVP_training	Positive	Positive	Positive	Positive	Positive	Positive	Positive	Positive	Positive	Positive	Positive
Sequence_859_AVP_training	Positive	Negative	Negative	Negative	Positive	Positive	Positive	Negative	Positive	Positive	Positive
Sequence_860_AVP_training	Positive	Negative	Negative	Negative	Positive	Positive	Positive	Negative	Positive	Positive	Positive
Sequence_861_AVP_training	Positive	Negative	Negative	Positive	Positive	Positive	Positive	Positive	Positive	Positive	Positive
Sequence_862_AVP_training	Positive	Positive	Negative	Negative	Positive	Positive	Positive	Positive	Negative	Positive	Positive
Sequence_863_AVP_training	Positive	Negative	Negative	Negative	Negative	Positive	Positive	Negative	Negative	Positive	Positive
Sequence_864_AVP_training	Positive	Positive	Negative	Positive	Positive	Positive	Positive	Positive	Positive	Positive	Positive
Sequence_865_AVP_training	Positive	Positive	Positive	Positive	Positive	Positive	Positive	Positive	Positive	Positive	Positive
Sequence_866_AVP_training	Positive	Positive	Negative	Negative	Positive	Positive	Positive	Positive	Negative	Positive	Positive
Sequence_867_AVP_training	Positive	Positive	Negative	Negative	Positive	Positive	Positive	Positive	Positive	Positive	Positive
Sequence_868_AVP_training	Positive	Positive	Positive	Positive	Positive	Positive	Positive	Positive	Positive	Positive	Positive
Sequence_869_AVP_training	Positive	Negative	Negative	Positive	Positive	Positive	Positive	Positive	Positive	Positive	Positive
Sequence_870_AVP_training	Positive	Positive	Positive	Positive	Positive	Positive	Positive	Positive	Positive	Positive	Positive
Sequence_871_AVP_training	Positive	Positive	Positive	Positive	Positive	Positive	Positive	Positive	Positive	Positive	Positive
Sequence_872_AVP_training	Positive	Negative	Negative	Positive	Positive	Positive	Positive	Positive	Positive	Positive	Positive
Sequence_873_AVP_training	Positive	Negative	Negative	Positive	Positive	Positive	Positive	Positive	Positive	Positive	Positive
Sequence_874_AVP_training	Positive	Negative	Negative	Positive	Positive	Positive	Positive	Positive	Positive	Positive	Positive
Sequence_875_AVP_training	Positive	Negative	Negative	Positive	Positive	Positive	Positive	Positive	Positive	Positive	Positive
Sequence_876_AVP_training	Positive	Positive	Positive	Positive	Positive	Positive	Positive	Positive	Positive	Positive	Positive
Sequence_877_AVP_training	Positive	Positive	Positive	Positive	Positive	Positive	Positive	Positive	Positive	Positive	Positive
Sequence_878_AVP_training	Positive	Negative	Negative	Positive	Positive	Positive	Positive	Positive	Positive	Positive	Positive
Sequence_879_AVP_training	Positive	Positive	Positive	Positive	Positive	Positive	Positive	Positive	Positive	Positive	Positive
Sequence_880_AVP_training	Positive	Positive	Negative	Negative	Positive	Positive	Positive	Positive	Negative	Positive	Positive
Sequence_881_AVP_training	Positive	Negative	Negative	Positive	Positive	Positive	Positive	Positive	Positive	Positive	Positive
Sequence_882_AVP_training	Positive	Negative	Negative	Positive	Positive	Positive	Positive	Positive	Positive	Positive	Positive
Sequence_883_AVP_training	Positive	Negative	Negative	Positive	Positive	Positive	Positive	Positive	Positive	Positive	Positive
Sequence_884_AVP_training	Positive	Positive	Negative	Positive	Positive	Positive	Positive	Positive	Positive	Positive	Positive
Sequence_885_AVP_training	Positive	Positive	Positive	Positive	Positive	Positive	Positive	Positive	Positive	Positive	Positive
Sequence_886_AVP_training	Positive	Positive	Positive	Negative	Positive	Positive	Positive	Positive	Negative	Positive	Positive
Sequence_887_AVP_training	Positive	Negative	Negative	Positive	Positive	Positive	Positive	Positive	Positive	Positive	Positive
Sequence_888_AVP_training	Positive	Positive	Positive	Positive	Positive	Positive	Positive	Positive	Positive	Positive	Positive
Sequence_889_AVP_training	Positive	Positive	Positive	Positive	Positive	Positive	Positive	Positive	Positive	Positive	Positive
Sequence_890_AVP_training	Positive	Positive	Negative	Positive	Positive	Positive	Positive	Positive	Positive	Positive	Positive
Sequence_891_AVP_training	Positive	Positive	Negative	Positive	Positive	Positive	Positive	Positive	Positive	Positive	Positive
Sequence_892_AVP_training	Positive	Positive	Positive	Positive	Positive	Positive	Positive	Positive	Positive	Positive	Positive
Sequence_893_AVP_training	Positive	Negative	Negative	Positive	Positive	Positive	Positive	Positive	Positive	Positive	Positive
Sequence_894_AVP_training	Positive	Negative	Positive	Positive	Positive	Positive	Positive	Positive	Positive	Positive	Positive
Sequence_895_AVP_training	Positive	Negative	Negative	Positive	Positive	Positive	Positive	Positive	Positive	Positive	Positive
Sequence_896_AVP_training	Positive	Negative	Negative	Positive	Positive	Positive	Positive	Positive	Positive	Positive	Positive
Sequence_897_AVP_training	Positive	Positive	Positive	Positive	Positive	Positive	Positive	Positive	Positive	Positive	Positive
Sequence_898_AVP_training	Positive	Negative	Negative	Positive	Negative	Positive	Positive	Positive	Negative	Positive	Positive
Sequence_899_AVP_training	Positive	Positive	Positive	Positive	Positive	Positive	Positive	Positive	Positive	Positive	Positive
Sequence_900_AVP_training	Positive	Negative	Negative	Positive	Positive	Positive	Positive	Positive	Positive	Positive	Positive
Sequence_901_AVP_training	Positive	Positive	Positive	Positive	Positive	Positive	Positive	Positive	Positive	Positive	Positive
Sequence_902_AVP_training	Positive	Positive	Positive	Positive	Positive	Positive	Positive	Positive	Positive	Positive	Positive
Sequence_903_AVP_training	Positive	Negative	Negative	Positive	Positive	Positive	Positive	Positive	Positive	Positive	Positive
Sequence_904_AVP_training	Positive	Positive	Positive	Positive	Positive	Positive	Positive	Positive	Positive	Positive	Positive
Sequence_905_AVP_training	Positive	Positive	Positive	Positive	Positive	Positive	Positive	Positive	Positive	Positive	Positive
Sequence_906_AVP_training	Positive	Positive	Positive	Positive	Positive	Positive	Positive	Positive	Positive	Positive	Positive
Sequence_907_AVP_training	Positive	Positive	Positive	Positive	Positive	Positive	Positive	Positive	Positive	Positive	Positive
Sequence_908_AVP_training	Positive	Positive	Positive	Positive	Positive	Positive	Positive	Positive	Positive	Positive	Positive
Sequence_909_AVP_training	Positive	Negative	Negative	Negative	Positive	Positive	Positive	Negative	Positive	Positive	Positive
Sequence_910_AVP_training	Positive	Positive	Negative	Positive	Positive	Positive	Positive	Positive	Positive	Positive	Positive
Sequence_911_AVP_training	Positive	Positive	Negative	Positive	Positive	Positive	Positive	Positive	Positive	Negative	Positive
Sequence_912_AVP_training	Positive	Negative	Negative	Positive	Positive	Positive	Positive	Positive	Positive	Positive	Positive
Sequence_913_AVP_training	Positive	Positive	Positive	Positive	Positive	Positive	Positive	Positive	Positive	Positive	Positive
Sequence_914_AVP_training	Positive	Negative	Negative	Positive	Positive	Positive	Positive	Positive	Positive	Positive	Positive
Sequence_915_AVP_training	Positive	Negative	Negative	Positive	Positive	Positive	Positive	Positive	Positive	Positive	Positive
Sequence_916_AVP_training	Positive	Negative	Negative	Negative	Negative	Positive	Positive	Negative	Negative	Positive	Positive
Sequence_917_AVP_training	Positive	Positive	Positive	Positive	Positive	Positive	Positive	Positive	Positive	Positive	Positive
Sequence_918_AVP_training	Positive	Positive	Positive	Positive	Positive	Positive	Positive	Positive	Positive	Positive	Positive
Sequence_919_AVP_training	Positive	Negative	Negative	Positive	Positive	Positive	Positive	Positive	Positive	Positive	Positive
Sequence_920_AVP_training	Positive	Negative	Negative	Positive	Positive	Positive	Positive	Positive	Positive	Positive	Positive
Sequence_921_AVP_training	Positive	Positive	Positive	Positive	Positive	Positive	Positive	Positive	Positive	Positive	Positive
Sequence_922_AVP_training	Positive	Negative	Negative	Positive	Positive	Positive	Positive	Positive	Positive	Positive	Positive
Sequence_923_AVP_training	Positive	Positive	Positive	Positive	Positive	Positive	Positive	Positive	Positive	Positive	Positive
Sequence_924_AVP_training	Positive	Positive	Positive	Positive	Positive	Positive	Positive	Positive	Positive	Positive	Positive
Sequence_925_AVP_training	Positive	Negative	Negative	Positive	Negative	Positive	Positive	Positive	Negative	Positive	Positive
Sequence_926_AVP_training	Positive	Positive	Positive	Positive	Positive	Positive	Positive	Positive	Positive	Positive	Positive
Sequence_927_AVP_training	Positive	Positive	Positive	Positive	Positive	Positive	Positive	Positive	Positive	Positive	Positive
Sequence_928_AVP_training	Positive	Positive	Positive	Positive	Positive	Positive	Positive	Positive	Positive	Positive	Positive
Sequence_929_AVP_training	Positive	Negative	Positive	Negative	Positive	Positive	Positive	Positive	Positive	Negative	Positive
Sequence_930_AVP_training	Positive	Positive	Positive	Positive	Positive	Positive	Positive	Positive	Positive	Positive	Positive
Sequence_931_AVP_training	Positive	Negative	Negative	Positive	Positive	Positive	Positive	Positive	Positive	Positive	Positive
Sequence_932_AVP_training	Positive	Negative	Negative	Positive	Positive	Positive	Positive	Positive	Positive	Positive	Positive
Sequence_933_AVP_training	Positive	Positive	Positive	Positive	Positive	Positive	Positive	Positive	Positive	Positive	Positive
Sequence_934_AVP_training	Positive	Negative	Negative	Positive	Positive	Positive	Positive	Positive	Positive	Positive	Positive
Sequence_935_AVP_training	Positive	Positive	Positive	Negative	Positive	Positive	Positive	Positive	Positive	Positive	Positive
Sequence_936_AVP_training	Positive	Negative	Negative	Positive	Negative	Positive	Positive	Positive	Negative	Positive	Positive
Sequence_937_AVP_training	Positive	Positive	Positive	Positive	Positive	Positive	Positive	Positive	Positive	Positive	Positive
Sequence_938_AVP_training	Positive	Negative	Negative	Positive	Negative	Positive	Positive	Positive	Negative	Positive	Positive
Sequence_939_AVP_training	Positive	Positive	Positive	Positive	Positive	Positive	Positive	Positive	Positive	Positive	Positive
Sequence_940_AVP_training	Positive	Positive	Positive	Positive	Positive	Positive	Positive	Positive	Positive	Positive	Positive
Sequence_941_AVP_training	Positive	Negative	Negative	Negative	Positive	Positive	Positive	Negative	Negative	Positive	Positive
Sequence_942_AVP_training	Positive	Positive	Positive	Positive	Positive	Positive	Positive	Positive	Positive	Positive	Positive
Sequence_943_AVP_training	Positive	Positive	Positive	Positive	Positive	Positive	Positive	Positive	Positive	Positive	Positive
Sequence_944_AVP_training	Positive	Positive	Positive	Positive	Positive	Positive	Positive	Positive	Positive	Positive	Positive
Sequence_945_AVP_training	Positive	Negative	Negative	Negative	Negative	Positive	Positive	Negative	Negative	Positive	Positive
Sequence_946_AVP_training	Positive	Positive	Positive	Positive	Positive	Positive	Positive	Positive	Positive	Positive	Positive
Sequence_947_AVP_training	Positive	Positive	Positive	Positive	Positive	Positive	Positive	Positive	Positive	Positive	Positive
Sequence_948_AVP_training	Positive	Positive	Positive	Positive	Positive	Positive	Positive	Positive	Positive	Positive	Positive
Sequence_949_AVP_training	Positive	Negative	Negative	Positive	Negative	Positive	Positive	Positive	Negative	Positive	Positive
Sequence_950_AVP_training	Positive	Negative	Negative	Positive	Positive	Positive	Positive	Positive	Positive	Positive	Positive
Sequence_951_AVP_training	Positive	Negative	Negative	Positive	Positive	Positive	Positive	Positive	Positive	Positive	Positive
Sequence_952_AVP_training	Positive	Positive	Negative	Positive	Positive	Positive	Positive	Positive	Positive	Positive	Positive
Sequence_953_AVP_training	Positive	Positive	Negative	Positive	Positive	Positive	Positive	Positive	Positive	Positive	Positive
Sequence_954_AVP_training	Positive	Positive	Positive	Positive	Positive	Positive	Positive	Positive	Positive	Positive	Positive
Sequence_955_AVP_training	Positive	Positive	Positive	Positive	Positive	Positive	Positive	Positive	Positive	Positive	Positive
Sequence_956_AVP_training	Positive	Negative	Negative	Positive	Positive	Positive	Positive	Positive	Positive	Positive	Positive
Sequence_957_AVP_training	Positive	Negative	Negative	Positive	Positive	Positive	Positive	Positive	Positive	Positive	Positive
Sequence_958_AVP_training	Positive	Positive	Negative	Positive	Positive	Positive	Positive	Positive	Positive	Positive	Positive
Sequence_959_AVP_training	Positive	Positive	Negative	Positive	Positive	Positive	Positive	Positive	Positive	Positive	Positive
Sequence_960_AVP_training	Positive	Positive	Positive	Positive	Positive	Positive	Positive	Positive	Positive	Positive	Positive
Sequence_961_AVP_training	Positive	Negative	Negative	Positive	Positive	Positive	Positive	Positive	Positive	Positive	Positive
Sequence_962_AVP_training	Positive	Negative	Negative	Positive	Positive	Positive	Positive	Positive	Positive	Positive	Positive
Sequence_963_AVP_training	Positive	Positive	Positive	Positive	Positive	Positive	Positive	Positive	Positive	Positive	Positive
Sequence_964_AVP_training	Positive	Negative	Negative	Positive	Positive	Positive	Positive	Positive	Positive	Positive	Positive
Sequence_965_AVP_training	Positive	Negative	Negative	Positive	Positive	Positive	Positive	Positive	Positive	Positive	Positive
Sequence_966_AVP_training	Positive	Negative	Negative	Positive	Positive	Positive	Positive	Positive	Positive	Positive	Positive
Sequence_967_AVP_training	Positive	Positive	Positive	Positive	Positive	Positive	Positive	Positive	Positive	Positive	Positive
Sequence_968_AVP_training	Positive	Positive	Positive	Positive	Positive	Positive	Positive	Positive	Positive	Positive	Positive
Sequence_969_AVP_training	Positive	Negative	Negative	Positive	Positive	Positive	Positive	Positive	Positive	Positive	Positive
Sequence_970_AVP_training	Positive	Negative	Negative	Positive	Positive	Positive	Positive	Positive	Positive	Positive	Positive
Sequence_971_AVP_training	Positive	Negative	Negative	Positive	Positive	Positive	Positive	Positive	Positive	Positive	Positive
Sequence_972_AVP_training	Positive	Negative	Negative	Positive	Positive	Positive	Positive	Positive	Positive	Positive	Positive
Sequence_973_AVP_training	Positive	Negative	Negative	Positive	Positive	Positive	Positive	Positive	Positive	Positive	Positive
Sequence_974_AVP_training	Positive	Positive	Negative	Negative	Positive	Positive	Positive	Positive	Negative	Positive	Positive
Sequence_975_AVP_training	Positive	Negative	Negative	Negative	Positive	Positive	Positive	Negative	Positive	Positive	Positive
Sequence_976_AVP_training	Positive	Negative	Negative	Positive	Positive	Positive	Positive	Positive	Positive	Positive	Positive
Sequence_977_AVP_training	Positive	Negative	Negative	Positive	Positive	Positive	Positive	Positive	Positive	Positive	Positive
Sequence_978_AVP_training	Positive	Negative	Negative	Positive	Positive	Positive	Positive	Positive	Positive	Positive	Positive
Sequence_979_AVP_training	Positive	Negative	Negative	Positive	Positive	Positive	Positive	Positive	Positive	Positive	Positive
Sequence_980_AVP_training	Positive	Negative	Negative	Positive	Positive	Positive	Positive	Positive	Positive	Positive	Positive
Sequence_981_AVP_training	Positive	Negative	Negative	Positive	Positive	Positive	Positive	Positive	Positive	Positive	Positive
Sequence_982_AVP_training	Positive	Negative	Negative	Negative	Negative	Positive	Positive	Negative	Negative	Positive	Positive
Sequence_983_AVP_training	Positive	Negative	Negative	Positive	Positive	Positive	Positive	Positive	Positive	Positive	Positive
Sequence_984_AVP_training	Positive	Negative	Negative	Positive	Positive	Positive	Positive	Positive	Positive	Positive	Positive
Sequence_985_AVP_training	Positive	Negative	Negative	Positive	Positive	Positive	Positive	Positive	Positive	Positive	Positive
Sequence_986_AVP_training	Positive	Negative	Negative	Positive	Positive	Positive	Positive	Positive	Positive	Positive	Positive
Sequence_987_AVP_training	Positive	Negative	Negative	Positive	Positive	Positive	Positive	Positive	Positive	Positive	Positive
Sequence_988_AVP_training	Positive	Negative	Negative	Positive	Positive	Positive	Positive	Positive	Positive	Positive	Positive
Sequence_989_AVP_training	Positive	Positive	Positive	Positive	Positive	Positive	Positive	Positive	Positive	Positive	Positive
Sequence_990_AVP_training	Positive	Positive	Positive	Positive	Positive	Positive	Positive	Positive	Positive	Positive	Positive
Sequence_991_AVP_training	Positive	Positive	Positive	Positive	Positive	Positive	Positive	Positive	Positive	Positive	Positive
Sequence_992_AVP_training	Positive	Negative	Negative	Positive	Positive	Positive	Positive	Positive	Positive	Positive	Positive
Sequence_993_AVP_training	Positive	Negative	Negative	Positive	Positive	Positive	Positive	Positive	Positive	Positive	Positive
Sequence_994_AVP_training	Positive	Positive	Positive	Positive	Positive	Positive	Positive	Positive	Positive	Positive	Positive
Sequence_995_AVP_training	Positive	Positive	Positive	Positive	Positive	Positive	Positive	Positive	Positive	Positive	Positive
Sequence_996_AVP_training	Positive	Negative	Negative	Positive	Positive	Positive	Positive	Positive	Positive	Positive	Positive
Sequence_997_AVP_training	Positive	Negative	Negative	Positive	Positive	Positive	Positive	Positive	Positive	Positive	Positive
Sequence_998_AVP_training	Positive	Negative	Negative	Positive	Positive	Positive	Positive	Positive	Positive	Positive	Positive
Sequence_999_AVP_training	Positive	Negative	Negative	Positive	Positive	Positive	Positive	Positive	Positive	Positive	Positive
Sequence_1000_AVP_training	Positive	Negative	Negative	Positive	Negative	Positive	Positive	Positive	Negative	Positive	Positive
Sequence_1001_AVP_training	Positive	Positive	Positive	Positive	Positive	Positive	Positive	Positive	Positive	Positive	Positive
Sequence_1002_AVP_training	Positive	Positive	Positive	Positive	Positive	Positive	Positive	Positive	Positive	Positive	Positive
Sequence_1003_AVP_training	Positive	Negative	Negative	Positive	Positive	Positive	Positive	Positive	Positive	Positive	Positive
Sequence_1004_AVP_training	Positive	Negative	Negative	Negative	Negative	Positive	Positive	Negative	Negative	Positive	Positive
Sequence_1005_AVP_training	Positive	Negative	Negative	Positive	Positive	Positive	Positive	Positive	Positive	Positive	Positive
Sequence_1006_AVP_training	Positive	Negative	Negative	Positive	Positive	Positive	Positive	Positive	Positive	Positive	Positive
Sequence_1007_AVP_training	Positive	Negative	Negative	Positive	Positive	Positive	Positive	Positive	Positive	Positive	Positive
Sequence_1008_AVP_training	Positive	Negative	Negative	Positive	Positive	Positive	Positive	Positive	Positive	Positive	Positive
Sequence_1009_AVP_training	Positive	Positive	Positive	Positive	Positive	Positive	Positive	Positive	Positive	Positive	Positive
Sequence_1010_AVP_training	Positive	Negative	Negative	Positive	Positive	Positive	Positive	Positive	Positive	Positive	Positive
Sequence_1011_AVP_training	Positive	Negative	Negative	Positive	Positive	Positive	Positive	Positive	Positive	Positive	Positive
Sequence_1012_AVP_training	Positive	Negative	Negative	Positive	Positive	Positive	Positive	Positive	Positive	Positive	Positive
Sequence_1013_AVP_training	Positive	Positive	Positive	Positive	Positive	Positive	Positive	Positive	Positive	Positive	Positive
Sequence_1014_AVP_training	Positive	Negative	Negative	Positive	Positive	Positive	Positive	Positive	Positive	Positive	Positive
Sequence_1015_AVP_training	Positive	Negative	Negative	Negative	Negative	Positive	Positive	Negative	Negative	Positive	Positive
Sequence_1016_AVP_training	Positive	Negative	Negative	Positive	Positive	Positive	Positive	Positive	Positive	Positive	Positive
Sequence_1017_AVP_training	Positive	Negative	Negative	Positive	Positive	Positive	Positive	Positive	Positive	Positive	Positive
Sequence_1018_AVP_training	Positive	Positive	Negative	Negative	Positive	Positive	Positive	Positive	Positive	Positive	Positive
Sequence_1019_AVP_training	Positive	Positive	Negative	Negative	Positive	Positive	Positive	Positive	Negative	Positive	Positive
Sequence_1020_AVP_training	Positive	Negative	Negative	Negative	Positive	Positive	Positive	Negative	Positive	Positive	Positive
Sequence_1021_AVP_training	Positive	Negative	Negative	Positive	Positive	Positive	Positive	Positive	Positive	Positive	Positive
Sequence_1022_AVP_training	Positive	Negative	Negative	Positive	Positive	Positive	Positive	Positive	Positive	Positive	Positive
Sequence_1023_AVP_training	Positive	Positive	Negative	Positive	Positive	Positive	Positive	Positive	Positive	Positive	Positive
Sequence_1024_AVP_training	Positive	Negative	Negative	Positive	Positive	Positive	Positive	Positive	Positive	Positive	Positive
Sequence_1025_AVP_training	Positive	Positive	Negative	Positive	Positive	Positive	Positive	Positive	Positive	Positive	Positive
Sequence_1026_AVP_training	Positive	Negative	Negative	Negative	Positive	Positive	Positive	Negative	Positive	Positive	Positive
Sequence_1027_AVP_training	Positive	Positive	Negative	Negative	Positive	Positive	Positive	Positive	Positive	Positive	Positive
Sequence_1028_AVP_training	Positive	Negative	Negative	Negative	Positive	Positive	Positive	Negative	Positive	Positive	Positive
Sequence_1029_AVP_training	Positive	Negative	Negative	Negative	Positive	Positive	Positive	Negative	Positive	Positive	Positive
Sequence_1030_AVP_training	Positive	Negative	Negative	Positive	Positive	Positive	Positive	Positive	Positive	Positive	Positive
Sequence_1031_AVP_training	Positive	Negative	Negative	Positive	Positive	Positive	Positive	Positive	Positive	Positive	Positive
Sequence_1032_AVP_training	Positive	Positive	Negative	Negative	Positive	Positive	Positive	Positive	Positive	Positive	Positive
Sequence_1033_AVP_training	Positive	Negative	Negative	Negative	Positive	Positive	Positive	Negative	Negative	Positive	Positive
Sequence_1034_AVP_training	Positive	Negative	Negative	Positive	Positive	Positive	Positive	Positive	Positive	Positive	Positive
Sequence_1035_AVP_training	Positive	Negative	Negative	Positive	Positive	Positive	Positive	Positive	Positive	Positive	Positive
Sequence_1036_AVP_training	Positive	Negative	Negative	Positive	Positive	Positive	Positive	Positive	Positive	Positive	Positive
Sequence_1037_AVP_training	Positive	Positive	Negative	Positive	Positive	Positive	Positive	Positive	Positive	Positive	Positive
Sequence_1038_AVP_training	Positive	Positive	Negative	Positive	Positive	Positive	Positive	Positive	Positive	Positive	Positive
Sequence_1039_AVP_training	Positive	Positive	Negative	Positive	Positive	Positive	Positive	Positive	Positive	Positive	Positive
Sequence_1040_AVP_training	Positive	Positive	Positive	Positive	Positive	Positive	Positive	Positive	Positive	Positive	Positive
Sequence_1041_AVP_training	Positive	Negative	Negative	Negative	Positive	Positive	Positive	Negative	Negative	Positive	Positive
Sequence_1042_AVP_training	Positive	Positive	Negative	Negative	Positive	Positive	Positive	Positive	Negative	Positive	Positive
Sequence_1043_AVP_training	Positive	Positive	Negative	Negative	Positive	Positive	Positive	Positive	Negative	Positive	Positive
Sequence_1044_AVP_training	Positive	Negative	Negative	Positive	Positive	Positive	Positive	Positive	Positive	Positive	Positive
Sequence_1045_AVP_training	Positive	Negative	Negative	Positive	Positive	Positive	Positive	Positive	Positive	Positive	Positive
Sequence_1046_AVP_training	Positive	Negative	Negative	Positive	Positive	Positive	Positive	Positive	Positive	Positive	Positive
Sequence_1047_AVP_training	Positive	Positive	Positive	Positive	Positive	Positive	Positive	Positive	Positive	Positive	Positive
Sequence_1048_AVP_training	Positive	Negative	Negative	Positive	Positive	Positive	Positive	Positive	Positive	Positive	Positive
Sequence_1049_AVP_training	Positive	Negative	Negative	Positive	Positive	Positive	Positive	Positive	Positive	Positive	Positive
Sequence_1050_AVP_training	Positive	Negative	Negative	Negative	Positive	Positive	Positive	Negative	Positive	Positive	Positive
Sequence_1051_AVP_training	Positive	Positive	Negative	Negative	Positive	Positive	Positive	Positive	Negative	Positive	Positive
Sequence_1052_AVP_training	Positive	Negative	Negative	Positive	Positive	Positive	Positive	Positive	Positive	Positive	Positive
Sequence_1053_AVP_training	Positive	Negative	Negative	Positive	Positive	Positive	Positive	Positive	Positive	Positive	Positive
Sequence_1054_AVP_training	Positive	Positive	Positive	Positive	Positive	Positive	Positive	Positive	Positive	Positive	Positive
Sequence_1055_AVP_training	Positive	Negative	Negative	Positive	Positive	Positive	Positive	Positive	Positive	Positive	Positive
Sequence_1056_AVP_training	Positive	Positive	Positive	Positive	Positive	Positive	Positive	Positive	Positive	Positive	Positive
Sequence_1057_AVP_training	Positive	Positive	Positive	Positive	Positive	Positive	Positive	Positive	Positive	Positive	Positive
Sequence_1058_AVP_training	Positive	Negative	Negative	Positive	Positive	Positive	Positive	Positive	Positive	Positive	Positive
Sequence_1059_AVP_training	Positive	Negative	Negative	Positive	Positive	Positive	Positive	Positive	Positive	Positive	Positive
Sequence_1060_AVP_training	Positive	Negative	Negative	Negative	Positive	Positive	Positive	Negative	Positive	Positive	Positive
Sequence_1061_AVP_training	Positive	Positive	Negative	Negative	Positive	Positive	Positive	Positive	Negative	Positive	Positive
Sequence_1062_AVP_training	Positive	Negative	Negative	Positive	Positive	Positive	Positive	Positive	Positive	Positive	Positive
Sequence_1063_AVP_training	Positive	Positive	Negative	Negative	Positive	Positive	Positive	Positive	Positive	Positive	Positive
Sequence_1064_AVP_training	Positive	Positive	Negative	Positive	Positive	Positive	Positive	Positive	Positive	Positive	Positive
Sequence_1065_AVP_training	Positive	Positive	Negative	Negative	Positive	Positive	Positive	Positive	Negative	Positive	Positive
Sequence_1066_AVP_training	Positive	Negative	Negative	Positive	Positive	Positive	Positive	Positive	Positive	Positive	Positive
Sequence_1067_AVP_training	Positive	Positive	Negative	Negative	Positive	Positive	Positive	Positive	Negative	Positive	Positive
Sequence_1068_AVP_training	Positive	Negative	Positive	Positive	Positive	Positive	Positive	Positive	Positive	Positive	Positive
Sequence_1069_AVP_training	Positive	Positive	Negative	Positive	Positive	Positive	Positive	Positive	Positive	Positive	Positive
Sequence_1070_AVP_training	Positive	Positive	Negative	Negative	Positive	Positive	Positive	Positive	Negative	Positive	Positive
Sequence_1071_AVP_training	Positive	Positive	Negative	Negative	Positive	Positive	Positive	Positive	Negative	Positive	Positive
Sequence_1072_AVP_training	Positive	Negative	Negative	Positive	Positive	Positive	Positive	Positive	Positive	Positive	Positive
Sequence_1073_AVP_training	Positive	Positive	Negative	Negative	Positive	Positive	Positive	Positive	Negative	Positive	Positive
Sequence_1074_AVP_training	Positive	Negative	Negative	Negative	Negative	Negative	Negative	Negative	Negative	Negative	Negative
Sequence_1075_AVP_training	Positive	Positive	Positive	Negative	Positive	Positive	Positive	Positive	Positive	Positive	Positive
Sequence_1076_AVP_training	Positive	Negative	Negative	Negative	Positive	Positive	Positive	Negative	Positive	Positive	Positive
Sequence_1077_AVP_training	Positive	Negative	Negative	Positive	Positive	Positive	Positive	Positive	Positive	Positive	Positive
Sequence_1078_AVP_training	Positive	Positive	Negative	Negative	Positive	Positive	Positive	Positive	Negative	Positive	Positive
Sequence_1079_AVP_training	Positive	Positive	Negative	Positive	Positive	Positive	Positive	Positive	Positive	Positive	Positive
Sequence_1080_AVP_training	Positive	Positive	Positive	Negative	Positive	Positive	Positive	Positive	Negative	Positive	Positive
Sequence_1081_AVP_training	Positive	Positive	Positive	Positive	Positive	Positive	Positive	Positive	Positive	Positive	Positive
Sequence_1082_AVP_training	Positive	Positive	Positive	Positive	Positive	Positive	Positive	Positive	Positive	Positive	Positive
Sequence_1083_AVP_training	Positive	Positive	Positive	Positive	Positive	Positive	Positive	Positive	Positive	Positive	Positive
Sequence_1084_AVP_training	Positive	Negative	Positive	Positive	Positive	Positive	Positive	Positive	Positive	Positive	Positive
Sequence_1085_AVP_training	Positive	Negative	Negative	Positive	Positive	Positive	Positive	Positive	Positive	Positive	Positive
Sequence_1086_AVP_training	Positive	Negative	Negative	Positive	Positive	Positive	Positive	Positive	Positive	Positive	Positive
Sequence_1087_AVP_training	Positive	Negative	Negative	Positive	Positive	Positive	Positive	Positive	Positive	Positive	Positive
Sequence_1088_AVP_training	Positive	Negative	Negative	Negative	Negative	Positive	Positive	Negative	Negative	Positive	Positive
Sequence_1089_AVP_training	Positive	Negative	Negative	Positive	Positive	Positive	Positive	Positive	Positive	Positive	Positive
Sequence_1090_AVP_training	Positive	Negative	Negative	Negative	Negative	Negative	Negative	Negative	Negative	Negative	Negative
Sequence_1091_AVP_training	Positive	Negative	Negative	Positive	Positive	Positive	Positive	Positive	Positive	Positive	Positive
Sequence_1092_AVP_training	Positive	Negative	Negative	Negative	Positive	Positive	Positive	Negative	Negative	Positive	Positive
Sequence_1093_AVP_training	Positive	Negative	Negative	Negative	Positive	Positive	Positive	Negative	Negative	Positive	Positive
Sequence_1094_AVP_training	Positive	Negative	Negative	Positive	Positive	Positive	Positive	Positive	Positive	Positive	Positive
Sequence_1095_AVP_training	Positive	Positive	Positive	Positive	Positive	Positive	Positive	Positive	Positive	Positive	Positive
Sequence_1096_AVP_training	Positive	Positive	Positive	Positive	Positive	Positive	Positive	Positive	Positive	Positive	Positive
Sequence_1097_AVP_training	Positive	Negative	Negative	Negative	Positive	Positive	Positive	Negative	Positive	Positive	Positive
Sequence_1098_AVP_training	Positive	Positive	Positive	Negative	Positive	Positive	Positive	Positive	Negative	Positive	Positive
Sequence_1099_AVP_training	Positive	Positive	Positive	Negative	Positive	Positive	Positive	Positive	Positive	Positive	Positive
Sequence_1100_AVP_training	Positive	Positive	Positive	Negative	Positive	Positive	Positive	Positive	Positive	Positive	Positive
Sequence_1101_AVP_training	Positive	Negative	Negative	Positive	Positive	Positive	Positive	Positive	Positive	Positive	Positive
Sequence_1102_AVP_training	Positive	Negative	Negative	Negative	Negative	Positive	Positive	Negative	Negative	Positive	Positive
Sequence_1103_AVP_training	Positive	Positive	Negative	Positive	Positive	Positive	Positive	Positive	Positive	Positive	Positive
Sequence_1104_AVP_training	Positive	Negative	Negative	Positive	Positive	Positive	Positive	Positive	Positive	Positive	Positive
Sequence_1105_AVP_training	Positive	Positive	Negative	Positive	Positive	Positive	Positive	Positive	Positive	Positive	Positive
Sequence_1106_AVP_training	Positive	Negative	Negative	Positive	Positive	Positive	Positive	Positive	Positive	Positive	Positive
Sequence_1107_AVP_training	Positive	Positive	Negative	Negative	Positive	Positive	Positive	Positive	Positive	Positive	Positive
Sequence_1108_AVP_training	Positive	Positive	Negative	Positive	Positive	Positive	Positive	Positive	Positive	Positive	Positive
Sequence_1109_AVP_training	Positive	Negative	Negative	Positive	Positive	Positive	Positive	Positive	Positive	Positive	Positive
Sequence_1110_AVP_training	Positive	Negative	Negative	Positive	Positive	Positive	Positive	Positive	Positive	Positive	Positive
Sequence_1111_AVP_training	Positive	Positive	Positive	Negative	Positive	Positive	Positive	Positive	Negative	Positive	Positive
Sequence_1112_AVP_training	Positive	Negative	Negative	Positive	Positive	Positive	Positive	Positive	Positive	Positive	Positive
Sequence_1113_AVP_training	Positive	Negative	Negative	Positive	Positive	Positive	Positive	Positive	Positive	Positive	Positive
Sequence_1114_AVP_training	Positive	Negative	Negative	Positive	Positive	Positive	Positive	Positive	Positive	Positive	Positive
Sequence_1115_AVP_training	Positive	Negative	Negative	Positive	Positive	Positive	Positive	Positive	Positive	Positive	Positive
Sequence_1116_AVP_training	Positive	Negative	Negative	Positive	Positive	Positive	Positive	Positive	Positive	Positive	Positive
Sequence_1117_AVP_training	Positive	Negative	Negative	Positive	Positive	Positive	Positive	Positive	Positive	Positive	Positive
Sequence_1118_AVP_training	Positive	Negative	Negative	Positive	Positive	Positive	Positive	Positive	Positive	Positive	Positive
Sequence_1119_AVP_training	Positive	Positive	Positive	Positive	Positive	Positive	Positive	Positive	Positive	Positive	Positive
Sequence_1120_AVP_training	Positive	Positive	Negative	Negative	Positive	Positive	Positive	Positive	Negative	Positive	Positive
Sequence_1121_AVP_training	Positive	Negative	Negative	Positive	Positive	Positive	Positive	Positive	Positive	Positive	Positive
Sequence_1122_AVP_training	Positive	Negative	Negative	Negative	Negative	Positive	Positive	Negative	Negative	Positive	Positive
Sequence_1123_AVP_training	Positive	Negative	Negative	Positive	Positive	Positive	Positive	Positive	Positive	Positive	Positive
Sequence_1124_AVP_training	Positive	Positive	Positive	Positive	Positive	Positive	Positive	Positive	Positive	Positive	Positive
Sequence_1125_AVP_training	Positive	Negative	Negative	Positive	Positive	Positive	Positive	Positive	Positive	Positive	Positive
Sequence_1126_AVP_training	Positive	Negative	Negative	Positive	Positive	Positive	Positive	Positive	Positive	Positive	Positive
Sequence_1127_AVP_training	Positive	Positive	Positive	Positive	Positive	Positive	Positive	Positive	Positive	Positive	Positive
Sequence_1128_AVP_training	Positive	Positive	Positive	Positive	Positive	Positive	Positive	Positive	Positive	Positive	Positive
Sequence_1129_AVP_training	Positive	Negative	Negative	Negative	Positive	Positive	Positive	Negative	Negative	Positive	Positive
Sequence_1130_AVP_training	Positive	Positive	Positive	Positive	Positive	Positive	Positive	Positive	Positive	Positive	Positive
Sequence_1131_AVP_training	Positive	Positive	Positive	Positive	Positive	Positive	Positive	Positive	Positive	Positive	Positive
Sequence_1132_AVP_training	Positive	Negative	Negative	Positive	Positive	Positive	Positive	Positive	Positive	Positive	Positive
Sequence_1133_AVP_training	Positive	Positive	Positive	Positive	Positive	Positive	Positive	Positive	Positive	Positive	Positive
Sequence_1134_AVP_training	Positive	Positive	Positive	Positive	Positive	Positive	Positive	Positive	Positive	Positive	Positive
Sequence_1135_AVP_training	Positive	Negative	Negative	Positive	Positive	Positive	Positive	Positive	Positive	Positive	Positive
Sequence_1136_AVP_training	Positive	Negative	Negative	Positive	Positive	Positive	Positive	Positive	Positive	Positive	Positive
Sequence_1137_AVP_training	Positive	Positive	Negative	Positive	Positive	Positive	Positive	Positive	Positive	Positive	Positive
Sequence_1138_AVP_training	Positive	Negative	Negative	Positive	Positive	Positive	Positive	Positive	Positive	Positive	Positive
Sequence_1139_AVP_training	Positive	Positive	Positive	Positive	Positive	Positive	Positive	Positive	Positive	Positive	Positive
Sequence_1140_AVP_training	Positive	Negative	Negative	Positive	Positive	Positive	Positive	Positive	Positive	Positive	Positive
Sequence_1141_AVP_training	Positive	Positive	Negative	Negative	Positive	Positive	Positive	Positive	Negative	Positive	Positive
Sequence_1142_AVP_training	Positive	Positive	Positive	Positive	Positive	Positive	Positive	Positive	Positive	Positive	Positive
Sequence_1143_AVP_training	Positive	Negative	Negative	Positive	Positive	Positive	Positive	Positive	Positive	Positive	Positive
Sequence_1144_AVP_training	Positive	Positive	Positive	Positive	Positive	Positive	Positive	Positive	Positive	Positive	Positive
Sequence_1145_AVP_training	Positive	Positive	Positive	Positive	Positive	Positive	Positive	Positive	Positive	Positive	Positive
Sequence_1146_AVP_training	Positive	Positive	Positive	Positive	Positive	Positive	Positive	Positive	Positive	Positive	Positive
Sequence_1147_AVP_training	Positive	Negative	Negative	Positive	Positive	Positive	Positive	Positive	Positive	Positive	Positive
Sequence_1148_AVP_training	Positive	Negative	Negative	Positive	Positive	Positive	Positive	Positive	Positive	Positive	Positive
Sequence_1149_AVP_training	Positive	Negative	Negative	Positive	Positive	Positive	Positive	Positive	Positive	Positive	Positive
Sequence_1150_AVP_training	Positive	Positive	Positive	Positive	Positive	Positive	Positive	Positive	Positive	Positive	Positive
Sequence_1151_AVP_training	Positive	Positive	Positive	Positive	Positive	Positive	Positive	Positive	Positive	Positive	Positive
Sequence_1152_AVP_training	Positive	Negative	Negative	Negative	Negative	Positive	Positive	Negative	Negative	Positive	Positive
Sequence_1153_AVP_training	Positive	Positive	Positive	Positive	Positive	Positive	Positive	Positive	Positive	Positive	Positive
Sequence_1154_AVP_training	Positive	Positive	Positive	Positive	Positive	Positive	Positive	Positive	Positive	Positive	Positive
Sequence_1155_AVP_training	Positive	Negative	Negative	Positive	Positive	Positive	Positive	Positive	Positive	Positive	Positive
Sequence_1156_AVP_training	Positive	Negative	Negative	Positive	Positive	Positive	Positive	Positive	Positive	Positive	Positive
Sequence_1157_AVP_training	Positive	Positive	Positive	Negative	Positive	Positive	Positive	Positive	Negative	Positive	Positive
Sequence_1158_AVP_training	Positive	Negative	Negative	Positive	Positive	Positive	Positive	Positive	Positive	Positive	Positive
Sequence_1159_AVP_training	Positive	Positive	Positive	Positive	Positive	Positive	Positive	Positive	Positive	Positive	Positive
Sequence_1160_AVP_training	Positive	Positive	Positive	Positive	Positive	Positive	Positive	Positive	Positive	Positive	Positive
Sequence_1161_AVP_training	Positive	Positive	Positive	Positive	Positive	Positive	Positive	Positive	Positive	Positive	Positive
Sequence_1162_AVP_training	Positive	Negative	Negative	Positive	Positive	Positive	Positive	Positive	Positive	Positive	Positive
Sequence_1163_AVP_training	Positive	Negative	Negative	Positive	Positive	Positive	Positive	Positive	Positive	Positive	Positive
Sequence_1164_AVP_training	Positive	Negative	Positive	Positive	Positive	Positive	Positive	Positive	Positive	Positive	Positive
Sequence_1165_AVP_training	Positive	Negative	Negative	Negative	Positive	Positive	Positive	Negative	Positive	Positive	Positive
Sequence_1166_AVP_training	Positive	Positive	Positive	Positive	Positive	Positive	Positive	Positive	Positive	Positive	Positive
Sequence_1167_AVP_training	Positive	Negative	Negative	Positive	Positive	Positive	Positive	Positive	Positive	Positive	Positive
Sequence_1168_AVP_training	Positive	Negative	Negative	Positive	Positive	Positive	Positive	Positive	Positive	Positive	Positive
Sequence_1169_AVP_training	Positive	Negative	Negative	Positive	Positive	Positive	Positive	Positive	Positive	Positive	Positive
Sequence_1170_AVP_training	Positive	Negative	Negative	Positive	Positive	Positive	Positive	Positive	Positive	Positive	Positive
Sequence_1171_AVP_training	Positive	Positive	Positive	Positive	Positive	Positive	Positive	Positive	Positive	Positive	Positive
Sequence_1172_AVP_training	Positive	Positive	Positive	Positive	Positive	Positive	Positive	Positive	Positive	Positive	Positive
Sequence_1173_AVP_training	Positive	Negative	Negative	Positive	Positive	Positive	Positive	Positive	Positive	Positive	Positive
Sequence_1174_AVP_training	Positive	Negative	Negative	Positive	Positive	Positive	Positive	Positive	Positive	Positive	Positive
Sequence_1175_AVP_training	Positive	Positive	Negative	Negative	Positive	Positive	Positive	Positive	Negative	Positive	Positive
Sequence_1176_AVP_training	Positive	Negative	Negative	Positive	Positive	Positive	Positive	Positive	Positive	Positive	Positive
Sequence_1177_AVP_training	Positive	Negative	Negative	Positive	Positive	Positive	Positive	Positive	Positive	Positive	Positive
Sequence_1178_AVP_training	Positive	Negative	Negative	Positive	Positive	Positive	Positive	Positive	Positive	Positive	Positive
Sequence_1179_AVP_training	Positive	Negative	Negative	Positive	Positive	Positive	Positive	Positive	Positive	Positive	Positive
Sequence_1180_AVP_training	Positive	Positive	Positive	Positive	Positive	Positive	Positive	Positive	Positive	Positive	Positive
Sequence_1181_AVP_training	Positive	Negative	Negative	Negative	Negative	Positive	Positive	Negative	Negative	Positive	Positive
Sequence_1182_AVP_training	Positive	Positive	Positive	Positive	Positive	Positive	Positive	Positive	Positive	Positive	Positive
Sequence_1183_AVP_training	Positive	Positive	Positive	Positive	Positive	Positive	Positive	Positive	Positive	Positive	Positive
Sequence_1184_AVP_training	Positive	Negative	Negative	Positive	Positive	Positive	Positive	Positive	Positive	Positive	Positive
Sequence_1185_AVP_training	Positive	Negative	Negative	Positive	Positive	Positive	Positive	Positive	Positive	Positive	Positive
Sequence_1186_AVP_training	Positive	Positive	Positive	Positive	Positive	Positive	Positive	Positive	Positive	Positive	Positive
Sequence_1187_AVP_training	Positive	Positive	Positive	Positive	Positive	Positive	Positive	Positive	Positive	Positive	Positive
Sequence_1188_AVP_training	Positive	Negative	Negative	Positive	Positive	Positive	Positive	Positive	Positive	Positive	Positive
Sequence_1189_AVP_training	Positive	Positive	Positive	Positive	Positive	Positive	Positive	Positive	Positive	Positive	Positive
Sequence_1190_AVP_training	Positive	Negative	Negative	Positive	Positive	Positive	Positive	Positive	Positive	Positive	Positive
Sequence_1191_AVP_training	Positive	Negative	Negative	Positive	Positive	Positive	Positive	Positive	Positive	Positive	Positive
Sequence_1192_AVP_training	Positive	Negative	Negative	Positive	Positive	Positive	Positive	Positive	Positive	Positive	Positive
Sequence_1193_AVP_training	Positive	Positive	Positive	Positive	Positive	Positive	Positive	Positive	Positive	Positive	Positive
Sequence_1194_AVP_training	Positive	Negative	Negative	Positive	Positive	Positive	Positive	Positive	Positive	Positive	Positive
Sequence_1195_AVP_training	Positive	Negative	Negative	Positive	Positive	Positive	Positive	Positive	Positive	Positive	Positive
Sequence_1196_AVP_training	Positive	Positive	Positive	Positive	Positive	Positive	Positive	Positive	Positive	Positive	Positive
Sequence_1197_AVP_training	Positive	Positive	Positive	Positive	Positive	Positive	Positive	Positive	Positive	Positive	Positive
Sequence_1198_AVP_training	Positive	Negative	Negative	Positive	Positive	Positive	Positive	Positive	Positive	Positive	Positive
Sequence_1199_AVP_training	Positive	Negative	Negative	Positive	Positive	Positive	Positive	Positive	Positive	Positive	Positive
Sequence_1200_AVP_training	Positive	Positive	Negative	Negative	Positive	Positive	Positive	Positive	Negative	Positive	Positive
Sequence_1201_AVP_training	Positive	Negative	Negative	Negative	Positive	Positive	Positive	Negative	Positive	Positive	Positive
Sequence_1202_AVP_training	Positive	Negative	Negative	Positive	Positive	Positive	Positive	Positive	Positive	Positive	Positive
Sequence_1203_AVP_training	Positive	Positive	Positive	Positive	Positive	Positive	Positive	Positive	Positive	Positive	Positive
Sequence_1204_AVP_training	Positive	Negative	Negative	Negative	Negative	Positive	Positive	Negative	Negative	Positive	Positive
Sequence_1205_AVP_training	Positive	Positive	Positive	Positive	Positive	Positive	Positive	Positive	Positive	Positive	Positive
Sequence_1206_AVP_training	Positive	Negative	Negative	Negative	Negative	Positive	Positive	Negative	Negative	Positive	Positive
Sequence_1207_AVP_training	Positive	Positive	Negative	Positive	Positive	Positive	Positive	Positive	Positive	Positive	Positive
Sequence_1208_AVP_training	Positive	Negative	Negative	Negative	Negative	Positive	Positive	Negative	Negative	Positive	Positive
Sequence_1209_AVP_training	Positive	Positive	Positive	Positive	Positive	Positive	Positive	Positive	Positive	Positive	Positive
Sequence_1210_AVP_training	Positive	Negative	Negative	Positive	Positive	Negative	Positive	Positive	Positive	Negative	Positive
Sequence_1211_AVP_training	Positive	Positive	Positive	Positive	Positive	Positive	Positive	Positive	Positive	Positive	Positive
Sequence_1212_AVP_training	Positive	Negative	Negative	Negative	Negative	Positive	Positive	Negative	Negative	Positive	Positive
Sequence_1213_AVP_training	Positive	Positive	Negative	Negative	Positive	Positive	Positive	Positive	Negative	Positive	Positive
Sequence_1214_AVP_training	Positive	Negative	Negative	Positive	Positive	Positive	Positive	Positive	Positive	Positive	Positive
Sequence_1215_AVP_training	Positive	Positive	Positive	Positive	Positive	Positive	Positive	Positive	Positive	Positive	Positive
Sequence_1216_AVP_training	Positive	Negative	Negative	Positive	Positive	Positive	Positive	Positive	Positive	Positive	Positive
Sequence_1217_AVP_training	Positive	Positive	Positive	Positive	Positive	Positive	Positive	Positive	Positive	Positive	Positive
Sequence_1218_AVP_training	Positive	Positive	Positive	Positive	Positive	Positive	Positive	Positive	Positive	Positive	Positive
Sequence_1219_AVP_training	Positive	Positive	Positive	Positive	Positive	Positive	Positive	Positive	Positive	Positive	Positive
Sequence_1220_AVP_training	Positive	Positive	Positive	Positive	Positive	Positive	Positive	Positive	Positive	Positive	Positive
Sequence_1221_AVP_training	Positive	Positive	Positive	Positive	Positive	Positive	Positive	Positive	Positive	Positive	Positive
Sequence_1222_AVP_training	Positive	Positive	Positive	Positive	Positive	Positive	Positive	Positive	Positive	Positive	Positive
Sequence_1223_AVP_training	Positive	Positive	Positive	Positive	Positive	Positive	Positive	Positive	Positive	Positive	Positive
Sequence_1224_AVP_training	Positive	Negative	Negative	Positive	Positive	Positive	Positive	Positive	Positive	Positive	Positive
Sequence_1225_AVP_training	Positive	Negative	Negative	Positive	Positive	Positive	Positive	Positive	Positive	Positive	Positive
Sequence_1226_AVP_training	Positive	Negative	Negative	Positive	Positive	Positive	Positive	Positive	Positive	Positive	Positive
Sequence_1227_AVP_training	Positive	Positive	Positive	Positive	Positive	Positive	Positive	Positive	Positive	Positive	Positive
Sequence_1228_AVP_training	Positive	Negative	Negative	Positive	Positive	Positive	Positive	Positive	Positive	Positive	Positive
Sequence_1229_AVP_training	Positive	Positive	Positive	Positive	Positive	Positive	Positive	Positive	Positive	Positive	Positive
Sequence_1230_AVP_training	Positive	Positive	Positive	Positive	Positive	Positive	Positive	Positive	Positive	Positive	Positive
Sequence_1231_AVP_training	Positive	Positive	Positive	Positive	Positive	Positive	Positive	Positive	Positive	Positive	Positive
Sequence_1232_AVP_training	Positive	Positive	Positive	Positive	Positive	Positive	Positive	Positive	Positive	Positive	Positive
Sequence_1233_AVP_training	Positive	Positive	Positive	Positive	Positive	Positive	Positive	Positive	Positive	Positive	Positive
Sequence_1234_AVP_training	Positive	Positive	Positive	Positive	Positive	Positive	Positive	Positive	Positive	Positive	Positive
Sequence_1235_AVP_training	Positive	Positive	Negative	Negative	Positive	Positive	Positive	Positive	Negative	Positive	Positive
Sequence_1236_AVP_training	Positive	Positive	Positive	Positive	Positive	Positive	Positive	Positive	Positive	Positive	Positive
Sequence_1237_AVP_training	Positive	Positive	Negative	Negative	Positive	Positive	Positive	Positive	Negative	Positive	Positive
Sequence_1238_AVP_training	Positive	Positive	Negative	Negative	Positive	Positive	Positive	Positive	Positive	Positive	Positive
Sequence_1239_AVP_training	Positive	Negative	Negative	Positive	Positive	Positive	Positive	Positive	Positive	Positive	Positive
Sequence_1240_AVP_training	Positive	Positive	Positive	Positive	Positive	Positive	Positive	Positive	Positive	Positive	Positive
Sequence_1241_AVP_training	Positive	Negative	Negative	Positive	Positive	Positive	Positive	Positive	Positive	Positive	Positive
Sequence_1242_AVP_training	Positive	Positive	Negative	Negative	Positive	Positive	Positive	Positive	Negative	Positive	Positive
Sequence_1243_AVP_training	Positive	Negative	Negative	Positive	Positive	Positive	Positive	Positive	Positive	Positive	Positive
Sequence_1244_AVP_training	Positive	Positive	Positive	Positive	Positive	Positive	Positive	Positive	Positive	Positive	Positive
Sequence_1245_AVP_training	Positive	Negative	Negative	Negative	Negative	Positive	Positive	Negative	Negative	Positive	Positive
Sequence_1246_AVP_training	Positive	Positive	Negative	Negative	Positive	Positive	Positive	Positive	Positive	Positive	Positive
Sequence_1247_AVP_training	Positive	Positive	Negative	Negative	Positive	Positive	Positive	Positive	Negative	Positive	Positive
Sequence_1248_AVP_training	Positive	Negative	Negative	Positive	Positive	Positive	Positive	Positive	Positive	Positive	Positive
Sequence_1249_AVP_training	Positive	Negative	Negative	Positive	Positive	Positive	Positive	Positive	Positive	Positive	Positive
Sequence_1250_AVP_training	Positive	Negative	Negative	Positive	Positive	Positive	Positive	Positive	Positive	Positive	Positive
Sequence_1251_AVP_training	Positive	Positive	Positive	Positive	Positive	Positive	Positive	Positive	Positive	Positive	Positive
Sequence_1252_AVP_training	Positive	Positive	Positive	Negative	Positive	Positive	Positive	Positive	Negative	Positive	Positive
Sequence_1253_AVP_training	Positive	Negative	Negative	Positive	Positive	Positive	Positive	Positive	Positive	Positive	Positive
Sequence_1254_AVP_training	Positive	Negative	Negative	Positive	Positive	Positive	Positive	Positive	Positive	Positive	Positive
Sequence_1255_AVP_training	Positive	Negative	Negative	Positive	Positive	Positive	Positive	Positive	Positive	Positive	Positive
Sequence_1256_AVP_training	Positive	Negative	Negative	Positive	Positive	Positive	Positive	Positive	Positive	Positive	Positive
Sequence_1257_AVP_training	Positive	Positive	Negative	Positive	Positive	Positive	Positive	Positive	Positive	Positive	Positive
Sequence_1258_AVP_training	Positive	Positive	Positive	Positive	Positive	Positive	Positive	Positive	Positive	Positive	Positive
Sequence_1259_AVP_training	Positive	Negative	Negative	Positive	Positive	Positive	Positive	Positive	Positive	Positive	Positive
Sequence_1260_AVP_training	Positive	Positive	Positive	Positive	Positive	Positive	Positive	Positive	Positive	Positive	Positive
Sequence_1261_AVP_training	Positive	Positive	Positive	Positive	Positive	Positive	Positive	Positive	Positive	Positive	Positive
Sequence_1262_AVP_training	Positive	Negative	Negative	Positive	Positive	Positive	Positive	Positive	Positive	Positive	Positive
Sequence_1263_AVP_training	Positive	Positive	Positive	Positive	Positive	Positive	Positive	Positive	Positive	Positive	Positive
Sequence_1264_AVP_training	Positive	Positive	Positive	Positive	Positive	Positive	Positive	Positive	Positive	Positive	Positive
Sequence_1265_AVP_training	Positive	Negative	Negative	Positive	Positive	Positive	Positive	Positive	Positive	Positive	Positive
Sequence_1266_AVP_training	Positive	Negative	Negative	Positive	Positive	Positive	Positive	Positive	Positive	Positive	Positive
Sequence_1267_AVP_training	Positive	Negative	Negative	Positive	Positive	Positive	Positive	Positive	Positive	Positive	Positive
Sequence_1268_AVP_training	Positive	Positive	Positive	Positive	Positive	Positive	Positive	Positive	Positive	Positive	Positive
Sequence_1269_AVP_training	Positive	Positive	Negative	Positive	Positive	Positive	Positive	Positive	Positive	Positive	Positive
Sequence_1270_AVP_training	Positive	Positive	Positive	Positive	Positive	Positive	Positive	Positive	Positive	Positive	Positive
Sequence_1271_AVP_training	Positive	Positive	Negative	Positive	Positive	Positive	Positive	Positive	Positive	Positive	Positive
Sequence_1272_AVP_training	Positive	Negative	Positive	Positive	Positive	Positive	Positive	Positive	Positive	Positive	Positive
Sequence_1273_AVP_training	Positive	Negative	Negative	Positive	Positive	Positive	Positive	Positive	Positive	Positive	Positive
Sequence_1274_AVP_training	Positive	Positive	Positive	Positive	Positive	Positive	Positive	Positive	Positive	Positive	Positive
Sequence_1275_AVP_training	Positive	Positive	Positive	Positive	Positive	Positive	Positive	Positive	Positive	Positive	Positive
Sequence_1276_AVP_training	Positive	Positive	Positive	Positive	Positive	Positive	Positive	Positive	Positive	Positive	Positive
Sequence_1277_AVP_training	Positive	Positive	Positive	Positive	Positive	Positive	Positive	Positive	Positive	Positive	Positive
Sequence_1278_AVP_training	Positive	Negative	Negative	Positive	Positive	Positive	Positive	Positive	Positive	Positive	Positive
Sequence_1279_AVP_training	Positive	Positive	Positive	Positive	Positive	Positive	Positive	Positive	Positive	Positive	Positive
Sequence_1280_AVP_training	Positive	Positive	Positive	Positive	Positive	Positive	Positive	Positive	Positive	Positive	Positive
Sequence_1281_AVP_training	Positive	Negative	Negative	Positive	Positive	Positive	Positive	Positive	Positive	Positive	Positive
Sequence_1282_AVP_training	Positive	Positive	Positive	Positive	Positive	Positive	Positive	Positive	Positive	Positive	Positive
Sequence_1283_AVP_training	Positive	Negative	Negative	Negative	Positive	Positive	Positive	Negative	Positive	Negative	Negative
Sequence_1284_AVP_training	Positive	Positive	Positive	Positive	Positive	Positive	Positive	Positive	Positive	Positive	Positive
Sequence_1285_AVP_training	Positive	Negative	Negative	Positive	Positive	Positive	Positive	Positive	Positive	Positive	Positive
Sequence_1286_AVP_training	Positive	Positive	Positive	Positive	Positive	Positive	Positive	Positive	Positive	Positive	Positive
Sequence_1287_AVP_training	Positive	Positive	Positive	Positive	Positive	Positive	Positive	Positive	Positive	Positive	Positive
Sequence_1288_AVP_training	Positive	Positive	Positive	Positive	Positive	Positive	Positive	Positive	Positive	Positive	Positive
Sequence_1289_AVP_training	Positive	Negative	Negative	Positive	Positive	Positive	Positive	Positive	Positive	Positive	Positive
Sequence_1290_AVP_training	Positive	Negative	Negative	Positive	Positive	Positive	Positive	Positive	Positive	Positive	Positive
Sequence_1291_AVP_training	Positive	Positive	Positive	Positive	Positive	Positive	Positive	Positive	Positive	Positive	Positive
Sequence_1292_AVP_training	Positive	Negative	Positive	Positive	Positive	Positive	Positive	Positive	Positive	Positive	Positive
Sequence_1293_AVP_training	Positive	Negative	Negative	Positive	Positive	Positive	Positive	Positive	Positive	Positive	Positive
Sequence_1294_AVP_training	Positive	Negative	Negative	Positive	Positive	Positive	Positive	Positive	Positive	Positive	Positive
Sequence_1295_AVP_training	Positive	Negative	Negative	Positive	Positive	Positive	Positive	Positive	Positive	Positive	Positive
Sequence_1296_AVP_training	Positive	Negative	Negative	Positive	Positive	Positive	Positive	Positive	Positive	Positive	Positive
Sequence_1297_AVP_training	Positive	Negative	Negative	Positive	Positive	Positive	Positive	Positive	Positive	Positive	Positive
Sequence_1298_AVP_training	Positive	Negative	Negative	Positive	Positive	Positive	Positive	Positive	Positive	Positive	Positive
Sequence_1299_AVP_training	Positive	Negative	Negative	Positive	Positive	Positive	Positive	Positive	Positive	Positive	Positive
Sequence_1300_AVP_training	Positive	Positive	Positive	Positive	Positive	Positive	Positive	Positive	Positive	Positive	Positive
Sequence_1301_AVP_training	Positive	Negative	Negative	Positive	Positive	Positive	Positive	Positive	Positive	Positive	Positive
Sequence_1302_AVP_training	Positive	Negative	Negative	Positive	Positive	Positive	Positive	Positive	Positive	Positive	Positive
Sequence_1303_AVP_training	Positive	Positive	Positive	Negative	Positive	Positive	Positive	Positive	Positive	Positive	Positive
Sequence_1304_AVP_training	Positive	Positive	Negative	Positive	Positive	Positive	Positive	Positive	Positive	Positive	Positive
Sequence_1305_AVP_training	Positive	Positive	Negative	Positive	Positive	Positive	Positive	Positive	Positive	Positive	Positive
Sequence_1306_AVP_training	Positive	Negative	Negative	Positive	Positive	Positive	Positive	Positive	Positive	Positive	Positive
Sequence_1307_AVP_training	Positive	Negative	Positive	Positive	Positive	Positive	Positive	Positive	Positive	Positive	Positive
Sequence_1308_AVP_training	Positive	Positive	Positive	Positive	Positive	Positive	Positive	Positive	Positive	Positive	Positive
Sequence_1309_AVP_training	Positive	Negative	Negative	Positive	Positive	Positive	Positive	Positive	Positive	Positive	Positive
Sequence_1310_AVP_training	Positive	Negative	Negative	Positive	Positive	Positive	Positive	Positive	Positive	Positive	Positive
Sequence_1311_AVP_training	Positive	Negative	Negative	Positive	Positive	Positive	Positive	Positive	Positive	Positive	Positive
Sequence_1312_AVP_training	Positive	Negative	Negative	Positive	Positive	Positive	Positive	Positive	Positive	Positive	Positive
Sequence_1313_AVP_training	Positive	Positive	Positive	Positive	Positive	Positive	Positive	Positive	Positive	Positive	Positive
Sequence_1314_AVP_training	Positive	Negative	Negative	Positive	Positive	Positive	Positive	Positive	Positive	Positive	Positive
Sequence_1315_AVP_training	Positive	Negative	Positive	Positive	Positive	Positive	Positive	Positive	Positive	Positive	Positive
Sequence_1316_AVP_training	Positive	Positive	Positive	Positive	Positive	Positive	Positive	Positive	Positive	Positive	Positive
Sequence_1317_AVP_training	Positive	Negative	Negative	Positive	Positive	Positive	Positive	Positive	Positive	Positive	Positive
Sequence_1318_AVP_training	Positive	Positive	Positive	Positive	Positive	Positive	Positive	Positive	Positive	Positive	Positive
Sequence_1319_AVP_training	Positive	Positive	Positive	Positive	Positive	Positive	Positive	Positive	Positive	Positive	Positive
Sequence_1320_AVP_training	Positive	Negative	Negative	Positive	Positive	Positive	Positive	Positive	Positive	Positive	Positive
Sequence_1321_AVP_training	Positive	Negative	Negative	Positive	Positive	Positive	Positive	Positive	Positive	Positive	Positive
Sequence_1322_AVP_training	Positive	Positive	Negative	Positive	Positive	Positive	Positive	Positive	Positive	Positive	Positive
Sequence_1323_AVP_training	Positive	Positive	Positive	Positive	Positive	Positive	Positive	Positive	Positive	Positive	Positive
Sequence_1324_AVP_training	Positive	Negative	Positive	Positive	Positive	Positive	Positive	Positive	Positive	Positive	Positive
Sequence_1325_AVP_training	Positive	Negative	Negative	Positive	Positive	Positive	Positive	Positive	Positive	Positive	Positive
Sequence_1326_AVP_training	Positive	Negative	Positive	Positive	Positive	Positive	Positive	Positive	Positive	Positive	Positive
Sequence_1327_AVP_training	Positive	Positive	Positive	Positive	Positive	Positive	Positive	Positive	Positive	Positive	Positive
Sequence_1328_AVP_training	Positive	Negative	Negative	Positive	Positive	Positive	Positive	Positive	Positive	Positive	Positive
Sequence_1329_AVP_training	Positive	Negative	Positive	Positive	Positive	Positive	Positive	Positive	Positive	Positive	Positive
Sequence_1330_AVP_training	Positive	Negative	Negative	Positive	Positive	Positive	Positive	Positive	Positive	Positive	Positive
Sequence_1331_AVP_training	Positive	Negative	Positive	Positive	Positive	Positive	Positive	Positive	Positive	Positive	Positive
Sequence_1332_AVP_training	Positive	Negative	Negative	Positive	Positive	Positive	Positive	Positive	Positive	Positive	Positive
Sequence_1333_AVP_training	Positive	Positive	Positive	Positive	Positive	Positive	Positive	Positive	Positive	Positive	Positive
Sequence_1334_AVP_training	Positive	Positive	Positive	Positive	Positive	Positive	Positive	Positive	Positive	Positive	Positive
Sequence_1335_AVP_training	Positive	Negative	Positive	Positive	Positive	Positive	Positive	Positive	Positive	Positive	Positive
Sequence_1336_AVP_training	Positive	Positive	Negative	Positive	Positive	Positive	Positive	Positive	Positive	Positive	Positive
Sequence_1337_AVP_training	Positive	Positive	Positive	Positive	Positive	Positive	Positive	Positive	Positive	Positive	Positive
Sequence_1338_AVP_training	Positive	Negative	Positive	Positive	Positive	Positive	Positive	Positive	Positive	Positive	Positive
Sequence_1339_AVP_training	Positive	Negative	Negative	Positive	Positive	Positive	Positive	Positive	Positive	Positive	Positive
Sequence_1340_AVP_training	Positive	Negative	Negative	Positive	Positive	Positive	Positive	Positive	Positive	Positive	Positive
Sequence_1341_AVP_training	Positive	Negative	Positive	Positive	Positive	Positive	Positive	Positive	Positive	Positive	Positive
Sequence_1342_AVP_training	Positive	Positive	Positive	Negative	Positive	Positive	Positive	Positive	Negative	Positive	Positive
Sequence_1343_AVP_training	Positive	Negative	Negative	Positive	Positive	Positive	Positive	Positive	Positive	Positive	Positive
Sequence_1344_AVP_training	Positive	Positive	Negative	Positive	Positive	Positive	Positive	Positive	Positive	Positive	Positive
Sequence_1345_AVP_training	Positive	Positive	Negative	Positive	Positive	Positive	Positive	Positive	Positive	Positive	Positive
Sequence_1346_AVP_training	Positive	Negative	Positive	Positive	Positive	Positive	Positive	Positive	Positive	Positive	Positive
Sequence_1347_AVP_training	Positive	Positive	Negative	Positive	Positive	Positive	Positive	Positive	Positive	Positive	Positive
Sequence_1348_AVP_training	Positive	Negative	Negative	Positive	Positive	Positive	Positive	Positive	Positive	Positive	Positive
Sequence_1349_AVP_training	Positive	Positive	Negative	Negative	Positive	Positive	Positive	Positive	Negative	Positive	Positive
Sequence_1350_AVP_training	Positive	Positive	Negative	Negative	Positive	Positive	Positive	Positive	Positive	Positive	Positive
Sequence_1351_AVP_training	Positive	Negative	Positive	Positive	Positive	Positive	Positive	Positive	Positive	Negative	Positive
Sequence_1352_AVP_training	Positive	Negative	Positive	Positive	Positive	Positive	Positive	Positive	Positive	Negative	Positive
Sequence_1353_AVP_training	Positive	Negative	Positive	Positive	Positive	Positive	Positive	Positive	Positive	Negative	Positive
Sequence_1354_AVP_training	Positive	Negative	Positive	Positive	Positive	Positive	Positive	Positive	Positive	Negative	Positive
Sequence_1355_AVP_training	Positive	Positive	Negative	Negative	Positive	Positive	Positive	Positive	Positive	Positive	Positive
Sequence_1356_AVP_training	Positive	Negative	Positive	Positive	Positive	Positive	Positive	Positive	Positive	Positive	Positive
Sequence_1357_AVP_training	Positive	Positive	Negative	Negative	Positive	Positive	Positive	Positive	Positive	Positive	Positive
Sequence_1358_AVP_training	Positive	Positive	Negative	Negative	Positive	Positive	Positive	Positive	Negative	Positive	Positive
Sequence_1359_AVP_training	Positive	Negative	Positive	Positive	Positive	Positive	Positive	Positive	Positive	Negative	Positive
Sequence_1360_AVP_training	Positive	Positive	Negative	Positive	Positive	Positive	Positive	Positive	Positive	Positive	Positive
Sequence_1361_AVP_training	Positive	Negative	Positive	Positive	Positive	Positive	Positive	Positive	Positive	Negative	Positive
Sequence_1362_AVP_training	Positive	Negative	Negative	Positive	Positive	Positive	Positive	Positive	Positive	Negative	Positive
Sequence_1363_AVP_training	Positive	Positive	Negative	Negative	Positive	Positive	Positive	Positive	Positive	Positive	Positive
Sequence_1364_AVP_training	Positive	Negative	Positive	Positive	Positive	Positive	Positive	Positive	Positive	Negative	Positive
Sequence_1365_AVP_training	Positive	Positive	Negative	Positive	Positive	Positive	Positive	Positive	Positive	Positive	Positive
Sequence_1366_AVP_training	Positive	Negative	Positive	Positive	Positive	Positive	Positive	Positive	Positive	Negative	Positive
Sequence_1367_AVP_training	Positive	Negative	Positive	Positive	Positive	Positive	Positive	Positive	Positive	Negative	Positive
Sequence_1368_AVP_training	Positive	Positive	Positive	Negative	Positive	Positive	Positive	Positive	Positive	Positive	Positive
Sequence_1369_AVP_training	Positive	Positive	Positive	Positive	Positive	Positive	Positive	Positive	Positive	Positive	Positive
Sequence_1370_AVP_training	Positive	Positive	Positive	Positive	Positive	Positive	Positive	Positive	Positive	Positive	Positive
Sequence_1371_AVP_training	Positive	Negative	Positive	Positive	Positive	Positive	Positive	Positive	Positive	Negative	Positive
Sequence_1372_AVP_training	Positive	Negative	Positive	Positive	Positive	Positive	Positive	Positive	Positive	Negative	Positive
Sequence_1373_AVP_training	Positive	Positive	Negative	Negative	Positive	Positive	Positive	Positive	Positive	Positive	Positive
Sequence_1374_AVP_training	Positive	Negative	Positive	Positive	Positive	Positive	Positive	Positive	Positive	Negative	Positive
Sequence_1375_AVP_training	Positive	Negative	Positive	Positive	Positive	Positive	Positive	Positive	Positive	Negative	Positive
Sequence_1376_AVP_training	Positive	Positive	Negative	Negative	Positive	Positive	Positive	Positive	Negative	Positive	Positive
Sequence_1377_AVP_training	Positive	Positive	Negative	Negative	Positive	Positive	Positive	Positive	Positive	Positive	Positive
Sequence_1378_AVP_training	Positive	Negative	Negative	Positive	Positive	Positive	Positive	Positive	Positive	Positive	Positive
Sequence_1379_AVP_training	Positive	Negative	Negative	Negative	Negative	Positive	Positive	Negative	Negative	Positive	Positive
Sequence_1380_AVP_training	Positive	Negative	Negative	Negative	Positive	Positive	Positive	Negative	Negative	Positive	Positive
Sequence_1381_AVP_training	Positive	Negative	Negative	Negative	Positive	Positive	Positive	Negative	Positive	Positive	Positive
Sequence_1382_AVP_training	Positive	Positive	Positive	Positive	Positive	Positive	Positive	Positive	Positive	Positive	Positive
Sequence_1383_AVP_training	Positive	Negative	Negative	Negative	Positive	Positive	Positive	Negative	Negative	Positive	Positive
Sequence_1384_AVP_training	Positive	Negative	Negative	Positive	Positive	Positive	Positive	Positive	Positive	Positive	Positive
Sequence_1385_AVP_training	Positive	Negative	Negative	Negative	Positive	Positive	Positive	Negative	Positive	Positive	Positive
Sequence_1386_AVP_training	Positive	Negative	Negative	Positive	Positive	Positive	Positive	Positive	Positive	Positive	Positive
Sequence_1387_AVP_training	Positive	Negative	Negative	Positive	Positive	Positive	Positive	Positive	Positive	Positive	Positive
Sequence_1388_AVP_training	Positive	Positive	Negative	Positive	Positive	Positive	Positive	Positive	Positive	Positive	Positive
Sequence_1389_AVP_training	Positive	Negative	Negative	Positive	Positive	Positive	Positive	Positive	Positive	Positive	Positive
Sequence_1390_AVP_training	Positive	Negative	Negative	Positive	Positive	Positive	Positive	Positive	Positive	Positive	Positive
Sequence_1391_AVP_training	Positive	Negative	Negative	Negative	Negative	Positive	Positive	Negative	Negative	Positive	Positive
Sequence_1392_AVP_training	Positive	Negative	Negative	Positive	Positive	Positive	Positive	Positive	Positive	Positive	Positive
Sequence_1393_AVP_training	Positive	Negative	Negative	Negative	Positive	Positive	Positive	Negative	Positive	Positive	Positive
Sequence_1394_AVP_training	Positive	Negative	Negative	Negative	Positive	Positive	Positive	Negative	Positive	Positive	Positive
Sequence_1395_AVP_training	Positive	Negative	Negative	Positive	Positive	Positive	Positive	Positive	Positive	Positive	Positive
Sequence_1396_AVP_training	Positive	Positive	Negative	Negative	Positive	Positive	Positive	Positive	Negative	Positive	Positive
Sequence_1397_AVP_training	Positive	Negative	Negative	Negative	Negative	Positive	Positive	Negative	Negative	Positive	Positive
Sequence_1398_AVP_training	Positive	Negative	Negative	Positive	Positive	Positive	Positive	Positive	Positive	Positive	Positive
Sequence_1399_AVP_training	Positive	Negative	Negative	Positive	Positive	Positive	Positive	Positive	Positive	Positive	Positive
Sequence_1400_AVP_training	Positive	Negative	Negative	Positive	Positive	Positive	Positive	Positive	Positive	Positive	Positive
Sequence_1401_AVP_training	Positive	Negative	Negative	Negative	Positive	Positive	Positive	Negative	Positive	Positive	Positive
Sequence_1402_AVP_training	Positive	Negative	Negative	Positive	Positive	Positive	Positive	Positive	Positive	Positive	Positive
Sequence_1403_AVP_training	Positive	Negative	Negative	Negative	Negative	Positive	Positive	Negative	Negative	Negative	Negative
Sequence_1404_AVP_training	Positive	Negative	Negative	Positive	Positive	Positive	Positive	Positive	Positive	Positive	Positive
Sequence_1405_AVP_training	Positive	Negative	Negative	Positive	Positive	Positive	Positive	Positive	Positive	Positive	Positive
Sequence_1406_AVP_training	Positive	Positive	Negative	Positive	Positive	Positive	Positive	Positive	Positive	Positive	Positive
Sequence_1407_AVP_training	Positive	Negative	Negative	Negative	Positive	Positive	Positive	Negative	Positive	Positive	Positive
Sequence_1408_AVP_training	Positive	Negative	Negative	Positive	Positive	Positive	Positive	Positive	Positive	Positive	Positive
Sequence_1409_AVP_training	Positive	Negative	Negative	Positive	Positive	Positive	Positive	Positive	Positive	Positive	Positive
Sequence_1410_AVP_training	Positive	Negative	Negative	Negative	Positive	Positive	Positive	Negative	Positive	Positive	Positive
Sequence_1411_AVP_training	Positive	Negative	Negative	Positive	Positive	Positive	Positive	Positive	Positive	Positive	Positive
Sequence_1412_AVP_training	Positive	Negative	Negative	Positive	Positive	Positive	Positive	Positive	Positive	Positive	Positive
Sequence_1413_AVP_training	Positive	Negative	Negative	Negative	Positive	Positive	Positive	Negative	Positive	Positive	Positive
Sequence_1414_AVP_training	Positive	Negative	Negative	Positive	Positive	Positive	Positive	Positive	Positive	Positive	Positive
Sequence_1415_AVP_training	Positive	Negative	Negative	Negative	Positive	Positive	Positive	Negative	Positive	Positive	Positive
Sequence_1416_AVP_training	Positive	Negative	Negative	Positive	Positive	Positive	Positive	Positive	Positive	Positive	Positive
Sequence_1417_AVP_training	Positive	Negative	Negative	Negative	Positive	Positive	Positive	Negative	Positive	Positive	Positive
Sequence_1418_AVP_training	Positive	Negative	Negative	Negative	Positive	Positive	Positive	Negative	Negative	Positive	Positive
Sequence_1419_AVP_training	Positive	Positive	Positive	Positive	Positive	Positive	Positive	Positive	Positive	Positive	Positive
Sequence_1420_AVP_training	Positive	Positive	Positive	Positive	Positive	Positive	Positive	Positive	Positive	Positive	Positive
Sequence_1421_AVP_training	Positive	Negative	Negative	Positive	Positive	Positive	Positive	Positive	Positive	Positive	Positive
Sequence_1422_AVP_training	Positive	Negative	Negative	Positive	Positive	Positive	Positive	Positive	Positive	Positive	Positive
Sequence_1423_AVP_training	Positive	Negative	Negative	Positive	Positive	Positive	Positive	Positive	Positive	Positive	Positive
Sequence_1424_AVP_training	Positive	Positive	Positive	Positive	Positive	Positive	Positive	Positive	Positive	Positive	Positive
Sequence_1425_AVP_training	Positive	Positive	Positive	Positive	Positive	Positive	Positive	Positive	Positive	Positive	Positive
Sequence_1426_AVP_training	Positive	Positive	Negative	Positive	Positive	Positive	Positive	Positive	Positive	Positive	Positive
Sequence_1427_AVP_training	Positive	Negative	Negative	Negative	Positive	Positive	Positive	Negative	Positive	Positive	Positive
Sequence_1428_AVP_training	Positive	Positive	Positive	Positive	Positive	Positive	Positive	Positive	Positive	Positive	Positive
Sequence_1429_AVP_training	Positive	Positive	Negative	Negative	Positive	Positive	Positive	Positive	Negative	Negative	Positive
Sequence_1430_AVP_training	Positive	Negative	Negative	Negative	Positive	Positive	Positive	Negative	Positive	Positive	Positive
Sequence_1431_AVP_training	Positive	Positive	Positive	Positive	Positive	Positive	Positive	Positive	Positive	Positive	Positive
Sequence_1432_AVP_training	Positive	Positive	Positive	Positive	Positive	Positive	Positive	Positive	Positive	Positive	Positive
Sequence_1433_AVP_training	Positive	Positive	Negative	Negative	Positive	Positive	Positive	Positive	Negative	Negative	Positive
Sequence_1434_AVP_training	Positive	Negative	Negative	Negative	Positive	Positive	Positive	Negative	Positive	Positive	Positive
Sequence_1435_AVP_training	Positive	Positive	Negative	Negative	Positive	Positive	Positive	Positive	Negative	Positive	Positive
Sequence_1436_AVP_training	Positive	Positive	Negative	Negative	Positive	Positive	Positive	Positive	Negative	Negative	Positive
Sequence_1437_AVP_training	Positive	Positive	Positive	Positive	Positive	Positive	Positive	Positive	Positive	Positive	Positive
Sequence_1438_AVP_training	Positive	Positive	Positive	Positive	Positive	Positive	Positive	Positive	Positive	Positive	Positive
Sequence_1439_AVP_training	Positive	Negative	Negative	Negative	Positive	Positive	Positive	Negative	Positive	Positive	Positive
Sequence_1440_AVP_training	Positive	Negative	Negative	Positive	Positive	Positive	Positive	Positive	Positive	Positive	Positive
Sequence_1441_AVP_training	Positive	Positive	Positive	Positive	Positive	Positive	Positive	Positive	Positive	Positive	Positive
Sequence_1442_AVP_training	Positive	Positive	Positive	Positive	Positive	Positive	Positive	Positive	Positive	Positive	Positive
Sequence_1443_AVP_training	Positive	Positive	Positive	Positive	Positive	Positive	Positive	Positive	Positive	Positive	Positive
Sequence_1444_AVP_training	Positive	Positive	Positive	Positive	Positive	Positive	Positive	Positive	Positive	Positive	Positive
Sequence_1445_AVP_training	Positive	Positive	Negative	Positive	Positive	Positive	Positive	Positive	Positive	Positive	Positive
Sequence_1446_AVP_training	Positive	Positive	Positive	Positive	Positive	Positive	Positive	Positive	Positive	Positive	Positive
Sequence_1447_AVP_training	Positive	Negative	Negative	Positive	Positive	Positive	Positive	Positive	Positive	Positive	Positive
Sequence_1448_AVP_training	Positive	Negative	Negative	Positive	Positive	Positive	Positive	Positive	Positive	Positive	Positive
Sequence_1449_AVP_training	Positive	Negative	Negative	Positive	Positive	Positive	Positive	Positive	Positive	Positive	Positive
Sequence_1450_AVP_training	Positive	Positive	Positive	Positive	Positive	Positive	Positive	Positive	Positive	Positive	Positive
Sequence_1451_AVP_training	Positive	Negative	Negative	Negative	Positive	Positive	Positive	Negative	Positive	Negative	Positive
Sequence_1452_AVP_training	Positive	Negative	Negative	Negative	Positive	Positive	Positive	Negative	Negative	Negative	Positive
Sequence_1453_AVP_training	Positive	Positive	Negative	Positive	Positive	Positive	Positive	Positive	Positive	Positive	Positive
Sequence_1454_AVP_training	Positive	Negative	Negative	Negative	Positive	Positive	Positive	Negative	Positive	Positive	Positive
Sequence_1455_AVP_training	Positive	Negative	Negative	Positive	Positive	Positive	Positive	Positive	Positive	Positive	Positive
Sequence_1456_AVP_training	Positive	Negative	Negative	Negative	Positive	Positive	Positive	Negative	Positive	Positive	Positive
Sequence_1457_AVP_training	Positive	Negative	Negative	Positive	Positive	Positive	Positive	Positive	Positive	Positive	Positive
Sequence_1458_AVP_training	Positive	Positive	Positive	Positive	Positive	Positive	Positive	Positive	Positive	Positive	Positive
Sequence_1459_AVP_training	Positive	Positive	Positive	Positive	Positive	Positive	Positive	Positive	Positive	Positive	Positive
Sequence_1460_AVP_training	Positive	Negative	Negative	Positive	Positive	Positive	Positive	Positive	Positive	Positive	Positive
Sequence_1461_AVP_training	Positive	Positive	Positive	Positive	Positive	Positive	Positive	Positive	Positive	Positive	Positive
Sequence_1462_AVP_training	Positive	Positive	Negative	Negative	Positive	Positive	Positive	Positive	Negative	Negative	Positive
Sequence_1463_AVP_training	Positive	Negative	Negative	Negative	Positive	Positive	Positive	Negative	Negative	Positive	Positive
Sequence_1464_AVP_training	Positive	Negative	Negative	Negative	Positive	Positive	Positive	Negative	Positive	Positive	Positive
Sequence_1465_AVP_training	Positive	Positive	Negative	Positive	Positive	Positive	Positive	Positive	Positive	Positive	Positive
Sequence_1466_AVP_training	Positive	Negative	Negative	Negative	Positive	Positive	Positive	Negative	Positive	Positive	Positive
Sequence_1467_AVP_training	Positive	Positive	Negative	Negative	Positive	Positive	Positive	Positive	Positive	Negative	Positive
Sequence_1468_AVP_training	Positive	Positive	Negative	Negative	Positive	Positive	Positive	Positive	Positive	Negative	Positive
Sequence_1469_AVP_training	Positive	Positive	Negative	Positive	Positive	Positive	Positive	Positive	Positive	Positive	Positive
Sequence_1470_AVP_training	Positive	Positive	Positive	Positive	Positive	Positive	Positive	Positive	Positive	Positive	Positive
Sequence_1471_AVP_training	Positive	Negative	Positive	Negative	Positive	Positive	Positive	Positive	Positive	Positive	Positive
Sequence_1472_AVP_training	Positive	Negative	Negative	Positive	Positive	Positive	Positive	Positive	Positive	Positive	Positive
Sequence_1473_AVP_training	Positive	Positive	Negative	Negative	Positive	Positive	Positive	Positive	Positive	Positive	Positive
Sequence_1474_AVP_training	Positive	Negative	Positive	Positive	Positive	Positive	Positive	Positive	Positive	Positive	Positive
Sequence_1475_AVP_training	Positive	Positive	Negative	Positive	Positive	Positive	Positive	Positive	Positive	Positive	Positive
Sequence_1476_AVP_training	Positive	Negative	Positive	Negative	Positive	Positive	Positive	Positive	Positive	Positive	Positive
Sequence_1477_AVP_training	Positive	Negative	Positive	Positive	Positive	Positive	Positive	Positive	Positive	Positive	Positive
Sequence_1478_AVP_training	Positive	Positive	Positive	Negative	Positive	Positive	Positive	Positive	Positive	Positive	Positive
Sequence_1479_AVP_training	Positive	Negative	Positive	Positive	Positive	Positive	Positive	Positive	Positive	Positive	Positive
Sequence_1480_AVP_training	Positive	Positive	Negative	Positive	Positive	Positive	Positive	Positive	Positive	Positive	Positive
Sequence_1481_AVP_training	Positive	Positive	Negative	Negative	Positive	Positive	Positive	Positive	Positive	Positive	Positive
Sequence_1482_AVP_training	Positive	Negative	Negative	Negative	Positive	Positive	Positive	Negative	Positive	Positive	Positive
Sequence_1483_AVP_training	Positive	Negative	Negative	Negative	Positive	Positive	Positive	Negative	Positive	Positive	Positive
Sequence_1484_AVP_training	Positive	Negative	Negative	Positive	Positive	Positive	Positive	Positive	Positive	Positive	Positive
Sequence_1485_AVP_training	Positive	Negative	Positive	Negative	Positive	Positive	Positive	Positive	Positive	Negative	Positive
Sequence_1486_AVP_training	Positive	Positive	Negative	Positive	Positive	Positive	Positive	Positive	Positive	Positive	Positive
Sequence_1487_AVP_training	Positive	Positive	Negative	Positive	Positive	Positive	Positive	Positive	Positive	Positive	Positive
Sequence_1488_AVP_training	Positive	Positive	Negative	Negative	Positive	Positive	Positive	Positive	Positive	Positive	Positive
Sequence_1489_AVP_training	Positive	Negative	Positive	Positive	Positive	Positive	Positive	Positive	Positive	Positive	Positive
Sequence_1490_AVP_training	Positive	Positive	Positive	Negative	Positive	Positive	Positive	Positive	Positive	Positive	Positive
Sequence_1491_AVP_training	Positive	Positive	Negative	Positive	Positive	Positive	Positive	Positive	Positive	Positive	Positive
Sequence_1492_AVP_training	Positive	Positive	Negative	Positive	Positive	Positive	Positive	Positive	Positive	Positive	Positive
Sequence_1493_AVP_training	Positive	Positive	Negative	Positive	Positive	Positive	Positive	Positive	Positive	Positive	Positive
Sequence_1494_AVP_training	Positive	Positive	Negative	Negative	Positive	Positive	Positive	Positive	Positive	Positive	Positive
Sequence_1495_AVP_training	Positive	Positive	Negative	Negative	Positive	Positive	Positive	Positive	Positive	Negative	Positive
Sequence_1496_AVP_training	Positive	Negative	Negative	Positive	Positive	Positive	Positive	Positive	Positive	Positive	Positive
Sequence_1497_AVP_training	Positive	Positive	Negative	Positive	Positive	Positive	Positive	Positive	Positive	Positive	Positive
Sequence_1498_AVP_training	Positive	Negative	Negative	Positive	Positive	Positive	Positive	Positive	Positive	Positive	Positive
Sequence_1499_AVP_training	Positive	Positive	Negative	Negative	Positive	Positive	Positive	Positive	Positive	Positive	Positive
Sequence_1500_AVP_training	Positive	Positive	Negative	Positive	Positive	Positive	Positive	Positive	Positive	Positive	Positive
Sequence_1501_AVP_training	Positive	Negative	Negative	Negative	Positive	Positive	Positive	Negative	Positive	Positive	Positive
Sequence_1502_AVP_training	Positive	Positive	Positive	Positive	Positive	Positive	Positive	Positive	Positive	Positive	Positive
Sequence_1503_AVP_training	Positive	Positive	Positive	Positive	Positive	Positive	Positive	Positive	Positive	Positive	Positive
Sequence_1504_AVP_training	Positive	Positive	Positive	Positive	Positive	Positive	Positive	Positive	Positive	Positive	Positive
Sequence_1505_AVP_training	Positive	Positive	Positive	Positive	Positive	Positive	Positive	Positive	Positive	Positive	Positive
Sequence_1506_AVP_training	Positive	Positive	Positive	Positive	Positive	Positive	Positive	Positive	Positive	Positive	Positive
Sequence_1507_AVP_training	Positive	Positive	Positive	Positive	Positive	Positive	Positive	Positive	Positive	Positive	Positive
Sequence_1508_AVP_training	Positive	Positive	Positive	Positive	Positive	Positive	Positive	Positive	Positive	Positive	Positive
Sequence_1509_AVP_training	Positive	Positive	Positive	Positive	Positive	Positive	Positive	Positive	Positive	Positive	Positive
Sequence_1510_AVP_training	Positive	Positive	Positive	Positive	Positive	Positive	Positive	Positive	Positive	Positive	Positive
Sequence_1511_AVP_training	Positive	Positive	Positive	Positive	Positive	Positive	Positive	Positive	Positive	Positive	Positive
Sequence_1512_AVP_training	Positive	Positive	Positive	Negative	Positive	Positive	Positive	Positive	Negative	Positive	Positive
Sequence_1513_AVP_training	Positive	Positive	Positive	Positive	Positive	Positive	Positive	Positive	Positive	Positive	Positive
Sequence_1514_AVP_training	Positive	Positive	Positive	Positive	Positive	Positive	Positive	Positive	Positive	Positive	Positive
Sequence_1515_AVP_training	Positive	Positive	Positive	Positive	Positive	Positive	Positive	Positive	Positive	Positive	Positive
Sequence_1516_AVP_training	Positive	Positive	Positive	Positive	Positive	Positive	Positive	Positive	Positive	Positive	Positive
Sequence_1517_AVP_training	Positive	Positive	Positive	Positive	Positive	Positive	Positive	Positive	Positive	Positive	Positive
Sequence_1518_AVP_training	Positive	Positive	Positive	Positive	Positive	Positive	Positive	Positive	Positive	Positive	Positive
Sequence_1519_AVP_training	Positive	Positive	Positive	Positive	Positive	Positive	Positive	Positive	Positive	Positive	Positive
Sequence_1520_AVP_training	Positive	Positive	Positive	Positive	Positive	Positive	Positive	Positive	Positive	Positive	Positive
Sequence_1521_AVP_training	Positive	Positive	Positive	Positive	Positive	Positive	Positive	Positive	Positive	Positive	Positive
Sequence_1522_AVP_training	Positive	Positive	Positive	Positive	Positive	Positive	Positive	Positive	Positive	Positive	Positive
Sequence_1523_AVP_training	Positive	Positive	Positive	Positive	Positive	Positive	Positive	Positive	Positive	Positive	Positive
Sequence_1524_AVP_training	Positive	Positive	Positive	Positive	Positive	Positive	Positive	Positive	Positive	Positive	Positive
Sequence_1525_AVP_training	Positive	Positive	Positive	Positive	Positive	Positive	Positive	Positive	Positive	Positive	Positive
Sequence_1526_AVP_training	Positive	Positive	Positive	Positive	Positive	Positive	Positive	Positive	Positive	Positive	Positive
Sequence_1527_AVP_training	Positive	Positive	Positive	Positive	Positive	Positive	Positive	Positive	Positive	Positive	Positive
Sequence_1528_AVP_training	Positive	Positive	Positive	Positive	Positive	Positive	Positive	Positive	Positive	Positive	Positive
Sequence_1529_AVP_training	Positive	Negative	Negative	Positive	Positive	Positive	Positive	Positive	Positive	Positive	Positive
Sequence_1530_AVP_training	Positive	Positive	Positive	Positive	Positive	Positive	Positive	Positive	Positive	Positive	Positive
Sequence_1531_AVP_training	Positive	Positive	Positive	Positive	Positive	Positive	Positive	Positive	Positive	Positive	Positive
Sequence_1532_AVP_training	Positive	Positive	Positive	Positive	Positive	Positive	Positive	Positive	Positive	Positive	Positive
Sequence_1533_AVP_training	Positive	Negative	Negative	Positive	Positive	Positive	Positive	Positive	Positive	Positive	Positive
Sequence_1534_AVP_training	Positive	Positive	Negative	Positive	Positive	Positive	Positive	Positive	Positive	Positive	Positive
Sequence_1535_AVP_training	Positive	Negative	Negative	Positive	Positive	Positive	Positive	Positive	Positive	Positive	Positive
Sequence_1536_AVP_training	Positive	Negative	Negative	Negative	Positive	Positive	Positive	Negative	Positive	Positive	Positive
Sequence_1537_AVP_training	Positive	Positive	Positive	Positive	Positive	Positive	Positive	Positive	Positive	Positive	Positive
Sequence_1538_AVP_training	Positive	Positive	Positive	Positive	Positive	Positive	Positive	Positive	Positive	Positive	Positive
Sequence_1539_AVP_training	Positive	Negative	Negative	Negative	Negative	Positive	Positive	Negative	Negative	Positive	Positive
Sequence_1540_AVP_training	Positive	Positive	Positive	Positive	Positive	Positive	Positive	Positive	Positive	Positive	Positive
Sequence_1541_AVP_training	Positive	Positive	Positive	Positive	Positive	Positive	Positive	Positive	Positive	Positive	Positive
Sequence_1542_AVP_training	Positive	Negative	Negative	Positive	Positive	Positive	Positive	Positive	Positive	Positive	Positive
Sequence_1543_AVP_training	Positive	Positive	Positive	Positive	Positive	Positive	Positive	Positive	Positive	Positive	Positive
Sequence_1544_AVP_training	Positive	Positive	Positive	Positive	Positive	Positive	Positive	Positive	Positive	Positive	Positive
Sequence_1545_AVP_training	Positive	Positive	Positive	Positive	Positive	Positive	Positive	Positive	Positive	Positive	Positive
Sequence_1546_AVP_training	Positive	Positive	Positive	Positive	Positive	Positive	Positive	Positive	Positive	Positive	Positive
Sequence_1547_AVP_training	Positive	Positive	Positive	Positive	Positive	Positive	Positive	Positive	Positive	Positive	Positive
Sequence_1548_AVP_training	Positive	Positive	Positive	Positive	Positive	Positive	Positive	Positive	Positive	Positive	Positive
Sequence_1549_AVP_training	Positive	Positive	Positive	Positive	Positive	Positive	Positive	Positive	Positive	Positive	Positive
Sequence_1550_AVP_training	Positive	Negative	Negative	Positive	Positive	Positive	Positive	Positive	Positive	Positive	Positive
Sequence_1551_AVP_training	Positive	Positive	Positive	Positive	Positive	Positive	Positive	Positive	Positive	Positive	Positive
Sequence_1552_AVP_training	Positive	Positive	Positive	Positive	Positive	Positive	Positive	Positive	Positive	Positive	Positive
Sequence_1553_AVP_training	Positive	Positive	Positive	Positive	Positive	Positive	Positive	Positive	Positive	Positive	Positive
Sequence_1554_AVP_training	Positive	Negative	Negative	Positive	Positive	Positive	Positive	Positive	Positive	Positive	Positive
Sequence_1555_AVP_training	Positive	Positive	Positive	Positive	Positive	Positive	Positive	Positive	Positive	Positive	Positive
Sequence_1556_AVP_training	Positive	Positive	Positive	Positive	Positive	Positive	Positive	Positive	Positive	Positive	Positive
Sequence_1557_AVP_training	Positive	Positive	Positive	Positive	Positive	Positive	Positive	Positive	Positive	Positive	Positive
Sequence_1558_AVP_training	Positive	Positive	Positive	Positive	Positive	Positive	Positive	Positive	Positive	Positive	Positive
Sequence_1559_AVP_training	Positive	Positive	Positive	Positive	Positive	Positive	Positive	Positive	Positive	Positive	Positive
Sequence_1560_AVP_training	Positive	Positive	Positive	Positive	Positive	Positive	Positive	Positive	Positive	Positive	Positive
Sequence_1561_AVP_training	Positive	Positive	Positive	Positive	Positive	Positive	Positive	Positive	Positive	Positive	Positive
Sequence_1562_AVP_training	Positive	Positive	Positive	Positive	Positive	Positive	Positive	Positive	Positive	Positive	Positive
Sequence_1563_AVP_training	Positive	Positive	Positive	Positive	Positive	Positive	Positive	Positive	Positive	Positive	Positive
Sequence_1564_AVP_training	Positive	Positive	Positive	Positive	Positive	Positive	Positive	Positive	Positive	Positive	Positive
Sequence_1565_AVP_training	Positive	Positive	Positive	Positive	Positive	Positive	Positive	Positive	Positive	Positive	Positive
Sequence_1566_AVP_training	Positive	Positive	Positive	Positive	Positive	Positive	Positive	Positive	Positive	Positive	Positive
Sequence_1567_AVP_training	Positive	Positive	Positive	Positive	Positive	Positive	Positive	Positive	Positive	Positive	Positive
Sequence_1568_AVP_training	Positive	Positive	Positive	Positive	Positive	Positive	Positive	Positive	Positive	Positive	Positive
Sequence_1569_AVP_training	Positive	Positive	Positive	Positive	Positive	Positive	Positive	Positive	Positive	Positive	Positive
Sequence_1570_AVP_training	Positive	Negative	Negative	Positive	Positive	Positive	Positive	Positive	Positive	Positive	Positive
Sequence_1571_AVP_training	Positive	Positive	Positive	Positive	Positive	Positive	Positive	Positive	Positive	Positive	Positive
Sequence_1572_AVP_training	Positive	Negative	Negative	Positive	Positive	Positive	Positive	Positive	Positive	Positive	Positive
Sequence_1573_AVP_training	Positive	Positive	Positive	Positive	Positive	Positive	Positive	Positive	Positive	Positive	Positive
Sequence_1574_AVP_training	Positive	Positive	Positive	Positive	Positive	Positive	Positive	Positive	Positive	Positive	Positive
Sequence_1575_AVP_training	Positive	Positive	Positive	Positive	Positive	Positive	Positive	Positive	Positive	Positive	Positive
Sequence_1576_AVP_training	Positive	Positive	Positive	Positive	Positive	Positive	Positive	Positive	Positive	Positive	Positive
Sequence_1577_AVP_training	Positive	Positive	Positive	Positive	Positive	Positive	Positive	Positive	Positive	Positive	Positive
Sequence_1578_AVP_training	Positive	Positive	Positive	Positive	Positive	Positive	Positive	Positive	Positive	Positive	Positive
Sequence_1579_AVP_training	Positive	Positive	Positive	Positive	Positive	Positive	Positive	Positive	Positive	Positive	Positive
Sequence_1580_AVP_training	Positive	Positive	Positive	Positive	Positive	Positive	Positive	Positive	Positive	Positive	Positive
Sequence_1581_AVP_training	Positive	Positive	Positive	Positive	Positive	Positive	Positive	Positive	Positive	Positive	Positive
Sequence_1582_AVP_training	Positive	Positive	Positive	Positive	Positive	Positive	Positive	Positive	Positive	Positive	Positive
Sequence_1583_AVP_training	Positive	Positive	Positive	Positive	Positive	Positive	Positive	Positive	Positive	Positive	Positive
Sequence_1584_AVP_training	Positive	Positive	Positive	Positive	Positive	Positive	Positive	Positive	Positive	Positive	Positive
Sequence_1585_AVP_training	Positive	Positive	Positive	Positive	Positive	Positive	Positive	Positive	Positive	Positive	Positive
Sequence_1586_AVP_training	Positive	Negative	Negative	Negative	Positive	Positive	Positive	Negative	Positive	Positive	Positive
Sequence_1587_AVP_training	Positive	Positive	Positive	Positive	Positive	Positive	Positive	Positive	Positive	Positive	Positive
Sequence_1588_AVP_training	Positive	Positive	Positive	Positive	Positive	Positive	Positive	Positive	Positive	Positive	Positive
Sequence_1589_AVP_training	Positive	Positive	Positive	Positive	Positive	Positive	Positive	Positive	Positive	Positive	Positive
Sequence_1590_AVP_training	Positive	Positive	Positive	Positive	Positive	Positive	Positive	Positive	Positive	Positive	Positive
Sequence_1591_AVP_training	Positive	Positive	Positive	Positive	Positive	Positive	Positive	Positive	Positive	Positive	Positive
Sequence_1592_AVP_training	Positive	Positive	Positive	Positive	Positive	Positive	Positive	Positive	Positive	Positive	Positive
Sequence_1593_AVP_training	Positive	Positive	Positive	Positive	Positive	Positive	Positive	Positive	Positive	Positive	Positive
Sequence_1594_AVP_training	Positive	Positive	Positive	Positive	Positive	Positive	Positive	Positive	Positive	Positive	Positive
Sequence_1595_AVP_training	Positive	Positive	Positive	Positive	Positive	Positive	Positive	Positive	Positive	Positive	Positive
Sequence_1596_AVP_training	Positive	Negative	Negative	Positive	Positive	Positive	Positive	Positive	Positive	Positive	Positive
Sequence_1597_AVP_training	Positive	Positive	Positive	Positive	Positive	Positive	Positive	Positive	Positive	Positive	Positive
Sequence_1598_AVP_training	Positive	Positive	Positive	Positive	Positive	Positive	Positive	Positive	Positive	Positive	Positive
Sequence_1599_AVP_training	Positive	Positive	Positive	Positive	Positive	Positive	Positive	Positive	Positive	Positive	Positive
Sequence_1600_AVP_training	Positive	Positive	Positive	Positive	Positive	Positive	Positive	Positive	Positive	Positive	Positive
Sequence_1601_AVP_training	Positive	Positive	Positive	Positive	Positive	Positive	Positive	Positive	Positive	Positive	Positive
Sequence_1602_AVP_training	Positive	Positive	Positive	Positive	Positive	Positive	Positive	Positive	Positive	Positive	Positive
Sequence_1603_AVP_training	Positive	Positive	Positive	Positive	Positive	Positive	Positive	Positive	Positive	Positive	Positive
Sequence_1604_AVP_training	Positive	Negative	Negative	Positive	Positive	Positive	Positive	Positive	Positive	Positive	Positive
Sequence_1605_AVP_training	Positive	Negative	Negative	Positive	Positive	Positive	Positive	Positive	Positive	Positive	Positive
Sequence_1606_AVP_training	Positive	Positive	Positive	Positive	Positive	Positive	Positive	Positive	Positive	Positive	Positive
Sequence_1607_AVP_training	Positive	Positive	Positive	Positive	Positive	Positive	Positive	Positive	Positive	Positive	Positive
Sequence_1608_AVP_training	Positive	Positive	Positive	Positive	Positive	Positive	Positive	Positive	Positive	Positive	Positive
Sequence_1609_AVP_training	Positive	Positive	Positive	Positive	Positive	Positive	Positive	Positive	Positive	Positive	Positive
Sequence_1610_AVP_training	Positive	Positive	Positive	Positive	Positive	Positive	Positive	Positive	Positive	Positive	Positive
Sequence_1611_AVP_training	Positive	Positive	Positive	Positive	Positive	Positive	Positive	Positive	Positive	Positive	Positive
Sequence_1612_AVP_training	Positive	Positive	Positive	Positive	Positive	Positive	Positive	Positive	Positive	Positive	Positive
Sequence_1613_AVP_training	Positive	Positive	Positive	Positive	Positive	Positive	Positive	Positive	Positive	Positive	Positive
Sequence_1614_AVP_training	Positive	Negative	Negative	Positive	Positive	Positive	Positive	Positive	Positive	Positive	Positive
Sequence_1615_AVP_training	Positive	Positive	Positive	Positive	Positive	Positive	Positive	Positive	Positive	Positive	Positive
Sequence_1616_AVP_training	Positive	Positive	Positive	Positive	Positive	Positive	Positive	Positive	Positive	Positive	Positive
Sequence_1617_AVP_training	Positive	Positive	Positive	Positive	Positive	Positive	Positive	Positive	Positive	Positive	Positive
Sequence_1618_AVP_training	Positive	Negative	Negative	Positive	Positive	Positive	Positive	Positive	Positive	Positive	Positive
Sequence_1619_AVP_training	Positive	Negative	Negative	Positive	Positive	Positive	Positive	Positive	Positive	Positive	Positive
Sequence_1620_AVP_training	Positive	Positive	Positive	Positive	Positive	Positive	Positive	Positive	Positive	Positive	Positive
Sequence_1621_AVP_training	Positive	Negative	Negative	Negative	Positive	Positive	Positive	Negative	Positive	Positive	Positive
Sequence_1622_AVP_training	Positive	Positive	Positive	Positive	Positive	Positive	Positive	Positive	Positive	Positive	Positive
Sequence_1623_AVP_training	Positive	Positive	Positive	Positive	Positive	Positive	Positive	Positive	Negative	Positive	Positive
Sequence_1624_AVP_training	Positive	Positive	Positive	Positive	Positive	Positive	Positive	Positive	Positive	Positive	Positive
Sequence_1625_AVP_training	Positive	Positive	Positive	Positive	Positive	Positive	Positive	Positive	Positive	Positive	Positive
Sequence_1626_AVP_training	Positive	Positive	Positive	Positive	Positive	Positive	Positive	Positive	Positive	Positive	Positive
Sequence_1627_AVP_training	Positive	Negative	Negative	Positive	Positive	Positive	Positive	Positive	Positive	Positive	Positive
Sequence_1628_AVP_training	Positive	Positive	Positive	Positive	Positive	Positive	Positive	Positive	Positive	Positive	Positive
Sequence_1629_AVP_training	Positive	Positive	Positive	Positive	Positive	Positive	Positive	Positive	Positive	Positive	Positive
Sequence_1630_AVP_training	Positive	Positive	Positive	Positive	Positive	Positive	Positive	Positive	Positive	Positive	Positive
Sequence_1631_AVP_training	Positive	Positive	Positive	Positive	Positive	Positive	Positive	Positive	Negative	Positive	Positive
Sequence_1632_AVP_training	Positive	Positive	Positive	Positive	Positive	Positive	Positive	Positive	Positive	Positive	Positive
Sequence_1633_AVP_training	Positive	Positive	Positive	Positive	Positive	Positive	Positive	Positive	Positive	Positive	Positive
Sequence_1634_AVP_training	Positive	Positive	Positive	Positive	Positive	Positive	Positive	Positive	Positive	Positive	Positive
Sequence_1635_AVP_training	Positive	Negative	Negative	Positive	Positive	Positive	Positive	Positive	Positive	Positive	Positive
Sequence_1636_AVP_training	Positive	Positive	Positive	Positive	Positive	Positive	Positive	Positive	Positive	Positive	Positive
Sequence_1637_AVP_training	Positive	Negative	Negative	Positive	Positive	Positive	Positive	Positive	Positive	Positive	Positive
Sequence_1638_AVP_training	Positive	Positive	Positive	Positive	Positive	Positive	Positive	Positive	Positive	Positive	Positive
Sequence_1639_AVP_training	Positive	Positive	Positive	Positive	Positive	Positive	Positive	Positive	Positive	Positive	Positive
Sequence_1640_AVP_training	Positive	Positive	Positive	Positive	Positive	Positive	Positive	Positive	Positive	Positive	Positive
Sequence_1641_AVP_training	Positive	Positive	Positive	Positive	Positive	Positive	Positive	Positive	Positive	Positive	Positive
Sequence_1642_AVP_training	Positive	Negative	Negative	Positive	Positive	Positive	Positive	Positive	Positive	Positive	Positive
Sequence_1643_AVP_training	Positive	Positive	Negative	Positive	Positive	Positive	Positive	Positive	Positive	Positive	Positive
Sequence_1644_AVP_training	Positive	Positive	Negative	Negative	Positive	Positive	Positive	Positive	Positive	Negative	Positive
Sequence_1645_AVP_training	Positive	Negative	Negative	Positive	Positive	Positive	Positive	Positive	Positive	Positive	Positive
Sequence_1646_AVP_training	Positive	Negative	Positive	Positive	Positive	Positive	Positive	Positive	Positive	Positive	Positive
Sequence_1647_AVP_training	Positive	Positive	Positive	Positive	Positive	Positive	Positive	Positive	Positive	Positive	Positive
Sequence_1648_AVP_training	Positive	Negative	Negative	Positive	Positive	Positive	Positive	Positive	Positive	Positive	Positive
Sequence_1649_AVP_training	Positive	Positive	Negative	Negative	Positive	Positive	Positive	Positive	Positive	Positive	Positive
Sequence_1650_AVP_training	Positive	Positive	Positive	Positive	Positive	Positive	Positive	Positive	Positive	Positive	Positive
Sequence_1651_AVP_training	Positive	Positive	Positive	Positive	Positive	Positive	Positive	Positive	Positive	Positive	Positive
Sequence_1652_AVP_training	Positive	Positive	Positive	Positive	Positive	Positive	Positive	Positive	Positive	Positive	Positive
Sequence_1653_AVP_training	Positive	Positive	Positive	Positive	Positive	Positive	Positive	Positive	Negative	Positive	Positive
Sequence_1654_AVP_training	Positive	Positive	Negative	Negative	Positive	Positive	Positive	Positive	Positive	Positive	Positive
Sequence_1655_AVP_training	Positive	Positive	Positive	Positive	Positive	Positive	Positive	Positive	Positive	Positive	Positive
Sequence_1656_AVP_training	Positive	Positive	Positive	Positive	Positive	Positive	Positive	Positive	Negative	Positive	Positive
Sequence_1657_AVP_training	Positive	Positive	Positive	Positive	Positive	Positive	Positive	Positive	Positive	Positive	Positive
Sequence_1658_AVP_training	Positive	Positive	Positive	Positive	Positive	Positive	Positive	Positive	Positive	Positive	Positive
Sequence_1659_AVP_training	Positive	Positive	Positive	Positive	Positive	Positive	Positive	Positive	Positive	Positive	Positive
Sequence_1660_AVP_training	Positive	Negative	Negative	Negative	Positive	Positive	Positive	Negative	Positive	Positive	Positive
Sequence_1661_AVP_training	Positive	Positive	Positive	Positive	Positive	Positive	Positive	Positive	Positive	Positive	Positive
Sequence_1662_AVP_training	Positive	Positive	Negative	Positive	Positive	Positive	Positive	Positive	Positive	Positive	Positive
Sequence_1663_AVP_training	Positive	Negative	Negative	Positive	Positive	Positive	Positive	Positive	Positive	Positive	Positive
Sequence_1664_AVP_training	Positive	Positive	Positive	Positive	Positive	Positive	Positive	Positive	Positive	Positive	Positive
Sequence_1665_AVP_training	Positive	Positive	Negative	Positive	Positive	Positive	Positive	Positive	Positive	Positive	Positive
Sequence_1666_AVP_training	Positive	Negative	Negative	Negative	Positive	Positive	Positive	Negative	Positive	Negative	Positive
Sequence_1667_AVP_training	Positive	Positive	Positive	Positive	Positive	Positive	Positive	Positive	Positive	Positive	Positive
Sequence_1668_AVP_training	Positive	Negative	Negative	Negative	Positive	Positive	Positive	Negative	Positive	Negative	Positive
Sequence_1669_AVP_training	Positive	Positive	Positive	Positive	Positive	Positive	Positive	Positive	Positive	Positive	Positive
Sequence_1670_AVP_training	Positive	Positive	Positive	Negative	Positive	Positive	Positive	Positive	Positive	Positive	Positive
Sequence_1671_AVP_training	Positive	Positive	Positive	Positive	Positive	Positive	Positive	Positive	Positive	Positive	Positive
Sequence_1672_AVP_training	Positive	Positive	Positive	Positive	Positive	Positive	Positive	Positive	Positive	Positive	Positive
Sequence_1673_AVP_training	Positive	Positive	Positive	Positive	Positive	Positive	Positive	Positive	Positive	Positive	Positive
Sequence_1674_AVP_training	Positive	Positive	Positive	Negative	Positive	Positive	Positive	Positive	Positive	Positive	Positive
Sequence_1675_AVP_training	Positive	Positive	Positive	Positive	Positive	Positive	Positive	Positive	Positive	Positive	Positive
Sequence_1676_AVP_training	Positive	Negative	Negative	Positive	Positive	Positive	Positive	Positive	Positive	Positive	Positive
Sequence_1677_AVP_training	Positive	Negative	Positive	Negative	Positive	Positive	Positive	Positive	Positive	Positive	Positive
Sequence_1678_AVP_training	Positive	Positive	Positive	Positive	Positive	Positive	Positive	Positive	Positive	Positive	Positive
Sequence_1679_AVP_training	Positive	Positive	Positive	Positive	Positive	Positive	Positive	Positive	Positive	Positive	Positive
Sequence_1680_AVP_training	Positive	Positive	Negative	Positive	Positive	Positive	Positive	Positive	Positive	Positive	Positive
Sequence_1681_AVP_training	Positive	Positive	Positive	Negative	Positive	Positive	Positive	Positive	Positive	Positive	Positive
Sequence_1682_AVP_training	Positive	Positive	Positive	Positive	Positive	Positive	Positive	Positive	Positive	Positive	Positive
Sequence_1683_AVP_training	Positive	Positive	Positive	Positive	Positive	Positive	Positive	Positive	Positive	Positive	Positive
Sequence_1684_AVP_training	Positive	Negative	Negative	Negative	Positive	Positive	Positive	Negative	Positive	Positive	Positive
Sequence_1685_AVP_training	Positive	Negative	Negative	Positive	Positive	Positive	Positive	Positive	Positive	Positive	Positive
Sequence_1686_AVP_training	Positive	Negative	Negative	Negative	Positive	Positive	Positive	Negative	Positive	Positive	Positive
Sequence_1687_AVP_training	Positive	Positive	Positive	Negative	Positive	Positive	Positive	Positive	Positive	Positive	Positive
Sequence_1688_AVP_training	Positive	Positive	Positive	Negative	Positive	Positive	Positive	Positive	Positive	Positive	Positive
Sequence_1689_AVP_training	Positive	Negative	Negative	Negative	Positive	Negative	Positive	Negative	Positive	Negative	Positive
Sequence_1690_AVP_training	Positive	Negative	Negative	Negative	Positive	Positive	Positive	Negative	Positive	Positive	Positive
Sequence_1691_AVP_training	Positive	Positive	Positive	Positive	Positive	Positive	Positive	Positive	Positive	Positive	Positive
Sequence_1692_AVP_training	Positive	Positive	Negative	Positive	Positive	Positive	Positive	Positive	Positive	Positive	Positive
Sequence_1693_AVP_training	Positive	Positive	Positive	Negative	Positive	Positive	Positive	Positive	Positive	Positive	Positive
Sequence_1694_AVP_training	Positive	Positive	Positive	Positive	Positive	Positive	Positive	Positive	Positive	Positive	Positive
Sequence_1695_AVP_training	Positive	Negative	Negative	Negative	Positive	Positive	Positive	Negative	Positive	Negative	Positive
Sequence_1696_AVP_training	Positive	Negative	Positive	Positive	Positive	Positive	Positive	Positive	Positive	Positive	Positive
Sequence_1697_AVP_training	Positive	Positive	Positive	Positive	Positive	Positive	Positive	Positive	Positive	Positive	Positive
Sequence_1698_AVP_training	Positive	Positive	Positive	Negative	Positive	Positive	Positive	Positive	Positive	Positive	Positive
Sequence_1699_AVP_training	Positive	Positive	Positive	Positive	Positive	Positive	Positive	Positive	Positive	Positive	Positive
Sequence_1700_AVP_training	Positive	Positive	Positive	Positive	Positive	Positive	Positive	Positive	Positive	Positive	Positive
Sequence_1701_AVP_training	Positive	Positive	Negative	Negative	Positive	Positive	Positive	Positive	Positive	Negative	Positive
Sequence_1702_AVP_training	Positive	Negative	Negative	Positive	Positive	Positive	Positive	Positive	Positive	Positive	Positive
Sequence_1703_AVP_training	Positive	Positive	Positive	Positive	Positive	Positive	Positive	Positive	Positive	Positive	Positive
Sequence_1704_AVP_training	Positive	Positive	Positive	Negative	Positive	Positive	Positive	Positive	Positive	Positive	Positive
Sequence_1705_AVP_training	Positive	Positive	Negative	Negative	Positive	Positive	Positive	Positive	Positive	Negative	Positive
Sequence_1706_AVP_training	Positive	Positive	Positive	Positive	Positive	Positive	Positive	Positive	Positive	Positive	Positive
Sequence_1707_AVP_training	Positive	Positive	Positive	Negative	Positive	Positive	Positive	Positive	Positive	Positive	Positive
Sequence_1708_AVP_training	Positive	Negative	Negative	Negative	Positive	Negative	Positive	Negative	Positive	Negative	Positive
Sequence_1709_AVP_training	Positive	Positive	Positive	Positive	Positive	Positive	Positive	Positive	Positive	Positive	Positive
Sequence_1710_AVP_training	Positive	Positive	Positive	Negative	Positive	Positive	Positive	Positive	Positive	Positive	Positive
Sequence_1711_AVP_training	Positive	Negative	Negative	Negative	Positive	Negative	Positive	Negative	Positive	Negative	Positive
Sequence_1712_AVP_training	Positive	Positive	Positive	Positive	Positive	Positive	Positive	Positive	Positive	Positive	Positive
Sequence_1713_AVP_training	Positive	Negative	Negative	Negative	Positive	Positive	Positive	Negative	Positive	Negative	Positive
Sequence_1714_AVP_training	Positive	Negative	Negative	Negative	Positive	Positive	Positive	Negative	Positive	Positive	Positive
Sequence_1715_AVP_training	Positive	Positive	Positive	Positive	Positive	Positive	Positive	Positive	Positive	Positive	Positive
Sequence_1716_AVP_training	Positive	Negative	Negative	Negative	Positive	Positive	Positive	Negative	Positive	Positive	Positive
Sequence_1717_AVP_training	Positive	Positive	Positive	Negative	Positive	Positive	Positive	Positive	Positive	Positive	Positive
Sequence_1718_AVP_training	Positive	Negative	Negative	Positive	Positive	Positive	Positive	Positive	Positive	Positive	Positive
Sequence_1719_AVP_training	Positive	Positive	Negative	Negative	Positive	Positive	Positive	Positive	Positive	Negative	Positive
Sequence_1720_AVP_training	Positive	Positive	Positive	Positive	Positive	Positive	Positive	Positive	Positive	Positive	Positive
Sequence_1721_AVP_training	Positive	Positive	Positive	Positive	Positive	Positive	Positive	Positive	Positive	Positive	Positive
Sequence_1722_AVP_training	Positive	Negative	Negative	Negative	Positive	Positive	Positive	Negative	Positive	Negative	Positive
Sequence_1723_AVP_training	Positive	Positive	Positive	Positive	Positive	Positive	Positive	Positive	Positive	Positive	Positive
Sequence_1724_AVP_training	Positive	Positive	Positive	Positive	Positive	Positive	Positive	Positive	Positive	Positive	Positive
Sequence_1725_AVP_training	Positive	Negative	Negative	Negative	Positive	Positive	Positive	Negative	Positive	Positive	Positive
Sequence_1726_AVP_training	Positive	Negative	Negative	Negative	Positive	Negative	Positive	Negative	Positive	Negative	Positive
Sequence_1727_AVP_training	Positive	Positive	Positive	Positive	Positive	Positive	Positive	Positive	Positive	Positive	Positive
Sequence_1728_AVP_training	Positive	Positive	Positive	Positive	Positive	Positive	Positive	Positive	Positive	Positive	Positive
Sequence_1729_AVP_training	Positive	Negative	Negative	Positive	Positive	Positive	Positive	Positive	Positive	Positive	Positive
Sequence_1730_AVP_training	Positive	Positive	Positive	Positive	Positive	Positive	Positive	Positive	Positive	Positive	Positive
Sequence_1731_AVP_training	Positive	Positive	Positive	Positive	Positive	Positive	Positive	Positive	Positive	Positive	Positive
Sequence_1732_AVP_training	Positive	Positive	Positive	Positive	Positive	Positive	Positive	Positive	Positive	Positive	Positive
Sequence_1733_AVP_training	Positive	Negative	Negative	Positive	Positive	Positive	Positive	Positive	Positive	Positive	Positive
Sequence_1734_AVP_training	Positive	Negative	Negative	Negative	Negative	Positive	Positive	Negative	Negative	Positive	Positive
Sequence_1735_AVP_training	Positive	Positive	Positive	Positive	Positive	Positive	Positive	Positive	Positive	Positive	Positive
Sequence_1736_AVP_training	Positive	Positive	Positive	Positive	Positive	Positive	Positive	Positive	Positive	Positive	Positive
Sequence_1737_AVP_training	Positive	Negative	Negative	Positive	Positive	Positive	Positive	Positive	Positive	Positive	Positive
Sequence_1738_AVP_training	Positive	Positive	Positive	Positive	Positive	Positive	Positive	Positive	Positive	Positive	Positive
Sequence_1739_AVP_training	Positive	Negative	Negative	Positive	Positive	Positive	Positive	Positive	Positive	Positive	Positive
Sequence_1740_AVP_training	Positive	Positive	Positive	Positive	Positive	Positive	Positive	Positive	Positive	Positive	Positive
Sequence_1741_AVP_training	Positive	Negative	Negative	Positive	Positive	Positive	Positive	Positive	Positive	Positive	Positive
Sequence_1742_AVP_training	Positive	Positive	Positive	Positive	Positive	Positive	Positive	Positive	Positive	Positive	Positive
Sequence_1743_AVP_training	Positive	Positive	Positive	Positive	Positive	Positive	Positive	Positive	Positive	Positive	Positive
Sequence_1744_AVP_training	Positive	Positive	Positive	Positive	Positive	Positive	Positive	Positive	Positive	Positive	Positive
Sequence_1745_AVP_training	Positive	Negative	Negative	Positive	Positive	Positive	Positive	Positive	Positive	Positive	Positive
Sequence_1746_AVP_training	Positive	Positive	Positive	Positive	Positive	Positive	Positive	Positive	Positive	Positive	Positive
Sequence_1747_AVP_training	Positive	Positive	Positive	Positive	Positive	Positive	Positive	Positive	Positive	Positive	Positive
Sequence_1748_AVP_training	Positive	Positive	Positive	Positive	Positive	Positive	Positive	Positive	Positive	Positive	Positive
Sequence_1749_AVP_training	Positive	Positive	Positive	Negative	Positive	Positive	Positive	Positive	Negative	Positive	Positive
Sequence_1750_AVP_training	Positive	Positive	Positive	Positive	Positive	Positive	Positive	Positive	Positive	Positive	Positive
Sequence_1751_AVP_training	Positive	Positive	Positive	Positive	Positive	Positive	Positive	Positive	Positive	Positive	Positive
Sequence_1752_AVP_training	Positive	Negative	Negative	Positive	Positive	Positive	Positive	Positive	Positive	Positive	Positive
Sequence_1753_AVP_training	Positive	Positive	Positive	Positive	Positive	Positive	Positive	Positive	Positive	Positive	Positive
Sequence_1754_AVP_training	Positive	Negative	Negative	Negative	Negative	Positive	Positive	Negative	Negative	Positive	Positive
Sequence_1755_AVP_training	Positive	Positive	Positive	Positive	Positive	Positive	Positive	Positive	Positive	Positive	Positive
Sequence_1756_AVP_training	Positive	Positive	Positive	Positive	Positive	Positive	Positive	Positive	Positive	Positive	Positive
Sequence_1757_AVP_training	Positive	Negative	Negative	Positive	Positive	Positive	Positive	Positive	Positive	Positive	Positive
Sequence_1758_AVP_training	Positive	Negative	Negative	Positive	Positive	Positive	Positive	Positive	Positive	Positive	Positive
Sequence_1759_AVP_training	Positive	Positive	Positive	Positive	Positive	Positive	Positive	Positive	Positive	Positive	Positive
Sequence_1760_AVP_training	Positive	Negative	Negative	Positive	Positive	Positive	Positive	Positive	Positive	Positive	Positive
Sequence_1761_AVP_training	Positive	Positive	Positive	Positive	Positive	Positive	Positive	Positive	Positive	Positive	Positive
Sequence_1762_AVP_training	Positive	Positive	Positive	Positive	Positive	Positive	Positive	Positive	Positive	Positive	Positive
Sequence_1763_AVP_training	Positive	Positive	Positive	Positive	Positive	Positive	Positive	Positive	Positive	Positive	Positive
Sequence_1764_AVP_training	Positive	Negative	Negative	Positive	Positive	Positive	Positive	Positive	Positive	Positive	Positive
Sequence_1765_AVP_training	Positive	Positive	Negative	Positive	Positive	Positive	Positive	Positive	Positive	Positive	Positive
Sequence_1766_AVP_training	Positive	Negative	Negative	Positive	Positive	Positive	Positive	Positive	Positive	Positive	Positive
Sequence_1767_AVP_training	Positive	Positive	Positive	Negative	Positive	Positive	Positive	Positive	Negative	Positive	Positive
Sequence_1768_AVP_training	Positive	Negative	Negative	Positive	Positive	Positive	Positive	Positive	Positive	Positive	Positive
Sequence_1769_AVP_training	Positive	Negative	Positive	Positive	Positive	Positive	Positive	Positive	Positive	Positive	Positive
Sequence_1770_AVP_training	Positive	Positive	Positive	Positive	Positive	Positive	Positive	Positive	Positive	Positive	Positive
Sequence_1771_AVP_training	Positive	Positive	Positive	Positive	Positive	Positive	Positive	Positive	Positive	Positive	Positive
Sequence_1772_AVP_training	Positive	Positive	Positive	Positive	Positive	Positive	Positive	Positive	Positive	Positive	Positive
Sequence_1773_AVP_training	Positive	Positive	Positive	Positive	Positive	Positive	Positive	Positive	Positive	Positive	Positive
Sequence_1774_AVP_training	Positive	Positive	Positive	Positive	Positive	Positive	Positive	Positive	Positive	Positive	Positive
Sequence_1775_AVP_training	Positive	Negative	Negative	Positive	Positive	Positive	Positive	Positive	Positive	Positive	Positive
Sequence_1776_AVP_training	Positive	Negative	Negative	Positive	Positive	Positive	Positive	Positive	Positive	Positive	Positive
Sequence_1777_AVP_training	Positive	Negative	Negative	Positive	Positive	Positive	Positive	Positive	Positive	Positive	Positive
Sequence_1778_AVP_training	Positive	Negative	Negative	Positive	Positive	Positive	Positive	Positive	Positive	Positive	Positive
Sequence_1779_AVP_training	Positive	Positive	Positive	Positive	Positive	Positive	Positive	Positive	Positive	Positive	Positive
Sequence_1780_AVP_training	Positive	Negative	Negative	Positive	Positive	Positive	Positive	Positive	Positive	Positive	Positive
Sequence_1781_AVP_training	Positive	Negative	Negative	Positive	Positive	Positive	Positive	Positive	Positive	Positive	Positive
Sequence_1782_AVP_training	Positive	Negative	Negative	Positive	Positive	Positive	Positive	Positive	Positive	Positive	Positive
Sequence_1783_AVP_training	Positive	Positive	Negative	Positive	Positive	Positive	Positive	Positive	Positive	Positive	Positive
Sequence_1784_AVP_training	Positive	Negative	Negative	Positive	Positive	Positive	Positive	Positive	Positive	Positive	Positive
Sequence_1785_AVP_training	Positive	Negative	Negative	Positive	Positive	Positive	Positive	Positive	Positive	Positive	Positive
Sequence_1786_AVP_training	Positive	Positive	Positive	Positive	Positive	Positive	Positive	Positive	Positive	Positive	Positive
Sequence_1787_AVP_training	Positive	Negative	Negative	Positive	Positive	Positive	Positive	Positive	Positive	Positive	Positive
Sequence_1788_AVP_training	Positive	Negative	Negative	Negative	Positive	Positive	Positive	Negative	Positive	Positive	Positive
Sequence_1789_AVP_training	Positive	Positive	Positive	Positive	Positive	Positive	Positive	Positive	Positive	Positive	Positive
Sequence_1790_AVP_training	Positive	Positive	Positive	Positive	Positive	Positive	Positive	Positive	Positive	Positive	Positive
Sequence_1791_AVP_training	Positive	Negative	Negative	Positive	Positive	Positive	Positive	Positive	Positive	Positive	Positive
Sequence_1792_AVP_training	Positive	Negative	Negative	Positive	Positive	Positive	Positive	Positive	Positive	Positive	Positive
Sequence_1793_AVP_training	Positive	Positive	Positive	Positive	Positive	Positive	Positive	Positive	Positive	Positive	Positive
Sequence_1794_AVP_training	Positive	Positive	Positive	Positive	Positive	Positive	Positive	Positive	Positive	Positive	Positive
Sequence_1795_AVP_training	Positive	Positive	Positive	Positive	Positive	Positive	Positive	Positive	Positive	Positive	Positive
Sequence_1796_AVP_training	Positive	Negative	Negative	Positive	Positive	Positive	Positive	Positive	Positive	Positive	Positive
Sequence_1797_AVP_training	Positive	Negative	Negative	Positive	Positive	Positive	Positive	Positive	Positive	Positive	Positive
Sequence_1798_AVP_training	Positive	Negative	Negative	Positive	Positive	Positive	Positive	Positive	Positive	Positive	Positive
Sequence_1799_AVP_training	Positive	Positive	Positive	Positive	Positive	Positive	Positive	Positive	Positive	Positive	Positive
Sequence_1800_AVP_training	Positive	Positive	Positive	Positive	Positive	Positive	Positive	Positive	Positive	Positive	Positive
Sequence_1801_AVP_training	Positive	Negative	Negative	Positive	Positive	Positive	Positive	Positive	Positive	Positive	Positive
Sequence_1802_AVP_training	Positive	Negative	Negative	Positive	Positive	Positive	Positive	Positive	Positive	Positive	Positive
Sequence_1803_AVP_training	Positive	Negative	Negative	Positive	Positive	Positive	Positive	Positive	Positive	Positive	Positive
Sequence_1804_AVP_training	Positive	Negative	Negative	Positive	Positive	Positive	Positive	Positive	Positive	Positive	Positive
Sequence_1805_AVP_training	Positive	Positive	Positive	Positive	Positive	Positive	Positive	Positive	Positive	Positive	Positive
Sequence_1806_AVP_training	Positive	Positive	Positive	Positive	Positive	Positive	Positive	Positive	Positive	Positive	Positive
Sequence_1807_AVP_training	Positive	Positive	Positive	Positive	Positive	Positive	Positive	Positive	Positive	Positive	Positive
Sequence_1808_AVP_training	Positive	Negative	Negative	Positive	Positive	Positive	Positive	Positive	Positive	Positive	Positive
Sequence_1809_AVP_training	Positive	Negative	Negative	Positive	Positive	Positive	Positive	Positive	Positive	Positive	Positive
Sequence_1810_AVP_training	Positive	Negative	Negative	Positive	Positive	Positive	Positive	Positive	Positive	Positive	Positive
Sequence_1811_AVP_training	Positive	Negative	Negative	Positive	Positive	Positive	Positive	Positive	Positive	Positive	Positive
Sequence_1812_AVP_training	Positive	Negative	Negative	Negative	Positive	Positive	Positive	Negative	Positive	Positive	Positive
Sequence_1813_AVP_training	Positive	Negative	Negative	Positive	Positive	Positive	Positive	Positive	Positive	Positive	Positive
Sequence_1814_AVP_training	Positive	Positive	Positive	Positive	Positive	Positive	Positive	Positive	Positive	Positive	Positive
Sequence_1815_AVP_training	Positive	Positive	Positive	Positive	Positive	Positive	Positive	Positive	Positive	Positive	Positive
Sequence_1816_AVP_training	Positive	Negative	Negative	Positive	Positive	Positive	Positive	Positive	Positive	Positive	Positive
Sequence_1817_AVP_training	Positive	Positive	Positive	Positive	Positive	Positive	Positive	Positive	Positive	Positive	Positive
Sequence_1818_AVP_training	Positive	Positive	Negative	Negative	Positive	Positive	Positive	Positive	Negative	Positive	Positive
Sequence_1819_AVP_training	Positive	Negative	Negative	Positive	Positive	Positive	Positive	Positive	Positive	Positive	Positive
Sequence_1820_AVP_training	Positive	Negative	Negative	Positive	Positive	Positive	Positive	Positive	Positive	Positive	Positive
Sequence_1821_AVP_training	Positive	Negative	Negative	Positive	Positive	Positive	Positive	Positive	Positive	Positive	Positive
Sequence_1822_AVP_training	Positive	Negative	Negative	Positive	Positive	Positive	Positive	Positive	Positive	Positive	Positive
Sequence_1823_AVP_training	Positive	Negative	Negative	Negative	Positive	Positive	Positive	Negative	Negative	Positive	Positive
Sequence_1824_AVP_training	Positive	Positive	Negative	Positive	Positive	Positive	Positive	Positive	Positive	Positive	Positive
Sequence_1825_AVP_training	Positive	Positive	Positive	Positive	Positive	Positive	Positive	Positive	Positive	Positive	Positive
Sequence_1826_AVP_training	Positive	Negative	Positive	Negative	Positive	Positive	Positive	Positive	Positive	Negative	Positive
Sequence_1827_AVP_training	Positive	Positive	Negative	Positive	Positive	Positive	Positive	Positive	Positive	Positive	Positive
Sequence_1828_AVP_training	Positive	Positive	Negative	Negative	Positive	Positive	Positive	Positive	Negative	Positive	Positive
Sequence_1829_AVP_training	Positive	Positive	Negative	Positive	Positive	Positive	Positive	Positive	Positive	Positive	Positive
Sequence_1830_AVP_training	Positive	Positive	Negative	Positive	Positive	Positive	Positive	Positive	Positive	Positive	Positive
[truncated: 2,811 more rows]

## Sheet: Thakur
	Activity_Obs	Thakur_E1	Thakur_E2	Thakur_M13	Thakur_M3+	Thakur_M7+	Thakur_M12+	Thakur_M13+	Thakur_M3	Thakur_M7	Thakur_M12
[truncated: 1,047 more rows]

[truncated: 12 more sheets: Sharma, Imb, Expanded, EX, ENNAVIA-D, ENNAVIA-C, ENNAVIA-B, ENNAVIA-A, CoV_Imb, AVPIden, AMPfun, AI4AVP]
