# Supplementary material for: Innovative Alignment-Based Method for Antiviral Peptide Prediction
Source: Antibiotics (Basel). 2024 Aug 14;13(8):768. doi: 10.3390/antibiotics13080768 (PMC11350826; doi:10.3390/antibiotics13080768)
Supplement: Supplementary file 1 [file antibiotics-13-00768-s001.zip › SuppInfo/SI4_Web_Predictors_Results.csv]

ID	Activity_Obs	AI4AVP	Meta-iACP	FIRM	seqpros	AMPfun	iACVP	PTPAMP	ClassAMP	PC6	AntiVPP	ProtDCal_RF	PotDCal_Hier	ProtDCal_RNN
TR_starpep_Sequence_152_AVP_training	Positive	Negative	Negative	Negative	Positive	Positive	Negative	Negative	Negative	Negative	Negative	Negative	Negative	Negative
TR_starpep_Sequence_810_AVP_training	Positive	Positive	Negative	Positive	Positive	Positive	Negative	Negative	Negative	Negative	Negative	Negative	Negative	Negative
TR_starpep_Sequence_813_AVP_training	Positive	Positive	Positive	Negative	Positive	Positive	Positive	Negative	Negative	Positive	Negative	Negative	Negative	Negative
TR_starpep_Sequence_840_AVP_training	Positive	Positive	Positive	Positive	Positive	Positive	Positive	Negative	Negative	Negative	Negative	Negative	Negative	Negative
TR_starpep_Sequence_1251_AVP_training	Positive	Positive	Negative	Negative	Positive	Positive	Negative	Negative	Negative	Negative	Negative	Negative	Negative	Negative
TR_starpep_Sequence_1255_AVP_training	Positive	Positive	Positive	Positive	Positive	Positive	Positive	Positive	Positive	Negative	Positive	Negative	Negative	Negative
TR_starpep_Sequence_1284_AVP_training	Positive	Positive	Positive	Positive	Positive	Positive	Positive	Positive	Negative	Negative	Negative	Negative	Negative	Negative
TR_starpep_Sequence_1285_AVP_training	Positive	Positive	Positive	Positive	Positive	Positive	Positive	Positive	Negative	Negative	Negative	Negative	Negative	Negative
TR_starpep_Sequence_1291_AVP_training	Positive	Positive	Positive	Positive	Positive	Positive	Positive	Positive	Negative	Negative	Negative	Negative	Negative	Negative
TR_starpep_Sequence_1310_AVP_training	Positive	Positive	Positive	Positive	Positive	Positive	Positive	Positive	Positive	Negative	Positive	Negative	Negative	Negative
TR_starpep_Sequence_1625_AVP_training	Positive	Positive	Positive	Positive	Positive	Positive	Positive	Negative	Negative	Negative	Negative	Negative	Negative	Negative
TR_starpep_Sequence_1638_AVP_training	Positive	Positive	Positive	Positive	Positive	Positive	Positive	Negative	Negative	Negative	Negative	Negative	Negative	Negative
TR_starpep_Sequence_2198_AVP_training	Positive	Positive	Positive	Positive	Positive	Negative	Positive	Negative	Negative	Negative	Negative	Negative	Negative	Negative
TS_starpep_Sequence_263_AVP_testing	Positive	Positive	Positive	Positive	Positive	Negative	Negative	Negative	Negative	Negative	Negative	Negative	Negative	Negative
TS_starpep_Sequence_405_AVP_testing	Positive	Positive	Negative	Positive	Positive	Positive	Positive	Positive	Negative	Negative	Positive	Negative	Negative	Negative
TS_starpep_Sequence_407_AVP_testing	Positive	Positive	Positive	Positive	Positive	Positive	Positive	Positive	Negative	Positive	Positive	Negative	Negative	Negative
TS_starpep_Sequence_449_AVP_testing	Positive	Positive	Positive	Positive	Positive	Positive	Negative	Positive	Negative	Negative	Positive	Negative	Negative	Negative
TS_starpep_Sequence_522_AVP_testing	Positive	Positive	Positive	Positive	Positive	Positive	Positive	Positive	Negative	Negative	Negative	Negative	Negative	Negative
Ex_starpep_independent_66_AVP_external	Positive	Positive	Positive	Positive	Positive	Negative	Negative	Positive	Positive	Negative	Negative	Negative	Negative	Negative
Ex_starpep_independent_119_AVP_external	Positive	Negative	Negative	Positive	Positive	Positive	Negative	Positive	Negative	Negative	Positive	Negative	Negative	Negative
Ex_starpep_independent_486_AVP_external	Positive	Negative	Positive	Positive	Positive	Positive	Positive	Positive	Negative	Negative	Negative	Negative	Negative	Negative
Ex_starpep_independent_515_AVP_external	Positive	Negative	Positive	Positive	Positive	Positive	Positive	Positive	Negative	Negative	Positive	Negative	Negative	Negative
Ex_starpep_independent_558_AVP_external	Positive	Positive	Negative	Positive	Positive	Positive	Positive	Positive	Positive	Negative	Positive	Negative	Negative	Negative
Ex_starpep_independent_582_AVP_external	Positive	Positive	Negative	Positive	Positive	Negative	Positive	Positive	Negative	Negative	Positive	Negative	Negative	Negative
Ex_starpep_independent_690_AVP_external	Positive	Positive	Negative	Positive	Positive	Positive	Positive	Positive	Negative	Negative	Negative	Negative	Negative	Negative
Ex_starpep_independent_699_AVP_external	Positive	Positive	Negative	Positive	Positive	Positive	Positive	Positive	Negative	Negative	Negative	Negative	Negative	Negative
Ex_starpep_independent_707_AVP_external	Positive	Positive	Negative	Positive	Positive	Negative	Positive	Negative	Negative	Negative	Negative	Negative	Negative	Negative
Ex_starpep_independent_1042_AVP_external	Positive	Positive	Positive	Positive	Positive	Positive	Positive	Positive	Negative	Negative	Negative	Negative	Negative	Negative
Ex_starpep_independent_1049_AVP_external	Positive	Positive	Positive	Positive	Positive	Positive	Positive	Positive	Negative	Positive	Negative	Negative	Negative	Negative
Ex_starpep_independent_1057_AVP_external	Positive	Positive	Positive	Positive	Positive	Positive	Positive	Positive	Negative	Negative	Negative	Negative	Negative	Negative
Ex_starpep_independent_1059_AVP_external	Positive	Positive	Positive	Positive	Positive	Positive	Positive	Positive	Negative	Negative	Negative	Negative	Negative	Negative
Ex_starpep_independent_1094_AVP_external	Positive	Positive	Positive	Positive	Positive	Negative	Negative	Negative	Negative	Negative	Negative	Negative	Negative	Negative
Ex_starpep_independent_1109_AVP_external	Positive	Positive	Positive	Positive	Positive	Positive	Positive	Negative	Negative	Negative	Positive	Negative	Negative	Negative
Ex_starpep_independent_1144_AVP_external	Positive	Positive	Positive	Negative	Positive	Positive	Positive	Positive	Positive	Negative	Positive	Negative	Negative	Negative
Ex_starpep_independent_1155_AVP_external	Positive	Negative	Positive	Positive	Positive	Positive	Positive	Positive	Negative	Negative	Negative	Negative	Negative	Negative
Ex_starpep_independent_1197_AVP_external	Positive	Positive	Positive	Positive	Positive	Positive	Positive	Positive	Positive	Negative	Positive	Negative	Negative	Negative
Ex_starpep_independent_1202_AVP_external	Positive	Positive	Positive	Positive	Positive	Negative	Positive	Positive	Negative	Positive	Positive	Negative	Negative	Negative
Ex_starpep_independent_1216_AVP_external	Positive	Positive	Negative	Positive	Positive	Positive	Positive	Positive	Positive	Negative	Positive	Negative	Negative	Negative
Ex_starpep_independent_1219_AVP_external	Positive	Positive	Positive	Positive	Positive	Positive	Positive	Positive	Negative	Negative	Negative	Negative	Negative	Negative
Ex_starpep_independent_1221_AVP_external	Positive	Positive	Positive	Positive	Positive	Positive	Positive	Positive	Positive	Negative	Positive	Negative	Negative	Negative
AVPIden_DBAASPHIV62	Positive	Positive	Positive	Positive	Positive	Positive	Positive	Positive	Negative	Negative	Positive	Negative	Negative	Negative
Al4AVP_ex_AVP822	Positive	Positive	Positive	Positive	Positive	Positive	Positive	Negative	Negative	Positive	Positive	Negative	Negative	Negative
Al4AVP_train_AVP1007	Positive	Positive	Negative	Negative	Positive	Negative	Negative	Negative	Positive	Positive	Positive	Negative	Negative	Negative
Al4AVP_train_AVP_0531	Positive	Positive	Positive	Positive	Positive	Positive	Positive	Negative	Negative	Negative	Positive	Negative	Negative	Negative
TR_starpep_Sequence_173_AVP_training	Positive	Positive	Negative	Negative	Negative	Positive	Negative	Negative	Negative	Negative	Negative	Negative	Negative	Negative
TR_starpep_Sequence_201_AVP_training	Positive	Positive	Negative	Positive	Negative	Positive	Negative	Negative	Negative	Negative	Negative	Negative	Negative	Negative
TR_starpep_Sequence_268_AVP_training	Positive	Positive	Negative	Negative	Negative	Positive	Negative	Negative	Negative	Negative	Negative	Negative	Negative	Negative
TR_starpep_Sequence_299_AVP_training	Positive	Positive	Negative	Negative	Positive	Positive	Negative	Negative	Negative	Negative	Negative	Negative	Negative	Negative
TR_starpep_Sequence_579_AVP_training	Positive	Positive	Positive	Positive	Positive	Positive	Negative	Negative	Negative	Negative	Positive	Negative	Negative	Negative
TR_starpep_Sequence_604_AVP_training	Positive	Positive	Negative	Positive	Positive	Positive	Negative	Negative	Negative	Negative	Positive	Negative	Negative	Negative
TR_starpep_Sequence_619_AVP_training	Positive	Positive	Positive	Negative	Positive	Positive	Negative	Positive	Negative	Negative	Negative	Negative	Negative	Negative
TR_starpep_Sequence_1248_AVP_training	Positive	Positive	Positive	Positive	Positive	Positive	Positive	Positive	Negative	Negative	Positive	Negative	Negative	Negative
TR_starpep_Sequence_1254_AVP_training	Positive	Positive	Positive	Positive	Positive	Positive	Positive	Positive	Positive	Positive	Negative	Negative	Negative	Negative
TR_starpep_Sequence_1265_AVP_training	Positive	Positive	Positive	Negative	Positive	Positive	Positive	Positive	Negative	Negative	Positive	Negative	Negative	Negative
TR_starpep_Sequence_1271_AVP_training	Positive	Positive	Positive	Positive	Positive	Positive	Positive	Positive	Negative	Negative	Positive	Negative	Negative	Negative
TR_starpep_Sequence_1283_AVP_training	Positive	Positive	Positive	Positive	Positive	Positive	Positive	Positive	Positive	Positive	Positive	Negative	Negative	Negative
TR_starpep_Sequence_1295_AVP_training	Positive	Positive	Positive	Positive	Positive	Positive	Positive	Positive	Positive	Negative	Positive	Negative	Negative	Negative
TR_starpep_Sequence_1308_AVP_training	Positive	Positive	Positive	Positive	Positive	Positive	Positive	Negative	Positive	Negative	Negative	Negative	Negative	Negative
TR_starpep_Sequence_1441_AVP_training	Positive	Positive	Positive	Positive	Positive	Positive	Negative	Negative	Positive	Negative	Negative	Negative	Negative	Negative
TR_starpep_Sequence_1442_AVP_training	Positive	Positive	Negative	Positive	Positive	Positive	Negative	Negative	Negative	Negative	Negative	Negative	Negative	Negative
TR_starpep_Sequence_1443_AVP_training	Positive	Positive	Negative	Positive	Positive	Positive	Negative	Negative	Negative	Negative	Negative	Negative	Negative	Negative
TR_starpep_Sequence_1453_AVP_training	Positive	Positive	Positive	Positive	Positive	Positive	Negative	Negative	Negative	Negative	Negative	Negative	Negative	Negative
TR_starpep_Sequence_1458_AVP_training	Positive	Positive	Positive	Positive	Positive	Positive	Negative	Negative	Negative	Negative	Negative	Negative	Negative	Negative
TR_starpep_Sequence_1640_AVP_training	Positive	Positive	Negative	Negative	Positive	Positive	Positive	Negative	Negative	Negative	Negative	Negative	Negative	Negative
TR_starpep_Sequence_2158_AVP_training	Positive	Positive	Negative	Negative	Positive	Positive	Negative	Positive	Negative	Negative	Negative	Negative	Negative	Negative
TS_starpep_Sequence_200_AVP_testing	Positive	Positive	Negative	Negative	Positive	Positive	Negative	Negative	Negative	Negative	Negative	Negative	Negative	Negative
TS_starpep_Sequence_205_AVP_testing	Positive	Positive	Negative	Negative	Negative	Positive	Negative	Negative	Negative	Negative	Negative	Negative	Negative	Negative
TS_starpep_Sequence_216_AVP_testing	Positive	Positive	Negative	Positive	Positive	Positive	Negative	Negative	Positive	Negative	Negative	Negative	Negative	Negative
TS_starpep_Sequence_537_AVP_testing	Positive	Positive	Positive	Negative	Positive	Positive	Negative	Negative	Negative	Negative	Positive	Negative	Negative	Negative
TS_starpep_Sequence_622_AVP_testing	Positive	Positive	Positive	Positive	Positive	Positive	Positive	Positive	Positive	Negative	Positive	Negative	Negative	Negative
Ex_starpep_independent_43_AVP_external	Positive	Positive	Positive	Positive	Positive	Positive	Positive	Positive	Negative	Negative	Positive	Negative	Negative	Negative
Ex_starpep_independent_530_AVP_external	Positive	Negative	Negative	Positive	Positive	Positive	Negative	Positive	Negative	Negative	Positive	Negative	Negative	Negative
Ex_starpep_independent_549_AVP_external	Positive	Positive	Positive	Positive	Positive	Negative	Negative	Negative	Negative	Negative	Positive	Negative	Negative	Negative
Ex_starpep_independent_553_AVP_external	Positive	Positive	Positive	Positive	Positive	Positive	Positive	Positive	Positive	Negative	Positive	Negative	Negative	Negative
Ex_starpep_independent_573_AVP_external	Positive	Positive	Positive	Positive	Positive	Negative	Negative	Negative	Positive	Positive	Negative	Negative	Negative	Negative
Ex_starpep_independent_578_AVP_external	Positive	Negative	Positive	Positive	Positive	Negative	Positive	Positive	Negative	Negative	Negative	Negative	Negative	Negative
Ex_starpep_independent_580_AVP_external	Positive	Positive	Positive	Positive	Positive	Positive	Positive	Positive	Positive	Negative	Positive	Negative	Negative	Negative
Ex_starpep_independent_581_AVP_external	Positive	Negative	Positive	Positive	Positive	Positive	Positive	Positive	Negative	Negative	Positive	Negative	Negative	Negative
Ex_starpep_independent_583_AVP_external	Positive	Positive	Positive	Negative	Positive	Negative	Positive	Negative	Negative	Negative	Negative	Negative	Negative	Negative
Ex_starpep_independent_842_AVP_external	Positive	Negative	Negative	Positive	Positive	Positive	Positive	Negative	Negative	Negative	Positive	Negative	Negative	Negative
Ex_starpep_independent_1143_AVP_external	Positive	Positive	Positive	Positive	Positive	Positive	Positive	Positive	Negative	Negative	Positive	Negative	Negative	Negative
Ex_starpep_independent_1145_AVP_external	Positive	Positive	Positive	Negative	Positive	Positive	Positive	Positive	Positive	Negative	Positive	Negative	Negative	Negative
Ex_starpep_independent_1212_AVP_external	Positive	Positive	Positive	Positive	Positive	Positive	Positive	Positive	Positive	Positive	Positive	Negative	Negative	Negative
Ex_starpep_independent_1213_AVP_external	Positive	Positive	Positive	Positive	Positive	Positive	Positive	Positive	Negative	Negative	Positive	Negative	Negative	Negative
Ex_starpep_independent_1220_AVP_external	Positive	Positive	Positive	Positive	Positive	Positive	Positive	Positive	Negative	Negative	Positive	Negative	Negative	Negative
Al4AVP_train_AVP930	Positive	Positive	Positive	Positive	Positive	Positive	Positive	Positive	Negative	Positive	Positive	Negative	Negative	Negative
Al4AVP_train_AVP955	Positive	Positive	Positive	Positive	Positive	Negative	Negative	Negative	Positive	Positive	Negative	Negative	Negative	Negative
Al4AVP_train_AVP986	Positive	Positive	Positive	Positive	Positive	Positive	Positive	Positive	Negative	Positive	Positive	Negative	Negative	Negative
Al4AVP_train_AVP1070	Positive	Positive	Positive	Positive	Positive	Positive	Negative	Negative	Negative	Positive	Negative	Negative	Negative	Negative
Al4AVP_train_AVP1071	Positive	Positive	Positive	Positive	Positive	Positive	Negative	Negative	Positive	Positive	Negative	Negative	Negative	Negative
Al4AVP_train_AVP1072	Positive	Positive	Positive	Positive	Positive	Positive	Negative	Negative	Negative	Positive	Negative	Negative	Negative	Negative
TR_starpep_Sequence_74_AVP_training	Positive	Positive	Negative	Positive	Positive	Positive	Negative	Negative	Negative	Negative	Negative	Negative	Negative	Negative
TR_starpep_Sequence_130_AVP_training	Positive	Positive	Positive	Positive	Positive	Positive	Negative	Negative	Positive	Negative	Negative	Negative	Negative	Negative
TR_starpep_Sequence_131_AVP_training	Positive	Positive	Negative	Positive	Positive	Positive	Negative	Negative	Negative	Negative	Positive	Negative	Negative	Negative
TR_starpep_Sequence_137_AVP_training	Positive	Positive	Negative	Positive	Positive	Positive	Negative	Negative	Negative	Negative	Negative	Negative	Negative	Negative
TR_starpep_Sequence_148_AVP_training	Positive	Positive	Positive	Positive	Positive	Positive	Negative	Negative	Negative	Negative	Negative	Negative	Negative	Negative
TR_starpep_Sequence_151_AVP_training	Positive	Positive	Positive	Positive	Positive	Positive	Positive	Negative	Positive	Negative	Negative	Negative	Negative	Negative
TR_starpep_Sequence_164_AVP_training	Positive	Positive	Positive	Positive	Positive	Positive	Negative	Negative	Negative	Negative	Negative	Negative	Negative	Negative
TR_starpep_Sequence_171_AVP_training	Positive	Positive	Negative	Positive	Positive	Positive	Negative	Negative	Negative	Negative	Negative	Negative	Negative	Negative
TR_starpep_Sequence_180_AVP_training	Positive	Positive	Positive	Positive	Negative	Positive	Negative	Negative	Negative	Negative	Positive	Negative	Negative	Negative
TR_starpep_Sequence_196_AVP_training	Positive	Positive	Positive	Positive	Positive	Negative	Positive	Negative	Negative	Negative	Positive	Negative	Negative	Negative
TR_starpep_Sequence_197_AVP_training	Positive	Positive	Positive	Positive	Positive	Positive	Negative	Negative	Negative	Negative	Negative	Negative	Negative	Negative
TR_starpep_Sequence_198_AVP_training	Positive	Positive	Positive	Positive	Positive	Positive	Negative	Negative	Positive	Negative	Negative	Negative	Negative	Negative
TR_starpep_Sequence_697_AVP_training	Positive	Positive	Positive	Positive	Positive	Negative	Negative	Negative	Negative	Negative	Negative	Negative	Negative	Negative
TR_starpep_Sequence_701_AVP_training	Positive	Positive	Positive	Negative	Positive	Positive	Positive	Negative	Negative	Negative	Negative	Negative	Negative	Negative
TR_starpep_Sequence_703_AVP_training	Positive	Positive	Positive	Positive	Positive	Positive	Positive	Negative	Negative	Negative	Negative	Negative	Negative	Negative
TR_starpep_Sequence_731_AVP_training	Positive	Positive	Negative	Negative	Positive	Positive	Positive	Negative	Negative	Negative	Negative	Negative	Negative	Negative
TR_starpep_Sequence_952_AVP_training	Positive	Positive	Negative	Negative	Positive	Positive	Positive	Negative	Negative	Negative	Negative	Negative	Negative	Negative
TR_starpep_Sequence_1287_AVP_training	Positive	Positive	Positive	Positive	Positive	Positive	Positive	Positive	Positive	Negative	Positive	Negative	Negative	Negative
TR_starpep_Sequence_1632_AVP_training	Positive	Positive	Negative	Positive	Positive	Positive	Negative	Negative	Positive	Negative	Negative	Negative	Negative	Negative
TR_starpep_Sequence_1657_AVP_training	Positive	Positive	Positive	Positive	Positive	Positive	Negative	Negative	Negative	Negative	Negative	Negative	Negative	Negative
TR_starpep_Sequence_1892_AVP_training	Positive	Positive	Negative	Negative	Positive	Positive	Positive	Negative	Positive	Negative	Negative	Negative	Negative	Negative
TR_starpep_Sequence_2164_AVP_training	Positive	Positive	Negative	Negative	Positive	Positive	Negative	Negative	Negative	Negative	Negative	Negative	Negative	Negative
TS_starpep_Sequence_210_AVP_testing	Positive	Positive	Negative	Positive	Positive	Positive	Negative	Negative	Negative	Negative	Negative	Negative	Negative	Negative
TS_starpep_Sequence_214_AVP_testing	Positive	Positive	Negative	Positive	Positive	Positive	Negative	Negative	Negative	Negative	Negative	Negative	Negative	Negative
TS_starpep_Sequence_218_AVP_testing	Positive	Positive	Positive	Negative	Negative	Positive	Negative	Negative	Positive	Negative	Negative	Negative	Negative	Negative
TS_starpep_Sequence_387_AVP_testing	Positive	Negative	Negative	Negative	Positive	Positive	Negative	Positive	Positive	Negative	Negative	Negative	Negative	Negative
Ex_starpep_independent_540_AVP_external	Positive	Positive	Positive	Positive	Positive	Negative	Positive	Negative	Negative	Negative	Negative	Negative	Negative	Negative
Ex_starpep_independent_602_AVP_external	Positive	Positive	Negative	Positive	Positive	Positive	Negative	Negative	Negative	Negative	Negative	Negative	Negative	Negative
Ex_starpep_independent_757_AVP_external	Positive	Positive	Positive	Positive	Positive	Positive	Negative	Positive	Negative	Negative	Positive	Negative	Negative	Negative
Ex_starpep_independent_796_AVP_external	Positive	Positive	Positive	Positive	Positive	Positive	Negative	Negative	Positive	Negative	Negative	Negative	Negative	Negative
Ex_starpep_independent_1045_AVP_external	Positive	Positive	Positive	Positive	Positive	Positive	Positive	Positive	Negative	Negative	Positive	Negative	Negative	Negative
Ex_starpep_independent_1103_AVP_external	Positive	Positive	Positive	Positive	Positive	Positive	Positive	Negative	Positive	Negative	Negative	Negative	Negative	Negative
Ex_starpep_independent_1156_AVP_external	Positive	Negative	Positive	Positive	Positive	Positive	Positive	Positive	Negative	Negative	Positive	Negative	Negative	Negative
Al4AVP_ex_AVP189	Positive	Positive	Positive	Positive	Positive	Negative	Negative	Negative	Negative	Positive	Negative	Negative	Negative	Negative
Al4AVP_ex_AVP641	Positive	Negative	Negative	Positive	Positive	Negative	Positive	Negative	Negative	Negative	Positive	Negative	Negative	Negative
Al4AVP_ex_AVP633	Positive	Positive	Negative	Positive	Positive	Negative	Positive	Positive	Negative	Positive	Positive	Negative	Negative	Negative
Al4AVP_train_AVP188	Positive	Positive	Positive	Positive	Positive	Positive	Negative	Negative	Negative	Positive	Positive	Negative	Negative	Negative
Al4AVP_train_AVP950	Positive	Positive	Negative	Positive	Positive	Negative	Negative	Negative	Negative	Positive	Negative	Negative	Negative	Negative
Al4AVP_train_AVP980	Positive	Positive	Positive	Positive	Positive	Negative	Negative	Positive	Negative	Positive	Negative	Negative	Negative	Negative
Al4AVP_train_AVP981	Positive	Positive	Negative	Positive	Positive	Positive	Negative	Positive	Negative	Positive	Negative	Negative	Negative	Negative
TR_starpep_Sequence_99_AVP_training	Positive	Positive	Positive	Negative	Positive	Positive	Negative	Negative	Negative	Negative	Negative	Negative	Negative	Negative
TR_starpep_Sequence_199_AVP_training	Positive	Positive	Negative	Positive	Positive	Positive	Negative	Negative	Positive	Negative	Negative	Negative	Negative	Negative
TR_starpep_Sequence_347_AVP_training	Positive	Positive	Negative	Positive	Positive	Positive	Negative	Positive	Negative	Negative	Negative	Negative	Negative	Negative
TR_starpep_Sequence_488_AVP_training	Positive	Positive	Positive	Positive	Positive	Negative	Negative	Negative	Negative	Negative	Positive	Negative	Negative	Negative
TR_starpep_Sequence_492_AVP_training	Positive	Positive	Negative	Negative	Positive	Positive	Negative	Negative	Positive	Negative	Negative	Negative	Negative	Negative
TR_starpep_Sequence_627_AVP_training	Positive	Positive	Positive	Positive	Positive	Negative	Negative	Negative	Negative	Negative	Positive	Negative	Negative	Negative
TR_starpep_Sequence_685_AVP_training	Positive	Positive	Positive	Positive	Positive	Positive	Positive	Negative	Positive	Negative	Positive	Negative	Negative	Negative
TR_starpep_Sequence_1273_AVP_training	Positive	Positive	Positive	Positive	Positive	Positive	Positive	Positive	Negative	Negative	Positive	Negative	Negative	Negative
TR_starpep_Sequence_1444_AVP_training	Positive	Positive	Positive	Negative	Positive	Positive	Negative	Positive	Negative	Negative	Negative	Negative	Negative	Negative
TR_starpep_Sequence_1449_AVP_training	Positive	Positive	Positive	Positive	Positive	Negative	Negative	Negative	Negative	Negative	Positive	Negative	Negative	Negative
TR_starpep_Sequence_2250_AVP_training	Positive	Positive	Positive	Negative	Positive	Positive	Negative	Negative	Positive	Negative	Negative	Negative	Negative	Negative
TS_starpep_Sequence_441_AVP_testing	Positive	Positive	Positive	Positive	Positive	Positive	Negative	Negative	Negative	Negative	Positive	Negative	Negative	Negative
TS_starpep_Sequence_551_AVP_testing	Positive	Positive	Negative	Positive	Positive	Positive	Positive	Negative	Negative	Negative	Positive	Negative	Negative	Negative
TS_starpep_Sequence_619_AVP_testing	Positive	Positive	Positive	Positive	Positive	Positive	Positive	Positive	Positive	Negative	Positive	Negative	Negative	Negative
Ex_starpep_independent_60_AVP_external	Positive	Positive	Positive	Negative	Positive	Negative	Negative	Negative	Positive	Negative	Negative	Negative	Negative	Negative
Ex_starpep_independent_118_AVP_external	Positive	Positive	Positive	Positive	Positive	Negative	Negative	Negative	Negative	Negative	Negative	Negative	Negative	Negative
Ex_starpep_independent_519_AVP_external	Positive	Positive	Positive	Positive	Positive	Negative	Positive	Negative	Negative	Negative	Positive	Negative	Negative	Negative
Ex_starpep_independent_725_AVP_external	Positive	Positive	Positive	Positive	Positive	Positive	Positive	Negative	Negative	Negative	Negative	Negative	Negative	Negative
Ex_starpep_independent_767_AVP_external	Positive	Positive	Positive	Positive	Positive	Negative	Positive	Negative	Negative	Negative	Negative	Negative	Negative	Negative
Ex_starpep_independent_784_AVP_external	Positive	Positive	Positive	Positive	Positive	Positive	Positive	Negative	Positive	Negative	Negative	Negative	Negative	Negative
Ex_starpep_independent_1035_AVP_external	Positive	Positive	Positive	Positive	Positive	Positive	Negative	Positive	Negative	Negative	Positive	Negative	Negative	Negative
Ex_starpep_independent_1038_AVP_external	Positive	Positive	Positive	Positive	Positive	Positive	Positive	Positive	Negative	Negative	Positive	Negative	Negative	Negative
Ex_starpep_independent_1044_AVP_external	Positive	Positive	Positive	Positive	Positive	Positive	Negative	Positive	Negative	Negative	Positive	Negative	Negative	Negative
Ex_starpep_independent_1050_AVP_external	Positive	Positive	Negative	Positive	Positive	Positive	Positive	Positive	Negative	Negative	Positive	Negative	Negative	Negative
Ex_starpep_independent_1051_AVP_external	Positive	Positive	Negative	Positive	Positive	Positive	Negative	Positive	Negative	Negative	Negative	Negative	Negative	Negative
test_ampfun_ADAM_6726	Positive	Positive	Positive	Positive	Positive	Negative	Negative	Negative	Positive	Negative	Positive	Positive	Positive	Negative
Al4AVP_train_AVP982	Positive	Positive	Negative	Positive	Positive	Negative	Negative	Positive	Negative	Positive	Negative	Negative	Negative	Negative
Al4AVP_train_AVP_0319	Positive	Positive	Positive	Positive	Positive	Positive	Positive	Negative	Positive	Negative	Positive	Negative	Negative	Negative
Al4AVP_train_AVP_0532	Positive	Positive	Positive	Positive	Positive	Positive	Positive	Positive	Negative	Negative	Negative	Negative	Negative	Negative
TR_starpep_Sequence_5_AVP_training	Positive	Positive	Positive	Positive	Positive	Positive	Positive	Negative	Positive	Positive	Positive	Negative	Negative	Negative
TR_starpep_Sequence_84_AVP_training	Positive	Positive	Positive	Negative	Positive	Positive	Negative	Negative	Negative	Negative	Negative	Negative	Negative	Negative
TR_starpep_Sequence_146_AVP_training	Positive	Positive	Negative	Negative	Positive	Positive	Negative	Negative	Positive	Negative	Negative	Negative	Negative	Negative
TR_starpep_Sequence_597_AVP_training	Positive	Positive	Negative	Positive	Positive	Negative	Negative	Negative	Positive	Negative	Positive	Negative	Negative	Negative
TR_starpep_Sequence_838_AVP_training	Positive	Positive	Positive	Positive	Positive	Positive	Negative	Negative	Negative	Negative	Negative	Negative	Negative	Negative
TR_starpep_Sequence_873_AVP_training	Positive	Positive	Positive	Negative	Positive	Positive	Negative	Negative	Negative	Negative	Negative	Negative	Negative	Negative
TR_starpep_Sequence_1264_AVP_training	Positive	Positive	Negative	Positive	Positive	Positive	Negative	Negative	Positive	Negative	Positive	Negative	Negative	Negative
TR_starpep_Sequence_1276_AVP_training	Positive	Positive	Positive	Positive	Positive	Positive	Negative	Positive	Negative	Negative	Negative	Negative	Negative	Negative
TR_starpep_Sequence_1448_AVP_training	Positive	Positive	Negative	Positive	Positive	Negative	Positive	Negative	Positive	Negative	Positive	Negative	Negative	Negative
TR_starpep_Sequence_1863_AVP_training	Positive	Positive	Negative	Positive	Positive	Positive	Negative	Positive	Positive	Negative	Negative	Negative	Negative	Negative
TR_starpep_Sequence_1986_AVP_training	Positive	Positive	Negative	Positive	Positive	Positive	Negative	Negative	Negative	Negative	Negative	Negative	Negative	Negative
TR_starpep_Sequence_2038_AVP_training	Positive	Positive	Negative	Negative	Positive	Positive	Negative	Negative	Negative	Negative	Negative	Negative	Negative	Negative
TS_starpep_Sequence_144_AVP_testing	Positive	Positive	Negative	Negative	Positive	Negative	Negative	Negative	Negative	Negative	Negative	Negative	Negative	Negative
TS_starpep_Sequence_213_AVP_testing	Positive	Positive	Positive	Positive	Positive	Positive	Negative	Negative	Positive	Negative	Negative	Negative	Negative	Negative
TS_starpep_Sequence_536_AVP_testing	Positive	Positive	Positive	Positive	Positive	Positive	Positive	Positive	Positive	Negative	Positive	Negative	Negative	Negative
TS_starpep_Sequence_616_AVP_testing	Positive	Positive	Positive	Positive	Positive	Negative	Positive	Negative	Positive	Negative	Positive	Negative	Negative	Negative
Ex_starpep_independent_752_AVP_external	Positive	Positive	Positive	Positive	Positive	Negative	Positive	Negative	Positive	Negative	Negative	Negative	Negative	Negative
Ex_starpep_independent_1036_AVP_external	Positive	Positive	Positive	Positive	Positive	Positive	Negative	Positive	Negative	Negative	Negative	Negative	Negative	Negative
Ex_starpep_independent_1052_AVP_external	Positive	Negative	Positive	Positive	Positive	Positive	Negative	Positive	Negative	Negative	Positive	Negative	Negative	Negative
Ex_starpep_independent_1053_AVP_external	Positive	Positive	Negative	Positive	Positive	Negative	Negative	Positive	Negative	Negative	Positive	Negative	Negative	Negative
Ex_starpep_independent_1191_AVP_external	Positive	Positive	Negative	Positive	Positive	Positive	Negative	Positive	Negative	Negative	Negative	Negative	Negative	Negative
AVPIden_AVP1849	Positive	Positive	Positive	Positive	Positive	Negative	Positive	Negative	Positive	Negative	Positive	Negative	Negative	Negative
train_ampfun_AP02478	Positive	Negative	Negative	Positive	Positive	Positive	Negative	Positive	Negative	Negative	Negative	Negative	Negative	Negative
TR_starpep_Sequence_114_AVP_training	Positive	Positive	Negative	Negative	Positive	Positive	Negative	Negative	Negative	Negative	Negative	Negative	Negative	Negative
TR_starpep_Sequence_166_AVP_training	Positive	Positive	Positive	Positive	Positive	Positive	Positive	Negative	Positive	Negative	Positive	Negative	Negative	Negative
TR_starpep_Sequence_592_AVP_training	Positive	Positive	Positive	Positive	Positive	Positive	Positive	Negative	Positive	Negative	Positive	Negative	Negative	Negative
TR_starpep_Sequence_614_AVP_training	Positive	Positive	Positive	Positive	Positive	Positive	Negative	Negative	Negative	Negative	Positive	Negative	Negative	Negative
TR_starpep_Sequence_647_AVP_training	Positive	Positive	Positive	Positive	Positive	Positive	Positive	Negative	Positive	Negative	Negative	Negative	Negative	Negative
TR_starpep_Sequence_869_AVP_training	Positive	Positive	Positive	Positive	Positive	Positive	Negative	Negative	Negative	Negative	Positive	Negative	Negative	Negative
TR_starpep_Sequence_1303_AVP_training	Positive	Positive	Negative	Positive	Positive	Positive	Negative	Negative	Positive	Negative	Negative	Negative	Negative	Negative
TR_starpep_Sequence_1431_AVP_training	Positive	Positive	Positive	Positive	Positive	Positive	Positive	Negative	Negative	Negative	Negative	Negative	Negative	Negative
TR_starpep_Sequence_1651_AVP_training	Positive	Positive	Negative	Positive	Positive	Positive	Negative	Positive	Negative	Negative	Negative	Negative	Negative	Negative
TR_starpep_Sequence_1971_AVP_training	Positive	Positive	Positive	Positive	Positive	Positive	Negative	Negative	Positive	Negative	Negative	Negative	Negative	Negative
TR_starpep_Sequence_1973_AVP_training	Positive	Positive	Positive	Positive	Positive	Positive	Negative	Negative	Positive	Negative	Negative	Negative	Negative	Negative
TR_starpep_Sequence_1981_AVP_training	Positive	Positive	Negative	Negative	Positive	Positive	Negative	Negative	Negative	Negative	Positive	Negative	Negative	Negative
TR_starpep_Sequence_2058_AVP_training	Positive	Positive	Negative	Negative	Positive	Positive	Negative	Negative	Negative	Negative	Negative	Negative	Negative	Negative
TR_starpep_Sequence_2171_AVP_training	Positive	Positive	Positive	Positive	Positive	Positive	Negative	Negative	Negative	Negative	Negative	Negative	Negative	Negative
TR_starpep_Sequence_2213_AVP_training	Positive	Positive	Positive	Positive	Positive	Positive	Negative	Negative	Negative	Negative	Negative	Negative	Negative	Negative
TR_starpep_Sequence_2223_AVP_training	Positive	Positive	Positive	Negative	Positive	Positive	Negative	Negative	Negative	Negative	Negative	Negative	Negative	Negative
TR_starpep_Sequence_2259_AVP_training	Positive	Negative	Negative	Negative	Positive	Positive	Negative	Negative	Negative	Negative	Negative	Negative	Negative	Negative
TR_starpep_Sequence_2274_AVP_training	Positive	Positive	Negative	Negative	Positive	Negative	Positive	Negative	Negative	Negative	Negative	Negative	Negative	Negative
TR_starpep_Sequence_2275_AVP_training	Positive	Positive	Positive	Positive	Positive	Negative	Negative	Negative	Negative	Negative	Negative	Negative	Negative	Negative
TS_starpep_Sequence_271_AVP_testing	Positive	Positive	Negative	Negative	Positive	Positive	Negative	Negative	Negative	Negative	Negative	Negative	Negative	Negative
TS_starpep_Sequence_426_AVP_testing	Positive	Positive	Positive	Negative	Positive	Positive	Negative	Negative	Negative	Negative	Positive	Negative	Negative	Negative
TS_starpep_Sequence_479_AVP_testing	Positive	Positive	Positive	Positive	Positive	Positive	Positive	Negative	Negative	Negative	Negative	Negative	Negative	Negative
TS_starpep_Sequence_509_AVP_testing	Positive	Positive	Negative	Positive	Positive	Negative	Negative	Negative	Positive	Negative	Negative	Negative	Negative	Negative
TS_starpep_Sequence_515_AVP_testing	Positive	Positive	Positive	Positive	Positive	Positive	Negative	Negative	Positive	Negative	Negative	Negative	Negative	Negative
TS_starpep_Sequence_577_AVP_testing	Positive	Positive	Positive	Positive	Positive	Negative	Positive	Negative	Negative	Negative	Negative	Negative	Negative	Negative
Ex_starpep_independent_87_AVP_external	Positive	Positive	Positive	Negative	Positive	Positive	Positive	Negative	Negative	Negative	Positive	Negative	Negative	Negative
Ex_starpep_independent_448_AVP_external	Positive	Positive	Negative	Positive	Positive	Positive	Positive	Negative	Negative	Negative	Negative	Negative	Negative	Negative
Ex_starpep_independent_531_AVP_external	Positive	Positive	Negative	Positive	Positive	Negative	Negative	Negative	Negative	Negative	Negative	Negative	Negative	Negative
Ex_starpep_independent_532_AVP_external	Positive	Positive	Positive	Positive	Positive	Negative	Positive	Negative	Negative	Negative	Negative	Negative	Negative	Negative
Ex_starpep_independent_534_AVP_external	Positive	Positive	Positive	Positive	Positive	Negative	Negative	Negative	Negative	Negative	Negative	Negative	Negative	Negative
Ex_starpep_independent_551_AVP_external	Positive	Positive	Negative	Negative	Positive	Negative	Negative	Negative	Positive	Negative	Negative	Negative	Negative	Negative
Ex_starpep_independent_565_AVP_external	Positive	Positive	Negative	Positive	Positive	Negative	Positive	Negative	Negative	Negative	Negative	Negative	Negative	Negative
Ex_starpep_independent_640_AVP_external	Positive	Positive	Positive	Positive	Positive	Positive	Positive	Negative	Negative	Negative	Negative	Negative	Negative	Negative
Ex_starpep_independent_1055_AVP_external	Positive	Positive	Positive	Positive	Positive	Positive	Negative	Positive	Positive	Negative	Positive	Negative	Negative	Negative
AVPIden_dbAMP_03310	Positive	Positive	Positive	Positive	Positive	Positive	Positive	Negative	Negative	Negative	Negative	Negative	Negative	Negative
AVPIden_dbAMP_03331	Positive	Positive	Positive	Positive	Positive	Positive	Positive	Negative	Negative	Negative	Negative	Negative	Negative	Negative
AVPIden_HIP758	Positive	Positive	Positive	Positive	Positive	Negative	Negative	Negative	Negative	Negative	Positive	Negative	Negative	Negative
Al4AVP_train_AVP738	Positive	Positive	Positive	Positive	Positive	Positive	Positive	Negative	Positive	Positive	Negative	Negative	Negative	Negative
Al4AVP_train_AVP739	Positive	Positive	Positive	Positive	Positive	Positive	Positive	Negative	Negative	Positive	Positive	Negative	Negative	Negative
Al4AVP_train_AVP_0004	Positive	Positive	Positive	Positive	Positive	Negative	Positive	Negative	Positive	Negative	Positive	Negative	Negative	Negative
sharma_test_AVP629	Positive	Positive	Positive	Positive	Positive	Negative	Negative	Negative	Positive	Negative	Negative	Negative	Negative	Negative
TR_starpep_Sequence_77_AVP_training	Positive	Positive	Positive	Negative	Positive	Positive	Negative	Negative	Positive	Negative	Positive	Negative	Negative	Negative
TR_starpep_Sequence_332_AVP_training	Positive	Positive	Negative	Negative	Positive	Positive	Negative	Negative	Negative	Negative	Negative	Negative	Negative	Negative
TR_starpep_Sequence_351_AVP_training	Positive	Positive	Negative	Negative	Positive	Positive	Negative	Negative	Negative	Negative	Negative	Negative	Negative	Negative
TR_starpep_Sequence_633_AVP_training	Positive	Positive	Positive	Negative	Positive	Negative	Negative	Negative	Negative	Negative	Negative	Negative	Negative	Negative
TR_starpep_Sequence_1233_AVP_training	Positive	Positive	Positive	Negative	Positive	Positive	Negative	Negative	Negative	Negative	Positive	Negative	Negative	Negative
TR_starpep_Sequence_1240_AVP_training	Positive	Positive	Negative	Negative	Positive	Positive	Negative	Negative	Negative	Negative	Negative	Negative	Negative	Negative
TR_starpep_Sequence_1261_AVP_training	Positive	Positive	Positive	Negative	Positive	Positive	Negative	Negative	Negative	Negative	Positive	Negative	Negative	Negative
TR_starpep_Sequence_1984_AVP_training	Positive	Positive	Positive	Positive	Positive	Positive	Positive	Negative	Negative	Negative	Positive	Negative	Negative	Negative
TR_starpep_Sequence_2263_AVP_training	Positive	Positive	Negative	Negative	Positive	Positive	Positive	Negative	Positive	Negative	Negative	Negative	Negative	Negative
TS_starpep_Sequence_256_AVP_testing	Positive	Positive	Positive	Positive	Positive	Positive	Positive	Negative	Negative	Negative	Negative	Negative	Negative	Negative
TS_starpep_Sequence_302_AVP_testing	Positive	Positive	Negative	Positive	Positive	Positive	Negative	Positive	Negative	Negative	Negative	Negative	Negative	Negative
Ex_starpep_independent_300_AVP_external	Positive	Positive	Positive	Positive	Positive	Positive	Positive	Negative	Negative	Negative	Positive	Negative	Negative	Negative
Ex_starpep_independent_568_AVP_external	Positive	Positive	Positive	Positive	Positive	Positive	Positive	Negative	Negative	Negative	Positive	Negative	Negative	Negative
Ex_starpep_independent_741_AVP_external	Positive	Positive	Positive	Positive	Positive	Negative	Negative	Positive	Positive	Negative	Negative	Negative	Negative	Negative
Ex_starpep_independent_801_AVP_external	Positive	Positive	Negative	Positive	Positive	Negative	Positive	Negative	Negative	Positive	Positive	Negative	Negative	Negative
Ex_starpep_independent_813_AVP_external	Positive	Positive	Positive	Positive	Positive	Negative	Negative	Positive	Positive	Positive	Negative	Negative	Negative	Negative
Ex_starpep_independent_884_AVP_external	Positive	Positive	Positive	Positive	Positive	Negative	Negative	Negative	Negative	Negative	Negative	Negative	Negative	Negative
Ex_starpep_independent_896_AVP_external	Positive	Positive	Positive	Positive	Positive	Positive	Positive	Negative	Negative	Negative	Positive	Negative	Negative	Negative
Ex_starpep_independent_1003_AVP_external	Positive	Negative	Positive	Negative	Positive	Positive	Positive	Positive	Negative	Negative	Negative	Negative	Negative	Negative
AVPIden_dbAMP_03398	Positive	Positive	Positive	Positive	Positive	Positive	Positive	Negative	Negative	Negative	Positive	Negative	Negative	Negative
train_ampfun_AP02654	Positive	Positive	Positive	Positive	Positive	Positive	Negative	Positive	Negative	Negative	Negative	Negative	Negative	Negative
Al4AVP_train_AVP_0188	Positive	Positive	Positive	Positive	Positive	Negative	Positive	Negative	Negative	Negative	Positive	Negative	Negative	Negative
Al4AVP_train_AVP_0191	Positive	Positive	Negative	Positive	Positive	Negative	Positive	Negative	Negative	Negative	Positive	Negative	Negative	Negative
TR_starpep_Sequence_161_AVP_training	Positive	Positive	Positive	Negative	Negative	Positive	Negative	Negative	Negative	Negative	Negative	Negative	Negative	Negative
TR_starpep_Sequence_468_AVP_training	Positive	Positive	Negative	Positive	Positive	Positive	Positive	Positive	Negative	Negative	Positive	Negative	Negative	Negative
TR_starpep_Sequence_522_AVP_training	Positive	Positive	Negative	Positive	Positive	Positive	Negative	Positive	Negative	Negative	Positive	Negative	Negative	Negative
TR_starpep_Sequence_580_AVP_training	Positive	Positive	Negative	Negative	Positive	Positive	Negative	Negative	Negative	Negative	Negative	Negative	Negative	Negative
TR_starpep_Sequence_591_AVP_training	Positive	Positive	Negative	Positive	Positive	Positive	Positive	Negative	Positive	Negative	Positive	Negative	Negative	Negative
TR_starpep_Sequence_639_AVP_training	Positive	Positive	Positive	Positive	Positive	Positive	Negative	Negative	Negative	Negative	Positive	Negative	Negative	Negative
TR_starpep_Sequence_1171_AVP_training	Positive	Negative	Negative	Positive	Positive	Positive	Positive	Negative	Negative	Negative	Negative	Negative	Negative	Negative
TR_starpep_Sequence_1878_AVP_training	Positive	Positive	Negative	Negative	Positive	Negative	Negative	Negative	Positive	Negative	Negative	Negative	Negative	Negative
TS_starpep_Sequence_81_AVP_testing	Positive	Positive	Negative	Positive	Positive	Positive	Positive	Negative	Negative	Positive	Negative	Negative	Negative	Negative
TS_starpep_Sequence_181_AVP_testing	Positive	Positive	Negative	Negative	Positive	Positive	Positive	Negative	Positive	Negative	Negative	Negative	Negative	Negative
TS_starpep_Sequence_532_AVP_testing	Positive	Positive	Positive	Positive	Positive	Positive	Positive	Negative	Negative	Negative	Negative	Negative	Negative	Negative
Ex_starpep_independent_593_AVP_external	Positive	Positive	Negative	Negative	Positive	Negative	Positive	Negative	Negative	Negative	Negative	Negative	Negative	Negative
Ex_starpep_independent_657_AVP_external	Positive	Positive	Negative	Positive	Positive	Negative	Negative	Negative	Negative	Negative	Negative	Negative	Negative	Negative
Ex_starpep_independent_722_AVP_external	Positive	Positive	Positive	Positive	Positive	Positive	Positive	Negative	Negative	Negative	Negative	Negative	Negative	Negative
Ex_starpep_independent_1019_AVP_external	Positive	Positive	Positive	Negative	Positive	Positive	Positive	Positive	Negative	Negative	Negative	Negative	Negative	Negative
AVPIden_AVP0194	Positive	Positive	Negative	Negative	Positive	Negative	Positive	Negative	Negative	Negative	Positive	Negative	Negative	Negative
train_ampfun_AP00257	Positive	Positive	Positive	Negative	Positive	Positive	Negative	Negative	Negative	Negative	Negative	Negative	Negative	Negative
Al4AVP_ex_AVP979	Positive	Positive	Negative	Positive	Positive	Positive	Negative	Positive	Negative	Positive	Negative	Negative	Negative	Negative
Al4AVP_train_AVP1062	Positive	Positive	Positive	Negative	Positive	Positive	Negative	Positive	Negative	Positive	Negative	Negative	Negative	Negative
TR_starpep_Sequence_207_AVP_training	Positive	Positive	Positive	Positive	Positive	Positive	Positive	Negative	Negative	Negative	Positive	Negative	Negative	Negative
TR_starpep_Sequence_214_AVP_training	Positive	Positive	Negative	Negative	Positive	Positive	Positive	Negative	Negative	Negative	Positive	Negative	Negative	Negative
TR_starpep_Sequence_1222_AVP_training	Positive	Positive	Positive	Positive	Positive	Positive	Positive	Negative	Negative	Negative	Positive	Negative	Negative	Negative
TR_starpep_Sequence_1735_AVP_training	Positive	Positive	Positive	Positive	Positive	Positive	Positive	Positive	Positive	Negative	Negative	Negative	Negative	Negative
TR_starpep_Sequence_2065_AVP_training	Positive	Positive	Positive	Positive	Positive	Negative	Positive	Negative	Negative	Negative	Negative	Negative	Negative	Negative
TR_starpep_Sequence_2066_AVP_training	Positive	Positive	Positive	Positive	Positive	Negative	Positive	Negative	Negative	Negative	Negative	Negative	Negative	Negative
TS_starpep_Sequence_221_AVP_testing	Positive	Positive	Positive	Negative	Positive	Positive	Negative	Negative	Negative	Negative	Negative	Negative	Negative	Negative
TS_starpep_Sequence_264_AVP_testing	Positive	Positive	Positive	Positive	Positive	Positive	Positive	Negative	Negative	Negative	Positive	Negative	Negative	Negative
Ex_starpep_independent_655_AVP_external	Positive	Positive	Positive	Positive	Positive	Negative	Positive	Negative	Negative	Negative	Negative	Negative	Negative	Negative
Ex_starpep_independent_736_AVP_external	Positive	Positive	Positive	Positive	Positive	Positive	Positive	Positive	Negative	Negative	Positive	Negative	Negative	Negative
Ex_starpep_independent_949_AVP_external	Positive	Positive	Negative	Positive	Positive	Negative	Negative	Negative	Negative	Negative	Negative	Negative	Negative	Negative
Ex_starpep_independent_956_AVP_external	Positive	Positive	Positive	Positive	Positive	Positive	Positive	Negative	Negative	Negative	Positive	Negative	Negative	Negative
AVPIden_DBAASPCoV121	Positive	Negative	Positive	Positive	Positive	Positive	Positive	Negative	Positive	Positive	Negative	Negative	Negative	Negative
test_ampfun_AP02479	Positive	Positive	Negative	Positive	Positive	Positive	Negative	Positive	Negative	Negative	Negative	Negative	Negative	Negative
TR_starpep_Sequence_68_AVP_training	Positive	Positive	Positive	Positive	Positive	Positive	Positive	Negative	Negative	Negative	Positive	Negative	Negative	Negative
TR_starpep_Sequence_102_AVP_training	Positive	Positive	Negative	Negative	Positive	Positive	Positive	Negative	Negative	Negative	Negative	Negative	Negative	Negative
TR_starpep_Sequence_121_AVP_training	Positive	Positive	Positive	Positive	Positive	Negative	Negative	Negative	Positive	Negative	Positive	Negative	Negative	Negative
TR_starpep_Sequence_466_AVP_training	Positive	Positive	Negative	Negative	Positive	Positive	Positive	Positive	Negative	Positive	Positive	Negative	Negative	Negative
TR_starpep_Sequence_507_AVP_training	Positive	Positive	Positive	Negative	Positive	Positive	Positive	Positive	Negative	Negative	Negative	Negative	Negative	Negative
TR_starpep_Sequence_843_AVP_training	Positive	Positive	Positive	Positive	Positive	Positive	Negative	Negative	Positive	Negative	Positive	Negative	Negative	Negative
TR_starpep_Sequence_2052_AVP_training	Positive	Positive	Positive	Negative	Positive	Positive	Positive	Negative	Negative	Negative	Negative	Negative	Negative	Negative
TR_starpep_Sequence_2239_AVP_training	Positive	Positive	Negative	Negative	Positive	Positive	Negative	Negative	Negative	Negative	Negative	Negative	Negative	Negative
TS_starpep_Sequence_346_AVP_testing	Positive	Positive	Negative	Negative	Positive	Positive	Positive	Positive	Negative	Negative	Positive	Negative	Negative	Negative
TS_starpep_Sequence_412_AVP_testing	Positive	Positive	Negative	Negative	Positive	Positive	Negative	Negative	Negative	Negative	Negative	Negative	Negative	Negative
TS_starpep_Sequence_462_AVP_testing	Positive	Positive	Positive	Positive	Positive	Positive	Negative	Positive	Negative	Negative	Positive	Negative	Negative	Negative
TS_starpep_Sequence_539_AVP_testing	Positive	Positive	Negative	Positive	Positive	Positive	Positive	Negative	Positive	Negative	Positive	Negative	Negative	Negative
Ex_starpep_independent_604_AVP_external	Positive	Positive	Positive	Positive	Positive	Positive	Positive	Negative	Positive	Negative	Negative	Negative	Negative	Negative
Ex_starpep_independent_715_AVP_external	Positive	Positive	Positive	Positive	Positive	Positive	Positive	Negative	Negative	Negative	Negative	Negative	Negative	Negative
Ex_starpep_independent_810_AVP_external	Positive	Positive	Positive	Positive	Positive	Positive	Positive	Negative	Negative	Negative	Positive	Negative	Negative	Negative
Ex_starpep_independent_1025_AVP_external	Positive	Positive	Positive	Positive	Positive	Positive	Positive	Positive	Negative	Negative	Negative	Negative	Negative	Negative
TR_starpep_Sequence_71_AVP_training	Positive	Negative	Negative	Positive	Positive	Positive	Negative	Negative	Positive	Negative	Negative	Negative	Negative	Negative
TR_starpep_Sequence_90_AVP_training	Positive	Positive	Positive	Positive	Positive	Positive	Positive	Negative	Negative	Negative	Positive	Negative	Negative	Negative
TR_starpep_Sequence_91_AVP_training	Positive	Positive	Negative	Negative	Positive	Positive	Negative	Negative	Negative	Negative	Positive	Negative	Negative	Negative
TR_starpep_Sequence_95_AVP_training	Positive	Positive	Positive	Positive	Positive	Positive	Negative	Negative	Negative	Negative	Negative	Negative	Negative	Negative
TR_starpep_Sequence_96_AVP_training	Positive	Positive	Negative	Positive	Positive	Positive	Negative	Negative	Negative	Negative	Negative	Negative	Negative	Negative
TR_starpep_Sequence_101_AVP_training	Positive	Positive	Positive	Positive	Positive	Positive	Negative	Negative	Negative	Negative	Negative	Negative	Negative	Negative
TR_starpep_Sequence_108_AVP_training	Positive	Positive	Positive	Positive	Positive	Positive	Positive	Negative	Negative	Negative	Negative	Negative	Negative	Negative
TR_starpep_Sequence_109_AVP_training	Positive	Positive	Negative	Negative	Positive	Negative	Negative	Negative	Positive	Negative	Negative	Negative	Negative	Negative
TR_starpep_Sequence_112_AVP_training	Positive	Positive	Negative	Negative	Positive	Positive	Negative	Negative	Negative	Negative	Negative	Negative	Negative	Negative
TR_starpep_Sequence_120_AVP_training	Positive	Positive	Positive	Positive	Positive	Negative	Negative	Negative	Negative	Negative	Negative	Negative	Negative	Negative
TR_starpep_Sequence_124_AVP_training	Positive	Positive	Negative	Negative	Positive	Positive	Negative	Negative	Negative	Negative	Negative	Negative	Negative	Negative
TR_starpep_Sequence_125_AVP_training	Positive	Positive	Positive	Positive	Positive	Positive	Positive	Negative	Negative	Negative	Positive	Negative	Negative	Negative
TR_starpep_Sequence_127_AVP_training	Positive	Positive	Positive	Positive	Positive	Positive	Positive	Negative	Negative	Positive	Positive	Negative	Negative	Negative
TR_starpep_Sequence_143_AVP_training	Positive	Positive	Positive	Positive	Positive	Negative	Positive	Negative	Negative	Positive	Negative	Negative	Negative	Negative
TR_starpep_Sequence_157_AVP_training	Positive	Positive	Positive	Positive	Positive	Positive	Positive	Negative	Negative	Negative	Positive	Negative	Negative	Negative
TR_starpep_Sequence_165_AVP_training	Positive	Positive	Positive	Positive	Positive	Positive	Positive	Negative	Negative	Negative	Negative	Negative	Negative	Negative
TR_starpep_Sequence_185_AVP_training	Positive	Positive	Negative	Negative	Positive	Positive	Negative	Negative	Positive	Negative	Negative	Negative	Negative	Negative
TR_starpep_Sequence_192_AVP_training	Positive	Positive	Negative	Negative	Positive	Negative	Negative	Negative	Negative	Negative	Negative	Negative	Negative	Negative
TR_starpep_Sequence_243_AVP_training	Positive	Positive	Positive	Positive	Positive	Positive	Positive	Negative	Negative	Negative	Negative	Negative	Negative	Negative
TR_starpep_Sequence_302_AVP_training	Positive	Positive	Negative	Negative	Positive	Positive	Negative	Negative	Negative	Negative	Negative	Negative	Negative	Negative
TR_starpep_Sequence_313_AVP_training	Positive	Positive	Positive	Positive	Positive	Negative	Negative	Negative	Negative	Negative	Negative	Negative	Negative	Negative
TR_starpep_Sequence_320_AVP_training	Positive	Positive	Positive	Positive	Positive	Positive	Positive	Negative	Negative	Negative	Positive	Negative	Negative	Negative
TR_starpep_Sequence_326_AVP_training	Positive	Positive	Positive	Positive	Positive	Positive	Positive	Negative	Negative	Negative	Negative	Negative	Negative	Negative
TR_starpep_Sequence_330_AVP_training	Positive	Positive	Positive	Negative	Positive	Positive	Positive	Negative	Negative	Negative	Negative	Negative	Negative	Negative
TR_starpep_Sequence_331_AVP_training	Positive	Positive	Negative	Negative	Positive	Positive	Negative	Negative	Negative	Negative	Negative	Negative	Negative	Negative
TR_starpep_Sequence_346_AVP_training	Positive	Positive	Positive	Negative	Positive	Negative	Negative	Negative	Negative	Negative	Positive	Negative	Negative	Negative
TR_starpep_Sequence_364_AVP_training	Positive	Positive	Positive	Positive	Positive	Positive	Positive	Negative	Negative	Negative	Negative	Negative	Negative	Negative
TR_starpep_Sequence_583_AVP_training	Positive	Positive	Negative	Negative	Positive	Positive	Negative	Negative	Negative	Negative	Positive	Negative	Negative	Negative
TR_starpep_Sequence_590_AVP_training	Positive	Positive	Positive	Negative	Positive	Positive	Negative	Negative	Negative	Negative	Positive	Negative	Negative	Negative
TR_starpep_Sequence_602_AVP_training	Positive	Positive	Positive	Positive	Positive	Positive	Positive	Negative	Negative	Negative	Positive	Negative	Negative	Negative
TR_starpep_Sequence_622_AVP_training	Positive	Positive	Negative	Negative	Positive	Positive	Negative	Negative	Positive	Negative	Positive	Negative	Negative	Negative
TR_starpep_Sequence_626_AVP_training	Positive	Positive	Positive	Positive	Positive	Negative	Negative	Negative	Negative	Negative	Positive	Negative	Negative	Negative
TR_starpep_Sequence_662_AVP_training	Positive	Positive	Positive	Positive	Positive	Positive	Positive	Negative	Negative	Negative	Positive	Negative	Negative	Negative
TR_starpep_Sequence_896_AVP_training	Positive	Positive	Positive	Negative	Positive	Positive	Negative	Negative	Negative	Negative	Negative	Negative	Negative	Negative
TR_starpep_Sequence_987_AVP_training	Positive	Positive	Negative	Negative	Positive	Positive	Negative	Positive	Negative	Negative	Positive	Negative	Negative	Negative
TR_starpep_Sequence_991_AVP_training	Positive	Negative	Positive	Positive	Positive	Positive	Negative	Positive	Positive	Negative	Negative	Negative	Negative	Negative
TR_starpep_Sequence_995_AVP_training	Positive	Positive	Negative	Negative	Positive	Positive	Negative	Positive	Positive	Negative	Negative	Negative	Negative	Negative
TR_starpep_Sequence_1066_AVP_training	Positive	Positive	Positive	Negative	Positive	Positive	Negative	Negative	Negative	Negative	Positive	Negative	Negative	Negative
TR_starpep_Sequence_1110_AVP_training	Positive	Positive	Positive	Positive	Positive	Positive	Positive	Negative	Positive	Negative	Negative	Negative	Negative	Negative
TR_starpep_Sequence_1113_AVP_training	Positive	Positive	Negative	Negative	Positive	Positive	Negative	Negative	Negative	Negative	Negative	Negative	Negative	Negative
TR_starpep_Sequence_1114_AVP_training	Positive	Positive	Negative	Negative	Positive	Negative	Negative	Negative	Positive	Negative	Negative	Negative	Negative	Negative
TR_starpep_Sequence_1126_AVP_training	Positive	Positive	Negative	Negative	Positive	Positive	Negative	Negative	Negative	Negative	Negative	Negative	Negative	Negative
TR_starpep_Sequence_1132_AVP_training	Positive	Positive	Positive	Negative	Positive	Positive	Positive	Negative	Negative	Negative	Negative	Negative	Negative	Negative
TR_starpep_Sequence_1136_AVP_training	Positive	Positive	Negative	Negative	Positive	Negative	Negative	Negative	Positive	Negative	Negative	Negative	Negative	Negative
TR_starpep_Sequence_1138_AVP_training	Positive	Positive	Negative	Negative	Positive	Positive	Negative	Negative	Negative	Negative	Negative	Negative	Negative	Negative
TR_starpep_Sequence_1143_AVP_training	Positive	Positive	Positive	Negative	Positive	Positive	Negative	Negative	Negative	Negative	Negative	Negative	Negative	Negative
TR_starpep_Sequence_1144_AVP_training	Positive	Positive	Negative	Negative	Positive	Positive	Positive	Negative	Positive	Negative	Negative	Negative	Negative	Negative
TR_starpep_Sequence_1148_AVP_training	Positive	Positive	Positive	Negative	Positive	Positive	Negative	Negative	Negative	Negative	Positive	Negative	Negative	Negative
TR_starpep_Sequence_1155_AVP_training	Positive	Positive	Negative	Negative	Positive	Positive	Negative	Negative	Negative	Negative	Negative	Negative	Negative	Negative
TR_starpep_Sequence_1156_AVP_training	Positive	Positive	Negative	Negative	Positive	Positive	Negative	Negative	Negative	Negative	Negative	Negative	Negative	Negative
TR_starpep_Sequence_1180_AVP_training	Positive	Positive	Positive	Positive	Positive	Positive	Positive	Negative	Negative	Negative	Positive	Negative	Negative	Negative
TR_starpep_Sequence_1227_AVP_training	Positive	Positive	Positive	Negative	Negative	Positive	Positive	Negative	Negative	Negative	Negative	Negative	Negative	Negative
TR_starpep_Sequence_1228_AVP_training	Positive	Positive	Positive	Negative	Positive	Positive	Negative	Negative	Negative	Negative	Negative	Negative	Negative	Negative
TR_starpep_Sequence_1239_AVP_training	Positive	Positive	Negative	Negative	Positive	Positive	Negative	Positive	Negative	Negative	Negative	Negative	Negative	Negative
TR_starpep_Sequence_1249_AVP_training	Positive	Negative	Positive	Negative	Positive	Positive	Negative	Negative	Negative	Negative	Positive	Negative	Negative	Negative
TR_starpep_Sequence_1289_AVP_training	Positive	Positive	Positive	Negative	Positive	Positive	Positive	Negative	Positive	Negative	Negative	Negative	Negative	Negative
TR_starpep_Sequence_1307_AVP_training	Positive	Positive	Positive	Positive	Positive	Positive	Positive	Negative	Positive	Negative	Negative	Negative	Negative	Negative
TR_starpep_Sequence_1352_AVP_training	Positive	Positive	Positive	Positive	Positive	Positive	Positive	Negative	Negative	Positive	Positive	Negative	Negative	Negative
TR_starpep_Sequence_1360_AVP_training	Positive	Positive	Positive	Positive	Positive	Positive	Positive	Negative	Negative	Positive	Positive	Negative	Negative	Negative
TR_starpep_Sequence_1447_AVP_training	Positive	Positive	Positive	Negative	Positive	Positive	Negative	Negative	Negative	Negative	Negative	Negative	Negative	Negative
TR_starpep_Sequence_1455_AVP_training	Positive	Negative	Negative	Negative	Positive	Positive	Negative	Negative	Positive	Negative	Negative	Negative	Negative	Negative
TR_starpep_Sequence_1627_AVP_training	Positive	Negative	Positive	Negative	Positive	Positive	Negative	Negative	Negative	Negative	Negative	Negative	Negative	Negative
TR_starpep_Sequence_1628_AVP_training	Positive	Positive	Positive	Positive	Positive	Positive	Positive	Negative	Positive	Negative	Positive	Negative	Negative	Negative
TR_starpep_Sequence_1741_AVP_training	Positive	Positive	Negative	Negative	Positive	Negative	Negative	Negative	Negative	Negative	Negative	Negative	Negative	Negative
TR_starpep_Sequence_1764_AVP_training	Positive	Positive	Negative	Negative	Positive	Positive	Positive	Negative	Negative	Negative	Negative	Negative	Negative	Negative
TR_starpep_Sequence_1779_AVP_training	Positive	Positive	Negative	Negative	Negative	Positive	Negative	Negative	Positive	Negative	Negative	Negative	Negative	Negative
TR_starpep_Sequence_1794_AVP_training	Positive	Positive	Positive	Negative	Positive	Positive	Positive	Positive	Positive	Negative	Positive	Negative	Negative	Negative
TR_starpep_Sequence_1796_AVP_training	Positive	Negative	Negative	Negative	Negative	Positive	Negative	Negative	Positive	Negative	Negative	Negative	Negative	Negative
TR_starpep_Sequence_1799_AVP_training	Positive	Positive	Negative	Negative	Positive	Positive	Negative	Positive	Negative	Negative	Negative	Negative	Negative	Negative
TR_starpep_Sequence_1801_AVP_training	Positive	Positive	Negative	Negative	Positive	Positive	Negative	Negative	Negative	Negative	Negative	Negative	Negative	Negative
TR_starpep_Sequence_1802_AVP_training	Positive	Positive	Positive	Negative	Positive	Positive	Negative	Negative	Negative	Negative	Negative	Negative	Negative	Negative
TR_starpep_Sequence_1808_AVP_training	Positive	Positive	Negative	Negative	Positive	Negative	Negative	Positive	Negative	Negative	Negative	Negative	Negative	Negative
TR_starpep_Sequence_1809_AVP_training	Positive	Positive	Negative	Negative	Positive	Positive	Negative	Positive	Negative	Negative	Negative	Negative	Negative	Negative
TR_starpep_Sequence_1815_AVP_training	Positive	Positive	Negative	Negative	Positive	Positive	Negative	Positive	Negative	Negative	Negative	Negative	Negative	Negative
TR_starpep_Sequence_1819_AVP_training	Positive	Positive	Negative	Negative	Positive	Positive	Negative	Negative	Positive	Negative	Negative	Negative	Negative	Negative
TR_starpep_Sequence_1868_AVP_training	Positive	Positive	Negative	Positive	Positive	Positive	Positive	Negative	Negative	Negative	Negative	Negative	Negative	Negative
TR_starpep_Sequence_1874_AVP_training	Positive	Positive	Negative	Negative	Positive	Positive	Negative	Negative	Negative	Negative	Negative	Negative	Negative	Negative
TR_starpep_Sequence_1896_AVP_training	Positive	Positive	Negative	Negative	Positive	Positive	Negative	Negative	Positive	Negative	Negative	Negative	Negative	Negative
TR_starpep_Sequence_1911_AVP_training	Positive	Positive	Negative	Negative	Positive	Positive	Negative	Negative	Positive	Negative	Negative	Negative	Negative	Negative
TR_starpep_Sequence_1962_AVP_training	Positive	Positive	Positive	Positive	Positive	Positive	Positive	Negative	Negative	Negative	Positive	Negative	Negative	Negative
TR_starpep_Sequence_1972_AVP_training	Positive	Positive	Positive	Positive	Positive	Positive	Negative	Negative	Negative	Negative	Negative	Negative	Negative	Negative
TR_starpep_Sequence_2005_AVP_training	Positive	Positive	Positive	Negative	Positive	Positive	Negative	Negative	Negative	Negative	Positive	Negative	Negative	Negative
TR_starpep_Sequence_2033_AVP_training	Positive	Positive	Positive	Negative	Positive	Positive	Negative	Negative	Negative	Negative	Negative	Negative	Negative	Negative
TR_starpep_Sequence_2042_AVP_training	Positive	Positive	Positive	Positive	Positive	Negative	Negative	Negative	Negative	Negative	Negative	Negative	Negative	Negative
TR_starpep_Sequence_2045_AVP_training	Positive	Positive	Negative	Negative	Positive	Positive	Positive	Negative	Negative	Negative	Negative	Negative	Negative	Negative
TR_starpep_Sequence_2046_AVP_training	Positive	Negative	Positive	Positive	Positive	Negative	Positive	Negative	Negative	Negative	Positive	Negative	Negative	Negative
TR_starpep_Sequence_2053_AVP_training	Positive	Positive	Positive	Positive	Positive	Positive	Positive	Positive	Positive	Negative	Negative	Negative	Negative	Negative
TR_starpep_Sequence_2060_AVP_training	Positive	Positive	Negative	Negative	Positive	Positive	Negative	Negative	Positive	Negative	Negative	Negative	Negative	Negative
TR_starpep_Sequence_2068_AVP_training	Positive	Negative	Positive	Negative	Positive	Positive	Negative	Negative	Negative	Negative	Negative	Negative	Negative	Negative
TR_starpep_Sequence_2074_AVP_training	Positive	Positive	Negative	Negative	Positive	Negative	Negative	Negative	Negative	Negative	Negative	Negative	Negative	Negative
TR_starpep_Sequence_2238_AVP_training	Positive	Positive	Negative	Negative	Positive	Positive	Negative	Negative	Positive	Negative	Negative	Negative	Negative	Negative
TR_starpep_Sequence_2243_AVP_training	Positive	Positive	Positive	Negative	Positive	Negative	Negative	Negative	Negative	Negative	Negative	Negative	Negative	Negative
TR_starpep_Sequence_2257_AVP_training	Positive	Positive	Negative	Negative	Positive	Positive	Negative	Negative	Positive	Negative	Negative	Negative	Negative	Negative
TR_starpep_Sequence_2273_AVP_training	Positive	Positive	Negative	Negative	Positive	Negative	Negative	Negative	Negative	Negative	Negative	Negative	Negative	Negative
TR_starpep_Sequence_2291_AVP_training	Positive	Positive	Negative	Negative	Positive	Positive	Negative	Negative	Positive	Negative	Negative	Negative	Negative	Negative
TR_starpep_Sequence_2292_AVP_training	Positive	Positive	Positive	Negative	Positive	Positive	Negative	Negative	Negative	Negative	Negative	Negative	Negative	Negative
TR_starpep_Sequence_2293_AVP_training	Positive	Positive	Positive	Negative	Positive	Positive	Positive	Positive	Negative	Negative	Negative	Negative	Negative	Negative
TS_starpep_Sequence_4_AVP_testing	Positive	Positive	Negative	Positive	Positive	Positive	Negative	Negative	Negative	Negative	Negative	Negative	Negative	Negative
TS_starpep_Sequence_18_AVP_testing	Positive	Negative	Positive	Positive	Positive	Negative	Negative	Negative	Negative	Negative	Negative	Negative	Negative	Negative
TS_starpep_Sequence_29_AVP_testing	Positive	Positive	Negative	Negative	Positive	Positive	Positive	Negative	Positive	Negative	Negative	Negative	Negative	Negative
TS_starpep_Sequence_61_AVP_testing	Positive	Positive	Negative	Negative	Positive	Positive	Negative	Negative	Positive	Negative	Negative	Negative	Negative	Negative
TS_starpep_Sequence_68_AVP_testing	Positive	Positive	Positive	Negative	Positive	Positive	Negative	Negative	Negative	Negative	Negative	Negative	Negative	Negative
TS_starpep_Sequence_83_AVP_testing	Positive	Positive	Positive	Negative	Positive	Positive	Positive	Positive	Positive	Negative	Negative	Negative	Negative	Negative
TS_starpep_Sequence_91_AVP_testing	Positive	Positive	Negative	Negative	Positive	Positive	Negative	Negative	Negative	Negative	Negative	Negative	Negative	Negative
TS_starpep_Sequence_101_AVP_testing	Positive	Positive	Positive	Negative	Positive	Positive	Negative	Negative	Negative	Negative	Negative	Negative	Negative	Negative
TS_starpep_Sequence_102_AVP_testing	Positive	Positive	Negative	Positive	Positive	Positive	Negative	Negative	Negative	Negative	Negative	Negative	Negative	Negative
TS_starpep_Sequence_106_AVP_testing	Positive	Positive	Positive	Negative	Positive	Positive	Negative	Negative	Negative	Negative	Negative	Negative	Negative	Negative
TS_starpep_Sequence_138_AVP_testing	Positive	Positive	Negative	Negative	Positive	Positive	Negative	Positive	Negative	Negative	Negative	Negative	Negative	Negative
TS_starpep_Sequence_139_AVP_testing	Positive	Positive	Positive	Positive	Positive	Positive	Positive	Negative	Positive	Negative	Negative	Negative	Negative	Negative
TS_starpep_Sequence_201_AVP_testing	Positive	Positive	Negative	Negative	Positive	Positive	Negative	Negative	Negative	Negative	Negative	Negative	Negative	Negative
TS_starpep_Sequence_207_AVP_testing	Positive	Positive	Negative	Negative	Positive	Positive	Negative	Negative	Negative	Negative	Negative	Negative	Negative	Negative
TS_starpep_Sequence_298_AVP_testing	Positive	Positive	Positive	Negative	Positive	Positive	Negative	Negative	Negative	Negative	Negative	Negative	Negative	Negative
TS_starpep_Sequence_301_AVP_testing	Positive	Positive	Negative	Negative	Positive	Positive	Positive	Positive	Negative	Negative	Negative	Negative	Negative	Negative
TS_starpep_Sequence_341_AVP_testing	Positive	Positive	Positive	Negative	Positive	Negative	Negative	Negative	Negative	Negative	Positive	Negative	Negative	Negative
TS_starpep_Sequence_349_AVP_testing	Positive	Positive	Positive	Negative	Positive	Positive	Negative	Negative	Positive	Negative	Negative	Negative	Negative	Negative
TS_starpep_Sequence_375_AVP_testing	Positive	Positive	Positive	Positive	Positive	Positive	Positive	Negative	Positive	Negative	Negative	Negative	Negative	Negative
TS_starpep_Sequence_378_AVP_testing	Positive	Positive	Positive	Positive	Positive	Positive	Positive	Negative	Negative	Negative	Negative	Negative	Negative	Negative
TS_starpep_Sequence_420_AVP_testing	Positive	Positive	Positive	Positive	Positive	Negative	Negative	Negative	Negative	Negative	Positive	Negative	Negative	Negative
TS_starpep_Sequence_443_AVP_testing	Positive	Positive	Negative	Negative	Positive	Positive	Negative	Negative	Negative	Negative	Negative	Negative	Negative	Negative
TS_starpep_Sequence_454_AVP_testing	Positive	Positive	Positive	Positive	Positive	Positive	Positive	Negative	Negative	Negative	Positive	Negative	Negative	Negative
TS_starpep_Sequence_467_AVP_testing	Positive	Positive	Negative	Negative	Positive	Positive	Negative	Negative	Negative	Negative	Negative	Negative	Negative	Negative
TS_starpep_Sequence_475_AVP_testing	Positive	Positive	Positive	Positive	Positive	Positive	Negative	Negative	Positive	Negative	Negative	Negative	Negative	Negative
Ex_starpep_independent_394_AVP_external	Positive	Positive	Negative	Negative	Positive	Positive	Negative	Negative	Negative	Negative	Negative	Negative	Negative	Negative
Ex_starpep_independent_424_AVP_external	Positive	Positive	Positive	Negative	Positive	Positive	Negative	Negative	Negative	Negative	Negative	Negative	Negative	Negative
Ex_starpep_independent_437_AVP_external	Positive	Positive	Positive	Negative	Positive	Positive	Positive	Negative	Negative	Negative	Negative	Negative	Negative	Negative
Ex_starpep_independent_481_AVP_external	Positive	Positive	Positive	Negative	Positive	Negative	Negative	Negative	Negative	Negative	Negative	Negative	Negative	Negative
Ex_starpep_independent_846_AVP_external	Positive	Positive	Positive	Positive	Positive	Positive	Positive	Positive	Positive	Negative	Negative	Negative	Negative	Negative
Ex_starpep_independent_926_AVP_external	Positive	Positive	Positive	Positive	Positive	Negative	Negative	Negative	Negative	Negative	Positive	Negative	Negative	Negative
Ex_starpep_independent_1078_AVP_external	Positive	Positive	Negative	Positive	Positive	Positive	Negative	Positive	Negative	Negative	Negative	Negative	Negative	Negative
Ex_starpep_independent_1158_AVP_external	Positive	Positive	Positive	Positive	Positive	Positive	Positive	Negative	Positive	Negative	Positive	Negative	Negative	Negative
Ex_starpep_independent_1190_AVP_external	Positive	Positive	Positive	Positive	Positive	Negative	Negative	Negative	Negative	Negative	Negative	Negative	Negative	Negative
AVPIden_DBAASPCoV100	Positive	Positive	Negative	Negative	Positive	Positive	Negative	Positive	Positive	Negative	Negative	Negative	Negative	Negative
AVPIden_DBAASPCoV101	Positive	Positive	Negative	Negative	Positive	Positive	Positive	Negative	Positive	Positive	Negative	Negative	Negative	Negative
AVPIden_DBAASPCoV102	Positive	Positive	Negative	Negative	Negative	Positive	Positive	Negative	Negative	Positive	Negative	Negative	Negative	Negative
AVPIden_DBAASPCoV104	Positive	Positive	Negative	Negative	Positive	Positive	Negative	Positive	Negative	Positive	Negative	Negative	Negative	Negative
AVPIden_DBAASPCoV98	Positive	Positive	Negative	Negative	Positive	Positive	Negative	Negative	Positive	Positive	Positive	Negative	Negative	Negative
Al4AVP_train_AVP617	Positive	Positive	Negative	Positive	Positive	Positive	Positive	Negative	Negative	Negative	Positive	Negative	Negative	Negative
Al4AVP_train_AVP_0682	Positive	Positive	Positive	Positive	Positive	Positive	Positive	Negative	Negative	Positive	Positive	Negative	Negative	Negative
Al4AVP_train_AVP_0685	Positive	Positive	Positive	Positive	Positive	Positive	Positive	Negative	Negative	Positive	Negative	Negative	Negative	Negative
Al4AVP_train_AVP_0693	Positive	Positive	Positive	Positive	Positive	Negative	Positive	Negative	Negative	Positive	Positive	Negative	Negative	Negative
Al4AVP_train_AVP_0698	Positive	Positive	Positive	Positive	Positive	Negative	Positive	Negative	Negative	Negative	Positive	Negative	Negative	Negative
Al4AVP_train_AVP_0276	Positive	Positive	Positive	Positive	Positive	Negative	Positive	Negative	Negative	Positive	Positive	Negative	Negative	Negative
TR_starpep_Sequence_105_AVP_training	Positive	Positive	Negative	Negative	Positive	Positive	Negative	Negative	Negative	Negative	Negative	Negative	Negative	Negative
TR_starpep_Sequence_228_AVP_training	Positive	Positive	Positive	Positive	Positive	Negative	Positive	Positive	Negative	Negative	Positive	Negative	Negative	Negative
TR_starpep_Sequence_618_AVP_training	Positive	Positive	Positive	Positive	Positive	Negative	Negative	Negative	Negative	Negative	Positive	Negative	Negative	Negative
TR_starpep_Sequence_637_AVP_training	Positive	Positive	Positive	Positive	Positive	Positive	Positive	Negative	Positive	Negative	Positive	Negative	Negative	Negative
TR_starpep_Sequence_650_AVP_training	Positive	Positive	Positive	Positive	Positive	Positive	Negative	Negative	Negative	Negative	Positive	Negative	Negative	Negative
TR_starpep_Sequence_968_AVP_training	Positive	Positive	Positive	Positive	Positive	Positive	Negative	Negative	Negative	Negative	Negative	Negative	Negative	Negative
TR_starpep_Sequence_981_AVP_training	Positive	Positive	Positive	Negative	Positive	Positive	Negative	Positive	Negative	Negative	Positive	Negative	Negative	Negative
TR_starpep_Sequence_1017_AVP_training	Positive	Positive	Negative	Positive	Positive	Positive	Positive	Negative	Negative	Negative	Negative	Negative	Negative	Negative
TR_starpep_Sequence_1021_AVP_training	Positive	Positive	Negative	Positive	Positive	Positive	Positive	Negative	Negative	Negative	Negative	Negative	Negative	Negative
TR_starpep_Sequence_1022_AVP_training	Positive	Positive	Negative	Negative	Positive	Positive	Positive	Negative	Negative	Negative	Negative	Negative	Negative	Negative
TR_starpep_Sequence_1030_AVP_training	Positive	Positive	Negative	Positive	Positive	Positive	Positive	Negative	Negative	Negative	Negative	Negative	Negative	Negative
TR_starpep_Sequence_1034_AVP_training	Positive	Positive	Positive	Positive	Positive	Positive	Positive	Negative	Negative	Negative	Negative	Negative	Negative	Negative
TR_starpep_Sequence_1044_AVP_training	Positive	Positive	Negative	Positive	Positive	Positive	Positive	Negative	Negative	Negative	Negative	Negative	Negative	Negative
TR_starpep_Sequence_1045_AVP_training	Positive	Positive	Positive	Negative	Positive	Positive	Negative	Negative	Negative	Negative	Negative	Negative	Negative	Negative
TR_starpep_Sequence_1049_AVP_training	Positive	Positive	Positive	Positive	Positive	Positive	Positive	Negative	Negative	Negative	Negative	Negative	Negative	Negative
TR_starpep_Sequence_1052_AVP_training	Positive	Positive	Positive	Positive	Positive	Positive	Positive	Negative	Negative	Negative	Negative	Negative	Negative	Negative
TR_starpep_Sequence_1055_AVP_training	Positive	Positive	Negative	Positive	Positive	Positive	Positive	Negative	Negative	Negative	Negative	Negative	Negative	Negative
TR_starpep_Sequence_1056_AVP_training	Positive	Positive	Positive	Negative	Positive	Positive	Negative	Negative	Negative	Negative	Negative	Negative	Negative	Negative
TR_starpep_Sequence_1062_AVP_training	Positive	Positive	Negative	Positive	Positive	Positive	Positive	Negative	Negative	Negative	Negative	Negative	Negative	Negative
TR_starpep_Sequence_1068_AVP_training	Positive	Positive	Negative	Negative	Positive	Positive	Positive	Negative	Negative	Negative	Negative	Negative	Negative	Negative
TR_starpep_Sequence_1072_AVP_training	Positive	Positive	Negative	Negative	Positive	Positive	Positive	Negative	Negative	Negative	Negative	Negative	Negative	Negative
TR_starpep_Sequence_1121_AVP_training	Positive	Positive	Negative	Negative	Positive	Positive	Positive	Negative	Negative	Negative	Negative	Negative	Negative	Negative
TR_starpep_Sequence_1130_AVP_training	Positive	Negative	Positive	Positive	Negative	Positive	Positive	Positive	Positive	Negative	Negative	Negative	Negative	Negative
TR_starpep_Sequence_1160_AVP_training	Positive	Positive	Positive	Negative	Positive	Positive	Negative	Negative	Negative	Negative	Negative	Negative	Negative	Negative
TR_starpep_Sequence_1187_AVP_training	Positive	Positive	Negative	Positive	Positive	Positive	Negative	Negative	Positive	Negative	Negative	Negative	Negative	Negative
TR_starpep_Sequence_1356_AVP_training	Positive	Positive	Positive	Positive	Positive	Positive	Positive	Negative	Positive	Negative	Positive	Negative	Negative	Negative
TR_starpep_Sequence_1746_AVP_training	Positive	Positive	Negative	Negative	Positive	Positive	Negative	Negative	Negative	Negative	Negative	Negative	Negative	Negative
TR_starpep_Sequence_2032_AVP_training	Positive	Positive	Positive	Negative	Positive	Negative	Negative	Negative	Negative	Negative	Negative	Negative	Negative	Negative
TR_starpep_Sequence_2304_AVP_training	Positive	Positive	Positive	Positive	Positive	Positive	Positive	Positive	Positive	Negative	Negative	Negative	Negative	Negative
TS_starpep_Sequence_109_AVP_testing	Positive	Positive	Positive	Positive	Positive	Positive	Positive	Negative	Negative	Negative	Negative	Negative	Negative	Negative
TS_starpep_Sequence_122_AVP_testing	Positive	Positive	Negative	Positive	Positive	Positive	Positive	Negative	Negative	Negative	Negative	Negative	Negative	Negative
TS_starpep_Sequence_568_AVP_testing	Positive	Positive	Negative	Positive	Positive	Positive	Positive	Negative	Negative	Negative	Negative	Negative	Negative	Negative
Ex_starpep_independent_46_AVP_external	Positive	Positive	Negative	Negative	Negative	Negative	Negative	Negative	Positive	Negative	Negative	Negative	Negative	Negative
Ex_starpep_independent_308_AVP_external	Positive	Positive	Positive	Positive	Positive	Negative	Positive	Negative	Positive	Negative	Negative	Negative	Negative	Negative
Ex_starpep_independent_821_AVP_external	Positive	Positive	Positive	Positive	Positive	Positive	Positive	Negative	Negative	Negative	Positive	Negative	Negative	Negative
Ex_starpep_independent_861_AVP_external	Positive	Positive	Negative	Negative	Positive	Negative	Negative	Negative	Negative	Negative	Negative	Negative	Negative	Negative
Ex_starpep_independent_908_AVP_external	Positive	Positive	Positive	Negative	Positive	Negative	Negative	Negative	Negative	Negative	Negative	Negative	Negative	Negative
AVPIden_DBAASPCoV21	Positive	Positive	Positive	Negative	Positive	Positive	Positive	Negative	Positive	Positive	Negative	Negative	Negative	Negative
Al4AVP_ex_AVP287	Positive	Negative	Positive	Positive	Positive	Positive	Negative	Positive	Positive	Negative	Negative	Negative	Negative	Negative
TR_starpep_Sequence_69_AVP_training	Positive	Positive	Negative	Negative	Positive	Positive	Positive	Negative	Negative	Negative	Negative	Negative	Negative	Negative
TR_starpep_Sequence_83_AVP_training	Positive	Positive	Positive	Positive	Positive	Positive	Negative	Negative	Negative	Negative	Negative	Negative	Negative	Negative
TR_starpep_Sequence_88_AVP_training	Positive	Positive	Positive	Negative	Positive	Positive	Positive	Negative	Negative	Negative	Negative	Negative	Negative	Negative
TR_starpep_Sequence_119_AVP_training	Positive	Positive	Positive	Positive	Positive	Positive	Positive	Negative	Negative	Negative	Negative	Negative	Negative	Negative
TR_starpep_Sequence_134_AVP_training	Positive	Positive	Negative	Negative	Positive	Positive	Positive	Negative	Negative	Negative	Negative	Negative	Negative	Negative
TR_starpep_Sequence_155_AVP_training	Positive	Positive	Positive	Negative	Positive	Positive	Negative	Negative	Negative	Negative	Negative	Negative	Negative	Negative
TR_starpep_Sequence_210_AVP_training	Positive	Positive	Positive	Positive	Positive	Positive	Negative	Negative	Negative	Negative	Negative	Negative	Negative	Negative
TR_starpep_Sequence_216_AVP_training	Positive	Positive	Positive	Positive	Positive	Positive	Positive	Positive	Negative	Negative	Negative	Negative	Negative	Negative
TR_starpep_Sequence_217_AVP_training	Positive	Positive	Positive	Positive	Positive	Positive	Positive	Negative	Positive	Negative	Negative	Negative	Negative	Negative
TR_starpep_Sequence_225_AVP_training	Positive	Positive	Positive	Positive	Positive	Positive	Negative	Negative	Negative	Negative	Negative	Negative	Negative	Negative
TR_starpep_Sequence_229_AVP_training	Positive	Positive	Positive	Positive	Positive	Positive	Positive	Negative	Negative	Negative	Negative	Negative	Negative	Negative
TR_starpep_Sequence_233_AVP_training	Positive	Positive	Negative	Positive	Positive	Positive	Positive	Negative	Positive	Negative	Negative	Negative	Negative	Negative
TR_starpep_Sequence_240_AVP_training	Positive	Positive	Positive	Positive	Positive	Positive	Positive	Negative	Negative	Negative	Negative	Negative	Negative	Negative
TR_starpep_Sequence_253_AVP_training	Positive	Positive	Negative	Negative	Positive	Positive	Negative	Negative	Negative	Negative	Negative	Negative	Negative	Negative
TR_starpep_Sequence_261_AVP_training	Positive	Positive	Positive	Negative	Positive	Positive	Negative	Negative	Negative	Negative	Negative	Negative	Negative	Negative
TR_starpep_Sequence_297_AVP_training	Positive	Positive	Negative	Negative	Negative	Positive	Positive	Negative	Negative	Positive	Negative	Negative	Negative	Negative
TR_starpep_Sequence_305_AVP_training	Positive	Positive	Negative	Negative	Positive	Positive	Negative	Negative	Negative	Negative	Negative	Negative	Negative	Negative
TR_starpep_Sequence_310_AVP_training	Positive	Positive	Negative	Negative	Positive	Positive	Positive	Negative	Positive	Negative	Negative	Negative	Negative	Negative
TR_starpep_Sequence_333_AVP_training	Positive	Positive	Positive	Positive	Positive	Positive	Positive	Negative	Negative	Negative	Negative	Negative	Negative	Negative
TR_starpep_Sequence_357_AVP_training	Positive	Positive	Negative	Negative	Positive	Positive	Negative	Negative	Negative	Negative	Negative	Negative	Negative	Negative
TR_starpep_Sequence_360_AVP_training	Positive	Positive	Positive	Positive	Positive	Positive	Negative	Positive	Negative	Negative	Positive	Negative	Negative	Negative
TR_starpep_Sequence_586_AVP_training	Positive	Positive	Positive	Positive	Positive	Positive	Positive	Negative	Negative	Positive	Positive	Negative	Negative	Negative
TR_starpep_Sequence_607_AVP_training	Positive	Negative	Positive	Positive	Positive	Positive	Negative	Negative	Negative	Negative	Positive	Negative	Negative	Negative
TR_starpep_Sequence_608_AVP_training	Positive	Positive	Positive	Positive	Positive	Negative	Positive	Negative	Negative	Negative	Positive	Negative	Negative	Negative
TR_starpep_Sequence_745_AVP_training	Positive	Positive	Positive	Negative	Positive	Positive	Negative	Negative	Positive	Negative	Negative	Negative	Negative	Negative
TR_starpep_Sequence_953_AVP_training	Positive	Positive	Positive	Negative	Positive	Positive	Positive	Negative	Negative	Negative	Negative	Negative	Negative	Negative
TR_starpep_Sequence_990_AVP_training	Positive	Positive	Positive	Positive	Positive	Positive	Positive	Negative	Positive	Negative	Negative	Negative	Negative	Negative
TR_starpep_Sequence_1032_AVP_training	Positive	Positive	Negative	Negative	Positive	Positive	Positive	Negative	Positive	Negative	Negative	Negative	Negative	Negative
TR_starpep_Sequence_1083_AVP_training	Positive	Positive	Positive	Positive	Positive	Positive	Positive	Negative	Negative	Negative	Positive	Negative	Negative	Negative
TR_starpep_Sequence_1116_AVP_training	Positive	Positive	Negative	Negative	Positive	Positive	Positive	Negative	Negative	Negative	Negative	Negative	Negative	Negative
TR_starpep_Sequence_1117_AVP_training	Positive	Positive	Negative	Negative	Positive	Positive	Negative	Negative	Positive	Negative	Negative	Negative	Negative	Negative
TR_starpep_Sequence_1124_AVP_training	Positive	Positive	Positive	Negative	Positive	Positive	Negative	Negative	Negative	Negative	Negative	Negative	Negative	Negative
TR_starpep_Sequence_1134_AVP_training	Positive	Positive	Positive	Positive	Positive	Positive	Positive	Negative	Positive	Negative	Negative	Negative	Negative	Negative
TR_starpep_Sequence_1137_AVP_training	Positive	Positive	Positive	Negative	Positive	Positive	Positive	Negative	Negative	Negative	Negative	Negative	Negative	Negative
TR_starpep_Sequence_1153_AVP_training	Positive	Positive	Positive	Negative	Positive	Positive	Negative	Negative	Positive	Negative	Negative	Negative	Negative	Negative
TR_starpep_Sequence_1154_AVP_training	Positive	Negative	Negative	Negative	Negative	Positive	Positive	Negative	Negative	Negative	Negative	Negative	Negative	Negative
TR_starpep_Sequence_1159_AVP_training	Positive	Positive	Positive	Positive	Positive	Positive	Positive	Positive	Positive	Negative	Negative	Negative	Negative	Negative
TR_starpep_Sequence_1163_AVP_training	Positive	Positive	Negative	Negative	Positive	Positive	Negative	Negative	Negative	Negative	Negative	Negative	Negative	Negative
TR_starpep_Sequence_1168_AVP_training	Positive	Positive	Negative	Negative	Positive	Positive	Negative	Negative	Negative	Negative	Negative	Negative	Negative	Negative
TR_starpep_Sequence_1169_AVP_training	Positive	Positive	Negative	Positive	Positive	Positive	Positive	Negative	Negative	Negative	Negative	Negative	Negative	Negative
TR_starpep_Sequence_1174_AVP_training	Positive	Positive	Negative	Positive	Positive	Positive	Positive	Positive	Negative	Negative	Negative	Negative	Negative	Negative
TR_starpep_Sequence_1178_AVP_training	Positive	Positive	Negative	Positive	Positive	Positive	Positive	Positive	Negative	Negative	Negative	Negative	Negative	Negative
TR_starpep_Sequence_1179_AVP_training	Positive	Positive	Negative	Positive	Positive	Positive	Positive	Positive	Negative	Positive	Negative	Negative	Negative	Negative
TR_starpep_Sequence_1185_AVP_training	Positive	Positive	Negative	Negative	Positive	Negative	Positive	Positive	Negative	Positive	Negative	Negative	Negative	Negative
TR_starpep_Sequence_1195_AVP_training	Positive	Positive	Negative	Negative	Positive	Positive	Negative	Negative	Positive	Negative	Negative	Negative	Negative	Negative
TR_starpep_Sequence_1218_AVP_training	Positive	Positive	Negative	Negative	Positive	Positive	Negative	Negative	Negative	Negative	Positive	Negative	Negative	Negative
TR_starpep_Sequence_1256_AVP_training	Positive	Positive	Positive	Negative	Positive	Positive	Negative	Negative	Negative	Negative	Negative	Negative	Negative	Negative
TR_starpep_Sequence_1277_AVP_training	Positive	Positive	Negative	Negative	Negative	Positive	Negative	Negative	Negative	Negative	Negative	Negative	Negative	Negative
TR_starpep_Sequence_1281_AVP_training	Positive	Positive	Negative	Negative	Positive	Positive	Negative	Negative	Negative	Negative	Negative	Negative	Negative	Negative
TR_starpep_Sequence_1286_AVP_training	Positive	Positive	Negative	Negative	Positive	Positive	Negative	Negative	Positive	Negative	Negative	Negative	Negative	Negative
TR_starpep_Sequence_1294_AVP_training	Positive	Positive	Negative	Negative	Positive	Positive	Negative	Negative	Negative	Negative	Negative	Negative	Negative	Negative
TR_starpep_Sequence_1297_AVP_training	Positive	Positive	Positive	Positive	Positive	Positive	Positive	Negative	Negative	Negative	Positive	Negative	Negative	Negative
TR_starpep_Sequence_1300_AVP_training	Positive	Positive	Negative	Negative	Positive	Positive	Negative	Positive	Negative	Negative	Positive	Negative	Negative	Negative
TR_starpep_Sequence_1459_AVP_training	Positive	Positive	Positive	Positive	Positive	Positive	Negative	Negative	Positive	Negative	Negative	Negative	Negative	Negative
TR_starpep_Sequence_1620_AVP_training	Positive	Positive	Positive	Negative	Positive	Positive	Negative	Negative	Positive	Negative	Negative	Negative	Negative	Negative
TR_starpep_Sequence_1744_AVP_training	Positive	Positive	Positive	Negative	Positive	Positive	Negative	Negative	Positive	Negative	Negative	Negative	Negative	Negative
TR_starpep_Sequence_1745_AVP_training	Positive	Positive	Positive	Negative	Positive	Positive	Negative	Negative	Negative	Negative	Negative	Negative	Negative	Negative
TR_starpep_Sequence_1759_AVP_training	Positive	Positive	Positive	Negative	Positive	Positive	Negative	Negative	Negative	Negative	Negative	Negative	Negative	Negative
TR_starpep_Sequence_1777_AVP_training	Positive	Positive	Negative	Negative	Positive	Positive	Positive	Negative	Negative	Negative	Negative	Negative	Negative	Negative
TR_starpep_Sequence_1778_AVP_training	Positive	Positive	Negative	Negative	Positive	Positive	Negative	Negative	Negative	Negative	Negative	Negative	Negative	Negative
TR_starpep_Sequence_1780_AVP_training	Positive	Positive	Negative	Negative	Positive	Positive	Negative	Negative	Negative	Negative	Negative	Negative	Negative	Negative
TR_starpep_Sequence_1781_AVP_training	Positive	Positive	Positive	Negative	Positive	Positive	Positive	Negative	Negative	Negative	Negative	Negative	Negative	Negative
TR_starpep_Sequence_1783_AVP_training	Positive	Positive	Positive	Negative	Negative	Positive	Positive	Negative	Positive	Negative	Negative	Negative	Negative	Negative
TR_starpep_Sequence_1786_AVP_training	Positive	Positive	Negative	Positive	Negative	Positive	Negative	Negative	Negative	Negative	Negative	Negative	Negative	Negative
TR_starpep_Sequence_1790_AVP_training	Positive	Positive	Positive	Negative	Positive	Positive	Negative	Positive	Positive	Negative	Negative	Negative	Negative	Negative
TR_starpep_Sequence_1811_AVP_training	Positive	Positive	Negative	Negative	Positive	Positive	Negative	Positive	Positive	Positive	Negative	Negative	Negative	Negative
TR_starpep_Sequence_1817_AVP_training	Positive	Positive	Negative	Negative	Positive	Positive	Negative	Positive	Positive	Negative	Negative	Negative	Negative	Negative
TR_starpep_Sequence_1843_AVP_training	Positive	Positive	Negative	Positive	Positive	Positive	Negative	Negative	Negative	Negative	Negative	Negative	Negative	Negative
TR_starpep_Sequence_1845_AVP_training	Positive	Positive	Negative	Negative	Positive	Positive	Negative	Negative	Negative	Negative	Negative	Negative	Negative	Negative
TR_starpep_Sequence_1861_AVP_training	Positive	Positive	Positive	Negative	Positive	Positive	Negative	Negative	Positive	Negative	Negative	Negative	Negative	Negative
TR_starpep_Sequence_1865_AVP_training	Positive	Positive	Positive	Negative	Positive	Negative	Negative	Positive	Negative	Negative	Positive	Negative	Negative	Negative
TR_starpep_Sequence_1870_AVP_training	Positive	Positive	Positive	Positive	Positive	Positive	Positive	Negative	Negative	Negative	Positive	Negative	Negative	Negative
TR_starpep_Sequence_1895_AVP_training	Positive	Positive	Positive	Positive	Negative	Positive	Negative	Negative	Positive	Negative	Negative	Negative	Negative	Negative
TR_starpep_Sequence_1916_AVP_training	Positive	Positive	Negative	Negative	Positive	Positive	Negative	Negative	Positive	Negative	Negative	Negative	Negative	Negative
TR_starpep_Sequence_1921_AVP_training	Positive	Positive	Positive	Negative	Negative	Positive	Negative	Negative	Negative	Negative	Positive	Negative	Negative	Negative
TR_starpep_Sequence_1931_AVP_training	Positive	Positive	Positive	Positive	Positive	Negative	Negative	Negative	Positive	Negative	Positive	Negative	Negative	Negative
TR_starpep_Sequence_1935_AVP_training	Positive	Positive	Positive	Positive	Positive	Positive	Positive	Negative	Negative	Negative	Positive	Negative	Negative	Negative
TR_starpep_Sequence_1938_AVP_training	Positive	Positive	Positive	Positive	Positive	Positive	Positive	Negative	Negative	Negative	Positive	Negative	Negative	Negative
TR_starpep_Sequence_1940_AVP_training	Positive	Positive	Positive	Positive	Positive	Positive	Positive	Negative	Negative	Negative	Positive	Negative	Negative	Negative
TR_starpep_Sequence_1946_AVP_training	Positive	Positive	Positive	Positive	Positive	Positive	Positive	Negative	Negative	Negative	Positive	Negative	Negative	Negative
TR_starpep_Sequence_1947_AVP_training	Positive	Positive	Positive	Positive	Positive	Positive	Positive	Positive	Negative	Negative	Positive	Negative	Negative	Negative
TR_starpep_Sequence_1956_AVP_training	Positive	Positive	Positive	Positive	Positive	Positive	Positive	Negative	Negative	Negative	Positive	Negative	Negative	Negative
TR_starpep_Sequence_1959_AVP_training	Positive	Positive	Positive	Positive	Positive	Positive	Positive	Negative	Negative	Negative	Positive	Negative	Negative	Negative
TR_starpep_Sequence_1961_AVP_training	Positive	Positive	Positive	Positive	Positive	Positive	Positive	Negative	Negative	Negative	Positive	Negative	Negative	Negative
TR_starpep_Sequence_1963_AVP_training	Positive	Positive	Positive	Positive	Positive	Positive	Positive	Negative	Negative	Negative	Positive	Negative	Negative	Negative
TR_starpep_Sequence_2076_AVP_training	Positive	Positive	Negative	Negative	Positive	Positive	Negative	Negative	Negative	Negative	Negative	Negative	Negative	Negative
TR_starpep_Sequence_2240_AVP_training	Positive	Positive	Positive	Negative	Positive	Positive	Positive	Negative	Negative	Negative	Negative	Negative	Negative	Negative
TR_starpep_Sequence_2244_AVP_training	Positive	Positive	Negative	Negative	Positive	Positive	Negative	Negative	Negative	Negative	Negative	Negative	Negative	Negative
TR_starpep_Sequence_2245_AVP_training	Positive	Positive	Positive	Negative	Positive	Positive	Negative	Negative	Negative	Negative	Negative	Negative	Negative	Negative
TR_starpep_Sequence_2246_AVP_training	Positive	Positive	Positive	Positive	Positive	Positive	Negative	Negative	Negative	Negative	Negative	Negative	Negative	Negative
TR_starpep_Sequence_2249_AVP_training	Positive	Positive	Negative	Negative	Positive	Positive	Positive	Negative	Negative	Negative	Negative	Negative	Negative	Negative
TR_starpep_Sequence_2254_AVP_training	Positive	Positive	Negative	Negative	Positive	Positive	Negative	Negative	Negative	Negative	Negative	Negative	Negative	Negative
TR_starpep_Sequence_2261_AVP_training	Positive	Positive	Negative	Negative	Positive	Negative	Negative	Negative	Positive	Negative	Negative	Negative	Negative	Negative
TR_starpep_Sequence_2265_AVP_training	Positive	Positive	Negative	Positive	Positive	Positive	Negative	Negative	Negative	Negative	Negative	Negative	Negative	Negative
TR_starpep_Sequence_2266_AVP_training	Positive	Positive	Positive	Negative	Positive	Positive	Positive	Negative	Positive	Negative	Negative	Negative	Negative	Negative
TR_starpep_Sequence_2268_AVP_training	Positive	Positive	Positive	Negative	Positive	Positive	Positive	Negative	Negative	Negative	Negative	Negative	Negative	Negative
TR_starpep_Sequence_2269_AVP_training	Positive	Positive	Negative	Negative	Positive	Positive	Negative	Positive	Positive	Negative	Negative	Negative	Negative	Negative
TR_starpep_Sequence_2271_AVP_training	Positive	Positive	Positive	Positive	Positive	Positive	Negative	Positive	Positive	Negative	Negative	Negative	Negative	Negative
TR_starpep_Sequence_2276_AVP_training	Positive	Positive	Negative	Negative	Positive	Positive	Negative	Negative	Negative	Negative	Negative	Negative	Negative	Negative
TS_starpep_Sequence_34_AVP_testing	Positive	Positive	Negative	Negative	Positive	Positive	Negative	Negative	Negative	Negative	Negative	Negative	Negative	Negative
TS_starpep_Sequence_50_AVP_testing	Positive	Positive	Negative	Negative	Positive	Positive	Negative	Negative	Negative	Negative	Negative	Negative	Negative	Negative
TS_starpep_Sequence_104_AVP_testing	Positive	Positive	Negative	Negative	Positive	Positive	Negative	Positive	Negative	Negative	Negative	Negative	Negative	Negative
TS_starpep_Sequence_108_AVP_testing	Positive	Positive	Positive	Negative	Positive	Positive	Positive	Negative	Negative	Negative	Positive	Negative	Negative	Negative
TS_starpep_Sequence_134_AVP_testing	Positive	Positive	Negative	Negative	Negative	Positive	Negative	Negative	Positive	Negative	Negative	Negative	Negative	Negative
TS_starpep_Sequence_142_AVP_testing	Positive	Positive	Positive	Positive	Positive	Positive	Positive	Negative	Negative	Negative	Positive	Negative	Negative	Negative
TS_starpep_Sequence_182_AVP_testing	Positive	Positive	Positive	Negative	Positive	Positive	Negative	Negative	Positive	Negative	Negative	Negative	Negative	Negative
TS_starpep_Sequence_251_AVP_testing	Positive	Positive	Positive	Positive	Positive	Positive	Positive	Negative	Negative	Negative	Negative	Negative	Negative	Negative
TS_starpep_Sequence_254_AVP_testing	Positive	Positive	Positive	Positive	Positive	Positive	Negative	Negative	Negative	Negative	Negative	Negative	Negative	Negative
TS_starpep_Sequence_260_AVP_testing	Positive	Positive	Negative	Negative	Negative	Positive	Negative	Negative	Negative	Negative	Negative	Negative	Negative	Negative
TS_starpep_Sequence_261_AVP_testing	Positive	Positive	Negative	Negative	Positive	Positive	Negative	Negative	Positive	Negative	Negative	Negative	Negative	Negative
TS_starpep_Sequence_267_AVP_testing	Positive	Positive	Negative	Positive	Positive	Positive	Positive	Negative	Negative	Negative	Negative	Negative	Negative	Negative
TS_starpep_Sequence_295_AVP_testing	Positive	Positive	Positive	Positive	Positive	Positive	Negative	Negative	Negative	Negative	Positive	Negative	Negative	Negative
TS_starpep_Sequence_339_AVP_testing	Positive	Positive	Positive	Negative	Positive	Positive	Negative	Negative	Negative	Negative	Negative	Negative	Negative	Negative
TS_starpep_Sequence_347_AVP_testing	Positive	Positive	Positive	Positive	Positive	Positive	Positive	Negative	Negative	Negative	Positive	Negative	Negative	Negative
TS_starpep_Sequence_348_AVP_testing	Positive	Positive	Negative	Negative	Positive	Positive	Negative	Negative	Positive	Negative	Negative	Negative	Negative	Negative
TS_starpep_Sequence_361_AVP_testing	Positive	Positive	Positive	Positive	Positive	Positive	Positive	Negative	Negative	Negative	Positive	Negative	Negative	Negative
TS_starpep_Sequence_399_AVP_testing	Positive	Positive	Negative	Negative	Positive	Positive	Negative	Negative	Positive	Negative	Negative	Negative	Negative	Negative
TS_starpep_Sequence_406_AVP_testing	Positive	Positive	Negative	Negative	Positive	Positive	Negative	Negative	Negative	Negative	Negative	Negative	Negative	Negative
TS_starpep_Sequence_418_AVP_testing	Positive	Positive	Negative	Negative	Positive	Positive	Negative	Positive	Negative	Negative	Negative	Negative	Negative	Negative
TS_starpep_Sequence_421_AVP_testing	Positive	Positive	Positive	Negative	Positive	Positive	Positive	Negative	Positive	Negative	Positive	Negative	Negative	Negative
TS_starpep_Sequence_433_AVP_testing	Positive	Positive	Positive	Positive	Positive	Positive	Negative	Positive	Negative	Negative	Negative	Negative	Negative	Negative
TS_starpep_Sequence_464_AVP_testing	Positive	Positive	Positive	Positive	Positive	Positive	Negative	Negative	Negative	Negative	Positive	Negative	Negative	Negative
TS_starpep_Sequence_572_AVP_testing	Positive	Positive	Positive	Positive	Positive	Positive	Negative	Negative	Negative	Negative	Negative	Negative	Negative	Negative
Ex_starpep_independent_157_AVP_external	Positive	Positive	Positive	Negative	Positive	Negative	Negative	Negative	Negative	Negative	Positive	Negative	Negative	Negative
Ex_starpep_independent_186_AVP_external	Positive	Positive	Positive	Positive	Positive	Positive	Positive	Negative	Negative	Negative	Positive	Negative	Negative	Negative
Ex_starpep_independent_194_AVP_external	Positive	Positive	Positive	Positive	Positive	Positive	Positive	Negative	Negative	Negative	Positive	Negative	Negative	Negative
Ex_starpep_independent_218_AVP_external	Positive	Positive	Positive	Positive	Positive	Positive	Positive	Positive	Negative	Negative	Positive	Negative	Negative	Negative
Ex_starpep_independent_378_AVP_external	Positive	Positive	Negative	Negative	Positive	Negative	Negative	Negative	Negative	Negative	Positive	Negative	Negative	Negative
Ex_starpep_independent_503_AVP_external	Positive	Positive	Positive	Positive	Positive	Positive	Positive	Negative	Positive	Positive	Positive	Negative	Negative	Negative
Ex_starpep_independent_789_AVP_external	Positive	Positive	Positive	Positive	Positive	Positive	Positive	Negative	Negative	Negative	Positive	Negative	Negative	Negative
Ex_starpep_independent_809_AVP_external	Positive	Positive	Positive	Positive	Positive	Positive	Positive	Negative	Negative	Negative	Positive	Negative	Negative	Negative
Ex_starpep_independent_829_AVP_external	Positive	Positive	Positive	Positive	Positive	Positive	Positive	Positive	Negative	Negative	Positive	Negative	Negative	Negative
Ex_starpep_independent_1136_AVP_external	Positive	Positive	Positive	Positive	Positive	Positive	Negative	Negative	Negative	Negative	Positive	Negative	Negative	Negative
AVPIden_DBAASPHCV44	Positive	Positive	Positive	Positive	Positive	Negative	Negative	Negative	Negative	Positive	Positive	Negative	Negative	Negative
AVPIden_DBAASPHCV45	Positive	Positive	Positive	Positive	Positive	Negative	Negative	Negative	Negative	Positive	Positive	Negative	Negative	Negative
AVPIden_DBAASPHCV46	Positive	Negative	Negative	Negative	Positive	Positive	Negative	Negative	Negative	Negative	Negative	Negative	Negative	Negative
AVPIden_DBAASPHCV47	Positive	Positive	Negative	Positive	Positive	Positive	Negative	Negative	Positive	Positive	Positive	Negative	Negative	Negative
AVPIden_DBAASPHCV48	Positive	Positive	Positive	Positive	Positive	Negative	Negative	Positive	Negative	Positive	Negative	Negative	Negative	Negative
AVPIden_DBAASPHCV49	Positive	Positive	Positive	Positive	Positive	Positive	Negative	Negative	Positive	Positive	Positive	Negative	Negative	Negative
AVPIden_DBAASPHCV51	Positive	Positive	Positive	Positive	Positive	Positive	Negative	Negative	Negative	Positive	Positive	Negative	Negative	Negative
Al4AVP_train_AVP647	Positive	Positive	Positive	Negative	Positive	Negative	Negative	Negative	Positive	Positive	Positive	Negative	Negative	Negative
Al4AVP_train_AVP877	Positive	Positive	Positive	Positive	Positive	Positive	Negative	Negative	Negative	Positive	Positive	Negative	Negative	Negative
Al4AVP_train_AVP880	Positive	Positive	Positive	Positive	Positive	Positive	Positive	Negative	Negative	Positive	Positive	Negative	Negative	Negative
Al4AVP_train_AVP882	Positive	Positive	Negative	Positive	Positive	Positive	Positive	Negative	Negative	Positive	Positive	Negative	Negative	Negative
Al4AVP_train_AVP884	Positive	Positive	Positive	Positive	Positive	Positive	Positive	Negative	Negative	Positive	Negative	Negative	Negative	Negative
Al4AVP_train_AVP_0021	Positive	Positive	Positive	Positive	Positive	Positive	Positive	Positive	Negative	Positive	Positive	Negative	Negative	Negative
Al4AVP_train_AVP_0063	Positive	Positive	Positive	Positive	Positive	Positive	Positive	Negative	Negative	Positive	Positive	Negative	Negative	Negative
Al4AVP_train_AVP_0066	Positive	Positive	Positive	Positive	Positive	Positive	Positive	Negative	Positive	Negative	Positive	Negative	Negative	Negative
Al4AVP_train_AVP_0058	Positive	Positive	Positive	Positive	Positive	Positive	Positive	Negative	Positive	Negative	Positive	Negative	Negative	Negative
Al4AVP_train_AVP_0053	Positive	Positive	Positive	Positive	Positive	Positive	Positive	Negative	Negative	Negative	Positive	Negative	Negative	Negative
Al4AVP_train_AVP_0067	Positive	Positive	Positive	Positive	Positive	Positive	Positive	Negative	Positive	Positive	Positive	Negative	Negative	Negative
Al4AVP_train_AVP_0065	Positive	Positive	Positive	Positive	Positive	Positive	Positive	Negative	Positive	Positive	Positive	Negative	Negative	Negative
Al4AVP_train_AVP_0073	Positive	Positive	Positive	Positive	Positive	Positive	Positive	Negative	Negative	Negative	Positive	Negative	Negative	Negative
sharma_train_AVP2329	Positive	Positive	Positive	Positive	Positive	Positive	Positive	Positive	Negative	Negative	Positive	Negative	Negative	Negative
TR_starpep_Sequence_111_AVP_training	Positive	Positive	Positive	Positive	Positive	Positive	Negative	Positive	Positive	Positive	Negative	Negative	Negative	Negative
TR_starpep_Sequence_208_AVP_training	Positive	Positive	Negative	Positive	Positive	Negative	Positive	Negative	Negative	Negative	Negative	Negative	Negative	Negative
TR_starpep_Sequence_222_AVP_training	Positive	Positive	Negative	Negative	Positive	Negative	Negative	Negative	Negative	Negative	Negative	Negative	Negative	Negative
TR_starpep_Sequence_335_AVP_training	Positive	Positive	Positive	Positive	Positive	Positive	Negative	Positive	Negative	Negative	Negative	Negative	Negative	Negative
TR_starpep_Sequence_493_AVP_training	Positive	Positive	Positive	Negative	Positive	Positive	Negative	Negative	Negative	Negative	Positive	Negative	Negative	Negative
TR_starpep_Sequence_589_AVP_training	Positive	Positive	Positive	Positive	Positive	Positive	Positive	Negative	Positive	Negative	Positive	Negative	Negative	Negative
TR_starpep_Sequence_664_AVP_training	Positive	Positive	Positive	Negative	Positive	Positive	Positive	Negative	Positive	Negative	Positive	Negative	Negative	Negative
TR_starpep_Sequence_753_AVP_training	Positive	Positive	Positive	Positive	Positive	Positive	Positive	Positive	Negative	Negative	Negative	Negative	Negative	Negative
TR_starpep_Sequence_845_AVP_training	Positive	Positive	Positive	Negative	Positive	Positive	Negative	Negative	Negative	Negative	Negative	Negative	Negative	Negative
TR_starpep_Sequence_857_AVP_training	Positive	Positive	Positive	Negative	Positive	Positive	Negative	Negative	Negative	Negative	Positive	Negative	Negative	Negative
TR_starpep_Sequence_864_AVP_training	Positive	Positive	Negative	Positive	Positive	Positive	Positive	Positive	Negative	Negative	Positive	Negative	Negative	Negative
TR_starpep_Sequence_868_AVP_training	Positive	Positive	Negative	Negative	Positive	Positive	Negative	Negative	Positive	Negative	Negative	Negative	Negative	Negative
TR_starpep_Sequence_870_AVP_training	Positive	Positive	Positive	Negative	Positive	Positive	Negative	Negative	Negative	Negative	Positive	Negative	Negative	Negative
TR_starpep_Sequence_877_AVP_training	Positive	Positive	Positive	Positive	Positive	Positive	Positive	Negative	Negative	Negative	Negative	Negative	Negative	Negative
TR_starpep_Sequence_883_AVP_training	Positive	Positive	Positive	Positive	Positive	Negative	Negative	Negative	Negative	Negative	Positive	Negative	Negative	Negative
TR_starpep_Sequence_1095_AVP_training	Positive	Positive	Positive	Negative	Positive	Positive	Negative	Negative	Negative	Negative	Negative	Negative	Negative	Negative
TR_starpep_Sequence_1164_AVP_training	Positive	Positive	Negative	Positive	Positive	Positive	Negative	Negative	Positive	Negative	Positive	Negative	Negative	Negative
TR_starpep_Sequence_1742_AVP_training	Positive	Positive	Positive	Negative	Positive	Positive	Negative	Positive	Positive	Negative	Negative	Negative	Negative	Negative
TR_starpep_Sequence_1873_AVP_training	Positive	Positive	Negative	Negative	Positive	Positive	Negative	Negative	Negative	Negative	Negative	Negative	Negative	Negative
TR_starpep_Sequence_1898_AVP_training	Positive	Positive	Negative	Negative	Positive	Positive	Negative	Negative	Positive	Negative	Negative	Negative	Negative	Negative
TR_starpep_Sequence_1908_AVP_training	Positive	Positive	Negative	Negative	Positive	Positive	Negative	Negative	Positive	Negative	Positive	Negative	Negative	Negative
TR_starpep_Sequence_1929_AVP_training	Positive	Negative	Negative	Negative	Positive	Positive	Negative	Negative	Negative	Negative	Negative	Negative	Negative	Negative
TR_starpep_Sequence_1933_AVP_training	Positive	Positive	Positive	Negative	Positive	Positive	Positive	Negative	Negative	Negative	Negative	Negative	Negative	Negative
TR_starpep_Sequence_2062_AVP_training	Positive	Positive	Positive	Negative	Negative	Positive	Negative	Positive	Negative	Negative	Positive	Negative	Negative	Negative
TR_starpep_Sequence_2067_AVP_training	Positive	Positive	Negative	Negative	Positive	Positive	Negative	Negative	Positive	Negative	Negative	Negative	Negative	Negative
TR_starpep_Sequence_2071_AVP_training	Positive	Positive	Positive	Negative	Negative	Positive	Positive	Positive	Negative	Negative	Negative	Negative	Negative	Negative
TR_starpep_Sequence_2247_AVP_training	Positive	Positive	Positive	Negative	Positive	Positive	Positive	Negative	Negative	Negative	Negative	Negative	Negative	Negative
TR_starpep_Sequence_2260_AVP_training	Positive	Positive	Positive	Negative	Positive	Positive	Negative	Negative	Negative	Negative	Negative	Negative	Negative	Negative
TR_starpep_Sequence_2285_AVP_training	Positive	Positive	Negative	Negative	Positive	Positive	Negative	Negative	Negative	Negative	Negative	Negative	Negative	Negative
TS_starpep_Sequence_26_AVP_testing	Positive	Positive	Positive	Positive	Positive	Positive	Positive	Negative	Negative	Negative	Positive	Negative	Negative	Negative
TS_starpep_Sequence_36_AVP_testing	Positive	Positive	Negative	Negative	Positive	Positive	Negative	Negative	Positive	Negative	Negative	Negative	Negative	Negative
TS_starpep_Sequence_160_AVP_testing	Positive	Positive	Negative	Negative	Positive	Positive	Negative	Negative	Positive	Negative	Positive	Negative	Negative	Negative
TS_starpep_Sequence_343_AVP_testing	Positive	Positive	Positive	Positive	Positive	Positive	Negative	Positive	Negative	Negative	Positive	Negative	Negative	Negative
TS_starpep_Sequence_395_AVP_testing	Positive	Positive	Positive	Positive	Positive	Positive	Positive	Positive	Negative	Negative	Negative	Negative	Negative	Negative
TS_starpep_Sequence_576_AVP_testing	Positive	Positive	Negative	Negative	Positive	Positive	Negative	Negative	Positive	Negative	Negative	Negative	Negative	Negative
TS_starpep_Sequence_578_AVP_testing	Positive	Positive	Negative	Negative	Positive	Positive	Positive	Negative	Positive	Negative	Negative	Negative	Negative	Negative
TS_starpep_Sequence_608_AVP_testing	Positive	Positive	Positive	Positive	Positive	Positive	Positive	Negative	Negative	Negative	Positive	Negative	Negative	Negative
Ex_starpep_independent_103_AVP_external	Positive	Positive	Positive	Positive	Positive	Negative	Negative	Negative	Negative	Negative	Negative	Negative	Negative	Negative
Ex_starpep_independent_324_AVP_external	Positive	Positive	Positive	Positive	Positive	Negative	Positive	Negative	Negative	Negative	Positive	Negative	Negative	Negative
Ex_starpep_independent_427_AVP_external	Positive	Positive	Negative	Negative	Positive	Negative	Positive	Negative	Negative	Negative	Negative	Negative	Negative	Negative
Ex_starpep_independent_510_AVP_external	Positive	Positive	Negative	Positive	Positive	Positive	Negative	Negative	Positive	Negative	Positive	Negative	Negative	Negative
Ex_starpep_independent_1226_AVP_external	Positive	Positive	Positive	Positive	Positive	Positive	Positive	Negative	Positive	Negative	Positive	Negative	Negative	Negative
AVPIden_AVP1820	Positive	Positive	Positive	Positive	Positive	Negative	Positive	Negative	Positive	Negative	Positive	Negative	Negative	Negative
Al4AVP_train_AVP186	Positive	Positive	Negative	Negative	Positive	Negative	Negative	Negative	Negative	Negative	Positive	Negative	Negative	Negative
Al4AVP_train_AVP648	Positive	Positive	Negative	Negative	Positive	Positive	Negative	Negative	Positive	Positive	Negative	Negative	Negative	Negative
Al4AVP_train_AVP946	Positive	Positive	Negative	Negative	Positive	Positive	Negative	Positive	Negative	Negative	Negative	Negative	Negative	Negative
Al4AVP_train_AVP949	Positive	Positive	Positive	Negative	Positive	Positive	Negative	Negative	Negative	Negative	Negative	Negative	Negative	Negative
Al4AVP_train_AVP_0463	Positive	Positive	Positive	Positive	Positive	Negative	Positive	Negative	Negative	Negative	Positive	Negative	Negative	Negative
TR_starpep_Sequence_100_AVP_training	Positive	Positive	Positive	Positive	Positive	Positive	Negative	Negative	Negative	Negative	Positive	Negative	Negative	Negative
TR_starpep_Sequence_113_AVP_training	Positive	Negative	Negative	Negative	Positive	Positive	Negative	Negative	Negative	Negative	Negative	Negative	Negative	Negative
TR_starpep_Sequence_280_AVP_training	Positive	Positive	Negative	Negative	Positive	Positive	Negative	Negative	Positive	Negative	Negative	Negative	Negative	Negative
TR_starpep_Sequence_286_AVP_training	Positive	Positive	Negative	Negative	Positive	Positive	Negative	Negative	Negative	Negative	Negative	Negative	Negative	Negative
TR_starpep_Sequence_356_AVP_training	Positive	Positive	Positive	Positive	Positive	Positive	Negative	Negative	Negative	Negative	Positive	Negative	Negative	Negative
TR_starpep_Sequence_888_AVP_training	Positive	Positive	Positive	Positive	Positive	Positive	Negative	Negative	Negative	Negative	Negative	Negative	Negative	Negative
TR_starpep_Sequence_973_AVP_training	Positive	Positive	Negative	Negative	Positive	Positive	Negative	Negative	Negative	Negative	Negative	Negative	Negative	Negative
TR_starpep_Sequence_1118_AVP_training	Positive	Positive	Negative	Negative	Positive	Positive	Negative	Positive	Negative	Negative	Negative	Negative	Negative	Negative
TR_starpep_Sequence_1131_AVP_training	Positive	Positive	Positive	Positive	Positive	Positive	Negative	Negative	Positive	Negative	Positive	Negative	Negative	Negative
TR_starpep_Sequence_1236_AVP_training	Positive	Positive	Positive	Positive	Positive	Positive	Negative	Negative	Negative	Negative	Negative	Negative	Negative	Negative
TR_starpep_Sequence_1322_AVP_training	Positive	Positive	Negative	Positive	Positive	Positive	Negative	Negative	Negative	Negative	Positive	Negative	Negative	Negative
TR_starpep_Sequence_1803_AVP_training	Positive	Positive	Negative	Negative	Positive	Positive	Negative	Negative	Negative	Positive	Negative	Negative	Negative	Negative
TR_starpep_Sequence_2299_AVP_training	Positive	Positive	Negative	Negative	Positive	Positive	Negative	Positive	Positive	Negative	Negative	Negative	Negative	Negative
TS_starpep_Sequence_54_AVP_testing	Positive	Positive	Negative	Positive	Positive	Positive	Negative	Negative	Negative	Negative	Positive	Negative	Negative	Negative
TS_starpep_Sequence_468_AVP_testing	Positive	Positive	Negative	Negative	Negative	Positive	Negative	Negative	Negative	Negative	Positive	Negative	Negative	Negative
Ex_starpep_independent_189_AVP_external	Positive	Positive	Positive	Positive	Positive	Positive	Positive	Negative	Negative	Negative	Positive	Negative	Negative	Negative
Ex_starpep_independent_373_AVP_external	Positive	Positive	Positive	Positive	Positive	Positive	Positive	Negative	Negative	Negative	Positive	Negative	Negative	Negative
Ex_starpep_independent_989_AVP_external	Positive	Positive	Negative	Negative	Positive	Negative	Negative	Negative	Negative	Negative	Negative	Negative	Negative	Negative
Al4AVP_train_AVP614	Positive	Positive	Positive	Positive	Positive	Positive	Negative	Negative	Negative	Negative	Positive	Negative	Negative	Negative
Al4AVP_train_AVP816	Positive	Positive	Positive	Positive	Positive	Positive	Positive	Negative	Negative	Positive	Negative	Negative	Negative	Negative
Al4AVP_train_AVP_0182	Positive	Positive	Positive	Positive	Positive	Positive	Positive	Negative	Positive	Negative	Positive	Negative	Negative	Negative
Al4AVP_train_AVP_0070	Positive	Positive	Positive	Positive	Positive	Positive	Positive	Negative	Positive	Negative	Positive	Negative	Negative	Negative
Al4AVP_train_AVP_0036	Positive	Positive	Positive	Positive	Positive	Positive	Positive	Negative	Positive	Negative	Positive	Negative	Negative	Negative
sharma_train_AVP85	Positive	Positive	Negative	Negative	Positive	Negative	Positive	Negative	Negative	Positive	Positive	Negative	Negative	Negative
TR_starpep_Sequence_70_AVP_training	Positive	Positive	Negative	Negative	Positive	Positive	Positive	Negative	Negative	Negative	Positive	Negative	Negative	Negative
TR_starpep_Sequence_78_AVP_training	Positive	Positive	Positive	Positive	Positive	Positive	Negative	Negative	Negative	Negative	Positive	Negative	Negative	Negative
TR_starpep_Sequence_80_AVP_training	Positive	Positive	Negative	Negative	Positive	Positive	Negative	Negative	Negative	Negative	Positive	Negative	Negative	Negative
TR_starpep_Sequence_82_AVP_training	Positive	Positive	Positive	Negative	Positive	Positive	Positive	Negative	Negative	Negative	Positive	Negative	Negative	Negative
TR_starpep_Sequence_87_AVP_training	Positive	Positive	Negative	Negative	Positive	Positive	Negative	Negative	Positive	Negative	Negative	Negative	Negative	Negative
TR_starpep_Sequence_94_AVP_training	Positive	Positive	Negative	Positive	Positive	Positive	Negative	Negative	Negative	Negative	Negative	Negative	Negative	Negative
TR_starpep_Sequence_163_AVP_training	Positive	Positive	Negative	Negative	Negative	Positive	Positive	Negative	Positive	Negative	Negative	Negative	Negative	Negative
TR_starpep_Sequence_169_AVP_training	Positive	Positive	Negative	Negative	Negative	Positive	Positive	Negative	Negative	Negative	Negative	Negative	Negative	Negative
TR_starpep_Sequence_194_AVP_training	Positive	Positive	Positive	Negative	Negative	Negative	Negative	Negative	Negative	Negative	Positive	Negative	Negative	Negative
TR_starpep_Sequence_203_AVP_training	Positive	Positive	Negative	Negative	Positive	Positive	Negative	Negative	Positive	Negative	Negative	Negative	Negative	Negative
TR_starpep_Sequence_213_AVP_training	Positive	Positive	Positive	Negative	Positive	Positive	Negative	Negative	Negative	Negative	Negative	Negative	Negative	Negative
TR_starpep_Sequence_242_AVP_training	Positive	Positive	Negative	Negative	Positive	Positive	Negative	Negative	Negative	Negative	Negative	Negative	Negative	Negative
TR_starpep_Sequence_258_AVP_training	Positive	Negative	Negative	Negative	Positive	Positive	Negative	Negative	Positive	Negative	Negative	Negative	Negative	Negative
TR_starpep_Sequence_287_AVP_training	Positive	Positive	Negative	Negative	Negative	Positive	Positive	Negative	Negative	Negative	Negative	Negative	Negative	Negative
TR_starpep_Sequence_289_AVP_training	Positive	Positive	Negative	Negative	Positive	Positive	Negative	Negative	Positive	Negative	Negative	Negative	Negative	Negative
TR_starpep_Sequence_336_AVP_training	Positive	Positive	Negative	Negative	Positive	Positive	Negative	Negative	Negative	Negative	Negative	Negative	Negative	Negative
TR_starpep_Sequence_340_AVP_training	Positive	Positive	Positive	Positive	Positive	Positive	Positive	Negative	Positive	Negative	Positive	Negative	Negative	Negative
TR_starpep_Sequence_654_AVP_training	Positive	Positive	Positive	Negative	Positive	Positive	Negative	Negative	Negative	Negative	Positive	Negative	Negative	Negative
TR_starpep_Sequence_855_AVP_training	Positive	Positive	Negative	Positive	Positive	Positive	Negative	Negative	Positive	Negative	Negative	Negative	Negative	Negative
TR_starpep_Sequence_858_AVP_training	Positive	Positive	Positive	Positive	Positive	Positive	Negative	Negative	Negative	Negative	Positive	Negative	Negative	Negative
TR_starpep_Sequence_874_AVP_training	Positive	Positive	Positive	Positive	Positive	Positive	Negative	Negative	Positive	Negative	Positive	Negative	Negative	Negative
TR_starpep_Sequence_879_AVP_training	Positive	Negative	Positive	Positive	Positive	Positive	Positive	Negative	Negative	Negative	Negative	Negative	Negative	Negative
TR_starpep_Sequence_893_AVP_training	Positive	Positive	Positive	Negative	Positive	Positive	Negative	Negative	Negative	Negative	Positive	Negative	Negative	Negative
TR_starpep_Sequence_933_AVP_training	Positive	Positive	Negative	Negative	Positive	Positive	Negative	Negative	Negative	Negative	Positive	Negative	Negative	Negative
TR_starpep_Sequence_940_AVP_training	Positive	Positive	Positive	Positive	Negative	Positive	Positive	Positive	Negative	Negative	Positive	Negative	Negative	Negative
TR_starpep_Sequence_960_AVP_training	Positive	Positive	Negative	Negative	Positive	Positive	Negative	Negative	Negative	Negative	Negative	Negative	Negative	Negative
TR_starpep_Sequence_986_AVP_training	Positive	Positive	Negative	Positive	Positive	Negative	Positive	Negative	Negative	Negative	Positive	Negative	Negative	Negative
TR_starpep_Sequence_989_AVP_training	Positive	Positive	Negative	Negative	Positive	Positive	Positive	Negative	Negative	Negative	Negative	Negative	Negative	Negative
TR_starpep_Sequence_1024_AVP_training	Positive	Positive	Negative	Negative	Positive	Positive	Positive	Negative	Positive	Negative	Negative	Negative	Negative	Negative
TR_starpep_Sequence_1025_AVP_training	Positive	Positive	Negative	Negative	Positive	Positive	Positive	Negative	Negative	Negative	Negative	Negative	Negative	Negative
TR_starpep_Sequence_1037_AVP_training	Positive	Positive	Negative	Negative	Positive	Positive	Negative	Negative	Negative	Negative	Negative	Negative	Negative	Negative
TR_starpep_Sequence_1047_AVP_training	Positive	Positive	Negative	Negative	Positive	Positive	Negative	Negative	Negative	Negative	Negative	Negative	Negative	Negative
TR_starpep_Sequence_1053_AVP_training	Positive	Positive	Positive	Positive	Positive	Positive	Negative	Negative	Negative	Negative	Negative	Negative	Negative	Negative
TR_starpep_Sequence_1058_AVP_training	Positive	Positive	Negative	Negative	Positive	Positive	Negative	Negative	Negative	Negative	Negative	Negative	Negative	Negative
TR_starpep_Sequence_1104_AVP_training	Positive	Positive	Positive	Negative	Positive	Positive	Negative	Negative	Positive	Negative	Negative	Negative	Negative	Negative
TR_starpep_Sequence_1115_AVP_training	Positive	Positive	Negative	Negative	Positive	Positive	Negative	Negative	Negative	Negative	Positive	Negative	Negative	Negative
TR_starpep_Sequence_1167_AVP_training	Positive	Positive	Negative	Negative	Positive	Positive	Negative	Negative	Negative	Negative	Negative	Negative	Negative	Negative
TR_starpep_Sequence_1176_AVP_training	Positive	Positive	Positive	Negative	Positive	Positive	Negative	Negative	Positive	Negative	Negative	Negative	Negative	Negative
TR_starpep_Sequence_1188_AVP_training	Positive	Positive	Negative	Negative	Positive	Positive	Negative	Positive	Negative	Negative	Negative	Negative	Negative	Negative
TR_starpep_Sequence_1196_AVP_training	Positive	Positive	Negative	Negative	Positive	Positive	Negative	Negative	Negative	Negative	Positive	Negative	Negative	Negative
TR_starpep_Sequence_1203_AVP_training	Positive	Positive	Negative	Negative	Positive	Positive	Negative	Positive	Negative	Negative	Negative	Negative	Negative	Negative
TR_starpep_Sequence_1241_AVP_training	Positive	Positive	Negative	Negative	Positive	Positive	Negative	Negative	Negative	Negative	Negative	Negative	Negative	Negative
TR_starpep_Sequence_1737_AVP_training	Positive	Negative	Negative	Negative	Positive	Positive	Negative	Negative	Negative	Negative	Negative	Negative	Negative	Negative
TR_starpep_Sequence_1760_AVP_training	Positive	Positive	Negative	Negative	Negative	Positive	Negative	Negative	Negative	Negative	Negative	Negative	Negative	Negative
TR_starpep_Sequence_1766_AVP_training	Positive	Positive	Negative	Negative	Negative	Positive	Negative	Negative	Positive	Negative	Negative	Negative	Negative	Negative
TR_starpep_Sequence_1769_AVP_training	Positive	Positive	Negative	Negative	Positive	Positive	Negative	Positive	Positive	Negative	Negative	Negative	Negative	Negative
TR_starpep_Sequence_1782_AVP_training	Positive	Positive	Negative	Negative	Negative	Positive	Negative	Negative	Positive	Negative	Negative	Negative	Negative	Negative
TR_starpep_Sequence_1784_AVP_training	Positive	Positive	Negative	Negative	Positive	Positive	Negative	Negative	Negative	Negative	Negative	Negative	Negative	Negative
TR_starpep_Sequence_1798_AVP_training	Positive	Positive	Negative	Negative	Positive	Positive	Negative	Negative	Positive	Negative	Negative	Negative	Negative	Negative
TR_starpep_Sequence_1800_AVP_training	Positive	Positive	Negative	Negative	Positive	Positive	Negative	Negative	Positive	Negative	Negative	Negative	Negative	Negative
TR_starpep_Sequence_1805_AVP_training	Positive	Positive	Negative	Negative	Positive	Positive	Negative	Positive	Positive	Negative	Negative	Negative	Negative	Negative
TR_starpep_Sequence_1810_AVP_training	Positive	Positive	Negative	Negative	Positive	Positive	Negative	Negative	Negative	Negative	Negative	Negative	Negative	Negative
TR_starpep_Sequence_1816_AVP_training	Positive	Positive	Negative	Negative	Negative	Positive	Negative	Negative	Negative	Negative	Positive	Negative	Negative	Negative
TR_starpep_Sequence_1839_AVP_training	Positive	Positive	Negative	Negative	Positive	Positive	Positive	Negative	Negative	Negative	Negative	Negative	Negative	Negative
TR_starpep_Sequence_1840_AVP_training	Positive	Positive	Negative	Positive	Positive	Positive	Negative	Positive	Positive	Negative	Positive	Negative	Negative	Negative
TR_starpep_Sequence_1848_AVP_training	Positive	Positive	Negative	Negative	Positive	Positive	Positive	Negative	Negative	Negative	Negative	Negative	Negative	Negative
TR_starpep_Sequence_1850_AVP_training	Positive	Positive	Positive	Negative	Positive	Positive	Positive	Negative	Negative	Negative	Negative	Negative	Negative	Negative
TR_starpep_Sequence_1851_AVP_training	Positive	Positive	Positive	Negative	Positive	Positive	Positive	Negative	Negative	Negative	Negative	Negative	Negative	Negative
TR_starpep_Sequence_1857_AVP_training	Positive	Positive	Negative	Negative	Positive	Positive	Positive	Negative	Negative	Negative	Negative	Negative	Negative	Negative
TR_starpep_Sequence_1862_AVP_training	Positive	Positive	Positive	Negative	Positive	Positive	Negative	Negative	Positive	Negative	Negative	Negative	Negative	Negative
TR_starpep_Sequence_1866_AVP_training	Positive	Positive	Negative	Negative	Positive	Positive	Negative	Negative	Negative	Negative	Negative	Negative	Negative	Negative
TR_starpep_Sequence_1904_AVP_training	Positive	Positive	Negative	Negative	Positive	Positive	Negative	Negative	Positive	Negative	Negative	Negative	Negative	Negative
TR_starpep_Sequence_1912_AVP_training	Positive	Positive	Negative	Negative	Positive	Positive	Negative	Negative	Positive	Negative	Negative	Negative	Negative	Negative
TR_starpep_Sequence_1922_AVP_training	Positive	Positive	Negative	Positive	Positive	Positive	Positive	Negative	Negative	Negative	Positive	Negative	Negative	Negative
TR_starpep_Sequence_1924_AVP_training	Positive	Positive	Negative	Negative	Positive	Positive	Positive	Negative	Negative	Negative	Negative	Negative	Negative	Negative
TR_starpep_Sequence_2036_AVP_training	Positive	Positive	Negative	Negative	Positive	Negative	Negative	Negative	Negative	Negative	Negative	Negative	Negative	Negative
TR_starpep_Sequence_2039_AVP_training	Positive	Positive	Negative	Positive	Positive	Negative	Positive	Negative	Negative	Negative	Negative	Negative	Negative	Negative
TR_starpep_Sequence_2073_AVP_training	Positive	Positive	Negative	Negative	Positive	Positive	Negative	Negative	Negative	Negative	Negative	Negative	Negative	Negative
TR_starpep_Sequence_2242_AVP_training	Positive	Positive	Negative	Negative	Positive	Positive	Negative	Negative	Negative	Negative	Negative	Negative	Negative	Negative
TR_starpep_Sequence_2253_AVP_training	Positive	Positive	Negative	Negative	Positive	Positive	Negative	Negative	Negative	Negative	Negative	Negative	Negative	Negative
TR_starpep_Sequence_2281_AVP_training	Positive	Positive	Negative	Negative	Positive	Positive	Negative	Positive	Negative	Positive	Negative	Negative	Negative	Negative
TR_starpep_Sequence_2284_AVP_training	Positive	Positive	Negative	Negative	Positive	Negative	Negative	Positive	Positive	Negative	Negative	Negative	Negative	Negative
TR_starpep_Sequence_2302_AVP_training	Positive	Positive	Positive	Negative	Positive	Negative	Negative	Negative	Negative	Negative	Negative	Negative	Negative	Negative
TR_starpep_Sequence_2312_AVP_training	Positive	Positive	Positive	Negative	Positive	Positive	Negative	Positive	Negative	Negative	Positive	Negative	Negative	Negative
TR_starpep_Sequence_2317_AVP_training	Positive	Positive	Negative	Negative	Positive	Positive	Negative	Negative	Positive	Negative	Negative	Negative	Negative	Negative
TS_starpep_Sequence_84_AVP_testing	Positive	Negative	Negative	Negative	Positive	Positive	Negative	Negative	Negative	Negative	Negative	Negative	Negative	Negative
TS_starpep_Sequence_89_AVP_testing	Positive	Positive	Negative	Positive	Positive	Positive	Negative	Positive	Negative	Negative	Positive	Negative	Negative	Negative
TS_starpep_Sequence_90_AVP_testing	Positive	Negative	Positive	Positive	Positive	Positive	Positive	Negative	Negative	Negative	Positive	Negative	Negative	Negative
TS_starpep_Sequence_114_AVP_testing	Positive	Positive	Negative	Negative	Negative	Positive	Positive	Negative	Negative	Negative	Negative	Negative	Negative	Negative
TS_starpep_Sequence_129_AVP_testing	Positive	Positive	Negative	Positive	Positive	Positive	Negative	Negative	Negative	Negative	Negative	Negative	Negative	Negative
TS_starpep_Sequence_133_AVP_testing	Positive	Positive	Negative	Negative	Positive	Positive	Negative	Negative	Negative	Negative	Negative	Negative	Negative	Negative
TS_starpep_Sequence_190_AVP_testing	Positive	Positive	Negative	Negative	Positive	Positive	Negative	Negative	Negative	Negative	Positive	Negative	Negative	Negative
TS_starpep_Sequence_193_AVP_testing	Positive	Negative	Negative	Negative	Positive	Positive	Negative	Negative	Positive	Negative	Negative	Negative	Negative	Negative
TS_starpep_Sequence_245_AVP_testing	Positive	Positive	Negative	Negative	Positive	Positive	Positive	Negative	Negative	Negative	Negative	Negative	Negative	Negative
TS_starpep_Sequence_252_AVP_testing	Positive	Positive	Negative	Negative	Negative	Positive	Negative	Negative	Positive	Negative	Negative	Negative	Negative	Negative
TS_starpep_Sequence_277_AVP_testing	Positive	Positive	Negative	Negative	Positive	Positive	Negative	Negative	Positive	Negative	Negative	Negative	Negative	Negative
TS_starpep_Sequence_294_AVP_testing	Positive	Positive	Positive	Negative	Positive	Positive	Positive	Positive	Negative	Positive	Positive	Negative	Negative	Negative
TS_starpep_Sequence_306_AVP_testing	Positive	Positive	Positive	Positive	Positive	Positive	Positive	Negative	Positive	Negative	Positive	Negative	Negative	Negative
TS_starpep_Sequence_314_AVP_testing	Positive	Positive	Negative	Negative	Positive	Positive	Positive	Negative	Positive	Negative	Negative	Negative	Negative	Negative
TS_starpep_Sequence_342_AVP_testing	Positive	Positive	Negative	Negative	Positive	Negative	Negative	Negative	Negative	Negative	Negative	Negative	Negative	Negative
TS_starpep_Sequence_345_AVP_testing	Positive	Positive	Negative	Negative	Positive	Positive	Negative	Negative	Negative	Negative	Negative	Negative	Negative	Negative
TS_starpep_Sequence_369_AVP_testing	Positive	Positive	Positive	Negative	Positive	Positive	Negative	Negative	Positive	Negative	Negative	Negative	Negative	Negative
TS_starpep_Sequence_391_AVP_testing	Positive	Positive	Positive	Positive	Positive	Positive	Positive	Positive	Negative	Negative	Positive	Negative	Negative	Negative
TS_starpep_Sequence_413_AVP_testing	Positive	Positive	Positive	Positive	Positive	Positive	Positive	Negative	Negative	Negative	Positive	Negative	Negative	Negative
TS_starpep_Sequence_434_AVP_testing	Positive	Positive	Negative	Negative	Positive	Positive	Negative	Negative	Negative	Negative	Positive	Negative	Negative	Negative
TS_starpep_Sequence_451_AVP_testing	Positive	Positive	Negative	Negative	Positive	Positive	Negative	Negative	Negative	Negative	Negative	Negative	Negative	Negative
TS_starpep_Sequence_524_AVP_testing	Positive	Positive	Negative	Negative	Positive	Positive	Negative	Negative	Negative	Negative	Positive	Negative	Negative	Negative
TS_starpep_Sequence_529_AVP_testing	Positive	Positive	Negative	Negative	Positive	Positive	Negative	Positive	Negative	Negative	Negative	Negative	Negative	Negative
TS_starpep_Sequence_565_AVP_testing	Positive	Positive	Negative	Positive	Positive	Positive	Positive	Negative	Positive	Negative	Positive	Negative	Negative	Negative
TS_starpep_Sequence_574_AVP_testing	Positive	Positive	Positive	Positive	Positive	Positive	Positive	Negative	Negative	Negative	Positive	Negative	Negative	Negative
Ex_starpep_independent_40_AVP_external	Positive	Positive	Positive	Positive	Positive	Positive	Negative	Negative	Negative	Negative	Positive	Negative	Negative	Negative
Ex_starpep_independent_465_AVP_external	Positive	Positive	Positive	Negative	Positive	Negative	Negative	Negative	Positive	Negative	Negative	Negative	Negative	Negative
Ex_starpep_independent_1099_AVP_external	Positive	Positive	Negative	Negative	Positive	Positive	Negative	Negative	Positive	Negative	Negative	Negative	Negative	Negative
Ex_starpep_independent_1116_AVP_external	Positive	Positive	Positive	Positive	Negative	Positive	Positive	Negative	Negative	Negative	Positive	Negative	Negative	Negative
AVPIden_DBAASPHCV53	Positive	Positive	Positive	Negative	Positive	Positive	Negative	Positive	Positive	Positive	Negative	Negative	Negative	Negative
AVPIden_DBAASPHCV54	Positive	Negative	Negative	Negative	Positive	Positive	Negative	Positive	Positive	Positive	Positive	Negative	Negative	Negative
AVPIden_DBAASPHCV55	Positive	Positive	Negative	Negative	Positive	Positive	Negative	Negative	Negative	Positive	Negative	Negative	Negative	Negative
AVPIden_DBAASPHCV56	Positive	Positive	Negative	Negative	Positive	Positive	Negative	Negative	Positive	Positive	Negative	Negative	Negative	Negative
Al4AVP_ex_AVP948	Positive	Negative	Negative	Negative	Positive	Positive	Negative	Negative	Positive	Negative	Negative	Negative	Negative	Negative
Al4AVP_train_AVP650	Positive	Positive	Negative	Negative	Positive	Negative	Negative	Negative	Positive	Negative	Negative	Negative	Negative	Negative
Al4AVP_train_AVP942	Positive	Positive	Negative	Positive	Positive	Negative	Negative	Negative	Negative	Positive	Negative	Negative	Negative	Negative
TR_starpep_Sequence_338_AVP_training	Positive	Positive	Negative	Negative	Positive	Positive	Negative	Negative	Negative	Negative	Negative	Negative	Negative	Negative
TR_starpep_Sequence_349_AVP_training	Positive	Positive	Negative	Negative	Positive	Positive	Negative	Negative	Negative	Negative	Negative	Negative	Negative	Negative
TR_starpep_Sequence_391_AVP_training	Positive	Positive	Negative	Negative	Positive	Positive	Positive	Negative	Negative	Negative	Negative	Negative	Negative	Negative
TR_starpep_Sequence_459_AVP_training	Positive	Positive	Negative	Negative	Positive	Positive	Positive	Positive	Negative	Negative	Negative	Negative	Negative	Negative
TR_starpep_Sequence_742_AVP_training	Positive	Positive	Negative	Negative	Negative	Positive	Positive	Negative	Positive	Negative	Negative	Negative	Negative	Negative
TR_starpep_Sequence_762_AVP_training	Positive	Positive	Negative	Positive	Positive	Positive	Positive	Positive	Negative	Negative	Negative	Negative	Negative	Negative
TR_starpep_Sequence_763_AVP_training	Positive	Positive	Negative	Negative	Positive	Positive	Positive	Positive	Negative	Positive	Negative	Negative	Negative	Negative
TR_starpep_Sequence_768_AVP_training	Positive	Positive	Negative	Negative	Positive	Positive	Positive	Negative	Negative	Negative	Negative	Negative	Negative	Negative
TR_starpep_Sequence_782_AVP_training	Positive	Positive	Negative	Negative	Positive	Positive	Positive	Negative	Negative	Negative	Negative	Negative	Negative	Negative
TR_starpep_Sequence_846_AVP_training	Positive	Positive	Positive	Positive	Positive	Positive	Negative	Negative	Negative	Negative	Positive	Negative	Negative	Negative
TR_starpep_Sequence_932_AVP_training	Positive	Negative	Negative	Positive	Positive	Positive	Negative	Positive	Negative	Negative	Positive	Negative	Negative	Negative
TR_starpep_Sequence_1089_AVP_training	Positive	Positive	Negative	Positive	Positive	Positive	Negative	Negative	Negative	Negative	Negative	Negative	Negative	Negative
TR_starpep_Sequence_1135_AVP_training	Positive	Positive	Positive	Negative	Positive	Positive	Negative	Negative	Negative	Negative	Negative	Negative	Negative	Negative
TR_starpep_Sequence_1214_AVP_training	Positive	Positive	Negative	Negative	Positive	Positive	Negative	Positive	Negative	Negative	Negative	Negative	Negative	Negative
TR_starpep_Sequence_1224_AVP_training	Positive	Positive	Negative	Negative	Positive	Positive	Negative	Positive	Negative	Negative	Negative	Negative	Negative	Negative
TR_starpep_Sequence_1560_AVP_training	Positive	Positive	Positive	Negative	Positive	Positive	Negative	Positive	Positive	Negative	Negative	Negative	Negative	Negative
TR_starpep_Sequence_1770_AVP_training	Positive	Positive	Negative	Negative	Positive	Positive	Negative	Positive	Positive	Negative	Negative	Negative	Negative	Negative
TR_starpep_Sequence_1787_AVP_training	Positive	Negative	Positive	Negative	Positive	Positive	Negative	Positive	Negative	Negative	Negative	Negative	Negative	Negative
TR_starpep_Sequence_1795_AVP_training	Positive	Negative	Positive	Negative	Positive	Positive	Negative	Negative	Positive	Negative	Negative	Negative	Negative	Negative
TR_starpep_Sequence_1849_AVP_training	Positive	Positive	Negative	Negative	Positive	Positive	Positive	Negative	Negative	Negative	Negative	Negative	Negative	Negative
TR_starpep_Sequence_2267_AVP_training	Positive	Positive	Negative	Negative	Positive	Positive	Negative	Negative	Negative	Negative	Negative	Negative	Negative	Negative
TS_starpep_Sequence_7_AVP_testing	Positive	Positive	Negative	Negative	Positive	Positive	Negative	Negative	Positive	Negative	Negative	Negative	Negative	Negative
TS_starpep_Sequence_147_AVP_testing	Positive	Positive	Negative	Negative	Positive	Positive	Negative	Positive	Negative	Negative	Negative	Negative	Negative	Negative
TS_starpep_Sequence_220_AVP_testing	Positive	Positive	Negative	Negative	Positive	Positive	Negative	Negative	Negative	Negative	Negative	Negative	Negative	Negative
TS_starpep_Sequence_318_AVP_testing	Positive	Positive	Negative	Negative	Positive	Positive	Positive	Positive	Negative	Negative	Positive	Negative	Negative	Negative
TS_starpep_Sequence_432_AVP_testing	Positive	Positive	Negative	Negative	Positive	Positive	Negative	Negative	Negative	Negative	Positive	Negative	Negative	Negative
TS_starpep_Sequence_569_AVP_testing	Positive	Positive	Negative	Negative	Positive	Positive	Negative	Negative	Negative	Negative	Negative	Negative	Negative	Negative
Ex_starpep_independent_109_AVP_external	Positive	Positive	Negative	Positive	Positive	Negative	Negative	Negative	Negative	Negative	Positive	Negative	Negative	Negative
AVPIden_dbAMP_01878	Positive	Positive	Positive	Positive	Positive	Positive	Positive	Negative	Negative	Negative	Negative	Negative	Negative	Negative
test_ampfun_AP02439	Positive	Positive	Positive	Negative	Positive	Positive	Negative	Positive	Negative	Negative	Negative	Negative	Negative	Negative
Al4AVP_train_AVP615	Positive	Positive	Positive	Positive	Positive	Positive	Negative	Negative	Negative	Negative	Positive	Negative	Negative	Negative
Al4AVP_train_AVP_0190	Positive	Positive	Positive	Positive	Positive	Negative	Positive	Negative	Negative	Negative	Positive	Negative	Negative	Negative
TR_starpep_Sequence_79_AVP_training	Positive	Positive	Positive	Positive	Positive	Positive	Positive	Negative	Negative	Negative	Positive	Negative	Negative	Negative
TR_starpep_Sequence_86_AVP_training	Positive	Positive	Positive	Positive	Positive	Positive	Positive	Negative	Negative	Negative	Positive	Negative	Negative	Negative
TR_starpep_Sequence_107_AVP_training	Positive	Positive	Positive	Positive	Positive	Negative	Negative	Negative	Negative	Negative	Positive	Negative	Negative	Negative
TR_starpep_Sequence_249_AVP_training	Positive	Positive	Negative	Negative	Positive	Positive	Negative	Negative	Negative	Negative	Negative	Negative	Negative	Negative
TR_starpep_Sequence_252_AVP_training	Positive	Negative	Positive	Negative	Positive	Positive	Negative	Positive	Negative	Negative	Positive	Negative	Negative	Negative
TR_starpep_Sequence_273_AVP_training	Positive	Positive	Negative	Negative	Positive	Positive	Negative	Positive	Negative	Negative	Positive	Negative	Negative	Negative
TR_starpep_Sequence_375_AVP_training	Positive	Positive	Negative	Negative	Positive	Positive	Positive	Negative	Positive	Positive	Negative	Negative	Negative	Negative
TR_starpep_Sequence_392_AVP_training	Positive	Positive	Negative	Negative	Positive	Positive	Positive	Negative	Negative	Negative	Positive	Negative	Negative	Negative
TR_starpep_Sequence_395_AVP_training	Positive	Positive	Negative	Negative	Positive	Positive	Positive	Negative	Negative	Negative	Positive	Negative	Negative	Negative
TR_starpep_Sequence_401_AVP_training	Positive	Positive	Negative	Negative	Positive	Positive	Positive	Positive	Negative	Positive	Negative	Negative	Negative	Negative
TR_starpep_Sequence_403_AVP_training	Positive	Positive	Negative	Negative	Positive	Positive	Positive	Negative	Positive	Negative	Negative	Negative	Negative	Negative
TR_starpep_Sequence_405_AVP_training	Positive	Positive	Positive	Negative	Positive	Positive	Positive	Negative	Negative	Negative	Positive	Negative	Negative	Negative
TR_starpep_Sequence_407_AVP_training	Positive	Positive	Positive	Negative	Positive	Positive	Positive	Negative	Negative	Positive	Negative	Negative	Negative	Negative
TR_starpep_Sequence_414_AVP_training	Positive	Positive	Negative	Negative	Positive	Positive	Positive	Negative	Negative	Negative	Positive	Negative	Negative	Negative
TR_starpep_Sequence_419_AVP_training	Positive	Positive	Negative	Negative	Positive	Positive	Positive	Positive	Positive	Positive	Negative	Negative	Negative	Negative
TR_starpep_Sequence_425_AVP_training	Positive	Positive	Positive	Negative	Positive	Positive	Positive	Negative	Negative	Positive	Negative	Negative	Negative	Negative
TR_starpep_Sequence_437_AVP_training	Positive	Positive	Negative	Negative	Positive	Positive	Positive	Negative	Negative	Negative	Negative	Negative	Negative	Negative
TR_starpep_Sequence_439_AVP_training	Positive	Positive	Negative	Negative	Positive	Positive	Positive	Negative	Positive	Negative	Negative	Negative	Negative	Negative
TR_starpep_Sequence_447_AVP_training	Positive	Positive	Positive	Negative	Positive	Positive	Positive	Negative	Negative	Negative	Positive	Negative	Negative	Negative
TR_starpep_Sequence_450_AVP_training	Positive	Positive	Negative	Negative	Positive	Positive	Positive	Negative	Positive	Negative	Negative	Negative	Negative	Negative
TR_starpep_Sequence_452_AVP_training	Positive	Positive	Negative	Negative	Positive	Positive	Positive	Negative	Negative	Negative	Positive	Negative	Negative	Negative
TR_starpep_Sequence_520_AVP_training	Positive	Positive	Negative	Positive	Positive	Positive	Negative	Negative	Positive	Negative	Positive	Negative	Negative	Negative
TR_starpep_Sequence_759_AVP_training	Positive	Positive	Negative	Negative	Positive	Positive	Negative	Positive	Negative	Negative	Negative	Negative	Negative	Negative
TR_starpep_Sequence_784_AVP_training	Positive	Positive	Negative	Positive	Positive	Positive	Negative	Positive	Positive	Negative	Negative	Negative	Negative	Negative
TR_starpep_Sequence_851_AVP_training	Positive	Positive	Positive	Positive	Positive	Negative	Negative	Negative	Positive	Negative	Negative	Negative	Negative	Negative
TR_starpep_Sequence_865_AVP_training	Positive	Positive	Positive	Positive	Positive	Positive	Positive	Negative	Negative	Negative	Positive	Negative	Negative	Negative
TR_starpep_Sequence_882_AVP_training	Positive	Negative	Positive	Positive	Positive	Positive	Negative	Positive	Positive	Negative	Positive	Negative	Negative	Negative
TR_starpep_Sequence_885_AVP_training	Positive	Positive	Positive	Positive	Positive	Negative	Positive	Negative	Negative	Negative	Positive	Negative	Negative	Negative
TR_starpep_Sequence_889_AVP_training	Positive	Positive	Positive	Positive	Positive	Positive	Positive	Negative	Negative	Negative	Positive	Negative	Negative	Negative
TR_starpep_Sequence_922_AVP_training	Positive	Positive	Negative	Negative	Negative	Positive	Negative	Negative	Negative	Negative	Negative	Negative	Negative	Negative
TR_starpep_Sequence_956_AVP_training	Positive	Positive	Negative	Negative	Positive	Positive	Positive	Negative	Positive	Negative	Negative	Negative	Negative	Negative
TR_starpep_Sequence_957_AVP_training	Positive	Positive	Positive	Negative	Positive	Positive	Positive	Negative	Positive	Negative	Positive	Negative	Negative	Negative
TR_starpep_Sequence_961_AVP_training	Positive	Positive	Positive	Positive	Positive	Negative	Positive	Negative	Negative	Negative	Negative	Negative	Negative	Negative
TR_starpep_Sequence_966_AVP_training	Positive	Positive	Positive	Negative	Positive	Positive	Negative	Negative	Positive	Negative	Negative	Negative	Negative	Negative
TR_starpep_Sequence_976_AVP_training	Positive	Positive	Positive	Negative	Positive	Positive	Negative	Negative	Negative	Negative	Positive	Negative	Negative	Negative
TR_starpep_Sequence_978_AVP_training	Positive	Positive	Positive	Positive	Positive	Negative	Negative	Negative	Negative	Negative	Positive	Negative	Negative	Negative
TR_starpep_Sequence_983_AVP_training	Positive	Positive	Positive	Negative	Positive	Positive	Negative	Negative	Positive	Negative	Negative	Negative	Negative	Negative
TR_starpep_Sequence_984_AVP_training	Positive	Positive	Positive	Negative	Positive	Negative	Positive	Negative	Positive	Negative	Positive	Negative	Negative	Negative
TR_starpep_Sequence_988_AVP_training	Positive	Positive	Positive	Negative	Positive	Positive	Negative	Negative	Positive	Negative	Negative	Negative	Negative	Negative
TR_starpep_Sequence_993_AVP_training	Positive	Positive	Positive	Negative	Positive	Positive	Negative	Negative	Positive	Negative	Positive	Negative	Negative	Negative
TR_starpep_Sequence_1005_AVP_training	Positive	Positive	Positive	Positive	Positive	Positive	Negative	Negative	Negative	Negative	Positive	Negative	Negative	Negative
TR_starpep_Sequence_1011_AVP_training	Positive	Positive	Positive	Negative	Positive	Positive	Negative	Negative	Negative	Negative	Negative	Negative	Negative	Negative
TR_starpep_Sequence_1205_AVP_training	Positive	Positive	Positive	Negative	Positive	Positive	Positive	Negative	Positive	Negative	Positive	Negative	Negative	Negative
TR_starpep_Sequence_1313_AVP_training	Positive	Positive	Negative	Negative	Positive	Positive	Positive	Negative	Negative	Negative	Positive	Negative	Negative	Negative
TR_starpep_Sequence_1314_AVP_training	Positive	Positive	Positive	Negative	Positive	Positive	Positive	Negative	Negative	Negative	Positive	Negative	Negative	Negative
TR_starpep_Sequence_1320_AVP_training	Positive	Positive	Positive	Positive	Positive	Positive	Positive	Negative	Negative	Negative	Positive	Negative	Negative	Negative
TR_starpep_Sequence_1321_AVP_training	Positive	Positive	Negative	Negative	Positive	Positive	Positive	Negative	Negative	Negative	Positive	Negative	Negative	Negative
TR_starpep_Sequence_1325_AVP_training	Positive	Positive	Negative	Positive	Positive	Positive	Positive	Negative	Negative	Negative	Positive	Negative	Negative	Negative
TR_starpep_Sequence_1327_AVP_training	Positive	Positive	Negative	Positive	Positive	Positive	Positive	Negative	Negative	Negative	Positive	Negative	Negative	Negative
TR_starpep_Sequence_1329_AVP_training	Positive	Positive	Negative	Positive	Positive	Positive	Positive	Negative	Negative	Negative	Positive	Negative	Negative	Negative
TR_starpep_Sequence_1330_AVP_training	Positive	Positive	Positive	Positive	Positive	Positive	Positive	Negative	Negative	Negative	Positive	Negative	Negative	Negative
TR_starpep_Sequence_1332_AVP_training	Positive	Positive	Positive	Negative	Positive	Positive	Positive	Negative	Negative	Negative	Positive	Negative	Negative	Negative
TR_starpep_Sequence_1335_AVP_training	Positive	Positive	Negative	Positive	Positive	Positive	Positive	Negative	Negative	Negative	Positive	Negative	Negative	Negative
TR_starpep_Sequence_1336_AVP_training	Positive	Positive	Positive	Positive	Positive	Positive	Positive	Negative	Negative	Negative	Positive	Negative	Negative	Negative
TR_starpep_Sequence_1339_AVP_training	Positive	Positive	Positive	Negative	Positive	Positive	Positive	Negative	Negative	Negative	Positive	Negative	Negative	Negative
TR_starpep_Sequence_1340_AVP_training	Positive	Positive	Positive	Negative	Positive	Positive	Positive	Negative	Negative	Negative	Positive	Negative	Negative	Negative
TR_starpep_Sequence_1341_AVP_training	Positive	Positive	Positive	Positive	Positive	Positive	Positive	Negative	Negative	Negative	Positive	Negative	Negative	Negative
TR_starpep_Sequence_1343_AVP_training	Positive	Positive	Positive	Positive	Positive	Positive	Positive	Negative	Negative	Negative	Positive	Negative	Negative	Negative
TR_starpep_Sequence_1344_AVP_training	Positive	Positive	Negative	Negative	Positive	Positive	Positive	Negative	Negative	Negative	Positive	Negative	Negative	Negative
TR_starpep_Sequence_1346_AVP_training	Positive	Positive	Positive	Positive	Positive	Positive	Positive	Negative	Negative	Negative	Positive	Negative	Negative	Negative
TR_starpep_Sequence_1347_AVP_training	Positive	Positive	Positive	Positive	Positive	Positive	Positive	Negative	Negative	Negative	Positive	Negative	Negative	Negative
TR_starpep_Sequence_1348_AVP_training	Positive	Positive	Negative	Negative	Positive	Positive	Positive	Negative	Negative	Negative	Positive	Negative	Negative	Negative
TR_starpep_Sequence_1773_AVP_training	Positive	Positive	Negative	Negative	Negative	Positive	Negative	Negative	Positive	Negative	Negative	Negative	Negative	Negative
TS_starpep_Sequence_212_AVP_testing	Positive	Positive	Negative	Positive	Positive	Positive	Negative	Negative	Positive	Positive	Negative	Negative	Negative	Negative
TS_starpep_Sequence_312_AVP_testing	Positive	Positive	Negative	Negative	Positive	Positive	Positive	Negative	Positive	Negative	Positive	Negative	Negative	Negative
TS_starpep_Sequence_322_AVP_testing	Positive	Positive	Negative	Positive	Positive	Positive	Positive	Negative	Negative	Negative	Positive	Negative	Negative	Negative
TS_starpep_Sequence_333_AVP_testing	Positive	Positive	Positive	Negative	Positive	Positive	Positive	Negative	Negative	Negative	Positive	Negative	Negative	Negative
TS_starpep_Sequence_383_AVP_testing	Positive	Positive	Negative	Negative	Positive	Positive	Negative	Negative	Negative	Negative	Positive	Negative	Negative	Negative
TS_starpep_Sequence_404_AVP_testing	Positive	Positive	Positive	Positive	Positive	Positive	Negative	Negative	Negative	Negative	Positive	Negative	Negative	Negative
TS_starpep_Sequence_417_AVP_testing	Positive	Positive	Positive	Positive	Positive	Negative	Positive	Negative	Negative	Negative	Positive	Negative	Negative	Negative
Ex_starpep_independent_415_AVP_external	Positive	Positive	Positive	Positive	Positive	Positive	Positive	Negative	Negative	Negative	Positive	Negative	Negative	Negative
Ex_starpep_independent_416_AVP_external	Positive	Positive	Positive	Positive	Positive	Negative	Negative	Negative	Negative	Negative	Negative	Negative	Negative	Negative
Ex_starpep_independent_887_AVP_external	Positive	Positive	Negative	Negative	Positive	Positive	Negative	Negative	Positive	Negative	Positive	Negative	Negative	Negative
Ex_starpep_independent_888_AVP_external	Positive	Positive	Positive	Negative	Positive	Negative	Positive	Negative	Negative	Negative	Negative	Negative	Negative	Negative
Ex_starpep_independent_915_AVP_external	Positive	Positive	Positive	Negative	Positive	Negative	Negative	Negative	Negative	Negative	Negative	Negative	Negative	Negative
Ex_starpep_independent_939_AVP_external	Positive	Positive	Positive	Positive	Positive	Positive	Negative	Negative	Negative	Negative	Positive	Negative	Negative	Negative
Ex_starpep_independent_1198_AVP_external	Positive	Positive	Negative	Negative	Positive	Negative	Positive	Negative	Negative	Positive	Negative	Negative	Negative	Negative
AVPIden_dbAMP_01653	Positive	Positive	Positive	Positive	Positive	Positive	Negative	Negative	Negative	Negative	Positive	Negative	Negative	Negative
AVPIden_dbAMP_01762	Positive	Positive	Positive	Positive	Positive	Positive	Positive	Negative	Negative	Negative	Positive	Negative	Negative	Negative
AVPIden_dbAMP_04326	Positive	Positive	Negative	Negative	Positive	Positive	Positive	Negative	Positive	Negative	Positive	Negative	Negative	Negative
train_ampfun_AP02335	Positive	Positive	Positive	Positive	Positive	Positive	Positive	Negative	Positive	Negative	Positive	Negative	Negative	Negative
train_ampfun_AP02334	Positive	Positive	Positive	Positive	Positive	Positive	Positive	Negative	Negative	Negative	Positive	Negative	Negative	Negative
Al4AVP_ex_AVP975	Positive	Positive	Positive	Negative	Positive	Positive	Positive	Negative	Negative	Positive	Positive	Negative	Negative	Negative
Al4AVP_ex_AVP977	Positive	Positive	Negative	Positive	Positive	Positive	Negative	Positive	Negative	Positive	Positive	Negative	Negative	Negative
Al4AVP_ex_AVP297	Positive	Positive	Negative	Positive	Positive	Positive	Negative	Negative	Negative	Negative	Positive	Negative	Negative	Negative
Al4AVP_train_AVP234	Positive	Positive	Positive	Positive	Positive	Positive	Positive	Negative	Negative	Negative	Positive	Negative	Negative	Negative
Al4AVP_train_AVP235	Positive	Positive	Positive	Positive	Positive	Positive	Negative	Negative	Negative	Negative	Positive	Negative	Negative	Negative
Al4AVP_train_AVP806	Positive	Positive	Positive	Negative	Positive	Positive	Negative	Negative	Negative	Positive	Negative	Negative	Negative	Negative
Al4AVP_train_AVP815	Positive	Positive	Positive	Negative	Positive	Positive	Negative	Negative	Negative	Negative	Negative	Negative	Negative	Negative
Al4AVP_train_AVP941	Positive	Positive	Positive	Negative	Positive	Positive	Negative	Negative	Negative	Positive	Negative	Negative	Negative	Negative
Al4AVP_train_AVP943	Positive	Positive	Positive	Negative	Positive	Negative	Negative	Negative	Negative	Negative	Negative	Negative	Negative	Negative
Al4AVP_train_AVP947	Positive	Positive	Positive	Negative	Positive	Positive	Negative	Negative	Positive	Negative	Negative	Negative	Negative	Negative
Al4AVP_train_AVP973	Positive	Positive	Positive	Positive	Positive	Positive	Negative	Negative	Negative	Positive	Positive	Negative	Negative	Negative
Al4AVP_train_AVP_0458	Positive	Positive	Positive	Positive	Positive	Positive	Positive	Negative	Negative	Negative	Negative	Negative	Negative	Negative
Al4AVP_train_AVP_0041	Positive	Positive	Positive	Positive	Positive	Positive	Positive	Positive	Negative	Negative	Negative	Negative	Negative	Negative
TR_starpep_Sequence_30_AVP_training	Positive	Positive	Positive	Negative	Positive	Positive	Negative	Negative	Negative	Negative	Positive	Negative	Negative	Negative
TR_starpep_Sequence_212_AVP_training	Positive	Negative	Negative	Negative	Positive	Positive	Negative	Positive	Negative	Negative	Positive	Negative	Negative	Negative
TR_starpep_Sequence_218_AVP_training	Positive	Negative	Negative	Negative	Negative	Positive	Negative	Negative	Negative	Negative	Negative	Negative	Negative	Negative
TR_starpep_Sequence_231_AVP_training	Positive	Positive	Negative	Negative	Positive	Positive	Negative	Negative	Positive	Negative	Negative	Negative	Negative	Negative
TR_starpep_Sequence_254_AVP_training	Positive	Positive	Negative	Negative	Negative	Positive	Negative	Negative	Positive	Negative	Negative	Negative	Negative	Negative
TR_starpep_Sequence_255_AVP_training	Positive	Positive	Positive	Negative	Negative	Positive	Positive	Negative	Positive	Negative	Negative	Negative	Negative	Negative
TR_starpep_Sequence_263_AVP_training	Positive	Positive	Negative	Positive	Negative	Positive	Negative	Negative	Negative	Negative	Negative	Negative	Negative	Negative
TR_starpep_Sequence_274_AVP_training	Positive	Negative	Positive	Positive	Positive	Positive	Positive	Negative	Negative	Negative	Negative	Negative	Negative	Negative
TR_starpep_Sequence_275_AVP_training	Positive	Positive	Negative	Positive	Negative	Positive	Positive	Negative	Negative	Negative	Negative	Negative	Negative	Negative
TR_starpep_Sequence_278_AVP_training	Positive	Negative	Positive	Positive	Positive	Positive	Positive	Negative	Positive	Negative	Positive	Negative	Negative	Negative
TR_starpep_Sequence_283_AVP_training	Positive	Positive	Positive	Positive	Negative	Positive	Positive	Negative	Positive	Negative	Negative	Negative	Negative	Negative
TR_starpep_Sequence_292_AVP_training	Positive	Positive	Negative	Negative	Negative	Positive	Negative	Negative	Positive	Negative	Negative	Negative	Negative	Negative
TR_starpep_Sequence_298_AVP_training	Positive	Positive	Positive	Positive	Negative	Positive	Positive	Negative	Negative	Negative	Positive	Negative	Negative	Negative
TR_starpep_Sequence_304_AVP_training	Positive	Negative	Negative	Negative	Positive	Positive	Negative	Negative	Negative	Negative	Positive	Negative	Negative	Negative
TR_starpep_Sequence_315_AVP_training	Positive	Positive	Negative	Negative	Positive	Positive	Negative	Negative	Negative	Negative	Negative	Negative	Negative	Negative
TR_starpep_Sequence_316_AVP_training	Positive	Positive	Negative	Negative	Negative	Positive	Negative	Negative	Positive	Negative	Negative	Negative	Negative	Negative
TR_starpep_Sequence_317_AVP_training	Positive	Negative	Positive	Positive	Positive	Positive	Positive	Negative	Negative	Positive	Positive	Negative	Negative	Negative
TR_starpep_Sequence_322_AVP_training	Positive	Positive	Positive	Negative	Positive	Positive	Negative	Negative	Negative	Negative	Negative	Negative	Negative	Negative
TR_starpep_Sequence_471_AVP_training	Positive	Positive	Negative	Negative	Positive	Positive	Negative	Positive	Negative	Negative	Positive	Negative	Negative	Negative
TR_starpep_Sequence_476_AVP_training	Positive	Positive	Positive	Positive	Positive	Positive	Positive	Negative	Positive	Negative	Positive	Negative	Negative	Negative
TR_starpep_Sequence_557_AVP_training	Positive	Negative	Negative	Negative	Negative	Positive	Negative	Positive	Negative	Negative	Negative	Negative	Negative	Negative
TR_starpep_Sequence_747_AVP_training	Positive	Positive	Negative	Negative	Positive	Positive	Positive	Positive	Negative	Negative	Negative	Negative	Negative	Negative
TR_starpep_Sequence_754_AVP_training	Positive	Positive	Negative	Negative	Positive	Positive	Positive	Negative	Negative	Negative	Negative	Negative	Negative	Negative
TR_starpep_Sequence_844_AVP_training	Positive	Positive	Negative	Negative	Positive	Positive	Negative	Negative	Positive	Negative	Positive	Negative	Negative	Negative
TR_starpep_Sequence_849_AVP_training	Positive	Positive	Positive	Positive	Positive	Positive	Positive	Negative	Negative	Positive	Positive	Negative	Negative	Negative
TR_starpep_Sequence_861_AVP_training	Positive	Positive	Positive	Positive	Positive	Positive	Positive	Negative	Negative	Negative	Positive	Negative	Negative	Negative
TR_starpep_Sequence_887_AVP_training	Positive	Positive	Positive	Positive	Positive	Positive	Positive	Negative	Negative	Negative	Positive	Negative	Negative	Negative
TR_starpep_Sequence_891_AVP_training	Positive	Positive	Positive	Positive	Positive	Positive	Positive	Negative	Negative	Negative	Positive	Negative	Negative	Negative
TR_starpep_Sequence_954_AVP_training	Positive	Negative	Negative	Positive	Positive	Positive	Negative	Positive	Negative	Negative	Positive	Negative	Negative	Negative
TR_starpep_Sequence_963_AVP_training	Positive	Positive	Positive	Negative	Positive	Positive	Negative	Negative	Negative	Negative	Positive	Negative	Negative	Negative
TR_starpep_Sequence_967_AVP_training	Positive	Positive	Negative	Negative	Positive	Positive	Negative	Positive	Negative	Negative	Positive	Negative	Negative	Negative
TR_starpep_Sequence_994_AVP_training	Positive	Positive	Positive	Positive	Positive	Positive	Negative	Positive	Negative	Negative	Positive	Negative	Negative	Negative
TR_starpep_Sequence_1009_AVP_training	Positive	Positive	Negative	Positive	Positive	Positive	Negative	Negative	Negative	Negative	Negative	Negative	Negative	Negative
TR_starpep_Sequence_1010_AVP_training	Positive	Positive	Positive	Positive	Positive	Positive	Negative	Negative	Negative	Negative	Positive	Negative	Negative	Negative
TR_starpep_Sequence_1013_AVP_training	Positive	Positive	Negative	Negative	Positive	Positive	Negative	Negative	Negative	Negative	Positive	Negative	Negative	Negative
TR_starpep_Sequence_1091_AVP_training	Positive	Positive	Positive	Positive	Positive	Positive	Positive	Negative	Negative	Negative	Positive	Negative	Negative	Negative
TR_starpep_Sequence_1096_AVP_training	Positive	Positive	Positive	Negative	Positive	Positive	Negative	Negative	Negative	Negative	Positive	Negative	Negative	Negative
TR_starpep_Sequence_1106_AVP_training	Positive	Positive	Positive	Positive	Positive	Positive	Positive	Negative	Negative	Negative	Positive	Negative	Negative	Negative
TR_starpep_Sequence_1170_AVP_training	Positive	Negative	Negative	Negative	Positive	Positive	Negative	Positive	Negative	Negative	Positive	Negative	Negative	Negative
TR_starpep_Sequence_1189_AVP_training	Positive	Positive	Negative	Positive	Positive	Positive	Negative	Positive	Negative	Negative	Positive	Negative	Negative	Negative
TR_starpep_Sequence_1554_AVP_training	Positive	Negative	Negative	Negative	Negative	Positive	Negative	Negative	Negative	Negative	Negative	Negative	Negative	Negative
TR_starpep_Sequence_1588_AVP_training	Positive	Negative	Negative	Negative	Negative	Positive	Negative	Negative	Positive	Negative	Negative	Negative	Negative	Negative
TR_starpep_Sequence_1732_AVP_training	Positive	Positive	Negative	Negative	Negative	Positive	Negative	Negative	Negative	Negative	Negative	Negative	Negative	Negative
TR_starpep_Sequence_1776_AVP_training	Positive	Positive	Negative	Positive	Negative	Positive	Negative	Negative	Positive	Negative	Negative	Negative	Negative	Negative
TR_starpep_Sequence_1785_AVP_training	Positive	Positive	Negative	Negative	Negative	Positive	Negative	Negative	Positive	Negative	Negative	Negative	Negative	Negative
TR_starpep_Sequence_1836_AVP_training	Positive	Positive	Negative	Negative	Positive	Positive	Positive	Negative	Negative	Negative	Negative	Negative	Negative	Negative
TR_starpep_Sequence_1871_AVP_training	Positive	Positive	Negative	Negative	Positive	Positive	Positive	Negative	Negative	Negative	Positive	Negative	Negative	Negative
TR_starpep_Sequence_1900_AVP_training	Positive	Positive	Positive	Positive	Positive	Positive	Positive	Negative	Negative	Negative	Positive	Negative	Negative	Negative
TR_starpep_Sequence_1910_AVP_training	Positive	Positive	Negative	Positive	Positive	Positive	Negative	Negative	Negative	Negative	Negative	Negative	Negative	Negative
TR_starpep_Sequence_1992_AVP_training	Positive	Positive	Negative	Negative	Positive	Positive	Positive	Negative	Negative	Negative	Positive	Negative	Negative	Negative
TR_starpep_Sequence_2002_AVP_training	Positive	Positive	Negative	Negative	Positive	Positive	Negative	Positive	Positive	Negative	Negative	Negative	Negative	Negative
TR_starpep_Sequence_2004_AVP_training	Positive	Positive	Positive	Negative	Positive	Positive	Positive	Negative	Negative	Negative	Positive	Negative	Negative	Negative
TR_starpep_Sequence_2006_AVP_training	Positive	Positive	Negative	Negative	Positive	Positive	Positive	Negative	Negative	Negative	Positive	Negative	Negative	Negative
TR_starpep_Sequence_2012_AVP_training	Positive	Positive	Positive	Negative	Positive	Positive	Negative	Negative	Negative	Negative	Positive	Negative	Negative	Negative
TR_starpep_Sequence_2016_AVP_training	Positive	Positive	Negative	Negative	Positive	Positive	Negative	Negative	Positive	Negative	Positive	Negative	Negative	Negative
TR_starpep_Sequence_2021_AVP_training	Positive	Positive	Positive	Negative	Positive	Positive	Positive	Negative	Negative	Negative	Positive	Negative	Negative	Negative
TR_starpep_Sequence_2022_AVP_training	Positive	Positive	Negative	Negative	Positive	Positive	Positive	Negative	Negative	Negative	Positive	Negative	Negative	Negative
TR_starpep_Sequence_2040_AVP_training	Positive	Positive	Negative	Negative	Positive	Positive	Negative	Negative	Negative	Negative	Negative	Negative	Negative	Negative
TR_starpep_Sequence_2072_AVP_training	Positive	Positive	Negative	Negative	Negative	Positive	Negative	Negative	Negative	Negative	Negative	Negative	Negative	Negative
TR_starpep_Sequence_2310_AVP_training	Positive	Negative	Positive	Negative	Positive	Positive	Negative	Negative	Negative	Negative	Positive	Negative	Negative	Negative
TS_starpep_Sequence_15_AVP_testing	Positive	Negative	Positive	Negative	Positive	Positive	Negative	Negative	Negative	Negative	Negative	Negative	Negative	Negative
TS_starpep_Sequence_25_AVP_testing	Positive	Negative	Negative	Negative	Positive	Positive	Negative	Negative	Negative	Negative	Negative	Negative	Negative	Negative
TS_starpep_Sequence_35_AVP_testing	Positive	Positive	Positive	Positive	Positive	Positive	Positive	Negative	Negative	Negative	Positive	Negative	Negative	Negative
TS_starpep_Sequence_47_AVP_testing	Positive	Positive	Negative	Negative	Negative	Positive	Negative	Negative	Positive	Negative	Negative	Negative	Negative	Negative
TS_starpep_Sequence_53_AVP_testing	Positive	Positive	Negative	Negative	Positive	Positive	Negative	Positive	Negative	Negative	Positive	Negative	Negative	Negative
TS_starpep_Sequence_62_AVP_testing	Positive	Negative	Positive	Negative	Positive	Positive	Negative	Negative	Negative	Negative	Negative	Negative	Negative	Negative
TS_starpep_Sequence_92_AVP_testing	Positive	Negative	Negative	Negative	Negative	Positive	Negative	Positive	Negative	Negative	Negative	Negative	Negative	Negative
TS_starpep_Sequence_110_AVP_testing	Positive	Positive	Negative	Negative	Negative	Positive	Negative	Negative	Negative	Negative	Negative	Negative	Negative	Negative
TS_starpep_Sequence_137_AVP_testing	Positive	Positive	Negative	Negative	Positive	Positive	Negative	Negative	Positive	Negative	Negative	Negative	Negative	Negative
TS_starpep_Sequence_151_AVP_testing	Positive	Negative	Negative	Negative	Positive	Positive	Negative	Negative	Negative	Negative	Negative	Negative	Negative	Negative
TS_starpep_Sequence_183_AVP_testing	Positive	Positive	Negative	Negative	Positive	Positive	Negative	Negative	Negative	Negative	Negative	Negative	Negative	Negative
TS_starpep_Sequence_188_AVP_testing	Positive	Positive	Positive	Positive	Positive	Positive	Negative	Negative	Negative	Negative	Positive	Negative	Negative	Negative
TS_starpep_Sequence_350_AVP_testing	Positive	Positive	Positive	Negative	Positive	Positive	Negative	Negative	Negative	Negative	Negative	Negative	Negative	Negative
TS_starpep_Sequence_354_AVP_testing	Positive	Positive	Negative	Negative	Positive	Positive	Negative	Negative	Negative	Negative	Negative	Negative	Negative	Negative
TS_starpep_Sequence_380_AVP_testing	Positive	Positive	Positive	Positive	Positive	Positive	Positive	Negative	Negative	Negative	Positive	Negative	Negative	Negative
TS_starpep_Sequence_397_AVP_testing	Positive	Positive	Positive	Negative	Positive	Positive	Negative	Positive	Negative	Negative	Negative	Negative	Negative	Negative
Ex_starpep_independent_285_AVP_external	Positive	Negative	Negative	Negative	Negative	Negative	Positive	Negative	Negative	Negative	Positive	Negative	Negative	Negative
Al4AVP_train_AVP944	Positive	Positive	Positive	Negative	Positive	Positive	Negative	Negative	Negative	Positive	Positive	Negative	Negative	Negative
TR_starpep_Sequence_532_AVP_training	Positive	Positive	Positive	Positive	Positive	Positive	Positive	Negative	Negative	Positive	Positive	Negative	Negative	Negative
TR_starpep_Sequence_898_AVP_training	Positive	Positive	Positive	Negative	Positive	Positive	Positive	Negative	Negative	Negative	Positive	Negative	Negative	Negative
TR_starpep_Sequence_915_AVP_training	Positive	Positive	Negative	Negative	Negative	Positive	Positive	Negative	Negative	Negative	Negative	Negative	Negative	Negative
TR_starpep_Sequence_920_AVP_training	Positive	Positive	Positive	Negative	Positive	Positive	Positive	Negative	Negative	Negative	Positive	Negative	Negative	Negative
TR_starpep_Sequence_934_AVP_training	Positive	Positive	Positive	Negative	Negative	Positive	Positive	Negative	Negative	Negative	Positive	Negative	Negative	Negative
TR_starpep_Sequence_936_AVP_training	Positive	Positive	Positive	Negative	Positive	Positive	Negative	Negative	Negative	Negative	Positive	Negative	Negative	Negative
TR_starpep_Sequence_947_AVP_training	Positive	Positive	Positive	Negative	Positive	Positive	Negative	Positive	Negative	Negative	Negative	Negative	Negative	Negative
TR_starpep_Sequence_949_AVP_training	Positive	Positive	Positive	Negative	Negative	Positive	Positive	Negative	Negative	Negative	Positive	Negative	Negative	Negative
TR_starpep_Sequence_951_AVP_training	Positive	Positive	Positive	Negative	Negative	Positive	Positive	Negative	Negative	Negative	Positive	Negative	Negative	Negative
TR_starpep_Sequence_964_AVP_training	Positive	Positive	Positive	Negative	Positive	Positive	Positive	Positive	Negative	Negative	Positive	Negative	Negative	Negative
TR_starpep_Sequence_965_AVP_training	Positive	Positive	Positive	Negative	Positive	Positive	Positive	Positive	Negative	Negative	Positive	Negative	Negative	Negative
TR_starpep_Sequence_980_AVP_training	Positive	Positive	Positive	Negative	Positive	Positive	Negative	Positive	Negative	Negative	Positive	Negative	Negative	Negative
TR_starpep_Sequence_1003_AVP_training	Positive	Positive	Positive	Positive	Positive	Negative	Negative	Positive	Negative	Negative	Positive	Negative	Negative	Negative
TR_starpep_Sequence_1223_AVP_training	Positive	Negative	Negative	Negative	Positive	Positive	Negative	Positive	Positive	Negative	Negative	Negative	Negative	Negative
TR_starpep_Sequence_2290_AVP_training	Positive	Negative	Positive	Positive	Positive	Positive	Negative	Negative	Negative	Negative	Positive	Negative	Negative	Negative
TR_starpep_Sequence_2315_AVP_training	Positive	Positive	Positive	Negative	Positive	Positive	Positive	Positive	Negative	Negative	Negative	Negative	Negative	Negative
TS_starpep_Sequence_44_AVP_testing	Positive	Positive	Positive	Negative	Negative	Positive	Positive	Negative	Negative	Negative	Positive	Negative	Negative	Negative
TS_starpep_Sequence_127_AVP_testing	Positive	Positive	Negative	Positive	Positive	Positive	Negative	Positive	Negative	Negative	Negative	Negative	Negative	Negative
TS_starpep_Sequence_477_AVP_testing	Positive	Positive	Negative	Positive	Positive	Positive	Negative	Negative	Negative	Negative	Positive	Negative	Negative	Negative
TS_starpep_Sequence_579_AVP_testing	Positive	Positive	Positive	Negative	Positive	Positive	Positive	Positive	Negative	Negative	Negative	Negative	Negative	Negative
TS_starpep_Sequence_582_AVP_testing	Positive	Positive	Positive	Positive	Positive	Positive	Positive	Positive	Negative	Negative	Positive	Negative	Negative	Negative
Ex_starpep_independent_104_AVP_external	Positive	Positive	Positive	Negative	Positive	Positive	Negative	Negative	Negative	Negative	Negative	Negative	Negative	Negative
TR_starpep_Sequence_223_AVP_training	Positive	Positive	Negative	Positive	Positive	Positive	Negative	Negative	Negative	Negative	Negative	Negative	Negative	Negative
TR_starpep_Sequence_281_AVP_training	Positive	Positive	Positive	Negative	Positive	Positive	Positive	Negative	Negative	Negative	Negative	Negative	Negative	Negative
TR_starpep_Sequence_323_AVP_training	Positive	Positive	Positive	Negative	Negative	Negative	Negative	Negative	Positive	Negative	Negative	Negative	Negative	Negative
TR_starpep_Sequence_465_AVP_training	Positive	Negative	Positive	Positive	Positive	Positive	Negative	Positive	Negative	Negative	Positive	Negative	Negative	Negative
TR_starpep_Sequence_903_AVP_training	Positive	Negative	Negative	Negative	Positive	Positive	Negative	Positive	Negative	Negative	Negative	Negative	Negative	Negative
TR_starpep_Sequence_962_AVP_training	Positive	Negative	Negative	Positive	Positive	Positive	Negative	Negative	Negative	Negative	Positive	Negative	Negative	Negative
TR_starpep_Sequence_1082_AVP_training	Positive	Positive	Positive	Positive	Positive	Positive	Negative	Negative	Negative	Negative	Negative	Negative	Negative	Negative
TR_starpep_Sequence_1145_AVP_training	Positive	Negative	Negative	Negative	Positive	Positive	Negative	Negative	Negative	Negative	Negative	Negative	Negative	Negative
TR_starpep_Sequence_1161_AVP_training	Positive	Positive	Negative	Negative	Negative	Positive	Negative	Negative	Negative	Negative	Negative	Negative	Negative	Negative
TR_starpep_Sequence_1172_AVP_training	Positive	Positive	Positive	Negative	Positive	Positive	Negative	Negative	Positive	Negative	Negative	Negative	Negative	Negative
TR_starpep_Sequence_1211_AVP_training	Positive	Negative	Negative	Negative	Positive	Positive	Negative	Negative	Negative	Negative	Negative	Negative	Negative	Negative
TR_starpep_Sequence_1215_AVP_training	Positive	Positive	Positive	Negative	Positive	Negative	Negative	Negative	Negative	Negative	Negative	Negative	Negative	Negative
TR_starpep_Sequence_1757_AVP_training	Positive	Positive	Negative	Negative	Negative	Positive	Negative	Negative	Negative	Negative	Negative	Negative	Negative	Negative
TR_starpep_Sequence_1875_AVP_training	Positive	Positive	Negative	Negative	Positive	Positive	Negative	Negative	Negative	Negative	Negative	Negative	Negative	Negative
TR_starpep_Sequence_1989_AVP_training	Positive	Positive	Positive	Negative	Negative	Positive	Negative	Negative	Positive	Positive	Positive	Negative	Negative	Negative
TR_starpep_Sequence_1997_AVP_training	Positive	Positive	Positive	Negative	Positive	Positive	Negative	Negative	Positive	Negative	Negative	Negative	Negative	Negative
TR_starpep_Sequence_2024_AVP_training	Positive	Positive	Positive	Negative	Negative	Positive	Positive	Negative	Positive	Negative	Positive	Negative	Negative	Negative
TS_starpep_Sequence_148_AVP_testing	Positive	Negative	Negative	Negative	Positive	Positive	Negative	Negative	Negative	Negative	Negative	Negative	Negative	Negative
TS_starpep_Sequence_431_AVP_testing	Positive	Negative	Negative	Negative	Positive	Positive	Negative	Negative	Negative	Negative	Positive	Negative	Negative	Negative
TS_starpep_Sequence_448_AVP_testing	Positive	Positive	Positive	Negative	Positive	Positive	Negative	Negative	Negative	Negative	Negative	Negative	Negative	Negative
TS_starpep_Sequence_461_AVP_testing	Positive	Positive	Negative	Negative	Positive	Positive	Positive	Negative	Negative	Negative	Negative	Negative	Negative	Negative
TS_starpep_Sequence_564_AVP_testing	Positive	Negative	Positive	Negative	Positive	Positive	Positive	Negative	Negative	Negative	Negative	Negative	Negative	Negative
Ex_starpep_independent_358_AVP_external	Positive	Positive	Positive	Positive	Positive	Positive	Positive	Positive	Positive	Negative	Positive	Negative	Negative	Negative
Ex_starpep_independent_977_AVP_external	Positive	Negative	Negative	Positive	Negative	Positive	Positive	Positive	Positive	Negative	Negative	Negative	Negative	Negative
Ex_starpep_independent_982_AVP_external	Positive	Negative	Negative	Positive	Positive	Positive	Negative	Positive	Negative	Negative	Negative	Negative	Negative	Negative
Ex_starpep_independent_1117_AVP_external	Positive	Negative	Negative	Negative	Positive	Positive	Negative	Positive	Positive	Negative	Negative	Negative	Negative	Negative
Al4AVP_train_AVP_0043	Positive	Positive	Positive	Positive	Positive	Positive	Positive	Negative	Positive	Negative	Positive	Negative	Negative	Negative
sharma_train_AVP1981	Positive	Negative	Negative	Negative	Positive	Positive	Negative	Positive	Positive	Negative	Negative	Negative	Negative	Negative
TR_starpep_Sequence_32_AVP_training	Positive	Negative	Positive	Negative	Positive	Positive	Negative	Positive	Negative	Negative	Positive	Negative	Negative	Negative
TR_starpep_Sequence_44_AVP_training	Positive	Negative	Positive	Negative	Positive	Positive	Negative	Negative	Negative	Negative	Positive	Negative	Negative	Negative
TR_starpep_Sequence_47_AVP_training	Positive	Negative	Negative	Positive	Positive	Positive	Negative	Negative	Negative	Negative	Negative	Negative	Negative	Negative
TR_starpep_Sequence_49_AVP_training	Positive	Negative	Negative	Negative	Positive	Positive	Negative	Positive	Negative	Negative	Negative	Negative	Negative	Negative
TR_starpep_Sequence_51_AVP_training	Positive	Negative	Negative	Negative	Negative	Positive	Negative	Negative	Positive	Negative	Negative	Negative	Negative	Negative
TR_starpep_Sequence_56_AVP_training	Positive	Negative	Negative	Negative	Positive	Positive	Negative	Negative	Negative	Negative	Positive	Negative	Negative	Negative
TR_starpep_Sequence_61_AVP_training	Positive	Negative	Negative	Negative	Positive	Positive	Negative	Positive	Negative	Negative	Positive	Negative	Negative	Negative
TR_starpep_Sequence_63_AVP_training	Positive	Negative	Positive	Positive	Positive	Positive	Negative	Positive	Negative	Negative	Negative	Negative	Negative	Negative
TR_starpep_Sequence_64_AVP_training	Positive	Negative	Negative	Negative	Positive	Positive	Negative	Negative	Negative	Negative	Positive	Negative	Negative	Negative
TR_starpep_Sequence_244_AVP_training	Positive	Negative	Negative	Negative	Negative	Positive	Negative	Negative	Negative	Negative	Positive	Negative	Negative	Negative
TR_starpep_Sequence_246_AVP_training	Positive	Negative	Positive	Negative	Positive	Positive	Negative	Negative	Positive	Negative	Positive	Negative	Negative	Negative
TR_starpep_Sequence_247_AVP_training	Positive	Negative	Positive	Negative	Positive	Positive	Negative	Negative	Positive	Negative	Negative	Negative	Negative	Negative
TR_starpep_Sequence_250_AVP_training	Positive	Negative	Positive	Positive	Positive	Positive	Negative	Negative	Negative	Negative	Negative	Negative	Negative	Negative
TR_starpep_Sequence_256_AVP_training	Positive	Negative	Positive	Positive	Positive	Positive	Negative	Positive	Negative	Negative	Positive	Negative	Negative	Negative
TR_starpep_Sequence_259_AVP_training	Positive	Negative	Positive	Negative	Positive	Positive	Negative	Negative	Negative	Negative	Positive	Negative	Negative	Negative
TR_starpep_Sequence_262_AVP_training	Positive	Negative	Negative	Negative	Positive	Positive	Negative	Negative	Negative	Negative	Negative	Negative	Negative	Negative
TR_starpep_Sequence_265_AVP_training	Positive	Positive	Negative	Negative	Positive	Positive	Negative	Negative	Negative	Negative	Positive	Negative	Negative	Negative
TR_starpep_Sequence_266_AVP_training	Positive	Negative	Positive	Negative	Positive	Positive	Negative	Negative	Positive	Negative	Negative	Negative	Negative	Negative
TR_starpep_Sequence_272_AVP_training	Positive	Negative	Positive	Negative	Positive	Positive	Negative	Negative	Negative	Negative	Positive	Negative	Negative	Negative
TR_starpep_Sequence_279_AVP_training	Positive	Negative	Positive	Negative	Positive	Positive	Negative	Positive	Positive	Negative	Positive	Negative	Negative	Negative
TR_starpep_Sequence_282_AVP_training	Positive	Negative	Positive	Negative	Positive	Positive	Negative	Negative	Positive	Negative	Negative	Negative	Negative	Negative
TR_starpep_Sequence_288_AVP_training	Positive	Negative	Negative	Negative	Positive	Positive	Negative	Negative	Positive	Negative	Positive	Negative	Negative	Negative
TR_starpep_Sequence_294_AVP_training	Positive	Positive	Negative	Negative	Positive	Positive	Negative	Negative	Positive	Negative	Negative	Negative	Negative	Negative
TR_starpep_Sequence_296_AVP_training	Positive	Positive	Negative	Negative	Positive	Positive	Negative	Negative	Positive	Negative	Positive	Negative	Negative	Negative
TR_starpep_Sequence_301_AVP_training	Positive	Negative	Negative	Negative	Positive	Positive	Negative	Negative	Negative	Negative	Positive	Negative	Negative	Negative
TR_starpep_Sequence_308_AVP_training	Positive	Negative	Positive	Negative	Positive	Positive	Negative	Negative	Positive	Negative	Negative	Negative	Negative	Negative
TR_starpep_Sequence_312_AVP_training	Positive	Negative	Positive	Negative	Positive	Positive	Positive	Negative	Positive	Negative	Negative	Negative	Negative	Negative
TR_starpep_Sequence_314_AVP_training	Positive	Negative	Positive	Negative	Positive	Positive	Negative	Negative	Negative	Negative	Positive	Negative	Negative	Negative
TR_starpep_Sequence_319_AVP_training	Positive	Negative	Negative	Negative	Negative	Positive	Negative	Positive	Negative	Negative	Negative	Negative	Negative	Negative
TR_starpep_Sequence_467_AVP_training	Positive	Negative	Negative	Negative	Positive	Positive	Negative	Positive	Negative	Negative	Negative	Negative	Negative	Negative
TR_starpep_Sequence_478_AVP_training	Positive	Negative	Positive	Negative	Negative	Positive	Negative	Positive	Negative	Negative	Negative	Negative	Negative	Negative
TR_starpep_Sequence_481_AVP_training	Positive	Negative	Negative	Negative	Positive	Positive	Negative	Positive	Negative	Negative	Positive	Negative	Negative	Negative
TR_starpep_Sequence_487_AVP_training	Positive	Negative	Positive	Negative	Positive	Positive	Negative	Positive	Positive	Negative	Positive	Negative	Negative	Negative
TR_starpep_Sequence_489_AVP_training	Positive	Negative	Negative	Negative	Positive	Positive	Negative	Positive	Negative	Negative	Positive	Negative	Negative	Negative
TR_starpep_Sequence_495_AVP_training	Positive	Negative	Positive	Negative	Negative	Positive	Negative	Positive	Positive	Negative	Positive	Negative	Negative	Negative
TR_starpep_Sequence_498_AVP_training	Positive	Positive	Positive	Positive	Positive	Positive	Positive	Negative	Negative	Negative	Positive	Negative	Negative	Negative
TR_starpep_Sequence_501_AVP_training	Positive	Negative	Negative	Negative	Positive	Positive	Negative	Positive	Negative	Negative	Positive	Negative	Negative	Negative
TR_starpep_Sequence_502_AVP_training	Positive	Negative	Negative	Negative	Positive	Positive	Negative	Positive	Negative	Negative	Negative	Negative	Negative	Negative
TR_starpep_Sequence_506_AVP_training	Positive	Negative	Negative	Negative	Positive	Positive	Negative	Positive	Negative	Negative	Negative	Negative	Negative	Negative
TR_starpep_Sequence_515_AVP_training	Positive	Negative	Negative	Negative	Positive	Positive	Negative	Positive	Negative	Negative	Positive	Negative	Negative	Negative
TR_starpep_Sequence_516_AVP_training	Positive	Negative	Positive	Negative	Positive	Positive	Negative	Positive	Positive	Negative	Negative	Negative	Negative	Negative
TR_starpep_Sequence_518_AVP_training	Positive	Negative	Negative	Negative	Negative	Positive	Negative	Positive	Negative	Negative	Negative	Negative	Negative	Negative
TR_starpep_Sequence_524_AVP_training	Positive	Negative	Positive	Negative	Negative	Positive	Negative	Negative	Negative	Negative	Positive	Negative	Negative	Negative
TR_starpep_Sequence_525_AVP_training	Positive	Negative	Negative	Negative	Negative	Positive	Negative	Positive	Negative	Negative	Negative	Negative	Negative	Negative
TR_starpep_Sequence_527_AVP_training	Positive	Negative	Negative	Negative	Negative	Positive	Negative	Positive	Negative	Negative	Positive	Negative	Negative	Negative
TR_starpep_Sequence_533_AVP_training	Positive	Negative	Positive	Negative	Negative	Positive	Negative	Positive	Positive	Negative	Negative	Negative	Negative	Negative
TR_starpep_Sequence_550_AVP_training	Positive	Positive	Negative	Positive	Positive	Positive	Negative	Positive	Negative	Negative	Positive	Negative	Negative	Negative
TR_starpep_Sequence_560_AVP_training	Positive	Negative	Negative	Positive	Positive	Positive	Negative	Positive	Negative	Negative	Negative	Negative	Negative	Negative
TR_starpep_Sequence_573_AVP_training	Positive	Positive	Negative	Negative	Positive	Positive	Positive	Positive	Negative	Negative	Negative	Negative	Negative	Negative
TR_starpep_Sequence_772_AVP_training	Positive	Positive	Negative	Negative	Positive	Positive	Positive	Negative	Positive	Negative	Positive	Negative	Negative	Negative
TR_starpep_Sequence_793_AVP_training	Positive	Negative	Negative	Negative	Positive	Positive	Negative	Positive	Negative	Negative	Positive	Negative	Negative	Negative
TR_starpep_Sequence_899_AVP_training	Positive	Negative	Negative	Negative	Positive	Positive	Negative	Positive	Negative	Negative	Negative	Negative	Negative	Negative
TR_starpep_Sequence_901_AVP_training	Positive	Negative	Negative	Negative	Positive	Positive	Negative	Positive	Negative	Negative	Positive	Negative	Negative	Negative
TR_starpep_Sequence_902_AVP_training	Positive	Negative	Negative	Negative	Positive	Positive	Negative	Negative	Negative	Negative	Negative	Negative	Negative	Negative
TR_starpep_Sequence_904_AVP_training	Positive	Negative	Negative	Negative	Positive	Positive	Negative	Positive	Negative	Negative	Negative	Negative	Negative	Negative
TR_starpep_Sequence_906_AVP_training	Positive	Negative	Negative	Negative	Positive	Positive	Negative	Positive	Negative	Negative	Negative	Negative	Negative	Negative
TR_starpep_Sequence_907_AVP_training	Positive	Negative	Positive	Negative	Positive	Positive	Negative	Positive	Negative	Negative	Negative	Negative	Negative	Negative
TR_starpep_Sequence_908_AVP_training	Positive	Negative	Negative	Negative	Positive	Positive	Negative	Positive	Positive	Negative	Negative	Negative	Negative	Negative
TR_starpep_Sequence_910_AVP_training	Positive	Negative	Negative	Negative	Negative	Positive	Negative	Positive	Negative	Negative	Negative	Negative	Negative	Negative
TR_starpep_Sequence_913_AVP_training	Positive	Negative	Negative	Negative	Positive	Positive	Negative	Positive	Negative	Negative	Positive	Negative	Negative	Negative
TR_starpep_Sequence_917_AVP_training	Positive	Negative	Negative	Negative	Positive	Positive	Negative	Negative	Negative	Negative	Positive	Negative	Negative	Negative
TR_starpep_Sequence_921_AVP_training	Positive	Negative	Negative	Negative	Positive	Positive	Negative	Positive	Negative	Negative	Negative	Negative	Negative	Negative
TR_starpep_Sequence_923_AVP_training	Positive	Negative	Negative	Negative	Positive	Positive	Negative	Positive	Positive	Negative	Positive	Negative	Negative	Negative
TR_starpep_Sequence_924_AVP_training	Positive	Negative	Negative	Negative	Positive	Positive	Negative	Positive	Negative	Negative	Negative	Negative	Negative	Negative
TR_starpep_Sequence_926_AVP_training	Positive	Negative	Negative	Negative	Positive	Positive	Negative	Positive	Negative	Negative	Negative	Negative	Negative	Negative
TR_starpep_Sequence_927_AVP_training	Positive	Negative	Negative	Negative	Positive	Positive	Negative	Positive	Negative	Negative	Negative	Negative	Negative	Negative
TR_starpep_Sequence_928_AVP_training	Positive	Negative	Negative	Negative	Negative	Positive	Negative	Positive	Negative	Negative	Positive	Negative	Negative	Negative
TR_starpep_Sequence_930_AVP_training	Positive	Negative	Positive	Negative	Positive	Positive	Negative	Positive	Negative	Negative	Negative	Negative	Negative	Negative
TR_starpep_Sequence_937_AVP_training	Positive	Negative	Positive	Negative	Positive	Positive	Negative	Positive	Negative	Negative	Negative	Negative	Negative	Negative
TR_starpep_Sequence_939_AVP_training	Positive	Negative	Negative	Negative	Positive	Positive	Negative	Positive	Positive	Negative	Negative	Negative	Negative	Negative
TR_starpep_Sequence_942_AVP_training	Positive	Negative	Positive	Negative	Negative	Positive	Negative	Positive	Positive	Negative	Negative	Negative	Negative	Negative
TR_starpep_Sequence_944_AVP_training	Positive	Negative	Positive	Negative	Positive	Positive	Negative	Positive	Negative	Negative	Positive	Negative	Negative	Negative
TR_starpep_Sequence_946_AVP_training	Positive	Negative	Negative	Negative	Positive	Positive	Negative	Positive	Negative	Negative	Positive	Negative	Negative	Negative
TR_starpep_Sequence_948_AVP_training	Positive	Negative	Negative	Negative	Positive	Positive	Negative	Positive	Negative	Negative	Positive	Negative	Negative	Negative
TR_starpep_Sequence_955_AVP_training	Positive	Positive	Negative	Negative	Positive	Positive	Negative	Negative	Negative	Negative	Negative	Negative	Negative	Negative
TR_starpep_Sequence_1001_AVP_training	Positive	Negative	Negative	Negative	Positive	Positive	Negative	Positive	Positive	Negative	Positive	Negative	Negative	Negative
TR_starpep_Sequence_1016_AVP_training	Positive	Negative	Positive	Positive	Positive	Positive	Negative	Negative	Negative	Negative	Positive	Negative	Negative	Negative
TR_starpep_Sequence_1084_AVP_training	Positive	Negative	Positive	Negative	Positive	Positive	Negative	Negative	Negative	Negative	Negative	Negative	Negative	Negative
TR_starpep_Sequence_1207_AVP_training	Positive	Negative	Positive	Negative	Positive	Positive	Negative	Positive	Negative	Negative	Negative	Negative	Negative	Negative
TR_starpep_Sequence_1219_AVP_training	Positive	Negative	Negative	Negative	Positive	Positive	Negative	Positive	Negative	Negative	Negative	Negative	Negative	Negative
TR_starpep_Sequence_1220_AVP_training	Positive	Negative	Negative	Negative	Positive	Positive	Negative	Negative	Negative	Negative	Negative	Negative	Negative	Negative
TR_starpep_Sequence_1382_AVP_training	Positive	Negative	Negative	Negative	Positive	Positive	Negative	Positive	Negative	Negative	Negative	Negative	Negative	Negative
TR_starpep_Sequence_1419_AVP_training	Positive	Positive	Positive	Negative	Positive	Positive	Negative	Negative	Negative	Negative	Negative	Negative	Negative	Negative
TR_starpep_Sequence_1502_AVP_training	Positive	Negative	Positive	Negative	Positive	Positive	Negative	Positive	Negative	Negative	Positive	Negative	Negative	Negative
TR_starpep_Sequence_1503_AVP_training	Positive	Negative	Negative	Negative	Positive	Positive	Negative	Positive	Positive	Negative	Negative	Negative	Negative	Negative
TR_starpep_Sequence_1504_AVP_training	Positive	Negative	Negative	Negative	Negative	Positive	Negative	Negative	Negative	Negative	Negative	Negative	Negative	Negative
TR_starpep_Sequence_1505_AVP_training	Positive	Negative	Negative	Negative	Negative	Positive	Negative	Negative	Negative	Negative	Positive	Negative	Negative	Negative
TR_starpep_Sequence_1506_AVP_training	Positive	Negative	Negative	Negative	Negative	Positive	Negative	Positive	Positive	Negative	Positive	Negative	Negative	Negative
TR_starpep_Sequence_1507_AVP_training	Positive	Negative	Negative	Negative	Positive	Positive	Negative	Negative	Negative	Negative	Positive	Negative	Negative	Negative
TR_starpep_Sequence_1508_AVP_training	Positive	Negative	Negative	Negative	Positive	Positive	Negative	Negative	Negative	Negative	Positive	Negative	Negative	Negative
TR_starpep_Sequence_1509_AVP_training	Positive	Negative	Positive	Negative	Positive	Positive	Negative	Positive	Negative	Negative	Negative	Negative	Negative	Negative
TR_starpep_Sequence_1510_AVP_training	Positive	Negative	Negative	Negative	Positive	Positive	Negative	Negative	Negative	Negative	Negative	Negative	Negative	Negative
TR_starpep_Sequence_1511_AVP_training	Positive	Negative	Negative	Negative	Positive	Positive	Negative	Positive	Positive	Negative	Negative	Negative	Negative	Negative
TR_starpep_Sequence_1513_AVP_training	Positive	Negative	Negative	Positive	Negative	Positive	Negative	Positive	Positive	Negative	Negative	Negative	Negative	Negative
TR_starpep_Sequence_1514_AVP_training	Positive	Negative	Negative	Negative	Negative	Positive	Negative	Positive	Negative	Negative	Negative	Negative	Negative	Negative
TR_starpep_Sequence_1515_AVP_training	Positive	Positive	Positive	Negative	Negative	Positive	Negative	Positive	Positive	Negative	Negative	Negative	Negative	Negative
TR_starpep_Sequence_1516_AVP_training	Positive	Negative	Negative	Negative	Positive	Positive	Negative	Positive	Negative	Negative	Positive	Negative	Negative	Negative
TR_starpep_Sequence_1517_AVP_training	Positive	Positive	Negative	Negative	Positive	Positive	Negative	Negative	Positive	Negative	Negative	Negative	Negative	Negative
TR_starpep_Sequence_1518_AVP_training	Positive	Negative	Negative	Negative	Negative	Positive	Negative	Positive	Negative	Negative	Positive	Negative	Negative	Negative
TR_starpep_Sequence_1520_AVP_training	Positive	Negative	Negative	Negative	Positive	Positive	Negative	Negative	Positive	Negative	Negative	Negative	Negative	Negative
TR_starpep_Sequence_1521_AVP_training	Positive	Negative	Negative	Negative	Positive	Positive	Negative	Positive	Negative	Negative	Negative	Negative	Negative	Negative
TR_starpep_Sequence_1522_AVP_training	Positive	Negative	Negative	Negative	Positive	Positive	Negative	Positive	Negative	Negative	Positive	Negative	Negative	Negative
TR_starpep_Sequence_1523_AVP_training	Positive	Negative	Negative	Positive	Negative	Positive	Negative	Positive	Positive	Negative	Negative	Negative	Negative	Negative
TR_starpep_Sequence_1524_AVP_training	Positive	Negative	Negative	Negative	Positive	Positive	Negative	Negative	Negative	Negative	Negative	Negative	Negative	Negative
TR_starpep_Sequence_1525_AVP_training	Positive	Negative	Negative	Negative	Positive	Positive	Negative	Negative	Negative	Negative	Negative	Negative	Negative	Negative
TR_starpep_Sequence_1526_AVP_training	Positive	Negative	Negative	Negative	Positive	Positive	Negative	Positive	Positive	Negative	Positive	Negative	Negative	Negative
TR_starpep_Sequence_1527_AVP_training	Positive	Negative	Positive	Negative	Positive	Positive	Negative	Positive	Positive	Negative	Positive	Negative	Negative	Negative
TR_starpep_Sequence_1528_AVP_training	Positive	Negative	Negative	Negative	Positive	Positive	Negative	Positive	Positive	Negative	Negative	Negative	Negative	Negative
TR_starpep_Sequence_1530_AVP_training	Positive	Negative	Negative	Negative	Negative	Positive	Negative	Positive	Negative	Negative	Negative	Negative	Negative	Negative
TR_starpep_Sequence_1531_AVP_training	Positive	Negative	Positive	Positive	Positive	Positive	Negative	Positive	Positive	Negative	Negative	Negative	Negative	Negative
TR_starpep_Sequence_1532_AVP_training	Positive	Negative	Positive	Negative	Positive	Positive	Negative	Positive	Negative	Negative	Negative	Negative	Negative	Negative
TR_starpep_Sequence_1537_AVP_training	Positive	Negative	Negative	Negative	Positive	Positive	Negative	Positive	Positive	Negative	Negative	Negative	Negative	Negative
TR_starpep_Sequence_1538_AVP_training	Positive	Positive	Negative	Negative	Positive	Positive	Negative	Negative	Negative	Negative	Positive	Negative	Negative	Negative
TR_starpep_Sequence_1540_AVP_training	Positive	Negative	Positive	Negative	Positive	Positive	Negative	Positive	Positive	Negative	Negative	Negative	Negative	Negative
TR_starpep_Sequence_1541_AVP_training	Positive	Negative	Positive	Negative	Positive	Positive	Negative	Negative	Negative	Negative	Negative	Negative	Negative	Negative
TR_starpep_Sequence_1543_AVP_training	Positive	Negative	Negative	Negative	Positive	Positive	Negative	Positive	Positive	Negative	Positive	Negative	Negative	Negative
TR_starpep_Sequence_1544_AVP_training	Positive	Negative	Positive	Negative	Positive	Positive	Negative	Positive	Negative	Negative	Negative	Negative	Negative	Negative
TR_starpep_Sequence_1545_AVP_training	Positive	Negative	Negative	Negative	Negative	Positive	Negative	Negative	Positive	Negative	Negative	Negative	Negative	Negative
TR_starpep_Sequence_1546_AVP_training	Positive	Negative	Negative	Negative	Positive	Positive	Negative	Positive	Positive	Negative	Negative	Negative	Negative	Negative
TR_starpep_Sequence_1547_AVP_training	Positive	Negative	Negative	Negative	Positive	Positive	Negative	Positive	Positive	Negative	Negative	Negative	Negative	Negative
TR_starpep_Sequence_1548_AVP_training	Positive	Negative	Negative	Negative	Positive	Positive	Negative	Negative	Negative	Negative	Positive	Negative	Negative	Negative
TR_starpep_Sequence_1549_AVP_training	Positive	Negative	Positive	Negative	Positive	Positive	Negative	Positive	Positive	Negative	Negative	Negative	Negative	Negative
TR_starpep_Sequence_1552_AVP_training	Positive	Positive	Negative	Negative	Positive	Positive	Negative	Positive	Negative	Negative	Negative	Negative	Negative	Negative
TR_starpep_Sequence_1553_AVP_training	Positive	Negative	Negative	Negative	Negative	Positive	Negative	Positive	Positive	Negative	Positive	Negative	Negative	Negative
TR_starpep_Sequence_1555_AVP_training	Positive	Negative	Positive	Negative	Positive	Positive	Negative	Negative	Positive	Negative	Negative	Negative	Negative	Negative
TR_starpep_Sequence_1556_AVP_training	Positive	Negative	Negative	Negative	Positive	Positive	Negative	Positive	Negative	Negative	Negative	Negative	Negative	Negative
TR_starpep_Sequence_1557_AVP_training	Positive	Negative	Negative	Negative	Positive	Positive	Negative	Positive	Positive	Negative	Negative	Negative	Negative	Negative
TR_starpep_Sequence_1558_AVP_training	Positive	Negative	Negative	Negative	Negative	Positive	Negative	Positive	Positive	Negative	Negative	Negative	Negative	Negative
TR_starpep_Sequence_1559_AVP_training	Positive	Negative	Negative	Negative	Positive	Positive	Negative	Negative	Negative	Negative	Negative	Negative	Negative	Negative
TR_starpep_Sequence_1561_AVP_training	Positive	Negative	Negative	Negative	Positive	Positive	Negative	Positive	Negative	Negative	Negative	Negative	Negative	Negative
TR_starpep_Sequence_1562_AVP_training	Positive	Negative	Negative	Negative	Negative	Positive	Negative	Positive	Negative	Negative	Negative	Negative	Negative	Negative
TR_starpep_Sequence_1563_AVP_training	Positive	Negative	Negative	Negative	Negative	Positive	Negative	Positive	Negative	Negative	Positive	Negative	Negative	Negative
TR_starpep_Sequence_1565_AVP_training	Positive	Negative	Positive	Negative	Positive	Positive	Negative	Negative	Positive	Negative	Positive	Negative	Negative	Negative
TR_starpep_Sequence_1566_AVP_training	Positive	Negative	Positive	Negative	Negative	Positive	Negative	Positive	Negative	Negative	Negative	Negative	Negative	Negative
TR_starpep_Sequence_1567_AVP_training	Positive	Negative	Negative	Negative	Negative	Positive	Negative	Positive	Positive	Negative	Negative	Negative	Negative	Negative
TR_starpep_Sequence_1568_AVP_training	Positive	Negative	Negative	Negative	Negative	Positive	Negative	Positive	Negative	Negative	Positive	Negative	Negative	Negative
TR_starpep_Sequence_1569_AVP_training	Positive	Negative	Positive	Positive	Positive	Positive	Negative	Positive	Negative	Negative	Positive	Negative	Negative	Negative
TR_starpep_Sequence_1570_AVP_training	Positive	Negative	Positive	Negative	Positive	Positive	Negative	Positive	Negative	Negative	Negative	Negative	Negative	Negative
TR_starpep_Sequence_1571_AVP_training	Positive	Negative	Negative	Negative	Positive	Positive	Negative	Positive	Negative	Negative	Negative	Negative	Negative	Negative
TR_starpep_Sequence_1573_AVP_training	Positive	Negative	Positive	Negative	Positive	Positive	Negative	Positive	Negative	Negative	Negative	Negative	Negative	Negative
TR_starpep_Sequence_1574_AVP_training	Positive	Negative	Negative	Negative	Positive	Positive	Negative	Positive	Negative	Negative	Negative	Negative	Negative	Negative
TR_starpep_Sequence_1575_AVP_training	Positive	Negative	Positive	Negative	Positive	Positive	Negative	Negative	Positive	Negative	Positive	Negative	Negative	Negative
TR_starpep_Sequence_1576_AVP_training	Positive	Negative	Negative	Negative	Negative	Positive	Negative	Positive	Negative	Negative	Negative	Negative	Negative	Negative
TR_starpep_Sequence_1577_AVP_training	Positive	Negative	Positive	Negative	Positive	Positive	Negative	Positive	Positive	Negative	Negative	Negative	Negative	Negative
TR_starpep_Sequence_1578_AVP_training	Positive	Negative	Negative	Negative	Positive	Positive	Negative	Negative	Positive	Negative	Positive	Negative	Negative	Negative
TR_starpep_Sequence_1579_AVP_training	Positive	Negative	Positive	Negative	Positive	Positive	Negative	Positive	Positive	Negative	Negative	Negative	Negative	Negative
TR_starpep_Sequence_1580_AVP_training	Positive	Negative	Negative	Negative	Positive	Positive	Negative	Positive	Positive	Negative	Negative	Negative	Negative	Negative
TR_starpep_Sequence_1581_AVP_training	Positive	Negative	Negative	Negative	Positive	Positive	Negative	Positive	Negative	Negative	Positive	Negative	Negative	Negative
TR_starpep_Sequence_1582_AVP_training	Positive	Negative	Positive	Negative	Positive	Positive	Negative	Positive	Negative	Negative	Positive	Negative	Negative	Negative
TR_starpep_Sequence_1583_AVP_training	Positive	Negative	Negative	Negative	Positive	Positive	Negative	Positive	Negative	Negative	Negative	Negative	Negative	Negative
TR_starpep_Sequence_1584_AVP_training	Positive	Positive	Negative	Negative	Positive	Positive	Negative	Positive	Negative	Negative	Negative	Negative	Negative	Negative
TR_starpep_Sequence_1585_AVP_training	Positive	Negative	Negative	Negative	Negative	Positive	Negative	Positive	Positive	Negative	Positive	Negative	Negative	Negative
TR_starpep_Sequence_1587_AVP_training	Positive	Negative	Negative	Negative	Negative	Positive	Negative	Negative	Negative	Negative	Negative	Negative	Negative	Negative
TR_starpep_Sequence_1589_AVP_training	Positive	Negative	Negative	Negative	Positive	Positive	Negative	Negative	Negative	Negative	Negative	Negative	Negative	Negative
TR_starpep_Sequence_1590_AVP_training	Positive	Negative	Negative	Negative	Positive	Positive	Negative	Positive	Negative	Negative	Negative	Negative	Negative	Negative
TR_starpep_Sequence_1591_AVP_training	Positive	Negative	Negative	Negative	Negative	Positive	Negative	Positive	Positive	Negative	Positive	Negative	Negative	Negative
TR_starpep_Sequence_1592_AVP_training	Positive	Negative	Negative	Negative	Negative	Positive	Negative	Negative	Positive	Negative	Positive	Negative	Negative	Negative
TR_starpep_Sequence_1593_AVP_training	Positive	Negative	Negative	Negative	Positive	Positive	Negative	Positive	Positive	Negative	Negative	Negative	Negative	Negative
TR_starpep_Sequence_1594_AVP_training	Positive	Negative	Negative	Negative	Positive	Positive	Negative	Negative	Positive	Negative	Negative	Negative	Negative	Negative
TR_starpep_Sequence_1595_AVP_training	Positive	Negative	Positive	Negative	Negative	Positive	Negative	Positive	Negative	Negative	Positive	Negative	Negative	Negative
TR_starpep_Sequence_1597_AVP_training	Positive	Negative	Negative	Negative	Positive	Positive	Negative	Positive	Negative	Negative	Negative	Negative	Negative	Negative
TR_starpep_Sequence_1598_AVP_training	Positive	Positive	Positive	Negative	Negative	Positive	Negative	Positive	Negative	Negative	Negative	Negative	Negative	Negative
TR_starpep_Sequence_1599_AVP_training	Positive	Negative	Negative	Positive	Positive	Positive	Negative	Positive	Negative	Negative	Negative	Negative	Negative	Negative
TR_starpep_Sequence_1601_AVP_training	Positive	Negative	Positive	Negative	Positive	Positive	Negative	Positive	Negative	Negative	Negative	Negative	Negative	Negative
TR_starpep_Sequence_1602_AVP_training	Positive	Negative	Positive	Negative	Positive	Positive	Negative	Negative	Negative	Negative	Negative	Negative	Negative	Negative
TR_starpep_Sequence_1603_AVP_training	Positive	Negative	Negative	Negative	Positive	Positive	Negative	Positive	Negative	Negative	Positive	Negative	Negative	Negative
TR_starpep_Sequence_1606_AVP_training	Positive	Negative	Negative	Negative	Positive	Positive	Negative	Negative	Positive	Negative	Positive	Negative	Negative	Negative
TR_starpep_Sequence_1607_AVP_training	Positive	Negative	Negative	Negative	Positive	Positive	Negative	Positive	Positive	Negative	Positive	Negative	Negative	Negative
TR_starpep_Sequence_1608_AVP_training	Positive	Negative	Negative	Negative	Negative	Positive	Negative	Positive	Negative	Negative	Negative	Negative	Negative	Negative
TR_starpep_Sequence_1609_AVP_training	Positive	Negative	Negative	Negative	Positive	Positive	Negative	Positive	Positive	Negative	Negative	Negative	Negative	Negative
TR_starpep_Sequence_1610_AVP_training	Positive	Negative	Negative	Negative	Negative	Positive	Negative	Positive	Negative	Negative	Positive	Negative	Negative	Negative
TR_starpep_Sequence_1611_AVP_training	Positive	Negative	Negative	Negative	Positive	Positive	Negative	Negative	Positive	Negative	Positive	Negative	Negative	Negative
TR_starpep_Sequence_1612_AVP_training	Positive	Positive	Negative	Negative	Positive	Positive	Negative	Negative	Negative	Negative	Negative	Negative	Negative	Negative
TR_starpep_Sequence_1613_AVP_training	Positive	Negative	Negative	Negative	Positive	Positive	Negative	Positive	Positive	Negative	Positive	Negative	Negative	Negative
TR_starpep_Sequence_1615_AVP_training	Positive	Negative	Positive	Negative	Positive	Positive	Negative	Negative	Positive	Negative	Negative	Negative	Negative	Negative
TR_starpep_Sequence_1616_AVP_training	Positive	Negative	Negative	Negative	Positive	Positive	Negative	Positive	Positive	Negative	Positive	Negative	Negative	Negative
TR_starpep_Sequence_1617_AVP_training	Positive	Negative	Negative	Negative	Negative	Positive	Negative	Positive	Positive	Negative	Positive	Negative	Negative	Negative
TR_starpep_Sequence_1889_AVP_training	Positive	Negative	Negative	Negative	Negative	Positive	Negative	Negative	Negative	Negative	Negative	Negative	Negative	Negative
TR_starpep_Sequence_1891_AVP_training	Positive	Negative	Negative	Negative	Positive	Positive	Negative	Negative	Negative	Negative	Negative	Negative	Negative	Negative
TR_starpep_Sequence_1925_AVP_training	Positive	Negative	Positive	Negative	Positive	Positive	Negative	Positive	Negative	Negative	Positive	Negative	Negative	Negative
TR_starpep_Sequence_1988_AVP_training	Positive	Negative	Positive	Positive	Positive	Positive	Negative	Negative	Negative	Negative	Positive	Negative	Negative	Negative
TR_starpep_Sequence_2001_AVP_training	Positive	Negative	Negative	Negative	Positive	Positive	Negative	Positive	Negative	Negative	Negative	Negative	Negative	Negative
TR_starpep_Sequence_2008_AVP_training	Positive	Negative	Negative	Negative	Positive	Positive	Negative	Positive	Negative	Negative	Positive	Negative	Negative	Negative
TR_starpep_Sequence_2011_AVP_training	Positive	Negative	Negative	Negative	Positive	Positive	Negative	Positive	Negative	Negative	Positive	Negative	Negative	Negative
TR_starpep_Sequence_2019_AVP_training	Positive	Negative	Positive	Negative	Positive	Positive	Negative	Negative	Negative	Negative	Negative	Negative	Negative	Negative
TR_starpep_Sequence_2020_AVP_training	Positive	Negative	Positive	Negative	Positive	Positive	Negative	Negative	Negative	Negative	Positive	Negative	Negative	Negative
TR_starpep_Sequence_2295_AVP_training	Positive	Negative	Negative	Negative	Positive	Positive	Negative	Positive	Negative	Negative	Positive	Negative	Negative	Negative
TS_starpep_Sequence_428_AVP_testing	Positive	Negative	Positive	Negative	Positive	Positive	Negative	Negative	Negative	Negative	Negative	Negative	Negative	Negative
TS_starpep_Sequence_478_AVP_testing	Positive	Negative	Negative	Negative	Positive	Positive	Positive	Positive	Positive	Negative	Negative	Negative	Negative	Negative
TS_starpep_Sequence_480_AVP_testing	Positive	Negative	Negative	Negative	Positive	Positive	Negative	Positive	Negative	Negative	Negative	Negative	Negative	Negative
TS_starpep_Sequence_481_AVP_testing	Positive	Negative	Negative	Negative	Negative	Positive	Negative	Positive	Negative	Negative	Positive	Negative	Negative	Negative
TS_starpep_Sequence_482_AVP_testing	Positive	Negative	Negative	Negative	Positive	Positive	Negative	Positive	Negative	Negative	Positive	Negative	Negative	Negative
TS_starpep_Sequence_483_AVP_testing	Positive	Negative	Negative	Negative	Positive	Positive	Negative	Positive	Negative	Negative	Negative	Negative	Negative	Negative
TS_starpep_Sequence_484_AVP_testing	Positive	Negative	Negative	Negative	Positive	Positive	Negative	Positive	Positive	Negative	Negative	Negative	Negative	Negative
TS_starpep_Sequence_485_AVP_testing	Positive	Negative	Positive	Negative	Positive	Positive	Negative	Positive	Positive	Negative	Negative	Negative	Negative	Negative
TS_starpep_Sequence_487_AVP_testing	Positive	Negative	Positive	Negative	Negative	Positive	Negative	Positive	Negative	Negative	Negative	Negative	Negative	Negative
TS_starpep_Sequence_490_AVP_testing	Positive	Negative	Negative	Negative	Negative	Positive	Negative	Positive	Negative	Negative	Positive	Negative	Negative	Negative
TS_starpep_Sequence_491_AVP_testing	Positive	Negative	Negative	Negative	Positive	Positive	Negative	Negative	Positive	Negative	Positive	Negative	Negative	Negative
TS_starpep_Sequence_492_AVP_testing	Positive	Negative	Positive	Negative	Positive	Positive	Negative	Positive	Negative	Negative	Positive	Negative	Negative	Negative
TS_starpep_Sequence_493_AVP_testing	Positive	Negative	Positive	Negative	Positive	Positive	Negative	Positive	Positive	Negative	Positive	Negative	Negative	Negative
TS_starpep_Sequence_494_AVP_testing	Positive	Negative	Negative	Negative	Negative	Positive	Negative	Positive	Positive	Negative	Negative	Negative	Negative	Negative
TS_starpep_Sequence_495_AVP_testing	Positive	Negative	Negative	Negative	Negative	Positive	Negative	Positive	Negative	Negative	Positive	Negative	Negative	Negative
TS_starpep_Sequence_496_AVP_testing	Positive	Negative	Negative	Positive	Positive	Positive	Negative	Positive	Negative	Negative	Negative	Negative	Negative	Negative
TS_starpep_Sequence_497_AVP_testing	Positive	Negative	Positive	Negative	Positive	Positive	Negative	Positive	Negative	Negative	Negative	Negative	Negative	Negative
TS_starpep_Sequence_498_AVP_testing	Positive	Positive	Negative	Negative	Positive	Positive	Negative	Positive	Negative	Negative	Negative	Negative	Negative	Negative
TS_starpep_Sequence_499_AVP_testing	Positive	Negative	Positive	Negative	Positive	Positive	Negative	Negative	Positive	Negative	Negative	Negative	Negative	Negative
TS_starpep_Sequence_500_AVP_testing	Positive	Positive	Positive	Positive	Positive	Positive	Negative	Negative	Negative	Negative	Negative	Negative	Negative	Negative
TS_starpep_Sequence_501_AVP_testing	Positive	Negative	Positive	Negative	Negative	Positive	Negative	Negative	Negative	Negative	Positive	Negative	Negative	Negative
TS_starpep_Sequence_502_AVP_testing	Positive	Negative	Positive	Negative	Negative	Positive	Negative	Negative	Negative	Negative	Positive	Negative	Negative	Negative
TS_starpep_Sequence_503_AVP_testing	Positive	Negative	Negative	Negative	Negative	Positive	Negative	Positive	Negative	Negative	Negative	Negative	Negative	Negative
TS_starpep_Sequence_504_AVP_testing	Positive	Negative	Negative	Negative	Negative	Positive	Negative	Positive	Positive	Negative	Negative	Negative	Negative	Negative
TS_starpep_Sequence_505_AVP_testing	Positive	Negative	Positive	Negative	Positive	Positive	Negative	Positive	Positive	Negative	Negative	Negative	Negative	Negative
TS_starpep_Sequence_506_AVP_testing	Positive	Positive	Negative	Negative	Positive	Positive	Negative	Negative	Positive	Negative	Positive	Negative	Negative	Negative
TS_starpep_Sequence_508_AVP_testing	Positive	Negative	Negative	Negative	Positive	Positive	Negative	Negative	Positive	Negative	Negative	Negative	Negative	Negative
TS_starpep_Sequence_510_AVP_testing	Positive	Negative	Negative	Negative	Positive	Positive	Negative	Positive	Negative	Negative	Negative	Negative	Negative	Negative
TS_starpep_Sequence_511_AVP_testing	Positive	Positive	Negative	Negative	Negative	Positive	Negative	Positive	Positive	Negative	Negative	Negative	Negative	Negative
TS_starpep_Sequence_512_AVP_testing	Positive	Negative	Positive	Negative	Positive	Positive	Negative	Positive	Negative	Negative	Negative	Negative	Negative	Negative
TS_starpep_Sequence_513_AVP_testing	Positive	Negative	Negative	Negative	Positive	Positive	Negative	Positive	Negative	Negative	Positive	Negative	Negative	Negative
TS_starpep_Sequence_514_AVP_testing	Positive	Negative	Negative	Negative	Positive	Positive	Negative	Positive	Negative	Negative	Negative	Negative	Negative	Negative
TS_starpep_Sequence_516_AVP_testing	Positive	Negative	Positive	Negative	Positive	Positive	Negative	Negative	Negative	Negative	Positive	Negative	Negative	Negative
TS_starpep_Sequence_517_AVP_testing	Positive	Negative	Positive	Negative	Positive	Positive	Negative	Positive	Negative	Negative	Negative	Negative	Negative	Negative
TS_starpep_Sequence_518_AVP_testing	Positive	Negative	Negative	Negative	Negative	Positive	Negative	Negative	Positive	Negative	Negative	Negative	Negative	Negative
TS_starpep_Sequence_519_AVP_testing	Positive	Negative	Negative	Negative	Positive	Positive	Negative	Positive	Negative	Negative	Negative	Negative	Negative	Negative
TS_starpep_Sequence_520_AVP_testing	Positive	Negative	Negative	Negative	Positive	Positive	Negative	Negative	Positive	Negative	Positive	Negative	Negative	Negative
TS_starpep_Sequence_521_AVP_testing	Positive	Negative	Negative	Positive	Positive	Positive	Negative	Positive	Negative	Negative	Positive	Negative	Negative	Negative
TS_starpep_Sequence_527_AVP_testing	Positive	Negative	Negative	Negative	Positive	Positive	Positive	Positive	Negative	Negative	Negative	Negative	Negative	Negative
TS_starpep_Sequence_530_AVP_testing	Positive	Negative	Negative	Negative	Positive	Positive	Negative	Positive	Negative	Negative	Positive	Negative	Negative	Negative
TS_starpep_Sequence_534_AVP_testing	Positive	Negative	Negative	Negative	Positive	Positive	Negative	Positive	Negative	Negative	Positive	Negative	Negative	Negative
TS_starpep_Sequence_549_AVP_testing	Positive	Negative	Negative	Negative	Negative	Positive	Negative	Positive	Negative	Negative	Negative	Negative	Negative	Negative
Ex_starpep_independent_161_AVP_external	Positive	Positive	Negative	Negative	Positive	Positive	Positive	Negative	Negative	Negative	Positive	Negative	Negative	Negative
Ex_starpep_independent_1130_AVP_external	Positive	Negative	Positive	Negative	Positive	Positive	Negative	Negative	Negative	Negative	Positive	Negative	Negative	Negative
thakur_AVP_0051	Positive	Positive	Positive	Positive	Positive	Positive	Positive	Negative	Positive	Negative	Positive	Negative	Negative	Negative
thakur_AVP_0044	Positive	Positive	Positive	Positive	Positive	Positive	Positive	Negative	Positive	Negative	Positive	Negative	Negative	Negative
thakur_AVP_0299	Positive	Negative	Positive	Positive	Positive	Positive	Positive	Negative	Positive	Negative	Negative	Negative	Negative	Negative
thakur_AVP_0300	Positive	Negative	Positive	Positive	Positive	Positive	Positive	Negative	Negative	Negative	Negative	Negative	Negative	Negative
TR_starpep_Sequence_19_AVP_training	Positive	Negative	Positive	Negative	Positive	Positive	Negative	Negative	Negative	Negative	Negative	Negative	Negative	Negative
TR_starpep_Sequence_20_AVP_training	Positive	Negative	Negative	Negative	Positive	Positive	Positive	Negative	Negative	Negative	Positive	Negative	Negative	Negative
TR_starpep_Sequence_23_AVP_training	Positive	Positive	Positive	Positive	Positive	Positive	Positive	Negative	Negative	Negative	Positive	Negative	Negative	Negative
TR_starpep_Sequence_25_AVP_training	Positive	Negative	Negative	Negative	Positive	Positive	Negative	Positive	Negative	Negative	Positive	Negative	Negative	Negative
TR_starpep_Sequence_26_AVP_training	Positive	Negative	Negative	Negative	Positive	Positive	Positive	Negative	Negative	Negative	Positive	Negative	Negative	Negative
TR_starpep_Sequence_27_AVP_training	Positive	Negative	Positive	Negative	Positive	Positive	Positive	Negative	Negative	Negative	Positive	Negative	Negative	Negative
TR_starpep_Sequence_31_AVP_training	Positive	Negative	Negative	Negative	Positive	Positive	Negative	Positive	Negative	Negative	Positive	Negative	Negative	Negative
TR_starpep_Sequence_34_AVP_training	Positive	Negative	Positive	Negative	Positive	Positive	Positive	Negative	Negative	Negative	Positive	Negative	Negative	Negative
TR_starpep_Sequence_38_AVP_training	Positive	Negative	Negative	Negative	Positive	Positive	Positive	Negative	Positive	Negative	Positive	Negative	Negative	Negative
TR_starpep_Sequence_39_AVP_training	Positive	Negative	Positive	Negative	Positive	Positive	Positive	Positive	Positive	Negative	Positive	Negative	Negative	Negative
TR_starpep_Sequence_42_AVP_training	Positive	Negative	Positive	Negative	Positive	Positive	Positive	Positive	Positive	Negative	Positive	Negative	Negative	Negative
TR_starpep_Sequence_45_AVP_training	Positive	Negative	Positive	Negative	Positive	Positive	Positive	Positive	Positive	Negative	Positive	Negative	Negative	Negative
TR_starpep_Sequence_48_AVP_training	Positive	Negative	Positive	Negative	Positive	Positive	Positive	Positive	Negative	Negative	Positive	Negative	Negative	Negative
TR_starpep_Sequence_53_AVP_training	Positive	Positive	Positive	Positive	Positive	Positive	Positive	Negative	Negative	Negative	Positive	Negative	Negative	Negative
TR_starpep_Sequence_55_AVP_training	Positive	Positive	Negative	Positive	Positive	Positive	Positive	Positive	Negative	Negative	Positive	Negative	Negative	Negative
TR_starpep_Sequence_59_AVP_training	Positive	Negative	Positive	Negative	Positive	Positive	Negative	Positive	Negative	Negative	Positive	Negative	Negative	Negative
TR_starpep_Sequence_65_AVP_training	Positive	Positive	Positive	Positive	Positive	Positive	Positive	Negative	Negative	Negative	Positive	Negative	Negative	Negative
TR_starpep_Sequence_503_AVP_training	Positive	Positive	Positive	Negative	Positive	Positive	Negative	Negative	Negative	Positive	Positive	Negative	Negative	Negative
TR_starpep_Sequence_513_AVP_training	Positive	Positive	Positive	Negative	Positive	Positive	Negative	Negative	Negative	Positive	Positive	Negative	Negative	Negative
TR_starpep_Sequence_554_AVP_training	Positive	Negative	Negative	Negative	Negative	Positive	Negative	Positive	Negative	Negative	Negative	Negative	Negative	Negative
TR_starpep_Sequence_561_AVP_training	Positive	Negative	Negative	Negative	Negative	Positive	Negative	Positive	Negative	Negative	Negative	Negative	Negative	Negative
TR_starpep_Sequence_919_AVP_training	Positive	Negative	Negative	Negative	Positive	Positive	Negative	Positive	Negative	Negative	Negative	Negative	Negative	Negative
TR_starpep_Sequence_1081_AVP_training	Positive	Positive	Positive	Positive	Positive	Positive	Positive	Negative	Positive	Negative	Negative	Negative	Negative	Negative
TR_starpep_Sequence_1086_AVP_training	Positive	Negative	Positive	Negative	Positive	Positive	Negative	Negative	Negative	Negative	Positive	Negative	Negative	Negative
TR_starpep_Sequence_1184_AVP_training	Positive	Negative	Positive	Negative	Positive	Positive	Negative	Positive	Positive	Negative	Negative	Negative	Negative	Negative
TR_starpep_Sequence_1186_AVP_training	Positive	Negative	Positive	Negative	Negative	Positive	Negative	Positive	Negative	Negative	Positive	Negative	Negative	Negative
TR_starpep_Sequence_1225_AVP_training	Positive	Negative	Positive	Negative	Positive	Positive	Positive	Positive	Negative	Negative	Positive	Negative	Negative	Negative
TR_starpep_Sequence_1386_AVP_training	Positive	Negative	Negative	Negative	Positive	Positive	Positive	Positive	Negative	Negative	Negative	Negative	Negative	Negative
TR_starpep_Sequence_1390_AVP_training	Positive	Negative	Negative	Negative	Positive	Positive	Positive	Negative	Negative	Negative	Negative	Negative	Negative	Negative
TR_starpep_Sequence_1421_AVP_training	Positive	Negative	Negative	Negative	Positive	Positive	Positive	Negative	Positive	Negative	Negative	Negative	Negative	Negative
TR_starpep_Sequence_1551_AVP_training	Positive	Negative	Negative	Negative	Negative	Positive	Positive	Negative	Negative	Negative	Positive	Negative	Negative	Negative
TR_starpep_Sequence_1564_AVP_training	Positive	Positive	Negative	Negative	Positive	Positive	Positive	Negative	Negative	Negative	Positive	Negative	Negative	Negative
TR_starpep_Sequence_1825_AVP_training	Positive	Negative	Positive	Negative	Positive	Positive	Negative	Negative	Negative	Negative	Positive	Negative	Negative	Negative
TR_starpep_Sequence_1835_AVP_training	Positive	Positive	Negative	Negative	Positive	Positive	Positive	Negative	Negative	Negative	Positive	Negative	Negative	Negative
TR_starpep_Sequence_1847_AVP_training	Positive	Negative	Negative	Positive	Positive	Positive	Positive	Negative	Negative	Negative	Positive	Negative	Negative	Negative
TR_starpep_Sequence_1990_AVP_training	Positive	Positive	Positive	Negative	Positive	Positive	Positive	Negative	Positive	Negative	Positive	Negative	Negative	Negative
TR_starpep_Sequence_2003_AVP_training	Positive	Negative	Positive	Negative	Positive	Positive	Positive	Negative	Negative	Negative	Positive	Negative	Negative	Negative
TR_starpep_Sequence_2017_AVP_training	Positive	Positive	Negative	Negative	Negative	Positive	Positive	Negative	Negative	Negative	Positive	Negative	Negative	Negative
TS_starpep_Sequence_17_AVP_testing	Positive	Negative	Positive	Negative	Positive	Positive	Negative	Negative	Negative	Negative	Negative	Negative	Negative	Negative
TS_starpep_Sequence_33_AVP_testing	Positive	Positive	Negative	Negative	Positive	Positive	Positive	Negative	Negative	Negative	Negative	Negative	Negative	Negative
TS_starpep_Sequence_55_AVP_testing	Positive	Negative	Positive	Negative	Positive	Positive	Positive	Positive	Negative	Negative	Positive	Negative	Negative	Negative
TS_starpep_Sequence_56_AVP_testing	Positive	Negative	Positive	Negative	Positive	Positive	Negative	Negative	Negative	Negative	Positive	Negative	Negative	Negative
TS_starpep_Sequence_64_AVP_testing	Positive	Positive	Negative	Positive	Positive	Positive	Positive	Positive	Negative	Negative	Positive	Negative	Negative	Negative
TS_starpep_Sequence_72_AVP_testing	Positive	Positive	Negative	Positive	Positive	Positive	Positive	Positive	Negative	Negative	Positive	Negative	Negative	Negative
TS_starpep_Sequence_73_AVP_testing	Positive	Negative	Negative	Positive	Positive	Positive	Negative	Positive	Negative	Negative	Positive	Negative	Negative	Negative
TS_starpep_Sequence_141_AVP_testing	Positive	Negative	Negative	Negative	Negative	Positive	Positive	Negative	Negative	Negative	Positive	Negative	Negative	Negative
TS_starpep_Sequence_146_AVP_testing	Positive	Negative	Negative	Negative	Negative	Positive	Negative	Negative	Negative	Negative	Negative	Negative	Negative	Negative
TS_starpep_Sequence_262_AVP_testing	Positive	Negative	Positive	Negative	Positive	Positive	Positive	Positive	Negative	Negative	Positive	Negative	Negative	Negative
TS_starpep_Sequence_429_AVP_testing	Positive	Positive	Positive	Negative	Negative	Positive	Positive	Negative	Negative	Negative	Positive	Negative	Negative	Negative
TS_starpep_Sequence_436_AVP_testing	Positive	Negative	Negative	Negative	Negative	Positive	Positive	Negative	Positive	Negative	Negative	Negative	Negative	Negative
TS_starpep_Sequence_488_AVP_testing	Positive	Negative	Negative	Negative	Positive	Positive	Negative	Negative	Positive	Negative	Negative	Negative	Negative	Negative
TS_starpep_Sequence_535_AVP_testing	Positive	Negative	Negative	Negative	Positive	Positive	Positive	Positive	Negative	Negative	Negative	Negative	Negative	Negative
TS_starpep_Sequence_558_AVP_testing	Positive	Positive	Positive	Negative	Positive	Positive	Positive	Negative	Negative	Negative	Negative	Negative	Negative	Negative
TS_starpep_Sequence_570_AVP_testing	Positive	Positive	Positive	Positive	Positive	Positive	Positive	Negative	Negative	Negative	Positive	Negative	Negative	Negative
TS_starpep_Sequence_586_AVP_testing	Positive	Positive	Negative	Negative	Positive	Negative	Positive	Negative	Positive	Negative	Positive	Negative	Negative	Negative
sharma_test_AVP165	Positive	Negative	Positive	Positive	Positive	Positive	Positive	Positive	Negative	Positive	Positive	Negative	Negative	Negative
TR_starpep_Sequence_36_AVP_training	Positive	Negative	Positive	Negative	Positive	Positive	Positive	Positive	Negative	Negative	Negative	Negative	Negative	Negative
TR_starpep_Sequence_46_AVP_training	Positive	Negative	Negative	Negative	Positive	Positive	Positive	Negative	Negative	Negative	Positive	Negative	Negative	Negative
TR_starpep_Sequence_52_AVP_training	Positive	Negative	Positive	Negative	Positive	Positive	Positive	Negative	Negative	Negative	Positive	Negative	Negative	Negative
TR_starpep_Sequence_291_AVP_training	Positive	Negative	Negative	Negative	Negative	Positive	Positive	Negative	Negative	Negative	Positive	Negative	Negative	Negative
TR_starpep_Sequence_526_AVP_training	Positive	Negative	Positive	Negative	Positive	Positive	Positive	Positive	Positive	Negative	Positive	Negative	Negative	Negative
TR_starpep_Sequence_534_AVP_training	Positive	Negative	Positive	Negative	Positive	Positive	Positive	Negative	Positive	Negative	Positive	Negative	Negative	Negative
TR_starpep_Sequence_535_AVP_training	Positive	Positive	Positive	Positive	Positive	Positive	Positive	Negative	Negative	Negative	Positive	Negative	Negative	Negative
TR_starpep_Sequence_536_AVP_training	Positive	Positive	Negative	Negative	Positive	Positive	Positive	Negative	Negative	Negative	Positive	Negative	Negative	Negative
TR_starpep_Sequence_537_AVP_training	Positive	Positive	Positive	Positive	Positive	Positive	Positive	Negative	Negative	Negative	Positive	Negative	Negative	Negative
TR_starpep_Sequence_538_AVP_training	Positive	Positive	Negative	Negative	Positive	Positive	Positive	Negative	Negative	Negative	Positive	Negative	Negative	Negative
TR_starpep_Sequence_539_AVP_training	Positive	Positive	Positive	Positive	Positive	Positive	Positive	Negative	Negative	Negative	Positive	Negative	Negative	Negative
TR_starpep_Sequence_540_AVP_training	Positive	Negative	Positive	Negative	Positive	Positive	Positive	Negative	Negative	Negative	Positive	Negative	Negative	Negative
TR_starpep_Sequence_541_AVP_training	Positive	Positive	Positive	Positive	Positive	Positive	Positive	Negative	Negative	Negative	Positive	Negative	Negative	Negative
TR_starpep_Sequence_542_AVP_training	Positive	Negative	Negative	Negative	Positive	Positive	Positive	Negative	Negative	Negative	Positive	Negative	Negative	Negative
TR_starpep_Sequence_543_AVP_training	Positive	Negative	Negative	Negative	Positive	Positive	Positive	Negative	Negative	Negative	Positive	Negative	Negative	Negative
TR_starpep_Sequence_544_AVP_training	Positive	Positive	Negative	Positive	Positive	Positive	Positive	Negative	Negative	Negative	Positive	Negative	Negative	Negative
TR_starpep_Sequence_545_AVP_training	Positive	Negative	Negative	Negative	Positive	Positive	Positive	Negative	Negative	Negative	Positive	Negative	Negative	Negative
TR_starpep_Sequence_546_AVP_training	Positive	Negative	Positive	Negative	Positive	Positive	Positive	Negative	Negative	Negative	Positive	Negative	Negative	Negative
TR_starpep_Sequence_547_AVP_training	Positive	Positive	Positive	Negative	Positive	Positive	Positive	Negative	Negative	Negative	Positive	Negative	Negative	Negative
TR_starpep_Sequence_571_AVP_training	Positive	Negative	Negative	Negative	Positive	Positive	Positive	Positive	Negative	Negative	Negative	Negative	Negative	Negative
TR_starpep_Sequence_756_AVP_training	Positive	Positive	Negative	Negative	Negative	Positive	Positive	Negative	Negative	Negative	Negative	Negative	Negative	Negative
TR_starpep_Sequence_931_AVP_training	Positive	Negative	Negative	Negative	Positive	Positive	Positive	Positive	Negative	Negative	Positive	Negative	Negative	Negative
TR_starpep_Sequence_943_AVP_training	Positive	Negative	Positive	Positive	Positive	Positive	Positive	Negative	Positive	Negative	Negative	Negative	Negative	Negative
TR_starpep_Sequence_1087_AVP_training	Positive	Negative	Negative	Positive	Positive	Positive	Positive	Negative	Negative	Negative	Negative	Negative	Negative	Negative
TR_starpep_Sequence_1173_AVP_training	Positive	Negative	Negative	Negative	Negative	Positive	Positive	Positive	Positive	Negative	Positive	Negative	Negative	Negative
TR_starpep_Sequence_1191_AVP_training	Positive	Negative	Positive	Positive	Positive	Positive	Positive	Negative	Negative	Negative	Positive	Negative	Negative	Negative
TR_starpep_Sequence_1192_AVP_training	Positive	Negative	Negative	Negative	Positive	Positive	Positive	Positive	Negative	Negative	Positive	Negative	Negative	Negative
TR_starpep_Sequence_1194_AVP_training	Positive	Negative	Negative	Negative	Negative	Positive	Positive	Positive	Negative	Negative	Positive	Negative	Negative	Negative
TR_starpep_Sequence_1226_AVP_training	Positive	Negative	Negative	Negative	Positive	Positive	Positive	Positive	Negative	Negative	Positive	Negative	Negative	Negative
TR_starpep_Sequence_1378_AVP_training	Positive	Negative	Positive	Negative	Negative	Positive	Positive	Negative	Negative	Negative	Negative	Negative	Negative	Negative
TR_starpep_Sequence_1387_AVP_training	Positive	Negative	Negative	Negative	Negative	Positive	Positive	Negative	Negative	Negative	Positive	Negative	Negative	Negative
TR_starpep_Sequence_1389_AVP_training	Positive	Positive	Positive	Positive	Positive	Positive	Positive	Negative	Negative	Negative	Positive	Negative	Negative	Negative
TR_starpep_Sequence_1392_AVP_training	Positive	Negative	Negative	Negative	Positive	Positive	Positive	Positive	Negative	Negative	Negative	Negative	Negative	Negative
TR_starpep_Sequence_1395_AVP_training	Positive	Negative	Negative	Negative	Positive	Positive	Positive	Negative	Negative	Negative	Positive	Negative	Negative	Negative
TR_starpep_Sequence_1404_AVP_training	Positive	Negative	Negative	Negative	Positive	Positive	Positive	Negative	Negative	Negative	Negative	Negative	Negative	Negative
TR_starpep_Sequence_1405_AVP_training	Positive	Negative	Positive	Positive	Positive	Positive	Positive	Positive	Negative	Negative	Positive	Negative	Negative	Negative
TR_starpep_Sequence_1420_AVP_training	Positive	Negative	Negative	Positive	Positive	Positive	Positive	Positive	Positive	Negative	Negative	Negative	Negative	Negative
TR_starpep_Sequence_1533_AVP_training	Positive	Negative	Negative	Positive	Positive	Positive	Positive	Negative	Positive	Negative	Negative	Negative	Negative	Negative
TR_starpep_Sequence_1535_AVP_training	Positive	Negative	Negative	Negative	Negative	Positive	Positive	Negative	Negative	Negative	Negative	Negative	Negative	Negative
TR_starpep_Sequence_1550_AVP_training	Positive	Negative	Negative	Negative	Negative	Positive	Positive	Negative	Positive	Negative	Negative	Negative	Negative	Negative
TR_starpep_Sequence_1596_AVP_training	Positive	Negative	Negative	Negative	Negative	Positive	Positive	Negative	Negative	Negative	Negative	Negative	Negative	Negative
TR_starpep_Sequence_1604_AVP_training	Positive	Negative	Negative	Negative	Negative	Positive	Positive	Negative	Negative	Negative	Negative	Negative	Negative	Negative
TR_starpep_Sequence_1605_AVP_training	Positive	Negative	Positive	Negative	Positive	Positive	Positive	Positive	Negative	Negative	Negative	Negative	Negative	Negative
TR_starpep_Sequence_1614_AVP_training	Positive	Negative	Negative	Negative	Negative	Positive	Positive	Negative	Negative	Negative	Negative	Negative	Negative	Negative
TR_starpep_Sequence_1618_AVP_training	Positive	Negative	Negative	Positive	Positive	Positive	Positive	Negative	Negative	Negative	Negative	Negative	Negative	Negative
TR_starpep_Sequence_1867_AVP_training	Positive	Negative	Negative	Negative	Positive	Positive	Positive	Negative	Negative	Negative	Positive	Negative	Negative	Negative
TR_starpep_Sequence_1879_AVP_training	Positive	Negative	Positive	Negative	Positive	Positive	Positive	Negative	Negative	Negative	Positive	Negative	Negative	Negative
TS_starpep_Sequence_45_AVP_testing	Positive	Negative	Negative	Negative	Positive	Positive	Positive	Positive	Negative	Negative	Positive	Negative	Negative	Negative
TS_starpep_Sequence_107_AVP_testing	Positive	Positive	Negative	Negative	Negative	Positive	Positive	Negative	Positive	Negative	Negative	Negative	Negative	Negative
TS_starpep_Sequence_120_AVP_testing	Positive	Negative	Negative	Negative	Negative	Positive	Positive	Negative	Positive	Negative	Negative	Negative	Negative	Negative
TS_starpep_Sequence_135_AVP_testing	Positive	Negative	Positive	Negative	Negative	Positive	Positive	Negative	Negative	Negative	Negative	Negative	Negative	Negative
TS_starpep_Sequence_154_AVP_testing	Positive	Positive	Positive	Positive	Positive	Positive	Positive	Negative	Negative	Negative	Positive	Negative	Negative	Negative
TS_starpep_Sequence_157_AVP_testing	Positive	Negative	Positive	Positive	Positive	Positive	Positive	Negative	Negative	Negative	Positive	Negative	Negative	Negative
TS_starpep_Sequence_159_AVP_testing	Positive	Positive	Positive	Negative	Positive	Positive	Positive	Negative	Negative	Negative	Positive	Negative	Negative	Negative
TS_starpep_Sequence_161_AVP_testing	Positive	Negative	Negative	Negative	Positive	Positive	Positive	Negative	Negative	Negative	Positive	Negative	Negative	Negative
TS_starpep_Sequence_162_AVP_testing	Positive	Positive	Positive	Positive	Positive	Positive	Positive	Negative	Negative	Negative	Positive	Negative	Negative	Negative
TS_starpep_Sequence_368_AVP_testing	Positive	Negative	Positive	Negative	Positive	Positive	Positive	Positive	Negative	Negative	Positive	Negative	Negative	Negative
Ex_starpep_independent_8_AVP_external	Positive	Negative	Negative	Positive	Positive	Positive	Positive	Negative	Negative	Negative	Negative	Negative	Negative	Negative
thakur_AVP_0048	Positive	Positive	Positive	Positive	Positive	Positive	Positive	Negative	Negative	Positive	Positive	Negative	Negative	Negative
TR_starpep_Sequence_134_nonAVP_training	Negative	Negative	Negative	Negative	Negative	Positive	Negative	Negative	Positive	Negative	Negative	Negative	Negative	Negative
TR_starpep_Sequence_516_nonAVP_training	Negative	Negative	Negative	Positive	Positive	Negative	Negative	Negative	Negative	Positive	Positive	Negative	Negative	Negative
TR_starpep_Sequence_521_nonAVP_training	Negative	Positive	Positive	Positive	Positive	Positive	Negative	Negative	Positive	Positive	Positive	Negative	Negative	Negative
TR_starpep_Sequence_557_nonAVP_training	Negative	Negative	Positive	Positive	Positive	Positive	Negative	Negative	Negative	Negative	Negative	Negative	Negative	Negative
TR_starpep_Sequence_561_nonAVP_training	Negative	Negative	Negative	Negative	Positive	Positive	Negative	Negative	Negative	Negative	Negative	Negative	Negative	Negative
TR_starpep_Sequence_588_nonAVP_training	Negative	Positive	Positive	Negative	Positive	Positive	Negative	Negative	Negative	Positive	Negative	Negative	Negative	Negative
TR_starpep_Sequence_686_nonAVP_training	Negative	Negative	Negative	Negative	Positive	Positive	Negative	Negative	Negative	Negative	Negative	Negative	Negative	Negative
TR_starpep_Sequence_696_nonAVP_training	Negative	Negative	Positive	Negative	Positive	Negative	Negative	Negative	Positive	Negative	Negative	Negative	Negative	Negative
TR_starpep_Sequence_705_nonAVP_training	Negative	Negative	Positive	Negative	Positive	Positive	Negative	Negative	Negative	Negative	Negative	Negative	Negative	Negative
TR_starpep_Sequence_723_nonAVP_training	Negative	Positive	Positive	Positive	Positive	Negative	Negative	Negative	Positive	Positive	Negative	Negative	Negative	Negative
TR_starpep_Sequence_725_nonAVP_training	Negative	Negative	Positive	Negative	Positive	Negative	Negative	Negative	Negative	Negative	Negative	Negative	Negative	Negative
TR_starpep_Sequence_787_nonAVP_training	Negative	Negative	Negative	Negative	Positive	Positive	Negative	Negative	Negative	Negative	Negative	Negative	Negative	Negative
TR_starpep_Sequence_1085_nonAVP_training	Negative	Positive	Negative	Negative	Positive	Negative	Negative	Negative	Negative	Positive	Negative	Negative	Negative	Negative
TR_starpep_Sequence_1326_nonAVP_training	Negative	Negative	Negative	Negative	Positive	Negative	Negative	Negative	Negative	Negative	Negative	Negative	Negative	Negative
TR_starpep_Sequence_1347_nonAVP_training	Negative	Negative	Negative	Negative	Positive	Negative	Negative	Negative	Negative	Negative	Negative	Negative	Negative	Negative
TR_starpep_Sequence_1429_nonAVP_training	Negative	Negative	Negative	Positive	Positive	Positive	Negative	Negative	Negative	Negative	Negative	Negative	Negative	Negative
TR_starpep_Sequence_1441_nonAVP_training	Negative	Negative	Negative	Negative	Positive	Negative	Negative	Negative	Negative	Negative	Negative	Negative	Negative	Negative
TR_starpep_Sequence_1446_nonAVP_training	Negative	Negative	Negative	Positive	Positive	Negative	Negative	Positive	Negative	Negative	Negative	Negative	Negative	Negative
TR_starpep_Sequence_1478_nonAVP_training	Negative	Negative	Negative	Positive	Positive	Negative	Negative	Negative	Negative	Negative	Negative	Negative	Negative	Negative
TR_starpep_Sequence_1487_nonAVP_training	Negative	Negative	Negative	Positive	Positive	Negative	Negative	Negative	Negative	Positive	Positive	Negative	Negative	Negative
TR_starpep_Sequence_1786_nonAVP_training	Negative	Positive	Negative	Negative	Positive	Positive	Negative	Negative	Negative	Positive	Negative	Negative	Negative	Negative
TR_starpep_Sequence_1791_nonAVP_training	Negative	Positive	Negative	Positive	Positive	Negative	Negative	Negative	Negative	Positive	Positive	Negative	Negative	Negative
TR_starpep_Sequence_1796_nonAVP_training	Negative	Negative	Positive	Positive	Positive	Negative	Negative	Negative	Negative	Positive	Negative	Negative	Negative	Negative
TR_starpep_Sequence_1831_nonAVP_training	Negative	Negative	Positive	Negative	Positive	Positive	Negative	Negative	Negative	Negative	Negative	Negative	Negative	Negative
TR_starpep_Sequence_1834_nonAVP_training	Negative	Negative	Positive	Positive	Positive	Negative	Negative	Negative	Negative	Negative	Positive	Negative	Negative	Negative
TR_starpep_Sequence_2088_nonAVP_training	Negative	Positive	Negative	Positive	Positive	Negative	Negative	Negative	Positive	Negative	Negative	Negative	Negative	Negative
TR_starpep_Sequence_2089_nonAVP_training	Negative	Positive	Positive	Positive	Positive	Negative	Negative	Negative	Positive	Negative	Negative	Negative	Negative	Negative
TR_starpep_Sequence_2117_nonAVP_training	Negative	Negative	Negative	Positive	Positive	Positive	Negative	Negative	Negative	Negative	Negative	Negative	Negative	Negative
TR_starpep_Sequence_2120_nonAVP_training	Negative	Negative	Negative	Positive	Positive	Positive	Negative	Negative	Negative	Positive	Negative	Negative	Negative	Negative
TR_starpep_Sequence_2132_nonAVP_training	Negative	Negative	Positive	Negative	Positive	Positive	Negative	Negative	Negative	Positive	Negative	Negative	Negative	Negative
TR_starpep_Sequence_2152_nonAVP_training	Negative	Positive	Negative	Positive	Positive	Negative	Negative	Positive	Negative	Positive	Negative	Negative	Negative	Negative
TR_starpep_Sequence_2176_nonAVP_training	Negative	Negative	Negative	Negative	Positive	Negative	Negative	Negative	Negative	Negative	Negative	Negative	Negative	Negative
TS_starpep_Sequence_200_nonAVP_testing	Negative	Positive	Negative	Positive	Positive	Positive	Negative	Negative	Negative	Positive	Negative	Negative	Negative	Negative
TS_starpep_Sequence_217_nonAVP_testing	Negative	Positive	Positive	Positive	Positive	Negative	Negative	Positive	Negative	Positive	Negative	Negative	Negative	Negative
TS_starpep_Sequence_243_nonAVP_testing	Negative	Positive	Negative	Negative	Positive	Positive	Negative	Negative	Negative	Positive	Negative	Negative	Negative	Negative
TS_starpep_Sequence_264_nonAVP_testing	Negative	Negative	Positive	Positive	Positive	Positive	Negative	Negative	Negative	Negative	Negative	Negative	Negative	Negative
TS_starpep_Sequence_333_nonAVP_testing	Negative	Positive	Positive	Positive	Positive	Negative	Negative	Negative	Negative	Negative	Negative	Negative	Negative	Negative
TS_starpep_Sequence_437_nonAVP_testing	Negative	Negative	Positive	Positive	Positive	Negative	Negative	Negative	Negative	Negative	Negative	Negative	Negative	Negative
TS_starpep_Sequence_479_nonAVP_testing	Negative	Positive	Positive	Positive	Positive	Positive	Negative	Negative	Negative	Negative	Positive	Negative	Negative	Negative
Ex_starpep_Sequence_8_nonAVP_external	Negative	Negative	Positive	Positive	Positive	Negative	Negative	Negative	Negative	Negative	Negative	Negative	Negative	Negative
Ex_starpep_Sequence_31_nonAVP_external	Negative	Negative	Positive	Negative	Positive	Negative	Negative	Negative	Negative	Negative	Negative	Negative	Negative	Negative
Ex_starpep_Sequence_38_nonAVP_external	Negative	Positive	Positive	Positive	Positive	Negative	Negative	Negative	Negative	Positive	Negative	Negative	Negative	Negative
Ex_starpep_Sequence_83_nonAVP_external	Negative	Negative	Negative	Negative	Positive	Positive	Negative	Negative	Negative	Negative	Negative	Negative	Negative	Negative
Ex_starpep_Sequence_84_nonAVP_external	Negative	Positive	Positive	Negative	Positive	Positive	Negative	Negative	Negative	Negative	Positive	Negative	Negative	Negative
Ex_starpep_Sequence_102_nonAVP_external	Negative	Negative	Negative	Positive	Positive	Negative	Negative	Negative	Positive	Negative	Negative	Negative	Negative	Negative
Ex_starpep_Sequence_197_nonAVP_external	Negative	Negative	Negative	Negative	Positive	Positive	Negative	Negative	Negative	Negative	Negative	Negative	Negative	Negative
Ex_starpep_Sequence_242_nonAVP_external	Negative	Negative	Positive	Negative	Positive	Negative	Negative	Negative	Positive	Negative	Negative	Negative	Negative	Negative
Ex_starpep_Sequence_246_nonAVP_external	Negative	Negative	Negative	Negative	Positive	Negative	Negative	Negative	Negative	Positive	Negative	Negative	Negative	Negative
Ex_starpep_Sequence_247_nonAVP_external	Negative	Positive	Negative	Negative	Positive	Negative	Negative	Negative	Negative	Positive	Negative	Negative	Negative	Negative
Ex_starpep_Sequence_248_nonAVP_external	Negative	Negative	Positive	Positive	Positive	Negative	Negative	Negative	Positive	Positive	Negative	Negative	Negative	Negative
Ex_starpep_Sequence_249_nonAVP_external	Negative	Positive	Negative	Negative	Positive	Positive	Negative	Negative	Negative	Negative	Negative	Negative	Negative	Negative
Ex_starpep_Sequence_254_nonAVP_external	Negative	Negative	Negative	Negative	Positive	Negative	Negative	Negative	Positive	Negative	Negative	Negative	Negative	Negative
Ex_starpep_Sequence_265_nonAVP_external	Negative	Positive	Negative	Negative	Positive	Positive	Negative	Negative	Negative	Positive	Negative	Negative	Negative	Negative
Ex_starpep_Sequence_306_nonAVP_external	Negative	Negative	Negative	Positive	Positive	Negative	Negative	Negative	Negative	Negative	Negative	Negative	Negative	Negative
Ex_starpep_Sequence_389_nonAVP_external	Negative	Negative	Negative	Positive	Positive	Negative	Negative	Negative	Negative	Negative	Negative	Negative	Negative	Negative
Ex_starpep_Sequence_420_nonAVP_external	Negative	Positive	Negative	Negative	Positive	Negative	Negative	Negative	Positive	Negative	Negative	Negative	Negative	Negative
Ex_starpep_Sequence_480_nonAVP_external	Negative	Positive	Positive	Negative	Positive	Negative	Negative	Negative	Negative	Positive	Negative	Negative	Negative	Negative
Ex_starpep_Sequence_503_nonAVP_external	Negative	Negative	Negative	Positive	Positive	Negative	Negative	Negative	Negative	Negative	Negative	Negative	Negative	Negative
Ex_starpep_Sequence_510_nonAVP_external	Negative	Negative	Negative	Positive	Positive	Negative	Negative	Negative	Negative	Negative	Negative	Negative	Negative	Negative
Ex_starpep_Sequence_555_nonAVP_external	Negative	Positive	Positive	Negative	Positive	Positive	Negative	Negative	Negative	Negative	Positive	Negative	Negative	Negative
Ex_starpep_Sequence_556_nonAVP_external	Negative	Negative	Negative	Positive	Positive	Positive	Negative	Negative	Negative	Negative	Negative	Negative	Negative	Negative
Ex_starpep_Sequence_574_nonAVP_external	Negative	Negative	Positive	Positive	Positive	Positive	Negative	Negative	Negative	Negative	Negative	Negative	Negative	Negative
Ex_starpep_Sequence_669_nonAVP_external	Negative	Negative	Negative	Negative	Positive	Positive	Negative	Negative	Positive	Negative	Negative	Negative	Negative	Negative
Ex_starpep_Sequence_714_nonAVP_external	Negative	Negative	Negative	Negative	Positive	Negative	Negative	Negative	Negative	Negative	Negative	Negative	Negative	Negative
Ex_starpep_Sequence_718_nonAVP_external	Negative	Positive	Negative	Negative	Positive	Negative	Negative	Positive	Negative	Positive	Negative	Negative	Negative	Negative
Ex_starpep_Sequence_719_nonAVP_external	Negative	Positive	Positive	Positive	Positive	Negative	Negative	Negative	Negative	Positive	Negative	Negative	Negative	Negative
Ex_starpep_Sequence_720_nonAVP_external	Negative	Negative	Positive	Positive	Positive	Positive	Negative	Negative	Positive	Negative	Negative	Negative	Negative	Negative
Ex_starpep_Sequence_721_nonAVP_external	Negative	Negative	Negative	Negative	Positive	Negative	Negative	Negative	Negative	Negative	Negative	Negative	Negative	Negative
Ex_starpep_Sequence_726_nonAVP_external	Negative	Negative	Positive	Positive	Positive	Negative	Negative	Negative	Negative	Negative	Positive	Negative	Negative	Negative
Ex_starpep_Sequence_737_nonAVP_external	Negative	Negative	Positive	Negative	Positive	Positive	Negative	Negative	Negative	Negative	Negative	Negative	Negative	Negative
Ex_starpep_Sequence_778_nonAVP_external	Negative	Negative	Negative	Negative	Negative	Positive	Negative	Negative	Negative	Negative	Negative	Negative	Negative	Negative
Ex_starpep_Sequence_861_nonAVP_external	Negative	Negative	Negative	Negative	Positive	Negative	Negative	Negative	Negative	Negative	Negative	Negative	Negative	Negative
Ex_starpep_Sequence_893_nonAVP_external	Negative	Negative	Negative	Negative	Positive	Negative	Negative	Negative	Negative	Negative	Negative	Negative	Negative	Negative
Ex_starpep_Sequence_953_nonAVP_external	Negative	Negative	Positive	Positive	Positive	Positive	Negative	Negative	Negative	Negative	Negative	Negative	Negative	Negative
Ex_starpep_Sequence_975_nonAVP_external	Negative	Positive	Negative	Positive	Positive	Negative	Negative	Negative	Negative	Positive	Negative	Negative	Negative	Negative
Ex_starpep_Sequence_982_nonAVP_external	Negative	Negative	Positive	Negative	Positive	Positive	Negative	Negative	Negative	Negative	Negative	Negative	Negative	Negative
Ex_starpep_Sequence_1027_nonAVP_external	Negative	Positive	Negative	Negative	Positive	Negative	Negative	Negative	Negative	Negative	Negative	Negative	Negative	Negative
Ex_starpep_Sequence_1028_nonAVP_external	Negative	Negative	Positive	Positive	Positive	Negative	Negative	Negative	Negative	Negative	Negative	Negative	Negative	Negative
Ex_starpep_Sequence_1046_nonAVP_external	Negative	Negative	Negative	Positive	Positive	Positive	Negative	Negative	Positive	Negative	Negative	Negative	Negative	Negative
Ex_starpep_Sequence_1141_nonAVP_external	Negative	Negative	Positive	Negative	Positive	Negative	Negative	Negative	Positive	Negative	Negative	Negative	Negative	Negative
Ex_starpep_Sequence_1186_nonAVP_external	Negative	Negative	Positive	Positive	Positive	Negative	Negative	Positive	Negative	Negative	Negative	Negative	Negative	Negative
Ex_starpep_Sequence_1190_nonAVP_external	Negative	Negative	Negative	Negative	Positive	Positive	Negative	Positive	Negative	Negative	Negative	Negative	Negative	Negative
Ex_starpep_Sequence_1191_nonAVP_external	Negative	Negative	Positive	Negative	Positive	Negative	Negative	Positive	Negative	Negative	Negative	Negative	Negative	Negative
Ex_starpep_Sequence_1192_nonAVP_external	Negative	Negative	Negative	Negative	Positive	Negative	Negative	Negative	Negative	Negative	Negative	Negative	Negative	Negative
Ex_starpep_Sequence_1193_nonAVP_external	Negative	Negative	Negative	Negative	Positive	Positive	Negative	Negative	Negative	Negative	Positive	Negative	Negative	Negative
Ex_starpep_Sequence_1198_nonAVP_external	Negative	Negative	Negative	Positive	Positive	Positive	Negative	Negative	Negative	Negative	Negative	Negative	Negative	Negative
Ex_starpep_Sequence_1209_nonAVP_external	Negative	Negative	Negative	Positive	Positive	Negative	Negative	Negative	Positive	Negative	Negative	Negative	Negative	Negative
Ex_starpep_Sequence_1250_nonAVP_external	Negative	Positive	Negative	Negative	Negative	Positive	Negative	Negative	Negative	Negative	Negative	Negative	Negative	Negative
Ex_starpep_Sequence_1333_nonAVP_external	Negative	Negative	Negative	Positive	Positive	Negative	Negative	Negative	Positive	Positive	Negative	Negative	Negative	Negative
Ex_starpep_Sequence_1365_nonAVP_external	Negative	Negative	Negative	Positive	Positive	Negative	Negative	Negative	Negative	Negative	Negative	Negative	Negative	Negative
Ex_starpep_Sequence_1425_nonAVP_external	Negative	Negative	Negative	Positive	Positive	Negative	Negative	Negative	Negative	Negative	Negative	Negative	Negative	Negative
Ex_starpep_Sequence_1448_nonAVP_external	Negative	Negative	Negative	Positive	Positive	Positive	Negative	Negative	Negative	Negative	Positive	Negative	Negative	Negative
Ex_starpep_Sequence_1455_nonAVP_external	Negative	Positive	Negative	Negative	Positive	Negative	Negative	Negative	Positive	Positive	Negative	Negative	Negative	Negative
Ex_starpep_Sequence_1500_nonAVP_external	Negative	Negative	Negative	Negative	Positive	Positive	Negative	Positive	Negative	Positive	Negative	Negative	Negative	Negative
Ex_starpep_Sequence_1501_nonAVP_external	Negative	Positive	Positive	Negative	Positive	Negative	Negative	Negative	Negative	Negative	Negative	Negative	Negative	Negative
Ex_starpep_Sequence_1519_nonAVP_external	Negative	Negative	Negative	Negative	Positive	Negative	Negative	Negative	Negative	Negative	Negative	Negative	Negative	Negative
Ex_starpep_Sequence_1614_nonAVP_external	Negative	Positive	Negative	Negative	Positive	Negative	Negative	Negative	Positive	Negative	Negative	Negative	Negative	Negative
Ex_starpep_Sequence_1659_nonAVP_external	Negative	Negative	Positive	Negative	Positive	Negative	Negative	Negative	Negative	Negative	Negative	Negative	Negative	Negative
Ex_starpep_Sequence_1663_nonAVP_external	Negative	Positive	Positive	Positive	Positive	Positive	Negative	Negative	Negative	Positive	Negative	Negative	Negative	Negative
Ex_starpep_Sequence_1664_nonAVP_external	Negative	Negative	Negative	Positive	Positive	Positive	Negative	Negative	Negative	Negative	Negative	Negative	Negative	Negative
Ex_starpep_Sequence_1665_nonAVP_external	Negative	Negative	Negative	Positive	Positive	Positive	Negative	Negative	Negative	Negative	Negative	Negative	Negative	Negative
Ex_starpep_Sequence_1666_nonAVP_external	Negative	Negative	Negative	Negative	Positive	Positive	Negative	Negative	Negative	Negative	Negative	Negative	Negative	Negative
Ex_starpep_Sequence_1671_nonAVP_external	Negative	Negative	Positive	Negative	Positive	Negative	Negative	Negative	Positive	Negative	Negative	Negative	Negative	Negative
Ex_starpep_Sequence_1682_nonAVP_external	Negative	Positive	Negative	Negative	Positive	Positive	Negative	Positive	Negative	Negative	Negative	Negative	Negative	Negative
Ex_starpep_Sequence_1723_nonAVP_external	Negative	Negative	Negative	Positive	Positive	Negative	Negative	Negative	Negative	Negative	Positive	Negative	Negative	Negative
Ex_starpep_Sequence_1806_nonAVP_external	Negative	Positive	Positive	Positive	Positive	Negative	Negative	Negative	Positive	Negative	Negative	Negative	Negative	Negative
Ex_starpep_Sequence_1838_nonAVP_external	Negative	Negative	Negative	Positive	Positive	Negative	Negative	Negative	Negative	Negative	Negative	Negative	Negative	Negative
Ex_starpep_Sequence_1898_nonAVP_external	Negative	Negative	Positive	Positive	Positive	Negative	Negative	Negative	Positive	Negative	Negative	Negative	Negative	Negative
Ex_starpep_Sequence_1921_nonAVP_external	Negative	Negative	Negative	Negative	Positive	Negative	Negative	Negative	Positive	Negative	Negative	Negative	Negative	Negative
Ex_starpep_Sequence_1928_nonAVP_external	Negative	Negative	Negative	Negative	Positive	Negative	Negative	Positive	Negative	Negative	Negative	Negative	Negative	Negative
Ex_starpep_Sequence_1973_nonAVP_external	Negative	Positive	Negative	Positive	Positive	Positive	Negative	Negative	Negative	Negative	Negative	Negative	Negative	Negative
Ex_starpep_Sequence_1974_nonAVP_external	Negative	Negative	Negative	Negative	Positive	Negative	Negative	Negative	Negative	Negative	Negative	Negative	Negative	Negative
Ex_starpep_Sequence_1992_nonAVP_external	Negative	Negative	Positive	Positive	Positive	Negative	Negative	Negative	Positive	Negative	Negative	Negative	Negative	Negative
Ex_starpep_Sequence_2086_nonAVP_external	Negative	Negative	Negative	Negative	Positive	Negative	Negative	Negative	Negative	Negative	Negative	Negative	Negative	Negative
Ex_starpep_Sequence_2131_nonAVP_external	Negative	Positive	Negative	Negative	Positive	Positive	Negative	Negative	Negative	Positive	Negative	Negative	Negative	Negative
Ex_starpep_Sequence_2135_nonAVP_external	Negative	Negative	Positive	Positive	Positive	Negative	Negative	Negative	Negative	Negative	Negative	Negative	Negative	Negative
Ex_starpep_Sequence_2136_nonAVP_external	Negative	Negative	Positive	Positive	Positive	Positive	Negative	Negative	Negative	Negative	Negative	Negative	Negative	Negative
Ex_starpep_Sequence_2137_nonAVP_external	Negative	Positive	Negative	Positive	Positive	Positive	Negative	Negative	Negative	Positive	Positive	Negative	Negative	Negative
Ex_starpep_Sequence_2138_nonAVP_external	Negative	Positive	Positive	Negative	Positive	Negative	Negative	Negative	Negative	Negative	Negative	Negative	Negative	Negative
Ex_starpep_Sequence_2143_nonAVP_external	Negative	Negative	Positive	Positive	Positive	Negative	Negative	Negative	Negative	Negative	Negative	Negative	Negative	Negative
Ex_starpep_Sequence_2154_nonAVP_external	Negative	Negative	Negative	Negative	Negative	Negative	Negative	Negative	Negative	Negative	Negative	Negative	Negative	Negative
Ex_starpep_Sequence_2195_nonAVP_external	Negative	Negative	Negative	Negative	Positive	Negative	Negative	Negative	Negative	Negative	Negative	Negative	Negative	Negative
Ex_starpep_Sequence_2278_nonAVP_external	Negative	Negative	Positive	Positive	Positive	Positive	Negative	Negative	Negative	Negative	Negative	Negative	Negative	Negative
Ex_starpep_Sequence_2310_nonAVP_external	Negative	Positive	Negative	Negative	Positive	Negative	Negative	Negative	Negative	Negative	Negative	Negative	Negative	Negative
Ex_starpep_Sequence_2478_nonAVP_external	Negative	Positive	Positive	Positive	Positive	Positive	Negative	Negative	Negative	Negative	Negative	Negative	Negative	Negative
Ex_starpep_Sequence_2483_nonAVP_external	Negative	Positive	Positive	Positive	Positive	Positive	Negative	Negative	Negative	Negative	Negative	Negative	Negative	Negative
Ex_starpep_Sequence_2492_nonAVP_external	Negative	Negative	Positive	Positive	Positive	Positive	Negative	Negative	Negative	Negative	Negative	Negative	Negative	Negative
Ex_starpep_Sequence_2503_nonAVP_external	Negative	Positive	Positive	Positive	Positive	Negative	Negative	Negative	Negative	Negative	Negative	Negative	Negative	Negative
Ex_starpep_Sequence_2555_nonAVP_external	Negative	Negative	Negative	Negative	Positive	Negative	Negative	Negative	Negative	Negative	Negative	Negative	Negative	Negative
Ex_starpep_Sequence_2627_nonAVP_external	Negative	Positive	Negative	Positive	Positive	Negative	Negative	Negative	Negative	Positive	Negative	Negative	Negative	Negative
Ex_starpep_Sequence_2628_nonAVP_external	Negative	Negative	Positive	Negative	Positive	Positive	Negative	Negative	Negative	Negative	Negative	Negative	Negative	Negative
Ex_starpep_Sequence_2629_nonAVP_external	Negative	Negative	Negative	Negative	Positive	Negative	Negative	Negative	Positive	Negative	Negative	Negative	Negative	Negative
Ex_starpep_Sequence_2631_nonAVP_external	Negative	Negative	Positive	Negative	Positive	Negative	Negative	Negative	Negative	Positive	Negative	Negative	Negative	Negative
Ex_starpep_Sequence_2679_nonAVP_external	Negative	Negative	Positive	Positive	Positive	Negative	Negative	Negative	Negative	Negative	Negative	Negative	Negative	Negative
Ex_starpep_Sequence_2722_nonAVP_external	Negative	Negative	Positive	Negative	Positive	Positive	Negative	Negative	Negative	Negative	Positive	Negative	Negative	Negative
Ex_starpep_Sequence_2743_nonAVP_external	Negative	Positive	Positive	Positive	Positive	Negative	Negative	Negative	Negative	Negative	Negative	Negative	Negative	Negative
Ex_starpep_Sequence_2782_nonAVP_external	Negative	Negative	Positive	Negative	Positive	Negative	Negative	Negative	Negative	Negative	Negative	Negative	Negative	Negative
Ex_starpep_Sequence_2859_nonAVP_external	Negative	Negative	Negative	Negative	Positive	Positive	Negative	Negative	Negative	Negative	Negative	Negative	Negative	Negative
Ex_starpep_Sequence_3033_nonAVP_external	Negative	Negative	Negative	Negative	Positive	Negative	Negative	Negative	Negative	Positive	Negative	Negative	Negative	Negative
Ex_starpep_Sequence_3061_nonAVP_external	Negative	Negative	Positive	Negative	Positive	Negative	Negative	Negative	Positive	Positive	Negative	Negative	Negative	Negative
Ex_starpep_Sequence_3065_nonAVP_external	Negative	Negative	Negative	Negative	Positive	Negative	Negative	Negative	Negative	Negative	Negative	Negative	Negative	Negative
Ex_starpep_Sequence_3076_nonAVP_external	Negative	Negative	Positive	Positive	Positive	Negative	Negative	Negative	Negative	Negative	Negative	Negative	Negative	Negative
Ex_starpep_Sequence_3105_nonAVP_external	Negative	Positive	Positive	Positive	Positive	Positive	Negative	Negative	Negative	Negative	Negative	Negative	Negative	Negative
Ex_starpep_Sequence_3138_nonAVP_external	Negative	Negative	Negative	Negative	Positive	Negative	Negative	Negative	Negative	Negative	Negative	Negative	Negative	Negative
Ex_starpep_Sequence_3220_nonAVP_external	Negative	Positive	Negative	Negative	Positive	Positive	Negative	Negative	Negative	Negative	Negative	Negative	Negative	Negative
Ex_starpep_Sequence_3254_nonAVP_external	Negative	Negative	Positive	Negative	Positive	Negative	Negative	Positive	Negative	Negative	Negative	Negative	Negative	Negative
Ex_starpep_Sequence_3302_nonAVP_external	Negative	Negative	Positive	Positive	Positive	Positive	Negative	Negative	Negative	Positive	Positive	Negative	Negative	Negative
Ex_starpep_Sequence_3305_nonAVP_external	Negative	Negative	Negative	Negative	Positive	Negative	Negative	Negative	Negative	Negative	Negative	Negative	Negative	Negative
Ex_starpep_Sequence_3306_nonAVP_external	Negative	Positive	Negative	Negative	Positive	Negative	Negative	Negative	Negative	Negative	Negative	Negative	Negative	Negative
Ex_starpep_Sequence_3336_nonAVP_external	Negative	Negative	Negative	Negative	Positive	Negative	Negative	Negative	Negative	Positive	Negative	Negative	Negative	Negative
Ex_starpep_Sequence_3337_nonAVP_external	Negative	Negative	Positive	Positive	Positive	Negative	Negative	Negative	Negative	Negative	Positive	Negative	Negative	Negative
Ex_starpep_Sequence_3341_nonAVP_external	Negative	Positive	Positive	Positive	Positive	Negative	Negative	Negative	Negative	Negative	Negative	Negative	Negative	Negative
Ex_starpep_Sequence_3365_nonAVP_external	Negative	Negative	Negative	Negative	Positive	Positive	Negative	Positive	Negative	Positive	Negative	Negative	Negative	Negative
Ex_starpep_Sequence_3435_nonAVP_external	Negative	Positive	Positive	Positive	Positive	Negative	Negative	Negative	Negative	Negative	Negative	Negative	Negative	Negative
Ex_starpep_Sequence_3454_nonAVP_external	Negative	Negative	Negative	Negative	Positive	Negative	Negative	Positive	Negative	Negative	Negative	Negative	Negative	Negative
Ex_starpep_Sequence_3502_nonAVP_external	Negative	Positive	Negative	Negative	Positive	Positive	Negative	Positive	Negative	Negative	Negative	Negative	Negative	Negative
Ex_starpep_Sequence_3591_nonAVP_external	Negative	Negative	Negative	Positive	Positive	Positive	Negative	Negative	Negative	Negative	Negative	Negative	Negative	Negative
Ex_starpep_Sequence_3699_nonAVP_external	Negative	Negative	Positive	Positive	Positive	Negative	Negative	Negative	Negative	Negative	Negative	Negative	Negative	Negative
Ex_starpep_Sequence_3719_nonAVP_external	Negative	Positive	Negative	Negative	Positive	Positive	Negative	Negative	Positive	Negative	Positive	Negative	Negative	Negative
Ex_starpep_Sequence_3733_nonAVP_external	Negative	Negative	Negative	Positive	Positive	Negative	Negative	Negative	Negative	Negative	Negative	Negative	Negative	Negative
Ex_starpep_Sequence_3738_nonAVP_external	Negative	Negative	Negative	Negative	Positive	Positive	Negative	Negative	Negative	Negative	Negative	Negative	Negative	Negative
Ex_starpep_Sequence_3761_nonAVP_external	Negative	Positive	Negative	Negative	Positive	Negative	Negative	Negative	Negative	Positive	Negative	Negative	Negative	Negative
Ex_starpep_Sequence_3762_nonAVP_external	Negative	Negative	Positive	Negative	Positive	Positive	Negative	Negative	Negative	Negative	Negative	Negative	Negative	Negative
Ex_starpep_Sequence_3775_nonAVP_external	Negative	Negative	Negative	Negative	Positive	Negative	Negative	Negative	Negative	Positive	Negative	Negative	Negative	Negative
Ex_starpep_Sequence_3829_nonAVP_external	Negative	Positive	Negative	Positive	Positive	Positive	Negative	Negative	Positive	Negative	Negative	Negative	Negative	Negative
Ex_starpep_Sequence_3837_nonAVP_external	Negative	Negative	Positive	Positive	Positive	Positive	Negative	Negative	Positive	Negative	Negative	Negative	Negative	Negative
Ex_starpep_Sequence_3866_nonAVP_external	Negative	Negative	Negative	Positive	Positive	Positive	Negative	Negative	Positive	Negative	Negative	Negative	Negative	Negative
Ex_starpep_Sequence_3867_nonAVP_external	Negative	Negative	Positive	Negative	Positive	Positive	Negative	Negative	Negative	Negative	Negative	Negative	Negative	Negative
Ex_starpep_Sequence_3868_nonAVP_external	Negative	Negative	Negative	Positive	Positive	Negative	Negative	Negative	Negative	Positive	Positive	Negative	Negative	Negative
Ex_starpep_Sequence_3871_nonAVP_external	Negative	Negative	Positive	Negative	Positive	Negative	Negative	Negative	Negative	Negative	Negative	Negative	Negative	Negative
Ex_starpep_Sequence_3873_nonAVP_external	Negative	Negative	Positive	Positive	Positive	Negative	Negative	Negative	Negative	Negative	Negative	Negative	Negative	Negative
Ex_starpep_Sequence_3874_nonAVP_external	Negative	Negative	Negative	Negative	Positive	Positive	Negative	Negative	Negative	Negative	Negative	Negative	Negative	Negative
Ex_starpep_Sequence_3875_nonAVP_external	Negative	Negative	Negative	Negative	Positive	Negative	Negative	Negative	Positive	Positive	Negative	Negative	Negative	Negative
Ex_starpep_Sequence_3876_nonAVP_external	Negative	Negative	Negative	Positive	Positive	Positive	Negative	Negative	Negative	Negative	Negative	Negative	Negative	Negative
Ex_starpep_Sequence_3879_nonAVP_external	Negative	Negative	Negative	Negative	Positive	Negative	Negative	Negative	Negative	Negative	Negative	Negative	Negative	Negative
Ex_starpep_Sequence_3880_nonAVP_external	Negative	Negative	Negative	Negative	Positive	Positive	Negative	Negative	Negative	Negative	Negative	Negative	Negative	Negative
Ex_starpep_Sequence_3883_nonAVP_external	Negative	Negative	Negative	Negative	Positive	Positive	Negative	Negative	Negative	Negative	Negative	Negative	Negative	Negative
Ex_starpep_Sequence_3885_nonAVP_external	Negative	Negative	Negative	Negative	Positive	Positive	Negative	Negative	Negative	Negative	Negative	Negative	Negative	Negative
Ex_starpep_Sequence_3886_nonAVP_external	Negative	Negative	Negative	Negative	Positive	Negative	Negative	Negative	Positive	Negative	Negative	Negative	Negative	Negative
Ex_starpep_Sequence_3890_nonAVP_external	Negative	Negative	Positive	Positive	Positive	Negative	Negative	Negative	Negative	Negative	Negative	Negative	Negative	Negative
Ex_starpep_Sequence_3892_nonAVP_external	Negative	Negative	Negative	Negative	Positive	Negative	Negative	Negative	Negative	Positive	Negative	Negative	Negative	Negative
Ex_starpep_Sequence_3898_nonAVP_external	Negative	Negative	Negative	Negative	Positive	Negative	Negative	Negative	Negative	Negative	Negative	Negative	Negative	Negative
Ex_starpep_Sequence_3899_nonAVP_external	Negative	Positive	Negative	Positive	Positive	Negative	Negative	Negative	Negative	Negative	Negative	Negative	Negative	Negative
Ex_starpep_Sequence_3904_nonAVP_external	Negative	Negative	Negative	Positive	Positive	Positive	Negative	Negative	Negative	Negative	Positive	Negative	Negative	Negative
Ex_starpep_Sequence_3908_nonAVP_external	Negative	Negative	Positive	Positive	Positive	Negative	Negative	Negative	Negative	Negative	Negative	Negative	Negative	Negative
Ex_starpep_Sequence_3909_nonAVP_external	Negative	Positive	Negative	Negative	Positive	Negative	Negative	Negative	Positive	Positive	Negative	Negative	Negative	Negative
Ex_starpep_Sequence_3922_nonAVP_external	Negative	Negative	Negative	Positive	Positive	Positive	Negative	Negative	Negative	Positive	Positive	Negative	Negative	Negative
Ex_starpep_Sequence_3924_nonAVP_external	Negative	Negative	Positive	Negative	Positive	Negative	Negative	Negative	Positive	Negative	Negative	Negative	Negative	Negative
Ex_starpep_Sequence_3925_nonAVP_external	Negative	Negative	Negative	Negative	Positive	Positive	Negative	Negative	Negative	Negative	Negative	Negative	Negative	Negative
Ex_starpep_Sequence_3928_nonAVP_external	Negative	Negative	Negative	Negative	Positive	Positive	Negative	Negative	Positive	Negative	Negative	Negative	Negative	Negative
Ex_starpep_Sequence_3961_nonAVP_external	Negative	Negative	Negative	Positive	Positive	Negative	Negative	Negative	Negative	Negative	Negative	Negative	Negative	Negative
Ex_starpep_Sequence_3993_nonAVP_external	Negative	Negative	Positive	Positive	Positive	Negative	Negative	Negative	Negative	Negative	Negative	Negative	Negative	Negative
Ex_starpep_Sequence_4004_nonAVP_external	Negative	Positive	Negative	Positive	Positive	Negative	Negative	Negative	Negative	Positive	Negative	Negative	Negative	Negative
Ex_starpep_Sequence_4009_nonAVP_external	Negative	Negative	Negative	Negative	Positive	Negative	Negative	Positive	Negative	Negative	Negative	Negative	Negative	Negative
Ex_starpep_Sequence_4011_nonAVP_external	Negative	Negative	Negative	Negative	Positive	Negative	Negative	Negative	Negative	Negative	Negative	Negative	Negative	Negative
Ex_starpep_Sequence_4160_nonAVP_external	Negative	Positive	Positive	Negative	Positive	Negative	Negative	Negative	Negative	Negative	Negative	Negative	Negative	Negative
Ex_starpep_Sequence_4165_nonAVP_external	Negative	Negative	Positive	Negative	Positive	Negative	Negative	Negative	Negative	Negative	Negative	Negative	Negative	Negative
Ex_starpep_Sequence_4174_nonAVP_external	Negative	Positive	Negative	Negative	Positive	Positive	Negative	Negative	Positive	Positive	Positive	Negative	Negative	Negative
Ex_starpep_Sequence_4185_nonAVP_external	Negative	Positive	Positive	Positive	Positive	Negative	Negative	Negative	Positive	Positive	Positive	Negative	Negative	Negative
Ex_starpep_Sequence_4237_nonAVP_external	Negative	Positive	Positive	Positive	Positive	Positive	Negative	Negative	Negative	Positive	Negative	Negative	Negative	Negative
Ex_starpep_Sequence_4309_nonAVP_external	Negative	Negative	Negative	Negative	Positive	Positive	Negative	Negative	Negative	Positive	Negative	Negative	Negative	Negative
Ex_starpep_Sequence_4310_nonAVP_external	Negative	Negative	Negative	Positive	Positive	Positive	Negative	Negative	Negative	Positive	Negative	Negative	Negative	Negative
Ex_starpep_Sequence_4311_nonAVP_external	Negative	Negative	Negative	Negative	Positive	Negative	Negative	Negative	Negative	Negative	Negative	Negative	Negative	Negative
Ex_starpep_Sequence_4313_nonAVP_external	Negative	Negative	Positive	Negative	Positive	Negative	Negative	Negative	Negative	Negative	Negative	Negative	Negative	Negative
Ex_starpep_Sequence_4361_nonAVP_external	Negative	Negative	Negative	Positive	Positive	Negative	Negative	Negative	Negative	Positive	Negative	Negative	Negative	Negative
Ex_starpep_Sequence_4404_nonAVP_external	Negative	Negative	Negative	Positive	Positive	Negative	Negative	Negative	Negative	Negative	Negative	Negative	Negative	Negative
Ex_starpep_Sequence_4425_nonAVP_external	Negative	Negative	Negative	Negative	Positive	Negative	Negative	Negative	Negative	Negative	Negative	Negative	Negative	Negative
Ex_starpep_Sequence_4464_nonAVP_external	Negative	Negative	Negative	Negative	Positive	Negative	Negative	Negative	Negative	Negative	Positive	Negative	Negative	Negative
Ex_starpep_Sequence_4541_nonAVP_external	Negative	Positive	Negative	Negative	Positive	Negative	Negative	Negative	Negative	Positive	Negative	Negative	Negative	Negative
Ex_starpep_Sequence_4715_nonAVP_external	Negative	Negative	Negative	Negative	Positive	Positive	Negative	Negative	Negative	Negative	Negative	Negative	Negative	Negative
Ex_starpep_Sequence_4743_nonAVP_external	Negative	Negative	Negative	Positive	Positive	Positive	Negative	Negative	Negative	Negative	Negative	Negative	Negative	Negative
Ex_starpep_Sequence_4747_nonAVP_external	Negative	Negative	Negative	Positive	Positive	Positive	Negative	Negative	Negative	Negative	Negative	Negative	Negative	Negative
Ex_starpep_Sequence_4758_nonAVP_external	Negative	Positive	Negative	Negative	Positive	Positive	Negative	Negative	Negative	Positive	Negative	Negative	Negative	Negative
Ex_starpep_Sequence_4787_nonAVP_external	Negative	Negative	Negative	Negative	Positive	Positive	Negative	Negative	Negative	Negative	Negative	Negative	Negative	Negative
Ex_starpep_Sequence_4820_nonAVP_external	Negative	Negative	Positive	Positive	Positive	Negative	Negative	Negative	Negative	Positive	Positive	Negative	Negative	Negative
Ex_starpep_Sequence_4902_nonAVP_external	Negative	Positive	Negative	Negative	Positive	Negative	Negative	Negative	Negative	Negative	Negative	Negative	Negative	Negative
Ex_starpep_Sequence_4936_nonAVP_external	Negative	Positive	Positive	Negative	Positive	Positive	Negative	Negative	Negative	Positive	Negative	Negative	Negative	Negative
Ex_starpep_Sequence_4984_nonAVP_external	Negative	Negative	Negative	Positive	Positive	Negative	Negative	Negative	Positive	Positive	Negative	Negative	Negative	Negative
Ex_starpep_Sequence_4987_nonAVP_external	Negative	Negative	Negative	Negative	Positive	Negative	Negative	Negative	Negative	Negative	Negative	Negative	Negative	Negative
Ex_starpep_Sequence_4988_nonAVP_external	Negative	Negative	Negative	Negative	Positive	Positive	Negative	Negative	Negative	Negative	Negative	Negative	Negative	Negative
Ex_starpep_Sequence_5018_nonAVP_external	Negative	Negative	Positive	Negative	Negative	Positive	Negative	Negative	Negative	Negative	Negative	Negative	Negative	Negative
Ex_starpep_Sequence_5019_nonAVP_external	Negative	Negative	Positive	Negative	Positive	Positive	Negative	Negative	Negative	Negative	Negative	Negative	Negative	Negative
Ex_starpep_Sequence_5023_nonAVP_external	Negative	Negative	Negative	Positive	Positive	Negative	Negative	Negative	Negative	Positive	Negative	Negative	Negative	Negative
Ex_starpep_Sequence_5047_nonAVP_external	Negative	Negative	Negative	Negative	Positive	Positive	Negative	Negative	Negative	Positive	Negative	Negative	Negative	Negative
Ex_starpep_Sequence_5117_nonAVP_external	Negative	Positive	Positive	Positive	Positive	Positive	Negative	Negative	Negative	Negative	Positive	Negative	Negative	Negative
Ex_starpep_Sequence_5136_nonAVP_external	Negative	Negative	Positive	Negative	Positive	Negative	Negative	Negative	Negative	Positive	Negative	Negative	Negative	Negative
Ex_starpep_Sequence_5184_nonAVP_external	Negative	Negative	Negative	Positive	Positive	Positive	Negative	Negative	Negative	Negative	Negative	Negative	Negative	Negative
Ex_starpep_Sequence_5273_nonAVP_external	Negative	Negative	Positive	Negative	Positive	Positive	Negative	Negative	Negative	Negative	Negative	Negative	Negative	Negative
Ex_starpep_Sequence_5381_nonAVP_external	Negative	Negative	Positive	Positive	Positive	Positive	Negative	Negative	Negative	Negative	Negative	Negative	Negative	Negative
Ex_starpep_Sequence_5401_nonAVP_external	Negative	Negative	Negative	Negative	Positive	Negative	Negative	Negative	Negative	Negative	Negative	Negative	Negative	Negative
Ex_starpep_Sequence_5415_nonAVP_external	Negative	Negative	Positive	Negative	Positive	Negative	Negative	Negative	Negative	Negative	Negative	Negative	Negative	Negative
Ex_starpep_Sequence_5420_nonAVP_external	Negative	Negative	Negative	Negative	Positive	Negative	Negative	Negative	Negative	Negative	Negative	Negative	Negative	Negative
Ex_starpep_Sequence_5443_nonAVP_external	Negative	Positive	Negative	Positive	Positive	Negative	Negative	Negative	Negative	Negative	Negative	Negative	Negative	Negative
Ex_starpep_Sequence_5444_nonAVP_external	Negative	Negative	Positive	Positive	Positive	Positive	Negative	Negative	Negative	Negative	Negative	Negative	Negative	Negative
Ex_starpep_Sequence_5457_nonAVP_external	Negative	Positive	Positive	Positive	Positive	Positive	Negative	Negative	Negative	Positive	Positive	Negative	Negative	Negative
Ex_starpep_Sequence_5511_nonAVP_external	Negative	Positive	Positive	Negative	Positive	Negative	Negative	Negative	Negative	Positive	Positive	Negative	Negative	Negative
Ex_starpep_Sequence_5519_nonAVP_external	Negative	Negative	Negative	Negative	Positive	Positive	Negative	Negative	Negative	Negative	Negative	Negative	Negative	Negative
Ex_starpep_Sequence_5548_nonAVP_external	Negative	Positive	Negative	Positive	Positive	Negative	Negative	Positive	Negative	Positive	Positive	Negative	Negative	Negative
Ex_starpep_Sequence_5549_nonAVP_external	Negative	Negative	Positive	Negative	Positive	Negative	Negative	Positive	Negative	Negative	Negative	Negative	Negative	Negative
Ex_starpep_Sequence_5550_nonAVP_external	Negative	Negative	Negative	Positive	Positive	Negative	Negative	Negative	Negative	Negative	Negative	Negative	Negative	Negative
Ex_starpep_Sequence_5553_nonAVP_external	Negative	Negative	Negative	Negative	Positive	Positive	Negative	Negative	Negative	Negative	Negative	Negative	Negative	Negative
Ex_starpep_Sequence_5555_nonAVP_external	Negative	Negative	Positive	Negative	Positive	Negative	Negative	Negative	Negative	Negative	Negative	Negative	Negative	Negative
Ex_starpep_Sequence_5556_nonAVP_external	Negative	Positive	Negative	Negative	Positive	Positive	Negative	Positive	Negative	Negative	Positive	Negative	Negative	Negative
Ex_starpep_Sequence_5557_nonAVP_external	Negative	Negative	Positive	Positive	Positive	Negative	Negative	Negative	Negative	Negative	Positive	Negative	Negative	Negative
Ex_starpep_Sequence_5558_nonAVP_external	Negative	Positive	Negative	Negative	Positive	Negative	Negative	Negative	Negative	Negative	Negative	Negative	Negative	Negative
Ex_starpep_Sequence_5561_nonAVP_external	Negative	Negative	Negative	Positive	Positive	Negative	Negative	Negative	Negative	Negative	Negative	Negative	Negative	Negative
Ex_starpep_Sequence_5562_nonAVP_external	Negative	Negative	Negative	Negative	Positive	Negative	Negative	Negative	Negative	Negative	Negative	Negative	Negative	Negative
Ex_starpep_Sequence_5565_nonAVP_external	Negative	Negative	Positive	Positive	Positive	Positive	Negative	Negative	Negative	Negative	Positive	Negative	Negative	Negative
Ex_starpep_Sequence_5567_nonAVP_external	Negative	Positive	Positive	Positive	Positive	Positive	Negative	Negative	Negative	Positive	Positive	Negative	Negative	Negative
Ex_starpep_Sequence_5568_nonAVP_external	Negative	Negative	Positive	Positive	Positive	Negative	Negative	Negative	Negative	Negative	Negative	Negative	Negative	Negative
Ex_starpep_Sequence_5572_nonAVP_external	Negative	Negative	Positive	Negative	Positive	Negative	Negative	Negative	Negative	Negative	Negative	Negative	Negative	Negative
Ex_starpep_Sequence_5574_nonAVP_external	Negative	Positive	Negative	Negative	Positive	Positive	Negative	Negative	Negative	Negative	Negative	Negative	Negative	Negative
Ex_starpep_Sequence_5580_nonAVP_external	Negative	Negative	Positive	Negative	Positive	Positive	Negative	Negative	Negative	Negative	Negative	Negative	Negative	Negative
Ex_starpep_Sequence_5581_nonAVP_external	Negative	Negative	Positive	Negative	Positive	Negative	Negative	Negative	Negative	Negative	Negative	Negative	Negative	Negative
Ex_starpep_Sequence_5586_nonAVP_external	Negative	Negative	Negative	Negative	Positive	Negative	Negative	Negative	Negative	Negative	Negative	Negative	Negative	Negative
Ex_starpep_Sequence_5590_nonAVP_external	Negative	Negative	Negative	Positive	Positive	Positive	Negative	Positive	Negative	Negative	Negative	Negative	Negative	Negative
Ex_starpep_Sequence_5591_nonAVP_external	Negative	Positive	Negative	Negative	Positive	Positive	Negative	Negative	Negative	Negative	Negative	Negative	Negative	Negative
Ex_starpep_Sequence_5604_nonAVP_external	Negative	Positive	Positive	Positive	Positive	Positive	Negative	Negative	Positive	Positive	Negative	Negative	Negative	Negative
Ex_starpep_Sequence_5606_nonAVP_external	Negative	Negative	Negative	Positive	Positive	Positive	Negative	Negative	Negative	Positive	Negative	Negative	Negative	Negative
Ex_starpep_Sequence_5607_nonAVP_external	Negative	Negative	Positive	Negative	Positive	Negative	Negative	Negative	Negative	Negative	Negative	Negative	Negative	Negative
Ex_starpep_Sequence_5610_nonAVP_external	Negative	Negative	Negative	Negative	Positive	Negative	Negative	Positive	Negative	Negative	Negative	Negative	Negative	Negative
Ex_starpep_Sequence_5643_nonAVP_external	Negative	Negative	Positive	Positive	Positive	Negative	Negative	Positive	Negative	Negative	Negative	Negative	Negative	Negative
Ex_starpep_Sequence_5675_nonAVP_external	Negative	Negative	Negative	Positive	Positive	Negative	Negative	Negative	Negative	Negative	Negative	Negative	Negative	Negative
Ex_starpep_Sequence_5686_nonAVP_external	Negative	Negative	Negative	Positive	Positive	Negative	Negative	Negative	Negative	Positive	Negative	Negative	Negative	Negative
Ex_starpep_Sequence_5691_nonAVP_external	Negative	Positive	Positive	Negative	Negative	Negative	Negative	Negative	Negative	Positive	Negative	Negative	Negative	Negative
Ex_starpep_Sequence_5693_nonAVP_external	Negative	Negative	Negative	Negative	Positive	Positive	Negative	Negative	Negative	Negative	Negative	Negative	Negative	Negative
Ex_starpep_Sequence_5842_nonAVP_external	Negative	Negative	Negative	Negative	Positive	Negative	Negative	Negative	Negative	Negative	Negative	Negative	Negative	Negative
Ex_starpep_Sequence_5847_nonAVP_external	Negative	Positive	Positive	Positive	Positive	Negative	Negative	Negative	Negative	Positive	Negative	Negative	Negative	Negative
Ex_starpep_Sequence_5856_nonAVP_external	Negative	Negative	Positive	Negative	Positive	Negative	Negative	Negative	Negative	Negative	Negative	Negative	Negative	Negative
Ex_starpep_Sequence_5867_nonAVP_external	Negative	Negative	Negative	Negative	Positive	Negative	Negative	Negative	Negative	Negative	Negative	Negative	Negative	Negative
Ex_starpep_Sequence_5919_nonAVP_external	Negative	Negative	Negative	Positive	Positive	Negative	Negative	Negative	Negative	Negative	Negative	Negative	Negative	Negative
Ex_starpep_Sequence_5991_nonAVP_external	Negative	Positive	Negative	Positive	Positive	Negative	Negative	Negative	Negative	Positive	Negative	Negative	Negative	Negative
Ex_starpep_Sequence_5992_nonAVP_external	Negative	Negative	Negative	Negative	Positive	Positive	Negative	Negative	Negative	Negative	Negative	Negative	Negative	Negative
Ex_starpep_Sequence_5993_nonAVP_external	Negative	Negative	Negative	Negative	Positive	Positive	Negative	Negative	Negative	Negative	Negative	Negative	Negative	Negative
Ex_starpep_Sequence_5995_nonAVP_external	Negative	Negative	Negative	Negative	Positive	Positive	Negative	Negative	Negative	Negative	Negative	Negative	Negative	Negative
Ex_starpep_Sequence_6043_nonAVP_external	Negative	Negative	Negative	Negative	Positive	Positive	Negative	Negative	Negative	Negative	Negative	Negative	Negative	Negative
Ex_starpep_Sequence_6086_nonAVP_external	Negative	Negative	Negative	Positive	Positive	Positive	Negative	Positive	Positive	Negative	Negative	Negative	Negative	Negative
Ex_starpep_Sequence_6107_nonAVP_external	Negative	Positive	Negative	Positive	Positive	Negative	Negative	Negative	Positive	Negative	Negative	Negative	Negative	Negative
Ex_starpep_Sequence_6146_nonAVP_external	Negative	Negative	Negative	Positive	Positive	Negative	Negative	Negative	Negative	Positive	Positive	Negative	Negative	Negative
Ex_starpep_Sequence_6223_nonAVP_external	Negative	Positive	Negative	Positive	Positive	Positive	Negative	Negative	Positive	Positive	Negative	Negative	Negative	Negative
Ex_starpep_Sequence_6397_nonAVP_external	Negative	Negative	Positive	Positive	Positive	Negative	Negative	Negative	Negative	Negative	Negative	Negative	Negative	Negative
Ex_starpep_Sequence_6425_nonAVP_external	Negative	Negative	Negative	Negative	Positive	Positive	Negative	Negative	Negative	Negative	Negative	Negative	Negative	Negative
Ex_starpep_Sequence_6429_nonAVP_external	Negative	Negative	Positive	Negative	Positive	Negative	Negative	Negative	Negative	Negative	Negative	Negative	Negative	Negative
Ex_starpep_Sequence_6440_nonAVP_external	Negative	Negative	Positive	Negative	Positive	Positive	Negative	Negative	Negative	Negative	Negative	Negative	Negative	Negative
Ex_starpep_Sequence_6469_nonAVP_external	Negative	Positive	Positive	Positive	Positive	Positive	Negative	Negative	Negative	Negative	Positive	Negative	Negative	Negative
Ex_starpep_Sequence_6502_nonAVP_external	Negative	Negative	Negative	Positive	Positive	Positive	Negative	Negative	Positive	Negative	Negative	Negative	Negative	Negative
Ex_starpep_Sequence_6584_nonAVP_external	Negative	Negative	Positive	Negative	Positive	Negative	Negative	Negative	Negative	Negative	Negative	Negative	Negative	Negative
Ex_starpep_Sequence_6618_nonAVP_external	Negative	Positive	Positive	Positive	Positive	Negative	Negative	Positive	Negative	Negative	Negative	Negative	Negative	Negative
Ex_starpep_Sequence_6666_nonAVP_external	Negative	Negative	Negative	Negative	Positive	Positive	Negative	Negative	Negative	Negative	Negative	Negative	Negative	Negative
Ex_starpep_Sequence_6669_nonAVP_external	Negative	Negative	Negative	Positive	Positive	Negative	Negative	Negative	Positive	Negative	Negative	Negative	Negative	Negative
Ex_starpep_Sequence_6670_nonAVP_external	Negative	Positive	Negative	Positive	Positive	Positive	Negative	Negative	Negative	Positive	Negative	Negative	Negative	Negative
Ex_starpep_Sequence_6700_nonAVP_external	Negative	Negative	Positive	Positive	Positive	Negative	Negative	Positive	Negative	Negative	Positive	Negative	Negative	Negative
Ex_starpep_Sequence_6701_nonAVP_external	Negative	Negative	Negative	Positive	Positive	Positive	Negative	Negative	Negative	Negative	Negative	Negative	Negative	Negative
Ex_starpep_Sequence_6705_nonAVP_external	Negative	Positive	Negative	Positive	Positive	Positive	Negative	Negative	Negative	Positive	Negative	Negative	Negative	Negative
Ex_starpep_Sequence_6729_nonAVP_external	Negative	Positive	Positive	Negative	Positive	Negative	Negative	Positive	Negative	Positive	Negative	Negative	Negative	Negative
Ex_starpep_Sequence_6799_nonAVP_external	Negative	Negative	Positive	Positive	Positive	Positive	Negative	Negative	Positive	Negative	Negative	Negative	Negative	Negative
Ex_starpep_Sequence_6818_nonAVP_external	Negative	Positive	Positive	Negative	Positive	Negative	Negative	Negative	Negative	Negative	Negative	Negative	Negative	Negative
Ex_starpep_Sequence_6866_nonAVP_external	Negative	Positive	Positive	Positive	Positive	Positive	Negative	Negative	Negative	Positive	Negative	Negative	Negative	Negative
Ex_starpep_Sequence_6955_nonAVP_external	Negative	Negative	Negative	Positive	Positive	Positive	Negative	Negative	Negative	Positive	Negative	Negative	Negative	Negative
Ex_starpep_Sequence_7063_nonAVP_external	Negative	Negative	Negative	Negative	Positive	Negative	Negative	Negative	Negative	Negative	Negative	Negative	Negative	Negative
Ex_starpep_Sequence_7083_nonAVP_external	Negative	Negative	Positive	Positive	Positive	Negative	Negative	Negative	Negative	Negative	Negative	Negative	Negative	Negative
Ex_starpep_Sequence_7097_nonAVP_external	Negative	Negative	Negative	Negative	Positive	Positive	Negative	Negative	Negative	Negative	Negative	Negative	Negative	Negative
Ex_starpep_Sequence_7102_nonAVP_external	Negative	Negative	Positive	Positive	Positive	Negative	Negative	Negative	Positive	Negative	Negative	Negative	Negative	Negative
Ex_starpep_Sequence_7125_nonAVP_external	Negative	Negative	Negative	Positive	Positive	Negative	Negative	Negative	Negative	Negative	Positive	Negative	Negative	Negative
Ex_starpep_Sequence_7126_nonAVP_external	Negative	Negative	Positive	Negative	Positive	Negative	Negative	Negative	Negative	Negative	Negative	Negative	Negative	Negative
Ex_starpep_Sequence_7139_nonAVP_external	Negative	Negative	Negative	Positive	Positive	Negative	Negative	Negative	Negative	Negative	Negative	Negative	Negative	Negative
Ex_starpep_Sequence_7193_nonAVP_external	Negative	Positive	Negative	Positive	Positive	Positive	Negative	Positive	Negative	Negative	Negative	Negative	Negative	Negative
Ex_starpep_Sequence_7201_nonAVP_external	Negative	Negative	Positive	Positive	Positive	Negative	Negative	Negative	Negative	Positive	Negative	Negative	Negative	Negative
Ex_starpep_Sequence_7230_nonAVP_external	Negative	Positive	Positive	Positive	Positive	Negative	Negative	Positive	Negative	Negative	Negative	Negative	Negative	Negative
Ex_starpep_Sequence_7231_nonAVP_external	Negative	Negative	Negative	Positive	Positive	Positive	Negative	Negative	Negative	Negative	Negative	Negative	Negative	Negative
Ex_starpep_Sequence_7232_nonAVP_external	Negative	Positive	Negative	Negative	Positive	Positive	Negative	Negative	Negative	Positive	Negative	Negative	Negative	Negative
Ex_starpep_Sequence_7235_nonAVP_external	Negative	Negative	Negative	Negative	Positive	Negative	Negative	Negative	Negative	Negative	Negative	Negative	Negative	Negative
Ex_starpep_Sequence_7237_nonAVP_external	Negative	Negative	Negative	Negative	Positive	Negative	Negative	Negative	Negative	Negative	Negative	Negative	Negative	Negative
Ex_starpep_Sequence_7238_nonAVP_external	Negative	Negative	Negative	Negative	Positive	Positive	Negative	Negative	Negative	Positive	Negative	Negative	Negative	Negative
Ex_starpep_Sequence_7239_nonAVP_external	Negative	Positive	Negative	Positive	Positive	Positive	Negative	Negative	Negative	Positive	Negative	Negative	Negative	Negative
Ex_starpep_Sequence_7240_nonAVP_external	Negative	Negative	Negative	Positive	Positive	Positive	Negative	Negative	Negative	Negative	Negative	Negative	Negative	Negative
Ex_starpep_Sequence_7243_nonAVP_external	Negative	Negative	Negative	Negative	Positive	Negative	Negative	Negative	Positive	Negative	Negative	Negative	Negative	Negative
Ex_starpep_Sequence_7244_nonAVP_external	Negative	Negative	Negative	Positive	Positive	Negative	Negative	Negative	Negative	Negative	Negative	Negative	Negative	Negative
Ex_starpep_Sequence_7247_nonAVP_external	Negative	Positive	Negative	Negative	Positive	Negative	Negative	Negative	Positive	Negative	Negative	Negative	Negative	Negative
Ex_starpep_Sequence_7249_nonAVP_external	Negative	Positive	Negative	Positive	Positive	Negative	Negative	Negative	Negative	Negative	Negative	Negative	Negative	Negative
Ex_starpep_Sequence_7250_nonAVP_external	Negative	Negative	Positive	Negative	Positive	Positive	Negative	Negative	Negative	Negative	Positive	Negative	Negative	Negative
Ex_starpep_Sequence_7254_nonAVP_external	Negative	Negative	Negative	Negative	Positive	Positive	Negative	Negative	Negative	Negative	Negative	Negative	Negative	Negative
Ex_starpep_Sequence_7256_nonAVP_external	Negative	Positive	Negative	Negative	Negative	Negative	Negative	Negative	Negative	Positive	Negative	Negative	Negative	Negative
Ex_starpep_Sequence_7262_nonAVP_external	Negative	Negative	Positive	Positive	Positive	Positive	Negative	Negative	Negative	Negative	Negative	Negative	Negative	Negative
Ex_starpep_Sequence_7263_nonAVP_external	Negative	Negative	Negative	Positive	Positive	Negative	Negative	Negative	Negative	Negative	Negative	Negative	Negative	Negative
Ex_starpep_Sequence_7268_nonAVP_external	Negative	Negative	Negative	Negative	Positive	Negative	Negative	Negative	Negative	Negative	Negative	Negative	Negative	Negative
Ex_starpep_Sequence_7272_nonAVP_external	Negative	Negative	Negative	Negative	Positive	Negative	Negative	Negative	Negative	Negative	Negative	Negative	Negative	Negative
Ex_starpep_Sequence_7273_nonAVP_external	Negative	Negative	Negative	Negative	Positive	Negative	Negative	Negative	Negative	Negative	Negative	Negative	Negative	Negative
Ex_starpep_Sequence_7286_nonAVP_external	Negative	Positive	Positive	Negative	Positive	Negative	Negative	Negative	Negative	Negative	Negative	Negative	Negative	Negative
Ex_starpep_Sequence_7288_nonAVP_external	Negative	Negative	Positive	Positive	Positive	Negative	Negative	Negative	Negative	Negative	Negative	Negative	Negative	Negative
Ex_starpep_Sequence_7289_nonAVP_external	Negative	Negative	Negative	Negative	Positive	Negative	Negative	Positive	Negative	Negative	Negative	Negative	Negative	Negative
Ex_starpep_Sequence_7292_nonAVP_external	Negative	Negative	Positive	Positive	Positive	Negative	Negative	Negative	Negative	Negative	Negative	Negative	Negative	Negative
Ex_starpep_Sequence_7325_nonAVP_external	Negative	Positive	Negative	Positive	Positive	Positive	Negative	Negative	Negative	Negative	Negative	Negative	Negative	Negative
Ex_starpep_Sequence_7357_nonAVP_external	Negative	Negative	Positive	Negative	Positive	Negative	Negative	Negative	Negative	Positive	Negative	Negative	Negative	Negative
Ex_starpep_Sequence_7368_nonAVP_external	Negative	Positive	Negative	Negative	Positive	Negative	Negative	Negative	Negative	Positive	Positive	Negative	Negative	Negative
Ex_starpep_Sequence_7373_nonAVP_external	Negative	Negative	Negative	Negative	Positive	Positive	Negative	Negative	Negative	Positive	Negative	Negative	Negative	Negative
Ex_starpep_Sequence_7375_nonAVP_external	Negative	Positive	Negative	Positive	Positive	Negative	Negative	Negative	Negative	Positive	Negative	Negative	Negative	Negative
Ex_starpep_Sequence_7524_nonAVP_external	Negative	Positive	Negative	Positive	Positive	Negative	Negative	Negative	Negative	Positive	Positive	Negative	Negative	Negative
Ex_starpep_Sequence_7529_nonAVP_external	Negative	Negative	Positive	Negative	Positive	Positive	Negative	Negative	Negative	Negative	Positive	Negative	Negative	Negative
Ex_starpep_Sequence_7538_nonAVP_external	Negative	Negative	Negative	Positive	Positive	Positive	Negative	Negative	Negative	Negative	Negative	Negative	Negative	Negative
Ex_starpep_Sequence_7549_nonAVP_external	Negative	Negative	Negative	Negative	Positive	Negative	Negative	Negative	Negative	Positive	Negative	Negative	Negative	Negative
Ex_starpep_Sequence_7601_nonAVP_external	Negative	Positive	Negative	Negative	Positive	Positive	Negative	Negative	Negative	Positive	Negative	Negative	Negative	Negative
Ex_starpep_Sequence_7673_nonAVP_external	Negative	Negative	Positive	Negative	Positive	Negative	Negative	Positive	Negative	Negative	Negative	Negative	Negative	Negative
Ex_starpep_Sequence_7674_nonAVP_external	Negative	Negative	Positive	Negative	Positive	Negative	Negative	Negative	Negative	Negative	Positive	Negative	Negative	Negative
Ex_starpep_Sequence_7675_nonAVP_external	Negative	Negative	Positive	Positive	Positive	Negative	Negative	Negative	Negative	Negative	Negative	Negative	Negative	Negative
Ex_starpep_Sequence_7677_nonAVP_external	Negative	Negative	Positive	Positive	Positive	Positive	Negative	Negative	Positive	Negative	Negative	Negative	Negative	Negative
Ex_starpep_Sequence_7725_nonAVP_external	Negative	Negative	Negative	Positive	Positive	Positive	Negative	Negative	Negative	Negative	Negative	Negative	Negative	Negative
Ex_starpep_Sequence_7768_nonAVP_external	Negative	Negative	Positive	Positive	Positive	Negative	Negative	Negative	Negative	Negative	Negative	Negative	Negative	Negative
Ex_starpep_Sequence_7789_nonAVP_external	Negative	Negative	Positive	Positive	Positive	Negative	Negative	Negative	Negative	Negative	Negative	Negative	Negative	Negative
Ex_starpep_Sequence_7828_nonAVP_external	Negative	Negative	Negative	Positive	Positive	Negative	Negative	Positive	Negative	Negative	Negative	Negative	Negative	Negative
Ex_starpep_Sequence_7905_nonAVP_external	Negative	Negative	Negative	Negative	Positive	Negative	Negative	Negative	Negative	Negative	Negative	Negative	Negative	Negative
Ex_starpep_Sequence_8079_nonAVP_external	Negative	Negative	Negative	Positive	Positive	Negative	Negative	Negative	Negative	Negative	Negative	Negative	Negative	Negative
Ex_starpep_Sequence_8107_nonAVP_external	Negative	Positive	Positive	Negative	Positive	Negative	Negative	Negative	Negative	Positive	Negative	Negative	Negative	Negative
Ex_starpep_Sequence_8111_nonAVP_external	Negative	Negative	Negative	Negative	Positive	Positive	Negative	Negative	Negative	Negative	Negative	Negative	Negative	Negative
Ex_starpep_Sequence_8122_nonAVP_external	Negative	Negative	Positive	Positive	Positive	Negative	Negative	Negative	Negative	Negative	Negative	Negative	Negative	Negative
Ex_starpep_Sequence_8151_nonAVP_external	Negative	Positive	Negative	Negative	Positive	Negative	Negative	Negative	Negative	Negative	Negative	Negative	Negative	Negative
Ex_starpep_Sequence_8184_nonAVP_external	Negative	Positive	Negative	Positive	Positive	Negative	Negative	Negative	Positive	Positive	Negative	Negative	Negative	Negative
Ex_starpep_Sequence_8266_nonAVP_external	Negative	Negative	Negative	Negative	Positive	Positive	Negative	Negative	Negative	Negative	Negative	Negative	Negative	Negative
Ex_starpep_Sequence_8300_nonAVP_external	Negative	Positive	Negative	Positive	Positive	Positive	Negative	Negative	Negative	Positive	Negative	Negative	Negative	Negative
Ex_starpep_Sequence_8350_nonAVP_external	Negative	Positive	Negative	Positive	Positive	Negative	Negative	Negative	Negative	Negative	Negative	Negative	Negative	Negative
Ex_starpep_Sequence_8351_nonAVP_external	Negative	Positive	Positive	Positive	Negative	Positive	Negative	Negative	Negative	Negative	Negative	Negative	Negative	Negative
Ex_starpep_Sequence_8381_nonAVP_external	Negative	Negative	Positive	Positive	Positive	Positive	Negative	Negative	Positive	Negative	Negative	Negative	Negative	Negative
Ex_starpep_Sequence_8382_nonAVP_external	Negative	Negative	Positive	Positive	Positive	Negative	Negative	Negative	Negative	Negative	Negative	Negative	Negative	Negative
Ex_starpep_Sequence_8386_nonAVP_external	Negative	Negative	Negative	Negative	Positive	Positive	Negative	Negative	Negative	Negative	Negative	Negative	Negative	Negative
Ex_starpep_Sequence_8410_nonAVP_external	Negative	Negative	Positive	Negative	Positive	Negative	Negative	Negative	Negative	Negative	Negative	Negative	Negative	Negative
Ex_starpep_Sequence_8480_nonAVP_external	Negative	Negative	Negative	Negative	Positive	Negative	Negative	Negative	Negative	Negative	Negative	Negative	Negative	Negative
Ex_starpep_Sequence_8499_nonAVP_external	Negative	Negative	Positive	Positive	Positive	Positive	Negative	Negative	Negative	Negative	Negative	Negative	Negative	Negative
Ex_starpep_Sequence_8547_nonAVP_external	Negative	Negative	Negative	Negative	Positive	Negative	Negative	Negative	Negative	Negative	Negative	Negative	Negative	Negative
Ex_starpep_Sequence_8636_nonAVP_external	Negative	Negative	Negative	Positive	Positive	Negative	Negative	Negative	Negative	Negative	Negative	Negative	Negative	Negative
Ex_starpep_Sequence_8744_nonAVP_external	Negative	Negative	Negative	Negative	Positive	Positive	Negative	Negative	Positive	Positive	Negative	Negative	Negative	Negative
Ex_starpep_Sequence_8764_nonAVP_external	Negative	Negative	Positive	Negative	Positive	Positive	Negative	Negative	Negative	Negative	Negative	Negative	Negative	Negative
Ex_starpep_Sequence_8778_nonAVP_external	Negative	Positive	Negative	Positive	Positive	Positive	Negative	Negative	Negative	Negative	Negative	Negative	Negative	Negative
Ex_starpep_Sequence_8783_nonAVP_external	Negative	Negative	Negative	Positive	Positive	Positive	Negative	Negative	Negative	Negative	Negative	Negative	Negative	Negative
Ex_starpep_Sequence_8806_nonAVP_external	Negative	Positive	Negative	Positive	Positive	Negative	Negative	Negative	Positive	Negative	Negative	Negative	Negative	Negative
Ex_starpep_Sequence_8807_nonAVP_external	Negative	Negative	Negative	Negative	Positive	Positive	Negative	Negative	Negative	Negative	Negative	Negative	Negative	Negative
Ex_starpep_Sequence_8820_nonAVP_external	Negative	Positive	Negative	Positive	Positive	Negative	Negative	Negative	Negative	Positive	Positive	Negative	Negative	Negative
Ex_starpep_Sequence_8874_nonAVP_external	Negative	Negative	Negative	Negative	Negative	Positive	Negative	Negative	Negative	Negative	Negative	Negative	Negative	Negative
Ex_starpep_Sequence_8882_nonAVP_external	Negative	Positive	Negative	Positive	Positive	Negative	Negative	Negative	Negative	Negative	Negative	Negative	Negative	Negative
Ex_starpep_Sequence_8911_nonAVP_external	Negative	Negative	Negative	Negative	Positive	Negative	Negative	Negative	Negative	Negative	Negative	Negative	Negative	Negative
Ex_starpep_Sequence_8912_nonAVP_external	Negative	Positive	Positive	Negative	Positive	Negative	Negative	Negative	Negative	Positive	Negative	Negative	Negative	Negative
Ex_starpep_Sequence_8913_nonAVP_external	Negative	Negative	Positive	Positive	Positive	Negative	Negative	Negative	Negative	Negative	Negative	Negative	Negative	Negative
Ex_starpep_Sequence_8916_nonAVP_external	Negative	Positive	Positive	Positive	Positive	Negative	Negative	Negative	Negative	Negative	Negative	Negative	Negative	Negative
Ex_starpep_Sequence_8918_nonAVP_external	Negative	Positive	Negative	Positive	Positive	Negative	Negative	Negative	Negative	Negative	Negative	Negative	Negative	Negative
Ex_starpep_Sequence_8919_nonAVP_external	Negative	Negative	Negative	Negative	Positive	Positive	Negative	Negative	Negative	Negative	Negative	Negative	Negative	Negative
Ex_starpep_Sequence_8920_nonAVP_external	Negative	Negative	Positive	Positive	Positive	Negative	Negative	Negative	Negative	Negative	Negative	Negative	Negative	Negative
Ex_starpep_Sequence_8921_nonAVP_external	Negative	Negative	Negative	Negative	Positive	Positive	Negative	Negative	Negative	Negative	Negative	Negative	Negative	Negative
Ex_starpep_Sequence_8924_nonAVP_external	Negative	Negative	Negative	Negative	Positive	Negative	Negative	Negative	Negative	Negative	Negative	Negative	Negative	Negative
Ex_starpep_Sequence_8925_nonAVP_external	Negative	Positive	Negative	Positive	Positive	Positive	Negative	Negative	Negative	Negative	Negative	Negative	Negative	Negative
Ex_starpep_Sequence_8928_nonAVP_external	Negative	Positive	Positive	Negative	Positive	Positive	Negative	Negative	Negative	Positive	Negative	Negative	Negative	Negative
Ex_starpep_Sequence_8930_nonAVP_external	Negative	Positive	Negative	Positive	Positive	Negative	Negative	Negative	Negative	Positive	Negative	Negative	Negative	Negative
Ex_starpep_Sequence_8931_nonAVP_external	Negative	Negative	Negative	Positive	Positive	Positive	Negative	Negative	Negative	Positive	Negative	Negative	Negative	Negative
Ex_starpep_Sequence_8935_nonAVP_external	Negative	Negative	Positive	Negative	Positive	Negative	Negative	Negative	Negative	Negative	Negative	Negative	Negative	Negative
Ex_starpep_Sequence_8937_nonAVP_external	Negative	Negative	Negative	Negative	Positive	Positive	Negative	Negative	Negative	Negative	Negative	Negative	Negative	Negative
Ex_starpep_Sequence_8943_nonAVP_external	Negative	Negative	Negative	Positive	Positive	Negative	Negative	Negative	Negative	Positive	Positive	Negative	Negative	Negative
Ex_starpep_Sequence_8944_nonAVP_external	Negative	Negative	Negative	Negative	Positive	Negative	Negative	Negative	Negative	Negative	Negative	Negative	Negative	Negative
Ex_starpep_Sequence_8949_nonAVP_external	Negative	Negative	Negative	Positive	Positive	Positive	Negative	Negative	Negative	Negative	Negative	Negative	Negative	Negative
Ex_starpep_Sequence_8953_nonAVP_external	Negative	Negative	Negative	Positive	Positive	Positive	Negative	Negative	Negative	Negative	Negative	Negative	Negative	Negative
Ex_starpep_Sequence_8954_nonAVP_external	Negative	Negative	Positive	Positive	Positive	Negative	Negative	Negative	Positive	Negative	Negative	Negative	Negative	Negative
Ex_starpep_Sequence_8967_nonAVP_external	Negative	Negative	Positive	Positive	Positive	Negative	Negative	Negative	Negative	Positive	Negative	Negative	Negative	Negative
Ex_starpep_Sequence_8969_nonAVP_external	Negative	Negative	Negative	Positive	Positive	Negative	Negative	Negative	Positive	Negative	Negative	Negative	Negative	Negative
Ex_starpep_Sequence_8970_nonAVP_external	Negative	Negative	Positive	Positive	Positive	Negative	Negative	Negative	Negative	Negative	Negative	Negative	Negative	Negative
Ex_starpep_Sequence_8973_nonAVP_external	Negative	Negative	Positive	Positive	Positive	Negative	Negative	Positive	Negative	Positive	Negative	Negative	Negative	Negative
Ex_starpep_Sequence_9006_nonAVP_external	Negative	Negative	Negative	Negative	Negative	Negative	Negative	Negative	Negative	Negative	Negative	Negative	Negative	Negative
Ex_starpep_Sequence_9038_nonAVP_external	Negative	Negative	Positive	Positive	Positive	Negative	Negative	Negative	Negative	Positive	Negative	Negative	Negative	Negative
Ex_starpep_Sequence_9049_nonAVP_external	Negative	Negative	Negative	Positive	Positive	Negative	Negative	Negative	Negative	Negative	Negative	Negative	Negative	Negative
Ex_starpep_Sequence_9054_nonAVP_external	Negative	Negative	Negative	Positive	Positive	Negative	Negative	Negative	Positive	Negative	Negative	Negative	Negative	Negative
Ex_starpep_Sequence_9056_nonAVP_external	Negative	Negative	Positive	Positive	Positive	Negative	Negative	Negative	Negative	Negative	Negative	Negative	Negative	Negative
Ex_starpep_Sequence_9205_nonAVP_external	Negative	Positive	Negative	Positive	Positive	Negative	Negative	Positive	Negative	Positive	Negative	Negative	Negative	Negative
Ex_starpep_Sequence_9210_nonAVP_external	Negative	Negative	Positive	Positive	Positive	Positive	Negative	Negative	Negative	Negative	Negative	Negative	Negative	Negative
Ex_starpep_Sequence_9219_nonAVP_external	Negative	Positive	Negative	Negative	Positive	Positive	Negative	Negative	Negative	Negative	Negative	Negative	Negative	Negative
Ex_starpep_Sequence_9230_nonAVP_external	Negative	Positive	Negative	Positive	Positive	Positive	Negative	Negative	Negative	Negative	Negative	Negative	Negative	Negative
Ex_starpep_Sequence_9282_nonAVP_external	Negative	Positive	Negative	Negative	Positive	Positive	Negative	Negative	Positive	Negative	Negative	Negative	Negative	Negative
Ex_starpep_Sequence_9354_nonAVP_external	Negative	Negative	Negative	Positive	Positive	Negative	Negative	Negative	Negative	Positive	Positive	Negative	Negative	Negative
Ex_starpep_Sequence_9355_nonAVP_external	Negative	Negative	Negative	Negative	Positive	Negative	Negative	Negative	Negative	Negative	Negative	Negative	Negative	Negative
Ex_starpep_Sequence_9356_nonAVP_external	Negative	Positive	Negative	Negative	Positive	Positive	Negative	Negative	Negative	Positive	Negative	Negative	Negative	Negative
Ex_starpep_Sequence_9358_nonAVP_external	Negative	Negative	Positive	Negative	Positive	Positive	Negative	Negative	Negative	Negative	Negative	Negative	Negative	Negative
Ex_starpep_Sequence_9406_nonAVP_external	Negative	Negative	Positive	Positive	Positive	Negative	Negative	Negative	Negative	Negative	Negative	Negative	Negative	Negative
Ex_starpep_Sequence_9449_nonAVP_external	Negative	Positive	Negative	Positive	Positive	Negative	Negative	Negative	Positive	Positive	Negative	Negative	Negative	Negative
Ex_starpep_Sequence_9470_nonAVP_external	Negative	Negative	Positive	Positive	Positive	Negative	Negative	Negative	Positive	Positive	Negative	Negative	Negative	Negative
Ex_starpep_Sequence_9509_nonAVP_external	Negative	Negative	Negative	Positive	Positive	Positive	Negative	Negative	Positive	Negative	Negative	Negative	Negative	Negative
Ex_starpep_Sequence_9586_nonAVP_external	Negative	Negative	Positive	Positive	Positive	Negative	Negative	Negative	Negative	Negative	Positive	Negative	Negative	Negative
Ex_starpep_Sequence_9760_nonAVP_external	Negative	Positive	Negative	Negative	Positive	Negative	Negative	Negative	Negative	Negative	Negative	Negative	Negative	Negative
Ex_starpep_Sequence_9788_nonAVP_external	Negative	Negative	Positive	Positive	Positive	Positive	Negative	Negative	Negative	Negative	Positive	Negative	Negative	Negative
Ex_starpep_Sequence_9792_nonAVP_external	Negative	Positive	Negative	Negative	Positive	Negative	Negative	Negative	Positive	Negative	Negative	Negative	Negative	Negative
Ex_starpep_Sequence_9803_nonAVP_external	Negative	Negative	Negative	Positive	Positive	Positive	Negative	Negative	Negative	Negative	Negative	Negative	Negative	Negative
Ex_starpep_Sequence_9832_nonAVP_external	Negative	Negative	Positive	Positive	Positive	Negative	Negative	Negative	Positive	Negative	Negative	Negative	Negative	Negative
Ex_starpep_Sequence_9865_nonAVP_external	Negative	Negative	Negative	Negative	Positive	Positive	Negative	Negative	Positive	Negative	Negative	Negative	Negative	Negative
Ex_starpep_Sequence_9947_nonAVP_external	Negative	Positive	Negative	Negative	Positive	Negative	Negative	Negative	Negative	Negative	Negative	Negative	Negative	Negative
Ex_starpep_Sequence_9981_nonAVP_external	Negative	Positive	Negative	Positive	Positive	Positive	Negative	Negative	Negative	Positive	Negative	Negative	Negative	Negative
Ex_starpep_Sequence_10029_nonAVP_external	Negative	Negative	Negative	Positive	Positive	Negative	Negative	Negative	Positive	Negative	Negative	Negative	Negative	Negative
Ex_starpep_Sequence_10032_nonAVP_external	Negative	Positive	Negative	Positive	Positive	Negative	Negative	Negative	Negative	Positive	Negative	Negative	Negative	Negative
Ex_starpep_Sequence_10033_nonAVP_external	Negative	Negative	Negative	Positive	Positive	Negative	Negative	Negative	Negative	Positive	Positive	Negative	Negative	Negative
Ex_starpep_Sequence_10063_nonAVP_external	Negative	Negative	Negative	Positive	Positive	Negative	Negative	Negative	Negative	Negative	Negative	Negative	Negative	Negative
Ex_starpep_Sequence_10064_nonAVP_external	Negative	Negative	Negative	Negative	Positive	Positive	Negative	Negative	Positive	Negative	Negative	Negative	Negative	Negative
Ex_starpep_Sequence_10068_nonAVP_external	Negative	Negative	Positive	Positive	Positive	Negative	Negative	Negative	Negative	Negative	Negative	Negative	Negative	Negative
Ex_starpep_Sequence_10092_nonAVP_external	Negative	Negative	Positive	Negative	Positive	Negative	Negative	Positive	Positive	Positive	Negative	Negative	Negative	Negative
Ex_starpep_Sequence_10162_nonAVP_external	Negative	Negative	Negative	Positive	Positive	Positive	Negative	Negative	Negative	Negative	Negative	Negative	Negative	Negative
Ex_starpep_Sequence_10181_nonAVP_external	Negative	Negative	Positive	Positive	Positive	Positive	Negative	Negative	Negative	Negative	Negative	Negative	Negative	Negative
Ex_starpep_Sequence_10229_nonAVP_external	Negative	Positive	Negative	Negative	Positive	Positive	Negative	Negative	Negative	Positive	Negative	Negative	Negative	Negative
Ex_starpep_Sequence_10318_nonAVP_external	Negative	Negative	Negative	Negative	Positive	Positive	Negative	Negative	Negative	Negative	Negative	Negative	Negative	Negative
Ex_starpep_Sequence_10426_nonAVP_external	Negative	Positive	Positive	Negative	Positive	Negative	Negative	Negative	Negative	Positive	Negative	Negative	Negative	Negative
Ex_starpep_Sequence_10446_nonAVP_external	Negative	Negative	Negative	Negative	Positive	Positive	Negative	Negative	Negative	Negative	Negative	Negative	Negative	Negative
Ex_starpep_Sequence_10460_nonAVP_external	Negative	Negative	Positive	Negative	Positive	Negative	Negative	Negative	Negative	Negative	Negative	Negative	Negative	Negative
Ex_starpep_Sequence_10465_nonAVP_external	Negative	Positive	Negative	Negative	Positive	Negative	Negative	Negative	Negative	Positive	Negative	Negative	Negative	Negative
Ex_starpep_Sequence_10488_nonAVP_external	Negative	Negative	Negative	Negative	Positive	Negative	Negative	Negative	Negative	Negative	Negative	Negative	Negative	Negative
Ex_starpep_Sequence_10489_nonAVP_external	Negative	Negative	Negative	Negative	Negative	Positive	Negative	Negative	Negative	Positive	Negative	Negative	Negative	Negative
Ex_starpep_Sequence_10502_nonAVP_external	Negative	Negative	Negative	Negative	Positive	Negative	Negative	Negative	Negative	Negative	Negative	Negative	Negative	Negative
Ex_starpep_Sequence_10556_nonAVP_external	Negative	Negative	Positive	Positive	Negative	Positive	Negative	Negative	Negative	Negative	Negative	Negative	Negative	Negative
Ex_starpep_Sequence_10564_nonAVP_external	Negative	Negative	Negative	Negative	Positive	Negative	Negative	Negative	Negative	Negative	Negative	Negative	Negative	Negative
Ex_starpep_Sequence_10593_nonAVP_external	Negative	Negative	Negative	Negative	Positive	Positive	Negative	Negative	Negative	Negative	Negative	Negative	Negative	Negative
Ex_starpep_Sequence_10594_nonAVP_external	Negative	Negative	Positive	Positive	Positive	Negative	Negative	Negative	Negative	Negative	Negative	Negative	Negative	Negative
Ex_starpep_Sequence_10595_nonAVP_external	Negative	Negative	Negative	Negative	Positive	Negative	Negative	Negative	Positive	Negative	Negative	Negative	Negative	Negative
Ex_starpep_Sequence_10598_nonAVP_external	Negative	Negative	Positive	Positive	Positive	Negative	Negative	Negative	Negative	Negative	Negative	Negative	Negative	Negative
Ex_starpep_Sequence_10600_nonAVP_external	Negative	Negative	Negative	Negative	Positive	Positive	Negative	Negative	Negative	Negative	Negative	Negative	Negative	Negative
Ex_starpep_Sequence_10601_nonAVP_external	Negative	Positive	Positive	Negative	Positive	Negative	Negative	Negative	Positive	Positive	Negative	Negative	Negative	Negative
Ex_starpep_Sequence_10602_nonAVP_external	Negative	Negative	Negative	Negative	Positive	Negative	Negative	Negative	Negative	Negative	Negative	Negative	Negative	Negative
Ex_starpep_Sequence_10603_nonAVP_external	Negative	Positive	Positive	Positive	Positive	Negative	Negative	Negative	Negative	Positive	Negative	Negative	Negative	Negative
Ex_starpep_Sequence_10606_nonAVP_external	Negative	Negative	Negative	Positive	Positive	Positive	Negative	Positive	Negative	Negative	Negative	Negative	Negative	Negative
Ex_starpep_Sequence_10607_nonAVP_external	Negative	Negative	Positive	Positive	Positive	Positive	Negative	Negative	Negative	Negative	Negative	Negative	Negative	Negative
Ex_starpep_Sequence_10610_nonAVP_external	Negative	Negative	Negative	Positive	Positive	Negative	Negative	Negative	Negative	Negative	Negative	Negative	Negative	Negative
Ex_starpep_Sequence_10612_nonAVP_external	Negative	Negative	Positive	Positive	Positive	Positive	Negative	Negative	Positive	Negative	Negative	Negative	Negative	Negative
Ex_starpep_Sequence_10613_nonAVP_external	Negative	Negative	Negative	Negative	Positive	Positive	Negative	Negative	Negative	Negative	Negative	Negative	Negative	Negative
Ex_starpep_Sequence_10617_nonAVP_external	Negative	Negative	Positive	Positive	Positive	Negative	Negative	Positive	Negative	Negative	Negative	Negative	Negative	Negative
Ex_starpep_Sequence_10619_nonAVP_external	Negative	Negative	Negative	Positive	Positive	Negative	Negative	Negative	Negative	Negative	Negative	Negative	Negative	Negative
Ex_starpep_Sequence_10625_nonAVP_external	Negative	Positive	Positive	Negative	Positive	Negative	Negative	Negative	Negative	Negative	Negative	Negative	Negative	Negative
Ex_starpep_Sequence_10626_nonAVP_external	Negative	Negative	Negative	Negative	Positive	Negative	Negative	Negative	Negative	Negative	Negative	Negative	Negative	Negative
Ex_starpep_Sequence_10631_nonAVP_external	Negative	Negative	Negative	Negative	Positive	Positive	Negative	Negative	Negative	Positive	Negative	Negative	Negative	Negative
Ex_starpep_Sequence_10635_nonAVP_external	Negative	Positive	Positive	Positive	Positive	Negative	Negative	Negative	Negative	Positive	Negative	Negative	Negative	Negative
Ex_starpep_Sequence_10636_nonAVP_external	Negative	Negative	Negative	Negative	Positive	Positive	Negative	Negative	Negative	Positive	Negative	Negative	Negative	Negative
Ex_starpep_Sequence_10649_nonAVP_external	Negative	Negative	Positive	Positive	Positive	Negative	Negative	Negative	Negative	Negative	Negative	Negative	Negative	Negative
Ex_starpep_Sequence_10651_nonAVP_external	Negative	Negative	Negative	Negative	Positive	Positive	Negative	Negative	Negative	Negative	Negative	Negative	Negative	Negative
Ex_starpep_Sequence_10652_nonAVP_external	Negative	Negative	Negative	Negative	Positive	Positive	Negative	Negative	Positive	Negative	Negative	Negative	Negative	Negative
Ex_starpep_Sequence_10655_nonAVP_external	Negative	Negative	Negative	Positive	Positive	Negative	Negative	Negative	Negative	Negative	Negative	Negative	Negative	Negative
Ex_starpep_Sequence_10688_nonAVP_external	Negative	Negative	Negative	Negative	Positive	Positive	Negative	Negative	Negative	Negative	Negative	Negative	Negative	Negative
Ex_starpep_Sequence_10720_nonAVP_external	Negative	Negative	Negative	Positive	Positive	Negative	Negative	Negative	Positive	Positive	Positive	Negative	Negative	Negative
Ex_starpep_Sequence_10731_nonAVP_external	Negative	Negative	Negative	Negative	Positive	Negative	Negative	Negative	Negative	Negative	Negative	Negative	Negative	Negative
Ex_starpep_Sequence_10736_nonAVP_external	Negative	Negative	Positive	Positive	Positive	Negative	Negative	Negative	Negative	Negative	Negative	Negative	Negative	Negative
Ex_starpep_Sequence_10738_nonAVP_external	Negative	Negative	Negative	Negative	Positive	Positive	Negative	Negative	Positive	Negative	Negative	Negative	Negative	Negative
AVPIden_AP02799	Negative	Negative	Negative	Positive	Positive	Negative	Negative	Positive	Negative	Negative	Negative	Negative	Negative	Negative
AVPIden_ADAM_6718	Negative	Positive	Positive	Positive	Positive	Negative	Negative	Negative	Negative	Positive	Negative	Negative	Negative	Negative
AVPIden_AP02569	Negative	Positive	Positive	Positive	Positive	Negative	Negative	Negative	Positive	Positive	Positive	Negative	Negative	Negative
AVPIden_AP02686	Negative	Negative	Positive	Positive	Positive	Negative	Negative	Positive	Negative	Negative	Negative	Negative	Negative	Negative
AVPIden_ADAM_2161	Negative	Positive	Positive	Positive	Positive	Negative	Negative	Negative	Negative	Positive	Negative	Negative	Negative	Negative
AVPIden_AntiCP64	Negative	Positive	Positive	Positive	Positive	Positive	Positive	Positive	Negative	Positive	Positive	Negative	Negative	Negative
AVPIden_ADAM_6711	Negative	Negative	Negative	Negative	Positive	Negative	Negative	Negative	Negative	Negative	Negative	Negative	Negative	Negative
AVPIden_AP00510	Negative	Positive	Positive	Positive	Positive	Negative	Negative	Negative	Negative	Positive	Negative	Negative	Negative	Negative
AVPIden_AP01427	Negative	Positive	Positive	Positive	Positive	Negative	Negative	Negative	Negative	Positive	Positive	Negative	Negative	Negative
AVPIden_AP00961	Negative	Positive	Positive	Positive	Positive	Negative	Positive	Negative	Negative	Positive	Negative	Negative	Negative	Negative
AVPIden_dbAMP_00174	Negative	Positive	Positive	Positive	Positive	Negative	Negative	Negative	Positive	Positive	Negative	Negative	Negative	Negative
AVPIden_AP01036	Negative	Positive	Positive	Positive	Positive	Positive	Positive	Positive	Negative	Negative	Negative	Negative	Negative	Negative
AVPIden_ADAM_0070	Negative	Positive	Positive	Positive	Positive	Positive	Positive	Negative	Positive	Positive	Positive	Negative	Negative	Negative
AVPIden_AntiFP224	Negative	Positive	Negative	Positive	Positive	Negative	Negative	Positive	Negative	Positive	Positive	Negative	Negative	Negative
AVPIden_AntiFP220	Negative	Negative	Positive	Negative	Positive	Negative	Negative	Negative	Negative	Positive	Negative	Negative	Negative	Negative
AVPIden_AP00912	Negative	Positive	Negative	Positive	Positive	Negative	Negative	Negative	Negative	Negative	Negative	Negative	Negative	Negative
AVPIden_AP02298	Negative	Positive	Negative	Positive	Positive	Negative	Negative	Negative	Negative	Negative	Negative	Negative	Negative	Negative
AVPIden_AP02270	Negative	Positive	Negative	Negative	Positive	Negative	Negative	Negative	Negative	Positive	Negative	Negative	Negative	Negative
AVPIden_CancerPPD3108	Negative	Negative	Negative	Positive	Positive	Negative	Negative	Negative	Negative	Negative	Positive	Negative	Negative	Negative
AVPIden_DRAMP02392	Negative	Positive	Positive	Positive	Positive	Negative	Positive	Negative	Negative	Positive	Negative	Negative	Negative	Negative
AVPIden_DRAMP00791	Negative	Positive	Positive	Positive	Positive	Positive	Positive	Positive	Negative	Positive	Positive	Negative	Negative	Negative
AVPIden_ADAM_0467	Negative	Negative	Negative	Positive	Positive	Negative	Negative	Positive	Negative	Negative	Negative	Negative	Negative	Negative
AVPIden_AP02224	Negative	Positive	Negative	Positive	Positive	Negative	Negative	Negative	Negative	Positive	Positive	Negative	Negative	Negative
TR_starpep_Sequence_77_nonAVP_training	Negative	Negative	Negative	Negative	Positive	Negative	Negative	Negative	Negative	Positive	Negative	Negative	Negative	Negative
TR_starpep_Sequence_83_nonAVP_training	Negative	Negative	Negative	Positive	Positive	Negative	Negative	Positive	Positive	Negative	Positive	Negative	Negative	Negative
TR_starpep_Sequence_132_nonAVP_training	Negative	Negative	Negative	Positive	Positive	Positive	Negative	Negative	Negative	Negative	Negative	Negative	Negative	Negative
TR_starpep_Sequence_141_nonAVP_training	Negative	Positive	Positive	Negative	Positive	Negative	Negative	Negative	Positive	Negative	Negative	Negative	Negative	Negative
TR_starpep_Sequence_156_nonAVP_training	Negative	Negative	Negative	Negative	Positive	Positive	Negative	Negative	Negative	Negative	Negative	Negative	Negative	Negative
TR_starpep_Sequence_390_nonAVP_training	Negative	Negative	Negative	Positive	Positive	Negative	Negative	Negative	Negative	Positive	Negative	Negative	Negative	Negative
TR_starpep_Sequence_512_nonAVP_training	Negative	Positive	Negative	Negative	Positive	Negative	Negative	Negative	Negative	Positive	Negative	Negative	Negative	Negative
TR_starpep_Sequence_534_nonAVP_training	Negative	Positive	Positive	Positive	Positive	Negative	Negative	Negative	Negative	Positive	Negative	Negative	Negative	Negative
TR_starpep_Sequence_548_nonAVP_training	Negative	Positive	Positive	Positive	Positive	Positive	Negative	Negative	Negative	Negative	Positive	Negative	Negative	Negative
TR_starpep_Sequence_552_nonAVP_training	Negative	Negative	Negative	Negative	Positive	Positive	Negative	Negative	Negative	Negative	Negative	Negative	Negative	Negative
TR_starpep_Sequence_565_nonAVP_training	Negative	Negative	Negative	Negative	Positive	Positive	Negative	Negative	Negative	Negative	Negative	Negative	Negative	Negative
TR_starpep_Sequence_573_nonAVP_training	Negative	Positive	Negative	Positive	Positive	Positive	Negative	Negative	Negative	Positive	Negative	Negative	Negative	Negative
TR_starpep_Sequence_579_nonAVP_training	Negative	Positive	Negative	Positive	Positive	Positive	Negative	Negative	Negative	Negative	Negative	Negative	Negative	Negative
TR_starpep_Sequence_599_nonAVP_training	Negative	Negative	Negative	Positive	Positive	Negative	Negative	Negative	Negative	Negative	Negative	Negative	Negative	Negative
TR_starpep_Sequence_683_nonAVP_training	Negative	Positive	Negative	Negative	Positive	Negative	Negative	Negative	Negative	Positive	Negative	Negative	Negative	Negative
TR_starpep_Sequence_697_nonAVP_training	Negative	Positive	Negative	Negative	Positive	Negative	Negative	Negative	Negative	Positive	Negative	Negative	Negative	Negative
TR_starpep_Sequence_761_nonAVP_training	Negative	Negative	Positive	Positive	Positive	Negative	Negative	Negative	Negative	Positive	Negative	Negative	Negative	Negative
TR_starpep_Sequence_1088_nonAVP_training	Negative	Negative	Positive	Positive	Positive	Negative	Negative	Negative	Negative	Positive	Negative	Negative	Negative	Negative
TR_starpep_Sequence_1330_nonAVP_training	Negative	Negative	Negative	Positive	Positive	Positive	Negative	Negative	Negative	Negative	Negative	Negative	Negative	Negative
TR_starpep_Sequence_1335_nonAVP_training	Negative	Negative	Negative	Positive	Positive	Positive	Negative	Negative	Negative	Negative	Negative	Negative	Negative	Negative
TR_starpep_Sequence_1346_nonAVP_training	Negative	Negative	Negative	Positive	Positive	Negative	Negative	Negative	Negative	Negative	Negative	Negative	Negative	Negative
TR_starpep_Sequence_1353_nonAVP_training	Negative	Negative	Negative	Negative	Positive	Negative	Negative	Negative	Negative	Negative	Negative	Negative	Negative	Negative
TR_starpep_Sequence_1355_nonAVP_training	Negative	Negative	Positive	Positive	Positive	Negative	Negative	Negative	Negative	Negative	Negative	Negative	Negative	Negative
TR_starpep_Sequence_1439_nonAVP_training	Negative	Negative	Negative	Negative	Positive	Negative	Negative	Negative	Negative	Negative	Negative	Negative	Negative	Negative
TR_starpep_Sequence_1470_nonAVP_training	Negative	Negative	Negative	Negative	Positive	Negative	Negative	Negative	Negative	Negative	Negative	Negative	Negative	Negative
TR_starpep_Sequence_1484_nonAVP_training	Negative	Negative	Negative	Positive	Positive	Positive	Negative	Negative	Negative	Negative	Negative	Negative	Negative	Negative
TR_starpep_Sequence_1489_nonAVP_training	Negative	Negative	Positive	Positive	Positive	Negative	Negative	Negative	Negative	Negative	Negative	Negative	Negative	Negative
TR_starpep_Sequence_1721_nonAVP_training	Negative	Negative	Positive	Positive	Positive	Positive	Negative	Negative	Negative	Negative	Negative	Negative	Negative	Negative
TR_starpep_Sequence_1741_nonAVP_training	Negative	Negative	Positive	Negative	Positive	Negative	Negative	Negative	Negative	Negative	Negative	Negative	Negative	Negative
TR_starpep_Sequence_1747_nonAVP_training	Negative	Negative	Negative	Positive	Positive	Positive	Negative	Negative	Negative	Negative	Negative	Negative	Negative	Negative
TR_starpep_Sequence_1751_nonAVP_training	Negative	Negative	Positive	Negative	Positive	Negative	Negative	Negative	Negative	Positive	Negative	Negative	Negative	Negative
TR_starpep_Sequence_1767_nonAVP_training	Negative	Negative	Negative	Negative	Positive	Positive	Negative	Negative	Negative	Negative	Negative	Negative	Negative	Negative
TR_starpep_Sequence_1771_nonAVP_training	Negative	Negative	Negative	Negative	Positive	Negative	Negative	Negative	Negative	Negative	Positive	Negative	Negative	Negative
TR_starpep_Sequence_1803_nonAVP_training	Negative	Negative	Negative	Positive	Positive	Positive	Negative	Negative	Negative	Negative	Negative	Negative	Negative	Negative
TR_starpep_Sequence_1832_nonAVP_training	Negative	Positive	Negative	Positive	Positive	Positive	Negative	Negative	Negative	Negative	Negative	Negative	Negative	Negative
TR_starpep_Sequence_1922_nonAVP_training	Negative	Negative	Negative	Positive	Positive	Positive	Negative	Negative	Negative	Negative	Negative	Negative	Negative	Negative
TR_starpep_Sequence_1974_nonAVP_training	Negative	Negative	Positive	Negative	Positive	Negative	Negative	Negative	Negative	Positive	Negative	Negative	Negative	Negative
TR_starpep_Sequence_2096_nonAVP_training	Negative	Positive	Negative	Negative	Positive	Positive	Negative	Negative	Negative	Positive	Negative	Negative	Negative	Negative
TR_starpep_Sequence_2141_nonAVP_training	Negative	Positive	Negative	Positive	Positive	Positive	Negative	Positive	Negative	Negative	Negative	Negative	Negative	Negative
TR_starpep_Sequence_2144_nonAVP_training	Negative	Positive	Positive	Positive	Positive	Negative	Negative	Negative	Negative	Positive	Negative	Negative	Negative	Negative
TR_starpep_Sequence_2162_nonAVP_training	Negative	Negative	Negative	Negative	Positive	Negative	Negative	Positive	Negative	Negative	Negative	Negative	Negative	Negative
TR_starpep_Sequence_2174_nonAVP_training	Negative	Positive	Negative	Negative	Positive	Positive	Negative	Negative	Positive	Negative	Negative	Negative	Negative	Negative
TR_starpep_Sequence_2212_nonAVP_training	Negative	Negative	Negative	Negative	Positive	Positive	Negative	Negative	Negative	Negative	Negative	Negative	Negative	Negative
TR_starpep_Sequence_2226_nonAVP_training	Negative	Negative	Negative	Negative	Positive	Positive	Negative	Negative	Positive	Negative	Negative	Negative	Negative	Negative
TS_starpep_Sequence_158_nonAVP_testing	Negative	Negative	Positive	Positive	Positive	Negative	Negative	Negative	Positive	Positive	Negative	Negative	Negative	Negative
TS_starpep_Sequence_162_nonAVP_testing	Negative	Negative	Negative	Negative	Positive	Positive	Negative	Negative	Negative	Negative	Negative	Negative	Negative	Negative
TS_starpep_Sequence_202_nonAVP_testing	Negative	Negative	Negative	Positive	Positive	Positive	Negative	Negative	Negative	Negative	Negative	Negative	Negative	Negative
Ex_starpep_Sequence_16_nonAVP_external	Negative	Negative	Negative	Negative	Positive	Negative	Negative	Negative	Negative	Negative	Negative	Negative	Negative	Negative
Ex_starpep_Sequence_119_nonAVP_external	Negative	Positive	Negative	Negative	Positive	Negative	Negative	Negative	Negative	Negative	Negative	Negative	Negative	Negative
Ex_starpep_Sequence_120_nonAVP_external	Negative	Positive	Negative	Positive	Positive	Positive	Negative	Negative	Negative	Negative	Negative	Negative	Negative	Negative
Ex_starpep_Sequence_204_nonAVP_external	Negative	Negative	Positive	Positive	Positive	Negative	Negative	Negative	Negative	Negative	Negative	Negative	Negative	Negative
Ex_starpep_Sequence_216_nonAVP_external	Negative	Positive	Negative	Negative	Positive	Negative	Negative	Negative	Negative	Negative	Negative	Negative	Negative	Negative
Ex_starpep_Sequence_262_nonAVP_external	Negative	Negative	Positive	Positive	Positive	Negative	Negative	Negative	Negative	Positive	Negative	Negative	Negative	Negative
Ex_starpep_Sequence_371_nonAVP_external	Negative	Positive	Negative	Negative	Positive	Negative	Negative	Negative	Negative	Negative	Negative	Negative	Negative	Negative
Ex_starpep_Sequence_452_nonAVP_external	Negative	Positive	Positive	Negative	Positive	Negative	Negative	Negative	Negative	Negative	Positive	Negative	Negative	Negative
Ex_starpep_Sequence_488_nonAVP_external	Negative	Positive	Negative	Positive	Positive	Negative	Negative	Negative	Negative	Negative	Negative	Negative	Negative	Negative
Ex_starpep_Sequence_591_nonAVP_external	Negative	Negative	Positive	Negative	Positive	Positive	Negative	Negative	Negative	Negative	Negative	Negative	Negative	Negative
Ex_starpep_Sequence_592_nonAVP_external	Negative	Negative	Negative	Negative	Positive	Negative	Negative	Negative	Negative	Negative	Negative	Negative	Negative	Negative
Ex_starpep_Sequence_676_nonAVP_external	Negative	Negative	Positive	Negative	Positive	Positive	Negative	Negative	Negative	Negative	Negative	Negative	Negative	Negative
Ex_starpep_Sequence_688_nonAVP_external	Negative	Negative	Negative	Positive	Positive	Positive	Negative	Negative	Negative	Negative	Negative	Negative	Negative	Negative
Ex_starpep_Sequence_728_nonAVP_external	Negative	Negative	Negative	Negative	Positive	Negative	Negative	Negative	Negative	Negative	Negative	Negative	Negative	Negative
Ex_starpep_Sequence_734_nonAVP_external	Negative	Negative	Negative	Negative	Positive	Positive	Negative	Negative	Negative	Negative	Negative	Negative	Negative	Negative
Ex_starpep_Sequence_843_nonAVP_external	Negative	Negative	Negative	Negative	Positive	Negative	Negative	Negative	Negative	Negative	Negative	Negative	Negative	Negative
Ex_starpep_Sequence_925_nonAVP_external	Negative	Positive	Negative	Positive	Positive	Negative	Negative	Negative	Negative	Negative	Negative	Negative	Negative	Negative
Ex_starpep_Sequence_961_nonAVP_external	Negative	Negative	Positive	Negative	Positive	Positive	Negative	Negative	Negative	Negative	Negative	Negative	Negative	Negative
Ex_starpep_Sequence_1063_nonAVP_external	Negative	Negative	Positive	Positive	Positive	Negative	Negative	Negative	Negative	Negative	Negative	Negative	Negative	Negative
Ex_starpep_Sequence_1064_nonAVP_external	Negative	Positive	Negative	Positive	Positive	Positive	Negative	Negative	Negative	Positive	Positive	Negative	Negative	Negative
Ex_starpep_Sequence_1148_nonAVP_external	Negative	Negative	Negative	Positive	Positive	Negative	Negative	Negative	Positive	Negative	Negative	Negative	Negative	Negative
Ex_starpep_Sequence_1160_nonAVP_external	Negative	Positive	Negative	Negative	Positive	Positive	Negative	Negative	Negative	Positive	Positive	Negative	Negative	Negative
Ex_starpep_Sequence_1200_nonAVP_external	Negative	Negative	Negative	Positive	Positive	Positive	Negative	Negative	Negative	Negative	Negative	Negative	Negative	Negative
Ex_starpep_Sequence_1206_nonAVP_external	Negative	Negative	Negative	Positive	Positive	Negative	Negative	Negative	Negative	Negative	Negative	Negative	Negative	Negative
Ex_starpep_Sequence_1315_nonAVP_external	Negative	Negative	Positive	Positive	Positive	Negative	Negative	Negative	Negative	Negative	Positive	Negative	Negative	Negative
Ex_starpep_Sequence_1397_nonAVP_external	Negative	Negative	Positive	Positive	Positive	Positive	Negative	Positive	Negative	Positive	Negative	Negative	Negative	Negative
Ex_starpep_Sequence_1433_nonAVP_external	Negative	Positive	Positive	Negative	Positive	Negative	Negative	Negative	Negative	Negative	Negative	Negative	Negative	Negative
Ex_starpep_Sequence_1536_nonAVP_external	Negative	Positive	Negative	Positive	Positive	Negative	Negative	Negative	Negative	Positive	Positive	Negative	Negative	Negative
Ex_starpep_Sequence_1537_nonAVP_external	Negative	Negative	Negative	Negative	Positive	Positive	Negative	Negative	Negative	Negative	Negative	Negative	Negative	Negative
Ex_starpep_Sequence_1621_nonAVP_external	Negative	Negative	Positive	Negative	Positive	Negative	Negative	Negative	Negative	Negative	Negative	Negative	Negative	Negative
Ex_starpep_Sequence_1633_nonAVP_external	Negative	Negative	Positive	Positive	Positive	Positive	Negative	Negative	Positive	Negative	Negative	Negative	Negative	Negative
Ex_starpep_Sequence_1673_nonAVP_external	Negative	Positive	Negative	Positive	Positive	Negative	Negative	Negative	Negative	Negative	Negative	Negative	Negative	Negative
[truncated: 25,693 more rows]
